# Supplementary material for: Fine mapping and candidate gene analysis of Dravet syndrome modifier loci on mouse chromosomes 7 and 8
Source: Mamm Genome. 2024 Jun 11;35(3):334–45. doi: 10.1007/s00335-024-10046-3 (PMC11329421; doi:10.1007/s00335-024-10046-3)
Supplement: Supplementary file 2 — (CSV 1821 KB) [file 335_2024_10046_MOESM2_ESM.csv]

Chr	Start (m39)	End (m39)	Func	Gene	Exonic|Biotype	Transcript	Codon_Change	Impact	dbSNP	LOF|NMD	Chr	Start (mm10)	End (mm10)	Ref	Obs	Otherinfo	isoform
chr7	45946597	45946597	intron_variant	Otog	protein_coding	NM_013624:c.6707-958G>A	NA	MODIFIER	rs32786089	NA	chr7	46297173	46297173	G	A	hom	intron_variant(MODIFIER|||c.6707-958G>A|2911|Otog|protein_coding|CODING|NM_013624|40|1)
chr7	45946708	45946708	intron_variant	Otog	protein_coding	NM_013624:c.6707-847A>C	NA	MODIFIER	rs32786091	NA	chr7	46297284	46297284	A	C	hom	intron_variant(MODIFIER|||c.6707-847A>C|2911|Otog|protein_coding|CODING|NM_013624|40|1)
chr7	45946741	45946741	intron_variant	Otog	protein_coding	NM_013624:c.6707-814C>T	NA	MODIFIER	rs49857945	NA	chr7	46297317	46297317	C	T	hom	intron_variant(MODIFIER|||c.6707-814C>T|2911|Otog|protein_coding|CODING|NM_013624|40|1)
chr7	45946749	45946749	intron_variant	Otog	protein_coding	NM_013624:c.6707-806T>C	NA	MODIFIER	rs46920931	NA	chr7	46297325	46297325	T	C	hom	intron_variant(MODIFIER|||c.6707-806T>C|2911|Otog|protein_coding|CODING|NM_013624|40|1)
chr7	45946766	45946766	intron_variant	Otog	protein_coding	NM_013624:c.6707-789T>C	NA	MODIFIER	rs51016900	NA	chr7	46297342	46297342	T	C	hom	intron_variant(MODIFIER|||c.6707-789T>C|2911|Otog|protein_coding|CODING|NM_013624|40|1)
chr7	45946777	45946777	intron_variant	Otog	protein_coding	NM_013624:c.6707-778T>C	NA	MODIFIER	NA	NA	chr7	46297353	46297353	T	C	hom	intron_variant(MODIFIER|||c.6707-778T>C|2911|Otog|protein_coding|CODING|NM_013624|40|1)
chr7	45947003	45947003	intron_variant	Otog	protein_coding	NM_013624:c.6707-552G>A	NA	MODIFIER	rs46029632	NA	chr7	46297579	46297579	G	A	hom	intron_variant(MODIFIER|||c.6707-552G>A|2911|Otog|protein_coding|CODING|NM_013624|40|1)
chr7	45947168	45947168	intron_variant	Otog	protein_coding	NM_013624:c.6707-387A>G	NA	MODIFIER	rs3687787	NA	chr7	46297744	46297744	A	G	hom	intron_variant(MODIFIER|||c.6707-387A>G|2911|Otog|protein_coding|CODING|NM_013624|40|1)
chr7	45947204	45947204	intron_variant	Otog	protein_coding	NM_013624:c.6707-351T>C	NA	MODIFIER	rs3687855	NA	chr7	46297780	46297780	T	C	hom	intron_variant(MODIFIER|||c.6707-351T>C|2911|Otog|protein_coding|CODING|NM_013624|40|1)
chr7	45947285	45947285	intron_variant	Otog	protein_coding	NM_013624:c.6707-270T>C	NA	MODIFIER	rs3702407	NA	chr7	46297861	46297861	T	C	hom	intron_variant(MODIFIER|||c.6707-270T>C|2911|Otog|protein_coding|CODING|NM_013624|40|1)
chr7	45947590	45947590	synonymous_variant	Otog	SILENT	NM_013624:p.Leu2248Leu/c.6742T>C	Ttg/Ctg	LOW	rs31683951	NA	chr7	46298166	46298166	T	C	hom	synonymous_variant(LOW|SILENT|Ttg/Ctg|p.Leu2248Leu/c.6742T>C|2911|Otog|protein_coding|CODING|NM_013624|41|1)
chr7	45948192	45948192	intron_variant	Otog	protein_coding	NM_013624:c.7066+126C>G	NA	MODIFIER	rs31987976	NA	chr7	46298768	46298768	C	G	hom	intron_variant(MODIFIER|||c.7066+126C>G|2911|Otog|protein_coding|CODING|NM_013624|42|1)
chr7	45950243	45950243	intron_variant	Otog	protein_coding	NM_013624:c.7474+230C>T	NA	MODIFIER	rs45676597	NA	chr7	46300819	46300819	C	T	hom	intron_variant(MODIFIER|||c.7474+230C>T|2911|Otog|protein_coding|CODING|NM_013624|44|1)
chr7	45950652	45950652	splice_region_variant	Otog	protein_coding	NM_013624:c.7578C>T	NA	LOW	rs49043315	NA	chr7	46301228	46301228	C	T	hom	splice_region_variant(LOW|||c.7578C>T|2911|Otog|protein_coding|CODING|NM_013624|45|1),synonymous_variant(LOW|SILENT|tgC/tgT|p.Cys2526Cys/c.7578C>T|2911|Otog|protein_coding|CODING|NM_013624|45|1)
chr7	45951059	45951059	intron_variant	Otog	protein_coding	NM_013624:c.7687+143G>A	NA	MODIFIER	rs32149618	NA	chr7	46301635	46301635	G	A	hom	intron_variant(MODIFIER|||c.7687+143G>A|2911|Otog|protein_coding|CODING|NM_013624|46|1)
chr7	45951607	45951607	intron_variant	Otog	protein_coding	NM_013624:c.7688-638A>G	NA	MODIFIER	rs52400264	NA	chr7	46302183	46302183	A	G	hom	intron_variant(MODIFIER|||c.7688-638A>G|2911|Otog|protein_coding|CODING|NM_013624|46|1)
chr7	45951626	45951626	intron_variant	Otog	protein_coding	NM_013624:c.7688-619A>G	NA	MODIFIER	rs31667350	NA	chr7	46302202	46302202	A	G	hom	intron_variant(MODIFIER|||c.7688-619A>G|2911|Otog|protein_coding|CODING|NM_013624|46|1)
chr7	45954423	45954423	intron_variant	Otog	protein_coding	NM_013624:c.7930-228A>G	NA	MODIFIER	rs31096716	NA	chr7	46304999	46304999	A	G	hom	intron_variant(MODIFIER|||c.7930-228A>G|2911|Otog|protein_coding|CODING|NM_013624|49|1)
chr7	45954907	45954907	synonymous_variant	Otog	SILENT	NM_013624:p.Ala2693Ala/c.8079G>A	gcG/gcA	LOW	rs48401978	NA	chr7	46305483	46305483	G	A	hom	synonymous_variant(LOW|SILENT|gcG/gcA|p.Ala2693Ala/c.8079G>A|2911|Otog|protein_coding|CODING|NM_013624|51|1)
chr7	45955774	45955774	intron_variant	Otog	protein_coding	NM_013624:c.8409+110A>C	NA	MODIFIER	rs242817044	NA	chr7	46306350	46306350	A	C	hom	intron_variant(MODIFIER|||c.8409+110A>C|2911|Otog|protein_coding|CODING|NM_013624|53|1)
chr7	45957792	45957792	intron_variant	Otog	protein_coding	NM_013624:c.8455+1276T>C	NA	MODIFIER	rs46354378	NA	chr7	46308368	46308368	T	C	hom	intron_variant(MODIFIER|||c.8455+1276T>C|2911|Otog|protein_coding|CODING|NM_013624|54|1)
chr7	45963058	45963058	intergenic_region	NA	NA	NA	NA	MODIFIER	rs50500819	NA	chr7	46313634	46313634	G	A	hom	intergenic_region(MODIFIER||||||||||1)
chr7	45964395	45964395	intergenic_region	NA	NA	NA	NA	MODIFIER	rs252299666	NA	chr7	46314971	46314971	G	T	hom	intergenic_region(MODIFIER||||||||||1)
chr7	45977295	45977295	intergenic_region	NA	NA	NA	NA	MODIFIER	rs251105602	NA	chr7	46327871	46327871	A	C	hom	intergenic_region(MODIFIER||||||||||1)
chr7	45981553	45981553	intergenic_region	NA	NA	NA	NA	MODIFIER	rs46040611	NA	chr7	46332129	46332129	A	C	hom	intergenic_region(MODIFIER||||||||||1)
chr7	45981955	45981955	intergenic_region	NA	NA	NA	NA	MODIFIER	rs46003256	NA	chr7	46332531	46332531	A	C	hom	intergenic_region(MODIFIER||||||||||1)
chr7	45982335	45982335	intergenic_region	NA	NA	NA	NA	MODIFIER	rs247916135	NA	chr7	46332911	46332911	G	A	hom	intergenic_region(MODIFIER||||||||||1)
chr7	45982389	45982389	intergenic_region	NA	NA	NA	NA	MODIFIER	rs48944520	NA	chr7	46332965	46332965	G	A	hom	intergenic_region(MODIFIER||||||||||1)
chr7	45982613	45982613	intergenic_region	NA	NA	NA	NA	MODIFIER	rs32788913	NA	chr7	46333189	46333189	G	A	hom	intergenic_region(MODIFIER||||||||||1)
chr7	45982672	45982672	intergenic_region	NA	NA	NA	NA	MODIFIER	rs32789705	NA	chr7	46333248	46333248	G	T	hom	intergenic_region(MODIFIER||||||||||1)
chr7	45982696	45982696	intergenic_region	NA	NA	NA	NA	MODIFIER	rs32789708	NA	chr7	46333272	46333272	C	T	hom	intergenic_region(MODIFIER||||||||||1)
chr7	45983325	45983325	intergenic_region	NA	NA	NA	NA	MODIFIER	rs32790509	NA	chr7	46333901	46333901	G	A	hom	intergenic_region(MODIFIER||||||||||1)
chr7	45984272	45984272	intergenic_region	NA	NA	NA	NA	MODIFIER	rs31304954	NA	chr7	46334848	46334848	G	A	hom	intergenic_region(MODIFIER||||||||||1)
chr7	45985106	45985106	intergenic_region	NA	NA	NA	NA	MODIFIER	rs32219050	NA	chr7	46335682	46335682	A	C	hom	intergenic_region(MODIFIER||||||||||1)
chr7	45985495	45985495	intergenic_region	NA	NA	NA	NA	MODIFIER	rs31479531	NA	chr7	46336071	46336071	C	T	hom	intergenic_region(MODIFIER||||||||||1)
chr7	45985700	45985700	intergenic_region	NA	NA	NA	NA	MODIFIER	NA	NA	chr7	46336276	46336276	C	G	hom	intergenic_region(MODIFIER||||||||||1)
chr7	45985852	45985852	intergenic_region	NA	NA	NA	NA	MODIFIER	rs32791902	NA	chr7	46336428	46336428	A	G	hom	intergenic_region(MODIFIER||||||||||1)
chr7	45985923	45985923	intergenic_region	NA	NA	NA	NA	MODIFIER	rs32792624	NA	chr7	46336499	46336499	A	G	hom	intergenic_region(MODIFIER||||||||||1)
chr7	45986106	45986106	intergenic_region	NA	NA	NA	NA	MODIFIER	rs32792626	NA	chr7	46336682	46336682	T	G	hom	intergenic_region(MODIFIER||||||||||1)
chr7	45986962	45986962	intergenic_region	NA	NA	NA	NA	MODIFIER	rs32782156	NA	chr7	46337538	46337538	T	C	hom	intergenic_region(MODIFIER||||||||||1)
chr7	45988172	45988172	intergenic_region	NA	NA	NA	NA	MODIFIER	rs31790446	NA	chr7	46338748	46338748	C	T	hom	intergenic_region(MODIFIER||||||||||1)
chr7	45988713	45988713	intergenic_region	NA	NA	NA	NA	MODIFIER	rs31775173	NA	chr7	46339289	46339289	T	G	hom	intergenic_region(MODIFIER||||||||||1)
chr7	45989179	45989179	intergenic_region	NA	NA	NA	NA	MODIFIER	rs31515690	NA	chr7	46339755	46339755	C	A	hom	intergenic_region(MODIFIER||||||||||1)
chr7	45989282	45989282	intergenic_region	NA	NA	NA	NA	MODIFIER	rs31887389	NA	chr7	46339858	46339858	C	G	hom	intergenic_region(MODIFIER||||||||||1)
chr7	45989586	45989586	intergenic_region	NA	NA	NA	NA	MODIFIER	rs31351465	NA	chr7	46340162	46340162	C	A	hom	intergenic_region(MODIFIER||||||||||1)
chr7	45989784	45989784	intergenic_region	NA	NA	NA	NA	MODIFIER	rs32371053	NA	chr7	46340360	46340360	A	G	hom	intergenic_region(MODIFIER||||||||||1)
chr7	45990197	45990197	intergenic_region	NA	NA	NA	NA	MODIFIER	rs32508446	NA	chr7	46340773	46340773	A	G	hom	intergenic_region(MODIFIER||||||||||1)
chr7	45990547	45990547	intergenic_region	NA	NA	NA	NA	MODIFIER	rs32074234	NA	chr7	46341123	46341123	G	A	hom	intergenic_region(MODIFIER||||||||||1)
chr7	45990978	45990978	intergenic_region	NA	NA	NA	NA	MODIFIER	rs32169129	NA	chr7	46341554	46341554	C	A	hom	intergenic_region(MODIFIER||||||||||1)
chr7	45991258	45991258	intergenic_region	NA	NA	NA	NA	MODIFIER	rs31853312	NA	chr7	46341834	46341834	C	A	hom	intergenic_region(MODIFIER||||||||||1)
chr7	45991277	45991277	intergenic_region	NA	NA	NA	NA	MODIFIER	rs31691129	NA	chr7	46341853	46341853	A	G	hom	intergenic_region(MODIFIER||||||||||1)
chr7	45991310	45991310	intergenic_region	NA	NA	NA	NA	MODIFIER	rs32354240	NA	chr7	46341886	46341886	C	T	hom	intergenic_region(MODIFIER||||||||||1)
chr7	45991760	45991760	intergenic_region	NA	NA	NA	NA	MODIFIER	rs32786563	NA	chr7	46342336	46342336	T	C	hom	intergenic_region(MODIFIER||||||||||1)
chr7	45992777	45992777	intergenic_region	NA	NA	NA	NA	MODIFIER	rs47191566	NA	chr7	46343353	46343353	T	C	hom	intergenic_region(MODIFIER||||||||||1)
chr7	45993742	45993742	intergenic_region	NA	NA	NA	NA	MODIFIER	rs31294450	NA	chr7	46344318	46344318	A	G	hom	intergenic_region(MODIFIER||||||||||1)
chr7	45995186	45995186	intergenic_region	NA	NA	NA	NA	MODIFIER	rs259384538	NA	chr7	46345762	46345762	G	A	hom	intergenic_region(MODIFIER||||||||||1)
chr7	45995598	45995598	intergenic_region	NA	NA	NA	NA	MODIFIER	rs238644234	NA	chr7	46346174	46346174	C	A	hom	intergenic_region(MODIFIER||||||||||1)
chr7	45996662	45996662	intergenic_region	NA	NA	NA	NA	MODIFIER	rs31841298	NA	chr7	46347238	46347238	T	C	hom	intergenic_region(MODIFIER||||||||||1)
chr7	45997826	45997826	intergenic_region	NA	NA	NA	NA	MODIFIER	rs238737725	NA	chr7	46348402	46348402	C	T	hom	intergenic_region(MODIFIER||||||||||1)
chr7	45998421	45998421	intergenic_region	NA	NA	NA	NA	MODIFIER	rs3676201	NA	chr7	46348997	46348997	C	T	hom	intergenic_region(MODIFIER||||||||||1)
chr7	45999316	45999316	intergenic_region	NA	NA	NA	NA	MODIFIER	rs255041722	NA	chr7	46349892	46349892	T	C	hom	intergenic_region(MODIFIER||||||||||1)
chr7	45999430	45999430	intergenic_region	NA	NA	NA	NA	MODIFIER	rs49014185	NA	chr7	46350006	46350006	A	G	hom	intergenic_region(MODIFIER||||||||||1)
chr7	46000086	46000086	intergenic_region	NA	NA	NA	NA	MODIFIER	rs256992137	NA	chr7	46350662	46350662	C	T	hom	intergenic_region(MODIFIER||||||||||1)
chr7	46000313	46000313	intergenic_region	NA	NA	NA	NA	MODIFIER	rs32375661	NA	chr7	46350889	46350889	A	G	hom	intergenic_region(MODIFIER||||||||||1)
chr7	46000392	46000392	intergenic_region	NA	NA	NA	NA	MODIFIER	rs32273904	NA	chr7	46350968	46350968	A	G	hom	intergenic_region(MODIFIER||||||||||1)
chr7	46001054	46001054	intergenic_region	NA	NA	NA	NA	MODIFIER	NA	NA	chr7	46351630	46351630	G	A	het	intergenic_region(MODIFIER||||||||||1)
chr7	46001162	46001162	intergenic_region	NA	NA	NA	NA	MODIFIER	NA	NA	chr7	46351738	46351738	A	G	hom	intergenic_region(MODIFIER||||||||||1)
chr7	46001774	46001774	intergenic_region	NA	NA	NA	NA	MODIFIER	rs32217647	NA	chr7	46352350	46352350	C	T	hom	intergenic_region(MODIFIER||||||||||1)
chr7	46002035	46002035	intergenic_region	NA	NA	NA	NA	MODIFIER	rs213561985	NA	chr7	46352611	46352611	G	T	hom	intergenic_region(MODIFIER||||||||||1)
chr7	46004025	46004025	intergenic_region	NA	NA	NA	NA	MODIFIER	rs32787560	NA	chr7	46354601	46354601	A	G	hom	intergenic_region(MODIFIER||||||||||1)
chr7	46004340	46004340	intergenic_region	NA	NA	NA	NA	MODIFIER	rs50036270	NA	chr7	46354916	46354916	C	T	hom	intergenic_region(MODIFIER||||||||||1)
chr7	46004351	46004351	intergenic_region	NA	NA	NA	NA	MODIFIER	rs32788284	NA	chr7	46354927	46354927	T	C	hom	intergenic_region(MODIFIER||||||||||1)
chr7	46004480	46004480	intergenic_region	NA	NA	NA	NA	MODIFIER	rs32788286	NA	chr7	46355056	46355056	A	C	hom	intergenic_region(MODIFIER||||||||||1)
chr7	46004494	46004494	intergenic_region	NA	NA	NA	NA	MODIFIER	rs32788288	NA	chr7	46355070	46355070	C	T	hom	intergenic_region(MODIFIER||||||||||1)
chr7	46004501	46004501	intergenic_region	NA	NA	NA	NA	MODIFIER	rs51376735	NA	chr7	46355077	46355077	T	C	hom	intergenic_region(MODIFIER||||||||||1)
chr7	46004649	46004649	intergenic_region	NA	NA	NA	NA	MODIFIER	rs51664205	NA	chr7	46355225	46355225	A	G	hom	intergenic_region(MODIFIER||||||||||1)
chr7	46004686	46004686	intergenic_region	NA	NA	NA	NA	MODIFIER	rs32788290	NA	chr7	46355262	46355262	A	G	hom	intergenic_region(MODIFIER||||||||||1)
chr7	46004704	46004704	intergenic_region	NA	NA	NA	NA	MODIFIER	rs32788292	NA	chr7	46355280	46355280	A	G	hom	intergenic_region(MODIFIER||||||||||1)
chr7	46004747	46004747	intergenic_region	NA	NA	NA	NA	MODIFIER	rs32788934	NA	chr7	46355323	46355323	C	T	hom	intergenic_region(MODIFIER||||||||||1)
chr7	46004906	46004906	intergenic_region	NA	NA	NA	NA	MODIFIER	rs48128630	NA	chr7	46355482	46355482	C	T	hom	intergenic_region(MODIFIER||||||||||1)
chr7	46004976	46004976	intergenic_region	NA	NA	NA	NA	MODIFIER	rs32788936	NA	chr7	46355552	46355552	T	C	hom	intergenic_region(MODIFIER||||||||||1)
chr7	46005000	46005000	intergenic_region	NA	NA	NA	NA	MODIFIER	rs32788938	NA	chr7	46355576	46355576	G	A	hom	intergenic_region(MODIFIER||||||||||1)
chr7	46005133	46005133	intergenic_region	NA	NA	NA	NA	MODIFIER	rs238804695	NA	chr7	46355709	46355709	G	A	hom	intergenic_region(MODIFIER||||||||||1)
chr7	46005146	46005146	intergenic_region	NA	NA	NA	NA	MODIFIER	rs47004542	NA	chr7	46355722	46355722	C	T	hom	intergenic_region(MODIFIER||||||||||1)
chr7	46005162	46005162	intergenic_region	NA	NA	NA	NA	MODIFIER	rs231316781	NA	chr7	46355738	46355738	G	A	hom	intergenic_region(MODIFIER||||||||||1)
chr7	46005335	46005335	intergenic_region	NA	NA	NA	NA	MODIFIER	rs47691177	NA	chr7	46355911	46355911	C	G	hom	intergenic_region(MODIFIER||||||||||1)
chr7	46005475	46005475	intergenic_region	NA	NA	NA	NA	MODIFIER	rs225867312	NA	chr7	46356051	46356051	A	C	hom	intergenic_region(MODIFIER||||||||||1)
chr7	46005584	46005584	intergenic_region	NA	NA	NA	NA	MODIFIER	rs253539644	NA	chr7	46356160	46356160	G	C	hom	intergenic_region(MODIFIER||||||||||1)
chr7	46005689	46005689	intergenic_region	NA	NA	NA	NA	MODIFIER	rs265833946	NA	chr7	46356265	46356265	C	T	hom	intergenic_region(MODIFIER||||||||||1)
chr7	46005704	46005704	intergenic_region	NA	NA	NA	NA	MODIFIER	rs31281468	NA	chr7	46356280	46356280	T	C	hom	intergenic_region(MODIFIER||||||||||1)
chr7	46005769	46005769	intergenic_region	NA	NA	NA	NA	MODIFIER	rs31526195	NA	chr7	46356345	46356345	C	G	hom	intergenic_region(MODIFIER||||||||||1)
chr7	46005795	46005795	intergenic_region	NA	NA	NA	NA	MODIFIER	rs51289557	NA	chr7	46356371	46356371	C	T	hom	intergenic_region(MODIFIER||||||||||1)
chr7	46005805	46005805	intergenic_region	NA	NA	NA	NA	MODIFIER	rs31459565	NA	chr7	46356381	46356381	T	G	hom	intergenic_region(MODIFIER||||||||||1)
chr7	46006075	46006075	intergenic_region	NA	NA	NA	NA	MODIFIER	rs45780129	NA	chr7	46356651	46356651	G	A	hom	intergenic_region(MODIFIER||||||||||1)
chr7	46006192	46006192	intergenic_region	NA	NA	NA	NA	MODIFIER	rs47726518	NA	chr7	46356768	46356768	A	G	hom	intergenic_region(MODIFIER||||||||||1)
chr7	46006325	46006325	intergenic_region	NA	NA	NA	NA	MODIFIER	rs50314914	NA	chr7	46356901	46356901	A	G	hom	intergenic_region(MODIFIER||||||||||1)
chr7	46006331	46006331	intergenic_region	NA	NA	NA	NA	MODIFIER	rs46163333	NA	chr7	46356907	46356907	G	A	hom	intergenic_region(MODIFIER||||||||||1)
chr7	46006373	46006373	intergenic_region	NA	NA	NA	NA	MODIFIER	rs32788940	NA	chr7	46356949	46356949	A	G	hom	intergenic_region(MODIFIER||||||||||1)
chr7	46006395	46006395	intergenic_region	NA	NA	NA	NA	MODIFIER	rs32788942	NA	chr7	46356971	46356971	G	T	hom	intergenic_region(MODIFIER||||||||||1)
chr7	46006427	46006427	intergenic_region	NA	NA	NA	NA	MODIFIER	rs32789604	NA	chr7	46357003	46357003	A	G	hom	intergenic_region(MODIFIER||||||||||1)
chr7	46006490	46006490	intergenic_region	NA	NA	NA	NA	MODIFIER	rs45993090	NA	chr7	46357066	46357066	C	T	hom	intergenic_region(MODIFIER||||||||||1)
chr7	46006509	46006509	intergenic_region	NA	NA	NA	NA	MODIFIER	rs48893345	NA	chr7	46357085	46357085	T	C	hom	intergenic_region(MODIFIER||||||||||1)
chr7	46006545	46006545	intergenic_region	NA	NA	NA	NA	MODIFIER	rs32789606	NA	chr7	46357121	46357121	A	C	hom	intergenic_region(MODIFIER||||||||||1)
chr7	46006700	46006700	intergenic_region	NA	NA	NA	NA	MODIFIER	rs32790174	NA	chr7	46357276	46357276	T	G	hom	intergenic_region(MODIFIER||||||||||1)
chr7	46006748	46006748	intergenic_region	NA	NA	NA	NA	MODIFIER	rs32790178	NA	chr7	46357324	46357324	A	G	hom	intergenic_region(MODIFIER||||||||||1)
chr7	46006868	46006868	intergenic_region	NA	NA	NA	NA	MODIFIER	rs32790864	NA	chr7	46357444	46357444	G	A	hom	intergenic_region(MODIFIER||||||||||1)
chr7	46006939	46006939	intergenic_region	NA	NA	NA	NA	MODIFIER	rs32790866	NA	chr7	46357515	46357515	T	A	hom	intergenic_region(MODIFIER||||||||||1)
chr7	46006966	46006966	intergenic_region	NA	NA	NA	NA	MODIFIER	rs32790868	NA	chr7	46357542	46357542	A	T	hom	intergenic_region(MODIFIER||||||||||1)
chr7	46007022	46007022	intergenic_region	NA	NA	NA	NA	MODIFIER	rs32790872	NA	chr7	46357598	46357598	T	C	hom	intergenic_region(MODIFIER||||||||||1)
chr7	46007287	46007287	intergenic_region	NA	NA	NA	NA	MODIFIER	rs32791590	NA	chr7	46357863	46357863	C	G	hom	intergenic_region(MODIFIER||||||||||1)
chr7	46007420	46007420	intergenic_region	NA	NA	NA	NA	MODIFIER	rs32791592	NA	chr7	46357996	46357996	G	A	hom	intergenic_region(MODIFIER||||||||||1)
chr7	46007552	46007552	intergenic_region	NA	NA	NA	NA	MODIFIER	rs32792279	NA	chr7	46358128	46358128	C	T	hom	intergenic_region(MODIFIER||||||||||1)
chr7	46007789	46007789	intergenic_region	NA	NA	NA	NA	MODIFIER	rs32186868	NA	chr7	46358365	46358365	A	G	hom	intergenic_region(MODIFIER||||||||||1)
chr7	46013568	46013568	intergenic_region	NA	NA	NA	NA	MODIFIER	NA	NA	chr7	46364144	46364144	T	C	het	intergenic_region(MODIFIER||||||||||1)
chr7	46016822	46016822	intergenic_region	NA	NA	NA	NA	MODIFIER	rs49041822	NA	chr7	46367398	46367398	C	T	hom	intergenic_region(MODIFIER||||||||||1)
chr7	46016850	46016850	intergenic_region	NA	NA	NA	NA	MODIFIER	rs49897052	NA	chr7	46367426	46367426	G	C	hom	intergenic_region(MODIFIER||||||||||1)
chr7	46017161	46017161	intergenic_region	NA	NA	NA	NA	MODIFIER	rs31512605	NA	chr7	46367737	46367737	G	A	hom	intergenic_region(MODIFIER||||||||||1)
chr7	46017777	46017777	intergenic_region	NA	NA	NA	NA	MODIFIER	rs31043887	NA	chr7	46368353	46368353	T	C	hom	intergenic_region(MODIFIER||||||||||1)
chr7	46017930	46017930	intergenic_region	NA	NA	NA	NA	MODIFIER	rs32261549	NA	chr7	46368506	46368506	A	G	hom	intergenic_region(MODIFIER||||||||||1)
chr7	46018239	46018239	intergenic_region	NA	NA	NA	NA	MODIFIER	rs32792341	NA	chr7	46368815	46368815	G	A	hom	intergenic_region(MODIFIER||||||||||1)
chr7	46018467	46018467	intergenic_region	NA	NA	NA	NA	MODIFIER	rs52585521	NA	chr7	46369043	46369043	T	G	hom	intergenic_region(MODIFIER||||||||||1)
chr7	46018901	46018901	intergenic_region	NA	NA	NA	NA	MODIFIER	rs32787685	NA	chr7	46369477	46369477	G	A	hom	intergenic_region(MODIFIER||||||||||1)
chr7	46019142	46019142	intergenic_region	NA	NA	NA	NA	MODIFIER	rs32788447	NA	chr7	46369718	46369718	G	C	hom	intergenic_region(MODIFIER||||||||||1)
chr7	46019162	46019162	intergenic_region	NA	NA	NA	NA	MODIFIER	rs32788449	NA	chr7	46369738	46369738	G	C	hom	intergenic_region(MODIFIER||||||||||1)
chr7	46019298	46019298	intergenic_region	NA	NA	NA	NA	MODIFIER	rs32788451	NA	chr7	46369874	46369874	A	G	hom	intergenic_region(MODIFIER||||||||||1)
chr7	46019365	46019365	intergenic_region	NA	NA	NA	NA	MODIFIER	rs32788453	NA	chr7	46369941	46369941	A	G	hom	intergenic_region(MODIFIER||||||||||1)
chr7	46019384	46019384	intergenic_region	NA	NA	NA	NA	MODIFIER	NA	NA	chr7	46369960	46369960	T	A	hom	intergenic_region(MODIFIER||||||||||1)
chr7	46019405	46019405	intergenic_region	NA	NA	NA	NA	MODIFIER	rs32789205	NA	chr7	46369981	46369981	T	C	hom	intergenic_region(MODIFIER||||||||||1)
chr7	46019461	46019461	intergenic_region	NA	NA	NA	NA	MODIFIER	rs45696017	NA	chr7	46370037	46370037	A	G	hom	intergenic_region(MODIFIER||||||||||1)
chr7	46019534	46019534	intergenic_region	NA	NA	NA	NA	MODIFIER	rs50317966	NA	chr7	46370110	46370110	T	G	hom	intergenic_region(MODIFIER||||||||||1)
chr7	46019603	46019603	intergenic_region	NA	NA	NA	NA	MODIFIER	rs50690411	NA	chr7	46370179	46370179	T	C	hom	intergenic_region(MODIFIER||||||||||1)
chr7	46019722	46019722	intergenic_region	NA	NA	NA	NA	MODIFIER	rs47953753	NA	chr7	46370298	46370298	G	A	hom	intergenic_region(MODIFIER||||||||||1)
chr7	46019754	46019754	intergenic_region	NA	NA	NA	NA	MODIFIER	rs48827320	NA	chr7	46370330	46370330	G	T	hom	intergenic_region(MODIFIER||||||||||1)
chr7	46019916	46019916	intergenic_region	NA	NA	NA	NA	MODIFIER	rs45804262	NA	chr7	46370492	46370492	G	A	hom	intergenic_region(MODIFIER||||||||||1)
chr7	46020015	46020015	intergenic_region	NA	NA	NA	NA	MODIFIER	rs52374019	NA	chr7	46370591	46370591	A	G	hom	intergenic_region(MODIFIER||||||||||1)
chr7	46020065	46020065	intergenic_region	NA	NA	NA	NA	MODIFIER	rs258233556	NA	chr7	46370641	46370641	G	A	hom	intergenic_region(MODIFIER||||||||||1)
chr7	46020188	46020188	intergenic_region	NA	NA	NA	NA	MODIFIER	rs52386995	NA	chr7	46370764	46370764	A	G	hom	intergenic_region(MODIFIER||||||||||1)
chr7	46020198	46020198	intergenic_region	NA	NA	NA	NA	MODIFIER	rs52298910	NA	chr7	46370774	46370774	G	C	hom	intergenic_region(MODIFIER||||||||||1)
chr7	46020241	46020241	intergenic_region	NA	NA	NA	NA	MODIFIER	rs50504099	NA	chr7	46370817	46370817	G	T	hom	intergenic_region(MODIFIER||||||||||1)
chr7	46020256	46020256	intergenic_region	NA	NA	NA	NA	MODIFIER	rs50932088	NA	chr7	46370832	46370832	G	A	hom	intergenic_region(MODIFIER||||||||||1)
chr7	46020397	46020397	intergenic_region	NA	NA	NA	NA	MODIFIER	rs32790025	NA	chr7	46370973	46370973	C	T	hom	intergenic_region(MODIFIER||||||||||1)
chr7	46020415	46020415	intergenic_region	NA	NA	NA	NA	MODIFIER	rs32790027	NA	chr7	46370991	46370991	A	G	hom	intergenic_region(MODIFIER||||||||||1)
chr7	46020515	46020515	intergenic_region	NA	NA	NA	NA	MODIFIER	rs32790029	NA	chr7	46371091	46371091	C	A	hom	intergenic_region(MODIFIER||||||||||1)
chr7	46020580	46020580	intergenic_region	NA	NA	NA	NA	MODIFIER	rs48952651	NA	chr7	46371156	46371156	T	A	hom	intergenic_region(MODIFIER||||||||||1)
chr7	46020588	46020588	intergenic_region	NA	NA	NA	NA	MODIFIER	rs46780146	NA	chr7	46371164	46371164	G	A	hom	intergenic_region(MODIFIER||||||||||1)
chr7	46020615	46020615	intergenic_region	NA	NA	NA	NA	MODIFIER	rs48117626	NA	chr7	46371191	46371191	C	G	hom	intergenic_region(MODIFIER||||||||||1)
chr7	46020724	46020724	intergenic_region	NA	NA	NA	NA	MODIFIER	rs32790031	NA	chr7	46371300	46371300	C	T	hom	intergenic_region(MODIFIER||||||||||1)
chr7	46020762	46020762	intergenic_region	NA	NA	NA	NA	MODIFIER	rs32790033	NA	chr7	46371338	46371338	T	C	hom	intergenic_region(MODIFIER||||||||||1)
chr7	46020879	46020879	intergenic_region	NA	NA	NA	NA	MODIFIER	rs219887478	NA	chr7	46371455	46371455	A	C	hom	intergenic_region(MODIFIER||||||||||1)
chr7	46020890	46020890	intergenic_region	NA	NA	NA	NA	MODIFIER	rs32790745	NA	chr7	46371466	46371466	G	A	hom	intergenic_region(MODIFIER||||||||||1)
chr7	46020931	46020931	intergenic_region	NA	NA	NA	NA	MODIFIER	rs32790747	NA	chr7	46371507	46371507	T	C	hom	intergenic_region(MODIFIER||||||||||1)
chr7	46020946	46020946	intergenic_region	NA	NA	NA	NA	MODIFIER	rs32790749	NA	chr7	46371522	46371522	T	C	hom	intergenic_region(MODIFIER||||||||||1)
chr7	46021100	46021100	intergenic_region	NA	NA	NA	NA	MODIFIER	rs32791455	NA	chr7	46371676	46371676	G	C	hom	intergenic_region(MODIFIER||||||||||1)
chr7	46021116	46021116	intergenic_region	NA	NA	NA	NA	MODIFIER	rs244786579	NA	chr7	46371692	46371692	G	T	hom	intergenic_region(MODIFIER||||||||||1)
chr7	46021317	46021317	intergenic_region	NA	NA	NA	NA	MODIFIER	rs52155939	NA	chr7	46371893	46371893	A	G	hom	intergenic_region(MODIFIER||||||||||1)
chr7	46021361	46021361	intergenic_region	NA	NA	NA	NA	MODIFIER	rs32791457	NA	chr7	46371937	46371937	C	T	hom	intergenic_region(MODIFIER||||||||||1)
chr7	46021429	46021429	intergenic_region	NA	NA	NA	NA	MODIFIER	rs32791459	NA	chr7	46372005	46372005	G	C	hom	intergenic_region(MODIFIER||||||||||1)
chr7	46021456	46021456	intergenic_region	NA	NA	NA	NA	MODIFIER	rs32791461	NA	chr7	46372032	46372032	T	C	hom	intergenic_region(MODIFIER||||||||||1)
chr7	46022663	46022663	intergenic_region	NA	NA	NA	NA	MODIFIER	rs31841621	NA	chr7	46373239	46373239	A	T	hom	intergenic_region(MODIFIER||||||||||1)
chr7	46022743	46022743	intergenic_region	NA	NA	NA	NA	MODIFIER	rs32508735	NA	chr7	46373319	46373319	C	T	hom	intergenic_region(MODIFIER||||||||||1)
chr7	46022762	46022762	intergenic_region	NA	NA	NA	NA	MODIFIER	rs31710976	NA	chr7	46373338	46373338	G	T	hom	intergenic_region(MODIFIER||||||||||1)
chr7	46022869	46022869	intergenic_region	NA	NA	NA	NA	MODIFIER	rs32042636	NA	chr7	46373445	46373445	C	T	hom	intergenic_region(MODIFIER||||||||||1)
chr7	46022914	46022914	intergenic_region	NA	NA	NA	NA	MODIFIER	rs31416608	NA	chr7	46373490	46373490	T	G	hom	intergenic_region(MODIFIER||||||||||1)
chr7	46023140	46023140	intergenic_region	NA	NA	NA	NA	MODIFIER	rs250984814	NA	chr7	46373716	46373716	G	A	hom	intergenic_region(MODIFIER||||||||||1)
chr7	46023258	46023258	intergenic_region	NA	NA	NA	NA	MODIFIER	rs31987060	NA	chr7	46373834	46373834	T	C	hom	intergenic_region(MODIFIER||||||||||1)
chr7	46023312	46023312	intergenic_region	NA	NA	NA	NA	MODIFIER	rs31900064	NA	chr7	46373888	46373888	G	A	hom	intergenic_region(MODIFIER||||||||||1)
chr7	46023383	46023383	intergenic_region	NA	NA	NA	NA	MODIFIER	rs31135457	NA	chr7	46373959	46373959	T	C	hom	intergenic_region(MODIFIER||||||||||1)
chr7	46023419	46023419	intergenic_region	NA	NA	NA	NA	MODIFIER	rs31794047	NA	chr7	46373995	46373995	C	T	hom	intergenic_region(MODIFIER||||||||||1)
chr7	46023470	46023470	intergenic_region	NA	NA	NA	NA	MODIFIER	rs47685296	NA	chr7	46374046	46374046	C	T	hom	intergenic_region(MODIFIER||||||||||1)
chr7	46023484	46023484	intergenic_region	NA	NA	NA	NA	MODIFIER	rs49846681	NA	chr7	46374060	46374060	C	T	hom	intergenic_region(MODIFIER||||||||||1)
chr7	46023497	46023497	intergenic_region	NA	NA	NA	NA	MODIFIER	rs51507848	NA	chr7	46374073	46374073	C	T	hom	intergenic_region(MODIFIER||||||||||1)
chr7	46023508	46023508	intergenic_region	NA	NA	NA	NA	MODIFIER	rs49836612	NA	chr7	46374084	46374084	C	T	hom	intergenic_region(MODIFIER||||||||||1)
chr7	46023520	46023520	intergenic_region	NA	NA	NA	NA	MODIFIER	rs50242505	NA	chr7	46374096	46374096	T	A	hom	intergenic_region(MODIFIER||||||||||1)
chr7	46023587	46023587	intergenic_region	NA	NA	NA	NA	MODIFIER	rs47795044	NA	chr7	46374163	46374163	T	A	hom	intergenic_region(MODIFIER||||||||||1)
chr7	46023603	46023603	intergenic_region	NA	NA	NA	NA	MODIFIER	rs45821480	NA	chr7	46374179	46374179	A	G	hom	intergenic_region(MODIFIER||||||||||1)
chr7	46023653	46023653	intergenic_region	NA	NA	NA	NA	MODIFIER	rs32789357	NA	chr7	46374229	46374229	G	T	hom	intergenic_region(MODIFIER||||||||||1)
chr7	46023724	46023724	intergenic_region	NA	NA	NA	NA	MODIFIER	NA	NA	chr7	46374300	46374300	C	G	hom	intergenic_region(MODIFIER||||||||||1)
chr7	46023792	46023792	intergenic_region	NA	NA	NA	NA	MODIFIER	NA	NA	chr7	46374368	46374368	G	A	hom	intergenic_region(MODIFIER||||||||||1)
chr7	46023995	46023995	upstream_gene_variant	Myod1	protein_coding	NM_010866	NA	MODIFIER	rs32368785	NA	chr7	46374571	46374571	G	T	hom	upstream_gene_variant(MODIFIER||1903||318|Myod1|protein_coding|CODING|NM_010866||1),intergenic_region(MODIFIER||||||||||1)
chr7	46024088	46024088	upstream_gene_variant	Myod1	protein_coding	NM_010866	NA	MODIFIER	rs52479852	NA	chr7	46374664	46374664	G	A	hom	upstream_gene_variant(MODIFIER||1810||318|Myod1|protein_coding|CODING|NM_010866||1),intergenic_region(MODIFIER||||||||||1)
chr7	46024104	46024104	upstream_gene_variant	Myod1	protein_coding	NM_010866	NA	MODIFIER	rs31873836	NA	chr7	46374680	46374680	T	C	hom	upstream_gene_variant(MODIFIER||1794||318|Myod1|protein_coding|CODING|NM_010866||1),intergenic_region(MODIFIER||||||||||1)
chr7	46024118	46024118	upstream_gene_variant	Myod1	protein_coding	NM_010866	NA	MODIFIER	NA	NA	chr7	46374694	46374694	A	T	hom	upstream_gene_variant(MODIFIER||1780||318|Myod1|protein_coding|CODING|NM_010866||1),intergenic_region(MODIFIER||||||||||1)
chr7	46024132	46024132	upstream_gene_variant	Myod1	protein_coding	NM_010866	NA	MODIFIER	rs32458503	NA	chr7	46374708	46374708	G	A	hom	upstream_gene_variant(MODIFIER||1766||318|Myod1|protein_coding|CODING|NM_010866||1),intergenic_region(MODIFIER||||||||||1)
chr7	46024142	46024142	upstream_gene_variant	Myod1	protein_coding	NM_010866	NA	MODIFIER	rs52107038	NA	chr7	46374718	46374718	A	G	hom	upstream_gene_variant(MODIFIER||1756||318|Myod1|protein_coding|CODING|NM_010866||1),intergenic_region(MODIFIER||||||||||1)
chr7	46024153	46024153	upstream_gene_variant	Myod1	protein_coding	NM_010866	NA	MODIFIER	rs31593130	NA	chr7	46374729	46374729	T	C	hom	upstream_gene_variant(MODIFIER||1745||318|Myod1|protein_coding|CODING|NM_010866||1),intergenic_region(MODIFIER||||||||||1)
chr7	46024312	46024312	upstream_gene_variant	Myod1	protein_coding	NM_010866	NA	MODIFIER	rs32789359	NA	chr7	46374888	46374888	A	G	hom	upstream_gene_variant(MODIFIER||1586||318|Myod1|protein_coding|CODING|NM_010866||1),intergenic_region(MODIFIER||||||||||1)
chr7	46024458	46024458	upstream_gene_variant	Myod1	protein_coding	NM_010866	NA	MODIFIER	rs32789361	NA	chr7	46375034	46375034	A	G	hom	upstream_gene_variant(MODIFIER||1440||318|Myod1|protein_coding|CODING|NM_010866||1),intergenic_region(MODIFIER||||||||||1)
chr7	46024493	46024493	upstream_gene_variant	Myod1	protein_coding	NM_010866	NA	MODIFIER	rs50096630	NA	chr7	46375069	46375069	G	A	hom	upstream_gene_variant(MODIFIER||1405||318|Myod1|protein_coding|CODING|NM_010866||1),intergenic_region(MODIFIER||||||||||1)
chr7	46024506	46024506	upstream_gene_variant	Myod1	protein_coding	NM_010866	NA	MODIFIER	rs49733059	NA	chr7	46375082	46375082	G	A	hom	upstream_gene_variant(MODIFIER||1392||318|Myod1|protein_coding|CODING|NM_010866||1),intergenic_region(MODIFIER||||||||||1)
chr7	46024521	46024521	upstream_gene_variant	Myod1	protein_coding	NM_010866	NA	MODIFIER	rs49459931	NA	chr7	46375097	46375097	G	A	hom	upstream_gene_variant(MODIFIER||1377||318|Myod1|protein_coding|CODING|NM_010866||1),intergenic_region(MODIFIER||||||||||1)
chr7	46024598	46024598	upstream_gene_variant	Myod1	protein_coding	NM_010866	NA	MODIFIER	rs51298528	NA	chr7	46375174	46375174	G	A	hom	upstream_gene_variant(MODIFIER||1300||318|Myod1|protein_coding|CODING|NM_010866||1),intergenic_region(MODIFIER||||||||||1)
chr7	46024749	46024749	upstream_gene_variant	Myod1	protein_coding	NM_010866	NA	MODIFIER	rs49897545	NA	chr7	46375325	46375325	T	G	hom	upstream_gene_variant(MODIFIER||1149||318|Myod1|protein_coding|CODING|NM_010866||1),intergenic_region(MODIFIER||||||||||1)
chr7	46024868	46024868	upstream_gene_variant	Myod1	protein_coding	NM_010866	NA	MODIFIER	rs32789363	NA	chr7	46375444	46375444	G	A	hom	upstream_gene_variant(MODIFIER||1030||318|Myod1|protein_coding|CODING|NM_010866||1),intergenic_region(MODIFIER||||||||||1)
chr7	46024992	46024992	upstream_gene_variant	Myod1	protein_coding	NM_010866	NA	MODIFIER	rs47202856	NA	chr7	46375568	46375568	A	G	hom	upstream_gene_variant(MODIFIER||906||318|Myod1|protein_coding|CODING|NM_010866||1),intergenic_region(MODIFIER||||||||||1)
chr7	46025546	46025546	upstream_gene_variant	Myod1	protein_coding	NM_010866	NA	MODIFIER	rs31982572	NA	chr7	46376122	46376122	G	C	hom	upstream_gene_variant(MODIFIER||352||318|Myod1|protein_coding|CODING|NM_010866||1),intergenic_region(MODIFIER||||||||||1)
chr7	46025675	46025675	upstream_gene_variant	Myod1	protein_coding	NM_010866	NA	MODIFIER	rs6326222	NA	chr7	46376251	46376251	A	G	hom	upstream_gene_variant(MODIFIER||223||318|Myod1|protein_coding|CODING|NM_010866||1),intergenic_region(MODIFIER||||||||||1)
chr7	46025940	46025940	5_prime_UTR_variant	Myod1	protein_coding	NM_010866:c.-157T>A	NA	MODIFIER	rs13472313	NA	chr7	46376516	46376516	T	A	hom	5_prime_UTR_variant(MODIFIER||157|c.-157T>A|318|Myod1|protein_coding|CODING|NM_010866|1|1)
chr7	46026192	46026192	synonymous_variant	Myod1	SILENT	NM_010866:p.Asp32Asp/c.96C>T	gaC/gaT	LOW	rs32789990	NA	chr7	46376768	46376768	C	T	hom	synonymous_variant(LOW|SILENT|gaC/gaT|p.Asp32Asp/c.96C>T|318|Myod1|protein_coding|CODING|NM_010866|1|1)
chr7	46026253	46026253	missense_variant	Myod1	MISSENSE	NM_010866:p.Met53Val/c.157A>G	Atg/Gtg	MODERATE	rs13472312	NA	chr7	46376829	46376829	A	G	hom	missense_variant(MODERATE|MISSENSE|Atg/Gtg|p.Met53Val/c.157A>G|318|Myod1|protein_coding|CODING|NM_010866|1|1)
chr7	46026292	46026292	missense_variant	Myod1	MISSENSE	NM_010866:p.Pro66Ser/c.196C>T	Cct/Tct	MODERATE	rs13472315	NA	chr7	46376868	46376868	C	T	hom	missense_variant(MODERATE|MISSENSE|Cct/Tct|p.Pro66Ser/c.196C>T|318|Myod1|protein_coding|CODING|NM_010866|1|1)
chr7	46026768	46026768	intron_variant	Myod1	protein_coding	NM_010866:c.627+45G>T	NA	MODIFIER	rs50904168	NA	chr7	46377344	46377344	G	T	hom	intron_variant(MODIFIER|||c.627+45G>T|318|Myod1|protein_coding|CODING|NM_010866|1|1)
chr7	46026816	46026816	intron_variant	Myod1	protein_coding	NM_010866:c.627+93T>C	NA	MODIFIER	rs46350387	NA	chr7	46377392	46377392	T	C	hom	intron_variant(MODIFIER|||c.627+93T>C|318|Myod1|protein_coding|CODING|NM_010866|1|1)
chr7	46027031	46027031	intron_variant	Myod1	protein_coding	NM_010866:c.628-133C>G	NA	MODIFIER	rs46806498	NA	chr7	46377607	46377607	C	G	hom	intron_variant(MODIFIER|||c.628-133C>G|318|Myod1|protein_coding|CODING|NM_010866|1|1)
chr7	46027237	46027237	missense_variant	Myod1	MISSENSE	NM_010866:p.Ala234Val/c.701C>T	gCg/gTg	MODERATE	rs32790785	NA	chr7	46377813	46377813	C	T	hom	missense_variant(MODERATE|MISSENSE|gCg/gTg|p.Ala234Val/c.701C>T|318|Myod1|protein_coding|CODING|NM_010866|2|1)
chr7	46027293	46027293	intron_variant	Myod1	protein_coding	NM_010866:c.706+51A>G	NA	MODIFIER	rs46976465	NA	chr7	46377869	46377869	A	G	hom	intron_variant(MODIFIER|||c.706+51A>G|318|Myod1|protein_coding|CODING|NM_010866|2|1)
chr7	46027376	46027376	intron_variant	Myod1	protein_coding	NM_010866:c.706+134C>T	NA	MODIFIER	rs227884586	NA	chr7	46377952	46377952	C	T	hom	intron_variant(MODIFIER|||c.706+134C>T|318|Myod1|protein_coding|CODING|NM_010866|2|1)
chr7	46027874	46027874	3_prime_UTR_variant	Myod1	protein_coding	NM_010866:c.*56T>C	NA	MODIFIER	rs32200729	NA	chr7	46378450	46378450	T	C	hom	3_prime_UTR_variant(MODIFIER||56|c.*56T>C|318|Myod1|protein_coding|CODING|NM_010866|3|1)
chr7	46028543	46028543	downstream_gene_variant	Myod1	protein_coding	NM_010866	NA	MODIFIER	rs49361509	NA	chr7	46379119	46379119	A	T	hom	downstream_gene_variant(MODIFIER||27||318|Myod1|protein_coding|CODING|NM_010866||1),intergenic_region(MODIFIER||||||||||1)
chr7	46028565	46028565	downstream_gene_variant	Myod1	protein_coding	NM_010866	NA	MODIFIER	rs32790793	NA	chr7	46379141	46379141	C	T	hom	downstream_gene_variant(MODIFIER||49||318|Myod1|protein_coding|CODING|NM_010866||1),intergenic_region(MODIFIER||||||||||1)
chr7	46028736	46028736	downstream_gene_variant	Myod1	protein_coding	NM_010866	NA	MODIFIER	rs32791445	NA	chr7	46379312	46379312	G	A	hom	downstream_gene_variant(MODIFIER||220||318|Myod1|protein_coding|CODING|NM_010866||1),intergenic_region(MODIFIER||||||||||1)
chr7	46028802	46028802	downstream_gene_variant	Myod1	protein_coding	NM_010866	NA	MODIFIER	rs47639488	NA	chr7	46379378	46379378	T	C	hom	downstream_gene_variant(MODIFIER||286||318|Myod1|protein_coding|CODING|NM_010866||1),intergenic_region(MODIFIER||||||||||1)
chr7	46028811	46028811	downstream_gene_variant	Myod1	protein_coding	NM_010866	NA	MODIFIER	rs47605845	NA	chr7	46379387	46379387	A	G	hom	downstream_gene_variant(MODIFIER||295||318|Myod1|protein_coding|CODING|NM_010866||1),intergenic_region(MODIFIER||||||||||1)
chr7	46028854	46028854	downstream_gene_variant	Myod1	protein_coding	NM_010866	NA	MODIFIER	rs51869467	NA	chr7	46379430	46379430	G	T	hom	downstream_gene_variant(MODIFIER||338||318|Myod1|protein_coding|CODING|NM_010866||1),intergenic_region(MODIFIER||||||||||1)
chr7	46028862	46028862	downstream_gene_variant	Myod1	protein_coding	NM_010866	NA	MODIFIER	rs46867114	NA	chr7	46379438	46379438	C	A	hom	downstream_gene_variant(MODIFIER||346||318|Myod1|protein_coding|CODING|NM_010866||1),intergenic_region(MODIFIER||||||||||1)
chr7	46028914	46028914	downstream_gene_variant	Myod1	protein_coding	NM_010866	NA	MODIFIER	rs51808365	NA	chr7	46379490	46379490	G	T	hom	downstream_gene_variant(MODIFIER||398||318|Myod1|protein_coding|CODING|NM_010866||1),intergenic_region(MODIFIER||||||||||1)
chr7	46029038	46029038	downstream_gene_variant	Myod1	protein_coding	NM_010866	NA	MODIFIER	rs49284861	NA	chr7	46379614	46379614	G	A	hom	downstream_gene_variant(MODIFIER||522||318|Myod1|protein_coding|CODING|NM_010866||1),intergenic_region(MODIFIER||||||||||1)
chr7	46029100	46029100	downstream_gene_variant	Myod1	protein_coding	NM_010866	NA	MODIFIER	rs50880486	NA	chr7	46379676	46379676	C	T	hom	downstream_gene_variant(MODIFIER||584||318|Myod1|protein_coding|CODING|NM_010866||1),intergenic_region(MODIFIER||||||||||1)
chr7	46029120	46029120	downstream_gene_variant	Myod1	protein_coding	NM_010866	NA	MODIFIER	rs47676961	NA	chr7	46379696	46379696	A	T	hom	downstream_gene_variant(MODIFIER||604||318|Myod1|protein_coding|CODING|NM_010866||1),intergenic_region(MODIFIER||||||||||1)
chr7	46029418	46029418	downstream_gene_variant	Myod1	protein_coding	NM_010866	NA	MODIFIER	rs32791447	NA	chr7	46379994	46379994	C	A	hom	downstream_gene_variant(MODIFIER||902||318|Myod1|protein_coding|CODING|NM_010866||1),intergenic_region(MODIFIER||||||||||1)
chr7	46029456	46029456	downstream_gene_variant	Myod1	protein_coding	NM_010866	NA	MODIFIER	rs258291317	NA	chr7	46380032	46380032	C	G	hom	downstream_gene_variant(MODIFIER||940||318|Myod1|protein_coding|CODING|NM_010866||1),intergenic_region(MODIFIER||||||||||1)
chr7	46029577	46029577	downstream_gene_variant	Myod1	protein_coding	NM_010866	NA	MODIFIER	rs51548102	NA	chr7	46380153	46380153	A	G	hom	downstream_gene_variant(MODIFIER||1061||318|Myod1|protein_coding|CODING|NM_010866||1),intergenic_region(MODIFIER||||||||||1)
chr7	46029790	46029790	downstream_gene_variant	Myod1	protein_coding	NM_010866	NA	MODIFIER	rs31988289	NA	chr7	46380366	46380366	T	C	hom	downstream_gene_variant(MODIFIER||1274||318|Myod1|protein_coding|CODING|NM_010866||1),intergenic_region(MODIFIER||||||||||1)
chr7	46029921	46029921	downstream_gene_variant	Myod1	protein_coding	NM_010866	NA	MODIFIER	rs232699585	NA	chr7	46380497	46380497	G	T	hom	downstream_gene_variant(MODIFIER||1405||318|Myod1|protein_coding|CODING|NM_010866||1),intergenic_region(MODIFIER||||||||||1)
chr7	46030011	46030011	downstream_gene_variant	Myod1	protein_coding	NM_010866	NA	MODIFIER	rs248424105	NA	chr7	46380587	46380587	G	A	hom	downstream_gene_variant(MODIFIER||1495||318|Myod1|protein_coding|CODING|NM_010866||1),intergenic_region(MODIFIER||||||||||1)
chr7	46030317	46030317	downstream_gene_variant	Myod1	protein_coding	NM_010866	NA	MODIFIER	rs47679117	NA	chr7	46380893	46380893	G	A	hom	downstream_gene_variant(MODIFIER||1801||318|Myod1|protein_coding|CODING|NM_010866||1),intergenic_region(MODIFIER||||||||||1)
chr7	46030329	46030329	downstream_gene_variant	Myod1	protein_coding	NM_010866	NA	MODIFIER	rs31916523	NA	chr7	46380905	46380905	A	G	hom	downstream_gene_variant(MODIFIER||1813||318|Myod1|protein_coding|CODING|NM_010866||1),intergenic_region(MODIFIER||||||||||1)
chr7	46030367	46030367	downstream_gene_variant	Myod1	protein_coding	NM_010866	NA	MODIFIER	rs32791450	NA	chr7	46380943	46380943	C	G	hom	downstream_gene_variant(MODIFIER||1851||318|Myod1|protein_coding|CODING|NM_010866||1),intergenic_region(MODIFIER||||||||||1)
chr7	46030409	46030409	downstream_gene_variant	Myod1	protein_coding	NM_010866	NA	MODIFIER	rs31192469	NA	chr7	46380985	46380985	C	T	hom	downstream_gene_variant(MODIFIER||1893||318|Myod1|protein_coding|CODING|NM_010866||1),intergenic_region(MODIFIER||||||||||1)
chr7	46031045	46031045	intergenic_region	NA	NA	NA	NA	MODIFIER	rs31838705	NA	chr7	46381621	46381621	C	T	hom	intergenic_region(MODIFIER||||||||||1)
chr7	46031077	46031077	intergenic_region	NA	NA	NA	NA	MODIFIER	rs3695485	NA	chr7	46381653	46381653	T	C	hom	intergenic_region(MODIFIER||||||||||1)
chr7	46031605	46031605	intergenic_region	NA	NA	NA	NA	MODIFIER	rs52529998	NA	chr7	46382181	46382181	T	G	hom	intergenic_region(MODIFIER||||||||||1)
chr7	46031849	46031849	intergenic_region	NA	NA	NA	NA	MODIFIER	rs32792144	NA	chr7	46382425	46382425	C	T	hom	intergenic_region(MODIFIER||||||||||1)
chr7	46032207	46032207	intergenic_region	NA	NA	NA	NA	MODIFIER	rs32792150	NA	chr7	46382783	46382783	C	T	hom	intergenic_region(MODIFIER||||||||||1)
chr7	46032226	46032226	intergenic_region	NA	NA	NA	NA	MODIFIER	rs32792152	NA	chr7	46382802	46382802	T	C	hom	intergenic_region(MODIFIER||||||||||1)
chr7	46032879	46032879	intergenic_region	NA	NA	NA	NA	MODIFIER	rs52325105	NA	chr7	46383455	46383455	C	T	hom	intergenic_region(MODIFIER||||||||||1)
chr7	46032943	46032943	intergenic_region	NA	NA	NA	NA	MODIFIER	NA	NA	chr7	46383519	46383519	G	A	hom	intergenic_region(MODIFIER||||||||||1)
chr7	46033035	46033035	intergenic_region	NA	NA	NA	NA	MODIFIER	rs225699199	NA	chr7	46383611	46383611	G	C	hom	intergenic_region(MODIFIER||||||||||1)
chr7	46035164	46035164	intergenic_region	NA	NA	NA	NA	MODIFIER	rs31332075	NA	chr7	46385740	46385740	G	A	hom	intergenic_region(MODIFIER||||||||||1)
chr7	46035191	46035191	intergenic_region	NA	NA	NA	NA	MODIFIER	rs32166218	NA	chr7	46385767	46385767	T	C	hom	intergenic_region(MODIFIER||||||||||1)
chr7	46035459	46035459	intergenic_region	NA	NA	NA	NA	MODIFIER	rs265583033	NA	chr7	46386035	46386035	T	C	hom	intergenic_region(MODIFIER||||||||||1)
chr7	46037252	46037252	intergenic_region	NA	NA	NA	NA	MODIFIER	rs31649380	NA	chr7	46387828	46387828	C	T	hom	intergenic_region(MODIFIER||||||||||1)
chr7	46039507	46039507	intergenic_region	NA	NA	NA	NA	MODIFIER	rs31705654	NA	chr7	46390083	46390083	T	C	hom	intergenic_region(MODIFIER||||||||||1)
chr7	46040032	46040032	intergenic_region	NA	NA	NA	NA	MODIFIER	rs32227314	NA	chr7	46390608	46390608	C	A	hom	intergenic_region(MODIFIER||||||||||1)
chr7	46040961	46040961	intergenic_region	NA	NA	NA	NA	MODIFIER	rs51536563	NA	chr7	46391537	46391537	T	C	hom	intergenic_region(MODIFIER||||||||||1)
chr7	46041084	46041084	intergenic_region	NA	NA	NA	NA	MODIFIER	rs31518004	NA	chr7	46391660	46391660	C	A	hom	intergenic_region(MODIFIER||||||||||1)
chr7	46042867	46042867	intergenic_region	NA	NA	NA	NA	MODIFIER	rs31286963	NA	chr7	46393443	46393443	T	G	hom	intergenic_region(MODIFIER||||||||||1)
chr7	46043019	46043019	intergenic_region	NA	NA	NA	NA	MODIFIER	rs31345321	NA	chr7	46393595	46393595	A	G	hom	intergenic_region(MODIFIER||||||||||1)
chr7	46044036	46044036	upstream_gene_variant	Kcnc1	protein_coding	NM_001112739	NA	MODIFIER	rs46601847	NA	chr7	46394612	46394612	G	T	hom	upstream_gene_variant(MODIFIER||1856||511|Kcnc1|protein_coding|CODING|NM_008421||1),upstream_gene_variant(MODIFIER||1885||585|Kcnc1|protein_coding|CODING|NM_001112739||1),intergenic_region(MODIFIER||||||||||1)
chr7	46044137	46044137	upstream_gene_variant	Kcnc1	protein_coding	NM_001112739	NA	MODIFIER	rs257620215	NA	chr7	46394713	46394713	A	G	hom	upstream_gene_variant(MODIFIER||1755||511|Kcnc1|protein_coding|CODING|NM_008421||1),upstream_gene_variant(MODIFIER||1784||585|Kcnc1|protein_coding|CODING|NM_001112739||1),intergenic_region(MODIFIER||||||||||1)
chr7	46044535	46044535	upstream_gene_variant	Kcnc1	protein_coding	NM_001112739	NA	MODIFIER	rs50656070	NA	chr7	46395111	46395111	G	C	hom	upstream_gene_variant(MODIFIER||1357||511|Kcnc1|protein_coding|CODING|NM_008421||1),upstream_gene_variant(MODIFIER||1386||585|Kcnc1|protein_coding|CODING|NM_001112739||1),intergenic_region(MODIFIER||||||||||1)
chr7	46044684	46044684	upstream_gene_variant	Kcnc1	protein_coding	NM_001112739	NA	MODIFIER	rs32185222	NA	chr7	46395260	46395260	C	T	hom	upstream_gene_variant(MODIFIER||1208||511|Kcnc1|protein_coding|CODING|NM_008421||1),upstream_gene_variant(MODIFIER||1237||585|Kcnc1|protein_coding|CODING|NM_001112739||1),intergenic_region(MODIFIER||||||||||1)
chr7	46044808	46044808	upstream_gene_variant	Kcnc1	protein_coding	NM_001112739	NA	MODIFIER	rs31577803	NA	chr7	46395384	46395384	A	G	hom	upstream_gene_variant(MODIFIER||1084||511|Kcnc1|protein_coding|CODING|NM_008421||1),upstream_gene_variant(MODIFIER||1113||585|Kcnc1|protein_coding|CODING|NM_001112739||1),intergenic_region(MODIFIER||||||||||1)
chr7	46045741	46045741	upstream_gene_variant	Kcnc1	protein_coding	NM_001112739	NA	MODIFIER	rs31048330	NA	chr7	46396317	46396317	C	T	hom	upstream_gene_variant(MODIFIER||151||511|Kcnc1|protein_coding|CODING|NM_008421||1),upstream_gene_variant(MODIFIER||180||585|Kcnc1|protein_coding|CODING|NM_001112739||1),intergenic_region(MODIFIER||||||||||1)
chr7	46046007	46046007	5_prime_UTR_variant	Kcnc1	protein_coding	NM_001112739:c.-1095G>A	NA	MODIFIER	rs212064819	NA	chr7	46396583	46396583	G	A	hom	5_prime_UTR_variant(MODIFIER||1095|c.-1095G>A|511|Kcnc1|protein_coding|CODING|NM_008421|1|1),5_prime_UTR_variant(MODIFIER||1095|c.-1095G>A|585|Kcnc1|protein_coding|CODING|NM_001112739|1|1)
chr7	46046045	46046045	5_prime_UTR_variant	Kcnc1	protein_coding	NM_001112739:c.-1057T>C	NA	MODIFIER	rs238668181	NA	chr7	46396621	46396621	T	C	hom	5_prime_UTR_variant(MODIFIER||1057|c.-1057T>C|511|Kcnc1|protein_coding|CODING|NM_008421|1|1),5_prime_UTR_variant(MODIFIER||1057|c.-1057T>C|585|Kcnc1|protein_coding|CODING|NM_001112739|1|1)
chr7	46046238	46046238	5_prime_UTR_variant	Kcnc1	protein_coding	NM_001112739:c.-864G>T	NA	MODIFIER	rs251436298	NA	chr7	46396814	46396814	G	T	hom	5_prime_UTR_variant(MODIFIER||864|c.-864G>T|511|Kcnc1|protein_coding|CODING|NM_008421|1|1),5_prime_UTR_variant(MODIFIER||864|c.-864G>T|585|Kcnc1|protein_coding|CODING|NM_001112739|1|1)
chr7	46048437	46048437	intron_variant	Kcnc1	protein_coding	NM_001112739:c.570+766T>G	NA	MODIFIER	rs31419494	NA	chr7	46399013	46399013	T	G	hom	intron_variant(MODIFIER|||c.570+766T>G|585|Kcnc1|protein_coding|CODING|NM_001112739|1|1),intron_variant(MODIFIER|||c.570+766T>G|511|Kcnc1|protein_coding|CODING|NM_008421|1|1)
chr7	46048643	46048643	intron_variant	Kcnc1	protein_coding	NM_001112739:c.570+972G>C	NA	MODIFIER	rs31017117	NA	chr7	46399219	46399219	G	C	hom	intron_variant(MODIFIER|||c.570+972G>C|585|Kcnc1|protein_coding|CODING|NM_001112739|1|1),intron_variant(MODIFIER|||c.570+972G>C|511|Kcnc1|protein_coding|CODING|NM_008421|1|1)
chr7	46050144	46050144	intron_variant	Kcnc1	protein_coding	NM_001112739:c.570+2473C>T	NA	MODIFIER	rs31293365	NA	chr7	46400720	46400720	C	T	hom	intron_variant(MODIFIER|||c.570+2473C>T|585|Kcnc1|protein_coding|CODING|NM_001112739|1|1),intron_variant(MODIFIER|||c.570+2473C>T|511|Kcnc1|protein_coding|CODING|NM_008421|1|1)
chr7	46050442	46050442	intron_variant	Kcnc1	protein_coding	NM_001112739:c.570+2771T>C	NA	MODIFIER	NA	NA	chr7	46401018	46401018	T	C	hom	intron_variant(MODIFIER|||c.570+2771T>C|585|Kcnc1|protein_coding|CODING|NM_001112739|1|1),intron_variant(MODIFIER|||c.570+2771T>C|511|Kcnc1|protein_coding|CODING|NM_008421|1|1)
chr7	46050521	46050521	intron_variant	Kcnc1	protein_coding	NM_001112739:c.570+2850G>A	NA	MODIFIER	rs217268071	NA	chr7	46401097	46401097	G	A	hom	intron_variant(MODIFIER|||c.570+2850G>A|585|Kcnc1|protein_coding|CODING|NM_001112739|1|1),intron_variant(MODIFIER|||c.570+2850G>A|511|Kcnc1|protein_coding|CODING|NM_008421|1|1)
chr7	46050545	46050545	intron_variant	Kcnc1	protein_coding	NM_001112739:c.570+2874C>G	NA	MODIFIER	rs52319379	NA	chr7	46401121	46401121	C	G	hom	intron_variant(MODIFIER|||c.570+2874C>G|585|Kcnc1|protein_coding|CODING|NM_001112739|1|1),intron_variant(MODIFIER|||c.570+2874C>G|511|Kcnc1|protein_coding|CODING|NM_008421|1|1)
chr7	46053110	46053110	intron_variant	Kcnc1	protein_coding	NM_001112739:c.570+5439G>A	NA	MODIFIER	rs215325190	NA	chr7	46403686	46403686	G	A	hom	intron_variant(MODIFIER|||c.570+5439G>A|585|Kcnc1|protein_coding|CODING|NM_001112739|1|1),intron_variant(MODIFIER|||c.570+5439G>A|511|Kcnc1|protein_coding|CODING|NM_008421|1|1)
chr7	46053454	46053454	intron_variant	Kcnc1	protein_coding	NM_001112739:c.570+5783A>T	NA	MODIFIER	rs32794301	NA	chr7	46404030	46404030	A	T	hom	intron_variant(MODIFIER|||c.570+5783A>T|585|Kcnc1|protein_coding|CODING|NM_001112739|1|1),intron_variant(MODIFIER|||c.570+5783A>T|511|Kcnc1|protein_coding|CODING|NM_008421|1|1)
chr7	46054206	46054206	intron_variant	Kcnc1	protein_coding	NM_001112739:c.570+6535G>A	NA	MODIFIER	rs31543630	NA	chr7	46404782	46404782	G	A	hom	intron_variant(MODIFIER|||c.570+6535G>A|585|Kcnc1|protein_coding|CODING|NM_001112739|1|1),intron_variant(MODIFIER|||c.570+6535G>A|511|Kcnc1|protein_coding|CODING|NM_008421|1|1)
chr7	46054766	46054766	intron_variant	Kcnc1	protein_coding	NM_001112739:c.570+7095T>C	NA	MODIFIER	rs31040956	NA	chr7	46405342	46405342	T	C	hom	intron_variant(MODIFIER|||c.570+7095T>C|585|Kcnc1|protein_coding|CODING|NM_001112739|1|1),intron_variant(MODIFIER|||c.570+7095T>C|511|Kcnc1|protein_coding|CODING|NM_008421|1|1)
chr7	46055328	46055328	intron_variant	Kcnc1	protein_coding	NM_001112739:c.570+7657A>G	NA	MODIFIER	rs32790330	NA	chr7	46405904	46405904	A	G	hom	intron_variant(MODIFIER|||c.570+7657A>G|585|Kcnc1|protein_coding|CODING|NM_001112739|1|1),intron_variant(MODIFIER|||c.570+7657A>G|511|Kcnc1|protein_coding|CODING|NM_008421|1|1)
chr7	46055564	46055564	intron_variant	Kcnc1	protein_coding	NM_001112739:c.570+7893T>C	NA	MODIFIER	rs32791225	NA	chr7	46406140	46406140	T	C	hom	intron_variant(MODIFIER|||c.570+7893T>C|585|Kcnc1|protein_coding|CODING|NM_001112739|1|1),intron_variant(MODIFIER|||c.570+7893T>C|511|Kcnc1|protein_coding|CODING|NM_008421|1|1)
chr7	46055692	46055692	intron_variant	Kcnc1	protein_coding	NM_001112739:c.570+8021G>T	NA	MODIFIER	rs46932213	NA	chr7	46406268	46406268	G	T	hom	intron_variant(MODIFIER|||c.570+8021G>T|585|Kcnc1|protein_coding|CODING|NM_001112739|1|1),intron_variant(MODIFIER|||c.570+8021G>T|511|Kcnc1|protein_coding|CODING|NM_008421|1|1)
chr7	46055698	46055698	intron_variant	Kcnc1	protein_coding	NM_001112739:c.570+8027C>T	NA	MODIFIER	rs32791231	NA	chr7	46406274	46406274	C	T	hom	intron_variant(MODIFIER|||c.570+8027C>T|585|Kcnc1|protein_coding|CODING|NM_001112739|1|1),intron_variant(MODIFIER|||c.570+8027C>T|511|Kcnc1|protein_coding|CODING|NM_008421|1|1)
chr7	46058009	46058009	intron_variant	Kcnc1	protein_coding	NM_001112739:c.570+10338G>A	NA	MODIFIER	rs32792573	NA	chr7	46408585	46408585	G	A	hom	intron_variant(MODIFIER|||c.570+10338G>A|585|Kcnc1|protein_coding|CODING|NM_001112739|1|1),intron_variant(MODIFIER|||c.570+10338G>A|511|Kcnc1|protein_coding|CODING|NM_008421|1|1)
chr7	46059945	46059945	intron_variant	Kcnc1	protein_coding	NM_001112739:c.570+12274A>T	NA	MODIFIER	rs31661965	NA	chr7	46410521	46410521	A	T	hom	intron_variant(MODIFIER|||c.570+12274A>T|585|Kcnc1|protein_coding|CODING|NM_001112739|1|1),intron_variant(MODIFIER|||c.570+12274A>T|511|Kcnc1|protein_coding|CODING|NM_008421|1|1)
chr7	46060903	46060903	intron_variant	Kcnc1	protein_coding	NM_001112739:c.570+13232G>A	NA	MODIFIER	rs31704330	NA	chr7	46411479	46411479	G	A	hom	intron_variant(MODIFIER|||c.570+13232G>A|585|Kcnc1|protein_coding|CODING|NM_001112739|1|1),intron_variant(MODIFIER|||c.570+13232G>A|511|Kcnc1|protein_coding|CODING|NM_008421|1|1)
chr7	46062297	46062297	intron_variant	Kcnc1	protein_coding	NM_001112739:c.571-14473C>G	NA	MODIFIER	rs252246397	NA	chr7	46412873	46412873	C	G	hom	intron_variant(MODIFIER|||c.571-14473C>G|585|Kcnc1|protein_coding|CODING|NM_001112739|1|1),intron_variant(MODIFIER|||c.571-14473C>G|511|Kcnc1|protein_coding|CODING|NM_008421|1|1)
chr7	46062708	46062708	intron_variant	Kcnc1	protein_coding	NM_001112739:c.571-14062G>T	NA	MODIFIER	rs31137254	NA	chr7	46413284	46413284	G	T	hom	intron_variant(MODIFIER|||c.571-14062G>T|585|Kcnc1|protein_coding|CODING|NM_001112739|1|1),intron_variant(MODIFIER|||c.571-14062G>T|511|Kcnc1|protein_coding|CODING|NM_008421|1|1)
chr7	46063097	46063097	intron_variant	Kcnc1	protein_coding	NM_001112739:c.571-13673T>C	NA	MODIFIER	rs32285595	NA	chr7	46413673	46413673	T	C	hom	intron_variant(MODIFIER|||c.571-13673T>C|585|Kcnc1|protein_coding|CODING|NM_001112739|1|1),intron_variant(MODIFIER|||c.571-13673T>C|511|Kcnc1|protein_coding|CODING|NM_008421|1|1)
chr7	46063419	46063419	intron_variant	Kcnc1	protein_coding	NM_001112739:c.571-13351A>C	NA	MODIFIER	rs32445141	NA	chr7	46413995	46413995	A	C	hom	intron_variant(MODIFIER|||c.571-13351A>C|585|Kcnc1|protein_coding|CODING|NM_001112739|1|1),intron_variant(MODIFIER|||c.571-13351A>C|511|Kcnc1|protein_coding|CODING|NM_008421|1|1)
chr7	46065009	46065009	intron_variant	Kcnc1	protein_coding	NM_001112739:c.571-11761A>G	NA	MODIFIER	rs32793278	NA	chr7	46415585	46415585	A	G	hom	intron_variant(MODIFIER|||c.571-11761A>G|585|Kcnc1|protein_coding|CODING|NM_001112739|1|1),intron_variant(MODIFIER|||c.571-11761A>G|511|Kcnc1|protein_coding|CODING|NM_008421|1|1)
chr7	46065851	46065851	intron_variant	Kcnc1	protein_coding	NM_001112739:c.571-10919G>T	NA	MODIFIER	rs46607602	NA	chr7	46416427	46416427	G	T	het	intron_variant(MODIFIER|||c.571-10919G>T|585|Kcnc1|protein_coding|CODING|NM_001112739|1|1),intron_variant(MODIFIER|||c.571-10919G>T|511|Kcnc1|protein_coding|CODING|NM_008421|1|1)
chr7	46067483	46067483	intron_variant	Kcnc1	protein_coding	NM_001112739:c.571-9287G>T	NA	MODIFIER	rs32794683	NA	chr7	46418059	46418059	G	T	hom	intron_variant(MODIFIER|||c.571-9287G>T|585|Kcnc1|protein_coding|CODING|NM_001112739|1|1),intron_variant(MODIFIER|||c.571-9287G>T|511|Kcnc1|protein_coding|CODING|NM_008421|1|1)
chr7	46067582	46067582	intron_variant	Kcnc1	protein_coding	NM_001112739:c.571-9188T>G	NA	MODIFIER	rs46359306	NA	chr7	46418158	46418158	T	G	hom	intron_variant(MODIFIER|||c.571-9188T>G|585|Kcnc1|protein_coding|CODING|NM_001112739|1|1),intron_variant(MODIFIER|||c.571-9188T>G|511|Kcnc1|protein_coding|CODING|NM_008421|1|1)
chr7	46068300	46068300	intron_variant	Kcnc1	protein_coding	NM_001112739:c.571-8470C>T	NA	MODIFIER	rs32795193	NA	chr7	46418876	46418876	C	T	hom	intron_variant(MODIFIER|||c.571-8470C>T|585|Kcnc1|protein_coding|CODING|NM_001112739|1|1),intron_variant(MODIFIER|||c.571-8470C>T|511|Kcnc1|protein_coding|CODING|NM_008421|1|1)
chr7	46068884	46068884	intron_variant	Kcnc1	protein_coding	NM_001112739:c.571-7886A>C	NA	MODIFIER	rs32791737	NA	chr7	46419460	46419460	A	C	hom	intron_variant(MODIFIER|||c.571-7886A>C|585|Kcnc1|protein_coding|CODING|NM_001112739|1|1),intron_variant(MODIFIER|||c.571-7886A>C|511|Kcnc1|protein_coding|CODING|NM_008421|1|1)
chr7	46069654	46069654	intron_variant	Kcnc1	protein_coding	NM_001112739:c.571-7116A>G	NA	MODIFIER	rs32110518	NA	chr7	46420230	46420230	A	G	hom	intron_variant(MODIFIER|||c.571-7116A>G|585|Kcnc1|protein_coding|CODING|NM_001112739|1|1),intron_variant(MODIFIER|||c.571-7116A>G|511|Kcnc1|protein_coding|CODING|NM_008421|1|1)
chr7	46070051	46070051	intron_variant	Kcnc1	protein_coding	NM_001112739:c.571-6719A>G	NA	MODIFIER	rs31732567	NA	chr7	46420627	46420627	A	G	hom	intron_variant(MODIFIER|||c.571-6719A>G|585|Kcnc1|protein_coding|CODING|NM_001112739|1|1),intron_variant(MODIFIER|||c.571-6719A>G|511|Kcnc1|protein_coding|CODING|NM_008421|1|1)
chr7	46070509	46070509	intron_variant	Kcnc1	protein_coding	NM_001112739:c.571-6261A>T	NA	MODIFIER	rs32119569	NA	chr7	46421085	46421085	A	T	hom	intron_variant(MODIFIER|||c.571-6261A>T|585|Kcnc1|protein_coding|CODING|NM_001112739|1|1),intron_variant(MODIFIER|||c.571-6261A>T|511|Kcnc1|protein_coding|CODING|NM_008421|1|1)
chr7	46071286	46071286	intron_variant	Kcnc1	protein_coding	NM_001112739:c.571-5484A>G	NA	MODIFIER	rs31804074	NA	chr7	46421862	46421862	A	G	hom	intron_variant(MODIFIER|||c.571-5484A>G|585|Kcnc1|protein_coding|CODING|NM_001112739|1|1),intron_variant(MODIFIER|||c.571-5484A>G|511|Kcnc1|protein_coding|CODING|NM_008421|1|1)
chr7	46071317	46071317	intron_variant	Kcnc1	protein_coding	NM_001112739:c.571-5453T>C	NA	MODIFIER	rs32294186	NA	chr7	46421893	46421893	T	C	hom	intron_variant(MODIFIER|||c.571-5453T>C|585|Kcnc1|protein_coding|CODING|NM_001112739|1|1),intron_variant(MODIFIER|||c.571-5453T>C|511|Kcnc1|protein_coding|CODING|NM_008421|1|1)
chr7	46071456	46071456	intron_variant	Kcnc1	protein_coding	NM_001112739:c.571-5314G>A	NA	MODIFIER	rs31531841	NA	chr7	46422032	46422032	G	A	hom	intron_variant(MODIFIER|||c.571-5314G>A|585|Kcnc1|protein_coding|CODING|NM_001112739|1|1),intron_variant(MODIFIER|||c.571-5314G>A|511|Kcnc1|protein_coding|CODING|NM_008421|1|1)
chr7	46071542	46071542	intron_variant	Kcnc1	protein_coding	NM_001112739:c.571-5228A>G	NA	MODIFIER	rs32514983	NA	chr7	46422118	46422118	A	G	hom	intron_variant(MODIFIER|||c.571-5228A>G|585|Kcnc1|protein_coding|CODING|NM_001112739|1|1),intron_variant(MODIFIER|||c.571-5228A>G|511|Kcnc1|protein_coding|CODING|NM_008421|1|1)
chr7	46071619	46071619	intron_variant	Kcnc1	protein_coding	NM_001112739:c.571-5151G>C	NA	MODIFIER	rs31151295	NA	chr7	46422195	46422195	G	C	hom	intron_variant(MODIFIER|||c.571-5151G>C|585|Kcnc1|protein_coding|CODING|NM_001112739|1|1),intron_variant(MODIFIER|||c.571-5151G>C|511|Kcnc1|protein_coding|CODING|NM_008421|1|1)
chr7	46071731	46071731	intron_variant	Kcnc1	protein_coding	NM_001112739:c.571-5039C>T	NA	MODIFIER	rs31610664	NA	chr7	46422307	46422307	C	T	hom	intron_variant(MODIFIER|||c.571-5039C>T|585|Kcnc1|protein_coding|CODING|NM_001112739|1|1),intron_variant(MODIFIER|||c.571-5039C>T|511|Kcnc1|protein_coding|CODING|NM_008421|1|1)
chr7	46071798	46071798	intron_variant	Kcnc1	protein_coding	NM_001112739:c.571-4972G>A	NA	MODIFIER	rs32795534	NA	chr7	46422374	46422374	G	A	hom	intron_variant(MODIFIER|||c.571-4972G>A|585|Kcnc1|protein_coding|CODING|NM_001112739|1|1),intron_variant(MODIFIER|||c.571-4972G>A|511|Kcnc1|protein_coding|CODING|NM_008421|1|1)
chr7	46072136	46072136	intron_variant	Kcnc1	protein_coding	NM_001112739:c.571-4634G>A	NA	MODIFIER	rs32388979	NA	chr7	46422712	46422712	G	A	hom	intron_variant(MODIFIER|||c.571-4634G>A|585|Kcnc1|protein_coding|CODING|NM_001112739|1|1),intron_variant(MODIFIER|||c.571-4634G>A|511|Kcnc1|protein_coding|CODING|NM_008421|1|1)
chr7	46072188	46072188	intron_variant	Kcnc1	protein_coding	NM_001112739:c.571-4582C>A	NA	MODIFIER	rs31719454	NA	chr7	46422764	46422764	C	A	hom	intron_variant(MODIFIER|||c.571-4582C>A|585|Kcnc1|protein_coding|CODING|NM_001112739|1|1),intron_variant(MODIFIER|||c.571-4582C>A|511|Kcnc1|protein_coding|CODING|NM_008421|1|1)
chr7	46072241	46072241	intron_variant	Kcnc1	protein_coding	NM_001112739:c.571-4529A>T	NA	MODIFIER	rs31722814	NA	chr7	46422817	46422817	A	T	hom	intron_variant(MODIFIER|||c.571-4529A>T|585|Kcnc1|protein_coding|CODING|NM_001112739|1|1),intron_variant(MODIFIER|||c.571-4529A>T|511|Kcnc1|protein_coding|CODING|NM_008421|1|1)
chr7	46072272	46072272	intron_variant	Kcnc1	protein_coding	NM_001112739:c.571-4498G>A	NA	MODIFIER	rs31779455	NA	chr7	46422848	46422848	G	A	hom	intron_variant(MODIFIER|||c.571-4498G>A|585|Kcnc1|protein_coding|CODING|NM_001112739|1|1),intron_variant(MODIFIER|||c.571-4498G>A|511|Kcnc1|protein_coding|CODING|NM_008421|1|1)
chr7	46072561	46072561	intron_variant	Kcnc1	protein_coding	NM_001112739:c.571-4209C>T	NA	MODIFIER	rs253678458	NA	chr7	46423137	46423137	C	T	hom	intron_variant(MODIFIER|||c.571-4209C>T|585|Kcnc1|protein_coding|CODING|NM_001112739|1|1),intron_variant(MODIFIER|||c.571-4209C>T|511|Kcnc1|protein_coding|CODING|NM_008421|1|1)
chr7	46072568	46072568	intron_variant	Kcnc1	protein_coding	NM_001112739:c.571-4202G>A	NA	MODIFIER	rs32361065	NA	chr7	46423144	46423144	G	A	hom	intron_variant(MODIFIER|||c.571-4202G>A|585|Kcnc1|protein_coding|CODING|NM_001112739|1|1),intron_variant(MODIFIER|||c.571-4202G>A|511|Kcnc1|protein_coding|CODING|NM_008421|1|1)
chr7	46072805	46072805	intron_variant	Kcnc1	protein_coding	NM_001112739:c.571-3965C>T	NA	MODIFIER	rs32795541	NA	chr7	46423381	46423381	C	T	hom	intron_variant(MODIFIER|||c.571-3965C>T|585|Kcnc1|protein_coding|CODING|NM_001112739|1|1),intron_variant(MODIFIER|||c.571-3965C>T|511|Kcnc1|protein_coding|CODING|NM_008421|1|1)
chr7	46072855	46072855	intron_variant	Kcnc1	protein_coding	NM_001112739:c.571-3915G>A	NA	MODIFIER	rs32795543	NA	chr7	46423431	46423431	G	A	hom	intron_variant(MODIFIER|||c.571-3915G>A|585|Kcnc1|protein_coding|CODING|NM_001112739|1|1),intron_variant(MODIFIER|||c.571-3915G>A|511|Kcnc1|protein_coding|CODING|NM_008421|1|1)
chr7	46072874	46072874	intron_variant	Kcnc1	protein_coding	NM_001112739:c.571-3896T>C	NA	MODIFIER	rs32796425	NA	chr7	46423450	46423450	T	C	hom	intron_variant(MODIFIER|||c.571-3896T>C|585|Kcnc1|protein_coding|CODING|NM_001112739|1|1),intron_variant(MODIFIER|||c.571-3896T>C|511|Kcnc1|protein_coding|CODING|NM_008421|1|1)
chr7	46072954	46072954	intron_variant	Kcnc1	protein_coding	NM_001112739:c.571-3816C>T	NA	MODIFIER	rs32796427	NA	chr7	46423530	46423530	C	T	hom	intron_variant(MODIFIER|||c.571-3816C>T|585|Kcnc1|protein_coding|CODING|NM_001112739|1|1),intron_variant(MODIFIER|||c.571-3816C>T|511|Kcnc1|protein_coding|CODING|NM_008421|1|1)
chr7	46073424	46073424	intron_variant	Kcnc1	protein_coding	NM_001112739:c.571-3346G>A	NA	MODIFIER	rs32229704	NA	chr7	46424000	46424000	G	A	hom	intron_variant(MODIFIER|||c.571-3346G>A|585|Kcnc1|protein_coding|CODING|NM_001112739|1|1),intron_variant(MODIFIER|||c.571-3346G>A|511|Kcnc1|protein_coding|CODING|NM_008421|1|1)
chr7	46074408	46074408	intron_variant	Kcnc1	protein_coding	NM_001112739:c.571-2362C>G	NA	MODIFIER	rs32797996	NA	chr7	46424984	46424984	C	G	hom	intron_variant(MODIFIER|||c.571-2362C>G|585|Kcnc1|protein_coding|CODING|NM_001112739|1|1),intron_variant(MODIFIER|||c.571-2362C>G|511|Kcnc1|protein_coding|CODING|NM_008421|1|1)
chr7	46074420	46074420	intron_variant	Kcnc1	protein_coding	NM_001112739:c.571-2350G>A	NA	MODIFIER	rs32797998	NA	chr7	46424996	46424996	G	A	hom	intron_variant(MODIFIER|||c.571-2350G>A|585|Kcnc1|protein_coding|CODING|NM_001112739|1|1),intron_variant(MODIFIER|||c.571-2350G>A|511|Kcnc1|protein_coding|CODING|NM_008421|1|1)
chr7	46074493	46074493	intron_variant	Kcnc1	protein_coding	NM_001112739:c.571-2277T>G	NA	MODIFIER	rs32798002	NA	chr7	46425069	46425069	T	G	hom	intron_variant(MODIFIER|||c.571-2277T>G|585|Kcnc1|protein_coding|CODING|NM_001112739|1|1),intron_variant(MODIFIER|||c.571-2277T>G|511|Kcnc1|protein_coding|CODING|NM_008421|1|1)
chr7	46074599	46074599	intron_variant	Kcnc1	protein_coding	NM_001112739:c.571-2171G>C	NA	MODIFIER	rs32798886	NA	chr7	46425175	46425175	G	C	hom	intron_variant(MODIFIER|||c.571-2171G>C|585|Kcnc1|protein_coding|CODING|NM_001112739|1|1),intron_variant(MODIFIER|||c.571-2171G>C|511|Kcnc1|protein_coding|CODING|NM_008421|1|1)
chr7	46074646	46074646	intron_variant	Kcnc1	protein_coding	NM_001112739:c.571-2124T>C	NA	MODIFIER	rs32798888	NA	chr7	46425222	46425222	T	C	hom	intron_variant(MODIFIER|||c.571-2124T>C|585|Kcnc1|protein_coding|CODING|NM_001112739|1|1),intron_variant(MODIFIER|||c.571-2124T>C|511|Kcnc1|protein_coding|CODING|NM_008421|1|1)
chr7	46074697	46074697	intron_variant	Kcnc1	protein_coding	NM_001112739:c.571-2073C>T	NA	MODIFIER	rs46525506	NA	chr7	46425273	46425273	C	T	hom	intron_variant(MODIFIER|||c.571-2073C>T|585|Kcnc1|protein_coding|CODING|NM_001112739|1|1),intron_variant(MODIFIER|||c.571-2073C>T|511|Kcnc1|protein_coding|CODING|NM_008421|1|1)
chr7	46074835	46074835	intron_variant	Kcnc1	protein_coding	NM_001112739:c.571-1935G>A	NA	MODIFIER	rs32793717	NA	chr7	46425411	46425411	G	A	hom	intron_variant(MODIFIER|||c.571-1935G>A|585|Kcnc1|protein_coding|CODING|NM_001112739|1|1),intron_variant(MODIFIER|||c.571-1935G>A|511|Kcnc1|protein_coding|CODING|NM_008421|1|1)
chr7	46074912	46074912	intron_variant	Kcnc1	protein_coding	NM_001112739:c.571-1858C>T	NA	MODIFIER	rs46859892	NA	chr7	46425488	46425488	C	T	hom	intron_variant(MODIFIER|||c.571-1858C>T|585|Kcnc1|protein_coding|CODING|NM_001112739|1|1),intron_variant(MODIFIER|||c.571-1858C>T|511|Kcnc1|protein_coding|CODING|NM_008421|1|1)
chr7	46075152	46075152	intron_variant	Kcnc1	protein_coding	NM_001112739:c.571-1618G>A	NA	MODIFIER	rs32793721	NA	chr7	46425728	46425728	G	A	hom	intron_variant(MODIFIER|||c.571-1618G>A|585|Kcnc1|protein_coding|CODING|NM_001112739|1|1),intron_variant(MODIFIER|||c.571-1618G>A|511|Kcnc1|protein_coding|CODING|NM_008421|1|1)
chr7	46075335	46075335	intron_variant	Kcnc1	protein_coding	NM_001112739:c.571-1435C>T	NA	MODIFIER	rs32794508	NA	chr7	46425911	46425911	C	T	hom	intron_variant(MODIFIER|||c.571-1435C>T|585|Kcnc1|protein_coding|CODING|NM_001112739|1|1),intron_variant(MODIFIER|||c.571-1435C>T|511|Kcnc1|protein_coding|CODING|NM_008421|1|1)
chr7	46075488	46075488	intron_variant	Kcnc1	protein_coding	NM_001112739:c.571-1282G>A	NA	MODIFIER	rs236047493	NA	chr7	46426064	46426064	G	A	hom	intron_variant(MODIFIER|||c.571-1282G>A|585|Kcnc1|protein_coding|CODING|NM_001112739|1|1),intron_variant(MODIFIER|||c.571-1282G>A|511|Kcnc1|protein_coding|CODING|NM_008421|1|1)
chr7	46075502	46075502	intron_variant	Kcnc1	protein_coding	NM_001112739:c.571-1268G>A	NA	MODIFIER	rs254046822	NA	chr7	46426078	46426078	G	A	hom	intron_variant(MODIFIER|||c.571-1268G>A|585|Kcnc1|protein_coding|CODING|NM_001112739|1|1),intron_variant(MODIFIER|||c.571-1268G>A|511|Kcnc1|protein_coding|CODING|NM_008421|1|1)
chr7	46075534	46075534	intron_variant	Kcnc1	protein_coding	NM_001112739:c.571-1236A>G	NA	MODIFIER	rs32794510	NA	chr7	46426110	46426110	A	G	hom	intron_variant(MODIFIER|||c.571-1236A>G|585|Kcnc1|protein_coding|CODING|NM_001112739|1|1),intron_variant(MODIFIER|||c.571-1236A>G|511|Kcnc1|protein_coding|CODING|NM_008421|1|1)
chr7	46075638	46075638	intron_variant	Kcnc1	protein_coding	NM_001112739:c.571-1132G>A	NA	MODIFIER	NA	NA	chr7	46426214	46426214	G	A	hom	intron_variant(MODIFIER|||c.571-1132G>A|585|Kcnc1|protein_coding|CODING|NM_001112739|1|1),intron_variant(MODIFIER|||c.571-1132G>A|511|Kcnc1|protein_coding|CODING|NM_008421|1|1)
chr7	46075718	46075718	intron_variant	Kcnc1	protein_coding	NM_001112739:c.571-1052A>G	NA	MODIFIER	rs32794512	NA	chr7	46426294	46426294	A	G	hom	intron_variant(MODIFIER|||c.571-1052A>G|585|Kcnc1|protein_coding|CODING|NM_001112739|1|1),intron_variant(MODIFIER|||c.571-1052A>G|511|Kcnc1|protein_coding|CODING|NM_008421|1|1)
chr7	46075724	46075724	intron_variant	Kcnc1	protein_coding	NM_001112739:c.571-1046G>A	NA	MODIFIER	rs259075084	NA	chr7	46426300	46426300	G	A	hom	intron_variant(MODIFIER|||c.571-1046G>A|585|Kcnc1|protein_coding|CODING|NM_001112739|1|1),intron_variant(MODIFIER|||c.571-1046G>A|511|Kcnc1|protein_coding|CODING|NM_008421|1|1)
chr7	46075734	46075734	intron_variant	Kcnc1	protein_coding	NM_001112739:c.571-1036G>C	NA	MODIFIER	rs229382799	NA	chr7	46426310	46426310	G	C	hom	intron_variant(MODIFIER|||c.571-1036G>C|585|Kcnc1|protein_coding|CODING|NM_001112739|1|1),intron_variant(MODIFIER|||c.571-1036G>C|511|Kcnc1|protein_coding|CODING|NM_008421|1|1)
chr7	46075934	46075934	intron_variant	Kcnc1	protein_coding	NM_001112739:c.571-836C>T	NA	MODIFIER	rs32795017	NA	chr7	46426510	46426510	C	T	hom	intron_variant(MODIFIER|||c.571-836C>T|585|Kcnc1|protein_coding|CODING|NM_001112739|1|1),intron_variant(MODIFIER|||c.571-836C>T|511|Kcnc1|protein_coding|CODING|NM_008421|1|1)
chr7	46075986	46075986	intron_variant	Kcnc1	protein_coding	NM_001112739:c.571-784G>A	NA	MODIFIER	rs32795020	NA	chr7	46426562	46426562	G	A	hom	intron_variant(MODIFIER|||c.571-784G>A|585|Kcnc1|protein_coding|CODING|NM_001112739|1|1),intron_variant(MODIFIER|||c.571-784G>A|511|Kcnc1|protein_coding|CODING|NM_008421|1|1)
chr7	46076014	46076014	intron_variant	Kcnc1	protein_coding	NM_001112739:c.571-756T>C	NA	MODIFIER	rs32795021	NA	chr7	46426590	46426590	T	C	hom	intron_variant(MODIFIER|||c.571-756T>C|585|Kcnc1|protein_coding|CODING|NM_001112739|1|1),intron_variant(MODIFIER|||c.571-756T>C|511|Kcnc1|protein_coding|CODING|NM_008421|1|1)
chr7	46076020	46076020	intron_variant	Kcnc1	protein_coding	NM_001112739:c.571-750A>G	NA	MODIFIER	rs48719464	NA	chr7	46426596	46426596	A	G	hom	intron_variant(MODIFIER|||c.571-750A>G|585|Kcnc1|protein_coding|CODING|NM_001112739|1|1),intron_variant(MODIFIER|||c.571-750A>G|511|Kcnc1|protein_coding|CODING|NM_008421|1|1)
chr7	46076062	46076062	intron_variant	Kcnc1	protein_coding	NM_001112739:c.571-708T>C	NA	MODIFIER	rs32795023	NA	chr7	46426638	46426638	T	C	hom	intron_variant(MODIFIER|||c.571-708T>C|585|Kcnc1|protein_coding|CODING|NM_001112739|1|1),intron_variant(MODIFIER|||c.571-708T>C|511|Kcnc1|protein_coding|CODING|NM_008421|1|1)
chr7	46076116	46076116	intron_variant	Kcnc1	protein_coding	NM_001112739:c.571-654T>C	NA	MODIFIER	rs46896184	NA	chr7	46426692	46426692	T	C	hom	intron_variant(MODIFIER|||c.571-654T>C|585|Kcnc1|protein_coding|CODING|NM_001112739|1|1),intron_variant(MODIFIER|||c.571-654T>C|511|Kcnc1|protein_coding|CODING|NM_008421|1|1)
chr7	46076132	46076132	intron_variant	Kcnc1	protein_coding	NM_001112739:c.571-638G>C	NA	MODIFIER	rs51075320	NA	chr7	46426708	46426708	G	C	hom	intron_variant(MODIFIER|||c.571-638G>C|585|Kcnc1|protein_coding|CODING|NM_001112739|1|1),intron_variant(MODIFIER|||c.571-638G>C|511|Kcnc1|protein_coding|CODING|NM_008421|1|1)
chr7	46076141	46076141	intron_variant	Kcnc1	protein_coding	NM_001112739:c.571-629A>G	NA	MODIFIER	rs46928545	NA	chr7	46426717	46426717	A	G	hom	intron_variant(MODIFIER|||c.571-629A>G|585|Kcnc1|protein_coding|CODING|NM_001112739|1|1),intron_variant(MODIFIER|||c.571-629A>G|511|Kcnc1|protein_coding|CODING|NM_008421|1|1)
chr7	46076147	46076147	intron_variant	Kcnc1	protein_coding	NM_001112739:c.571-623C>T	NA	MODIFIER	rs47990130	NA	chr7	46426723	46426723	C	T	hom	intron_variant(MODIFIER|||c.571-623C>T|585|Kcnc1|protein_coding|CODING|NM_001112739|1|1),intron_variant(MODIFIER|||c.571-623C>T|511|Kcnc1|protein_coding|CODING|NM_008421|1|1)
chr7	46076158	46076158	intron_variant	Kcnc1	protein_coding	NM_001112739:c.571-612A>G	NA	MODIFIER	rs47173888	NA	chr7	46426734	46426734	A	G	hom	intron_variant(MODIFIER|||c.571-612A>G|585|Kcnc1|protein_coding|CODING|NM_001112739|1|1),intron_variant(MODIFIER|||c.571-612A>G|511|Kcnc1|protein_coding|CODING|NM_008421|1|1)
chr7	46076277	46076277	intron_variant	Kcnc1	protein_coding	NM_001112739:c.571-493G>C	NA	MODIFIER	rs47622876	NA	chr7	46426853	46426853	G	C	hom	intron_variant(MODIFIER|||c.571-493G>C|585|Kcnc1|protein_coding|CODING|NM_001112739|1|1),intron_variant(MODIFIER|||c.571-493G>C|511|Kcnc1|protein_coding|CODING|NM_008421|1|1)
chr7	46076620	46076620	intron_variant	Kcnc1	protein_coding	NM_001112739:c.571-150A>G	NA	MODIFIER	rs32079955	NA	chr7	46427196	46427196	A	G	hom	intron_variant(MODIFIER|||c.571-150A>G|585|Kcnc1|protein_coding|CODING|NM_001112739|1|1),intron_variant(MODIFIER|||c.571-150A>G|511|Kcnc1|protein_coding|CODING|NM_008421|1|1)
chr7	46076832	46076832	synonymous_variant	Kcnc1	SILENT	NM_001112739:p.Thr211Thr/c.633T>G	acT/acG	LOW	rs8260975	NA	chr7	46427408	46427408	T	G	hom	synonymous_variant(LOW|SILENT|acT/acG|p.Thr211Thr/c.633T>G|585|Kcnc1|protein_coding|CODING|NM_001112739|2|1),synonymous_variant(LOW|SILENT|acT/acG|p.Thr211Thr/c.633T>G|511|Kcnc1|protein_coding|CODING|NM_008421|2|1)
chr7	46076973	46076973	synonymous_variant	Kcnc1	SILENT	NM_001112739:p.Phe258Phe/c.774C>T	ttC/ttT	LOW	rs8260979	NA	chr7	46427549	46427549	C	T	hom	synonymous_variant(LOW|SILENT|ttC/ttT|p.Phe258Phe/c.774C>T|585|Kcnc1|protein_coding|CODING|NM_001112739|2|1),synonymous_variant(LOW|SILENT|ttC/ttT|p.Phe258Phe/c.774C>T|511|Kcnc1|protein_coding|CODING|NM_008421|2|1)
chr7	46079058	46079058	intron_variant	Kcnc1	protein_coding	NM_001112739:c.1504+1355C>T	NA	MODIFIER	rs31925355	NA	chr7	46429634	46429634	C	T	hom	3_prime_UTR_variant(MODIFIER||1323|c.*1323C>T|511|Kcnc1|protein_coding|CODING|NM_008421|2|1),intron_variant(MODIFIER|||c.1504+1355C>T|585|Kcnc1|protein_coding|CODING|NM_001112739|2|1)
chr7	46079801	46079801	intron_variant	Kcnc1	protein_coding	NM_001112739:c.1504+2098T>C	NA	MODIFIER	rs6346521	NA	chr7	46430377	46430377	T	C	hom	3_prime_UTR_variant(MODIFIER||2066|c.*2066T>C|511|Kcnc1|protein_coding|CODING|NM_008421|2|1),intron_variant(MODIFIER|||c.1504+2098T>C|585|Kcnc1|protein_coding|CODING|NM_001112739|2|1)
chr7	46079884	46079884	intron_variant	Kcnc1	protein_coding	NM_001112739:c.1504+2181T>C	NA	MODIFIER	rs6347102	NA	chr7	46430460	46430460	T	C	hom	3_prime_UTR_variant(MODIFIER||2149|c.*2149T>C|511|Kcnc1|protein_coding|CODING|NM_008421|2|1),intron_variant(MODIFIER|||c.1504+2181T>C|585|Kcnc1|protein_coding|CODING|NM_001112739|2|1)
chr7	46080193	46080193	intron_variant	Kcnc1	protein_coding	NM_001112739:c.1504+2490C>T	NA	MODIFIER	rs31052009	NA	chr7	46430769	46430769	C	T	hom	3_prime_UTR_variant(MODIFIER||2458|c.*2458C>T|511|Kcnc1|protein_coding|CODING|NM_008421|2|1),intron_variant(MODIFIER|||c.1504+2490C>T|585|Kcnc1|protein_coding|CODING|NM_001112739|2|1)
chr7	46080221	46080221	intron_variant	Kcnc1	protein_coding	NM_001112739:c.1504+2518C>G	NA	MODIFIER	rs31709237	NA	chr7	46430797	46430797	C	G	hom	3_prime_UTR_variant(MODIFIER||2486|c.*2486C>G|511|Kcnc1|protein_coding|CODING|NM_008421|2|1),intron_variant(MODIFIER|||c.1504+2518C>G|585|Kcnc1|protein_coding|CODING|NM_001112739|2|1)
chr7	46081089	46081089	intron_variant	Kcnc1	protein_coding	NM_001112739:c.1504+3386T>C	NA	MODIFIER	rs31209478	NA	chr7	46431665	46431665	T	C	hom	3_prime_UTR_variant(MODIFIER||3354|c.*3354T>C|511|Kcnc1|protein_coding|CODING|NM_008421|2|1),intron_variant(MODIFIER|||c.1504+3386T>C|585|Kcnc1|protein_coding|CODING|NM_001112739|2|1)
chr7	46081762	46081762	intron_variant	Kcnc1	protein_coding	NM_001112739:c.1505-2820T>C	NA	MODIFIER	rs32798818	NA	chr7	46432338	46432338	T	C	hom	3_prime_UTR_variant(MODIFIER||4027|c.*4027T>C|511|Kcnc1|protein_coding|CODING|NM_008421|2|1),intron_variant(MODIFIER|||c.1505-2820T>C|585|Kcnc1|protein_coding|CODING|NM_001112739|2|1)
chr7	46082184	46082184	intron_variant	Kcnc1	protein_coding	NM_001112739:c.1505-2398T>G	NA	MODIFIER	rs32397827	NA	chr7	46432760	46432760	T	G	hom	3_prime_UTR_variant(MODIFIER||4449|c.*4449T>G|511|Kcnc1|protein_coding|CODING|NM_008421|2|1),intron_variant(MODIFIER|||c.1505-2398T>G|585|Kcnc1|protein_coding|CODING|NM_001112739|2|1)
chr7	46083121	46083121	intron_variant	Kcnc1	protein_coding	NM_001112739:c.1505-1461C>T	NA	MODIFIER	rs31801661	NA	chr7	46433697	46433697	C	T	hom	downstream_gene_variant(MODIFIER||344||511|Kcnc1|protein_coding|CODING|NM_008421||1),intron_variant(MODIFIER|||c.1505-1461C>T|585|Kcnc1|protein_coding|CODING|NM_001112739|2|1)
chr7	46083794	46083794	intron_variant	Kcnc1	protein_coding	NM_001112739:c.1505-788A>G	NA	MODIFIER	rs3659049	NA	chr7	46434370	46434370	A	G	hom	downstream_gene_variant(MODIFIER||1017||511|Kcnc1|protein_coding|CODING|NM_008421||1),intron_variant(MODIFIER|||c.1505-788A>G|585|Kcnc1|protein_coding|CODING|NM_001112739|2|1)
chr7	46083980	46083980	intron_variant	Kcnc1	protein_coding	NM_001112739:c.1505-602G>A	NA	MODIFIER	rs4137562	NA	chr7	46434556	46434556	G	A	hom	downstream_gene_variant(MODIFIER||1203||511|Kcnc1|protein_coding|CODING|NM_008421||1),intron_variant(MODIFIER|||c.1505-602G>A|585|Kcnc1|protein_coding|CODING|NM_001112739|2|1)
chr7	46084432	46084432	intron_variant	Kcnc1	protein_coding	NM_001112739:c.1505-150C>A	NA	MODIFIER	rs32256253	NA	chr7	46435008	46435008	C	A	hom	downstream_gene_variant(MODIFIER||1655||511|Kcnc1|protein_coding|CODING|NM_008421||1),intron_variant(MODIFIER|||c.1505-150C>A|585|Kcnc1|protein_coding|CODING|NM_001112739|2|1)
chr7	46085332	46085332	intron_variant	Kcnc1	protein_coding	NM_001112739:c.1693+562G>A	NA	MODIFIER	rs31934387	NA	chr7	46435908	46435908	G	A	hom	intron_variant(MODIFIER|||c.1693+562G>A|585|Kcnc1|protein_coding|CODING|NM_001112739|3|1)
chr7	46085424	46085424	intron_variant	Kcnc1	protein_coding	NM_001112739:c.1693+654A>G	NA	MODIFIER	rs31761530	NA	chr7	46436000	46436000	A	G	hom	intron_variant(MODIFIER|||c.1693+654A>G|585|Kcnc1|protein_coding|CODING|NM_001112739|3|1)
chr7	46085688	46085688	intron_variant	Kcnc1	protein_coding	NM_001112739:c.1693+918A>C	NA	MODIFIER	rs32493059	NA	chr7	46436264	46436264	A	C	hom	intron_variant(MODIFIER|||c.1693+918A>C|585|Kcnc1|protein_coding|CODING|NM_001112739|3|1)
chr7	46085755	46085755	intron_variant	Kcnc1	protein_coding	NM_001112739:c.1694-941A>G	NA	MODIFIER	rs31743563	NA	chr7	46436331	46436331	A	G	hom	intron_variant(MODIFIER|||c.1694-941A>G|585|Kcnc1|protein_coding|CODING|NM_001112739|3|1)
chr7	46088824	46088824	downstream_gene_variant	Kcnc1	protein_coding	NM_001112739	NA	MODIFIER	rs32111380	NA	chr7	46439400	46439400	T	C	hom	downstream_gene_variant(MODIFIER||696||585|Kcnc1|protein_coding|CODING|NM_001112739||1),intergenic_region(MODIFIER||||||||||1)
chr7	46089685	46089685	downstream_gene_variant	Kcnc1	protein_coding	NM_001112739	NA	MODIFIER	rs32797324	NA	chr7	46440261	46440261	G	A	hom	downstream_gene_variant(MODIFIER||1557||585|Kcnc1|protein_coding|CODING|NM_001112739||1),intergenic_region(MODIFIER||||||||||1)
chr7	46089754	46089754	downstream_gene_variant	Kcnc1	protein_coding	NM_001112739	NA	MODIFIER	rs32053035	NA	chr7	46440330	46440330	G	T	hom	downstream_gene_variant(MODIFIER||1626||585|Kcnc1|protein_coding|CODING|NM_001112739||1),intergenic_region(MODIFIER||||||||||1)
chr7	46090984	46090984	downstream_gene_variant	Sergef	protein_coding	NM_013789	NA	MODIFIER	rs31057156	NA	chr7	46441560	46441560	C	T	hom	downstream_gene_variant(MODIFIER||1599||464|Sergef|protein_coding|CODING|NM_013789||1),intergenic_region(MODIFIER||||||||||1)
chr7	46091070	46091070	downstream_gene_variant	Sergef	protein_coding	NM_013789	NA	MODIFIER	rs32107500	NA	chr7	46441646	46441646	T	C	hom	downstream_gene_variant(MODIFIER||1513||464|Sergef|protein_coding|CODING|NM_013789||1),intergenic_region(MODIFIER||||||||||1)
chr7	46091546	46091546	downstream_gene_variant	Sergef	protein_coding	NM_013789	NA	MODIFIER	rs32794075	NA	chr7	46442122	46442122	A	G	hom	downstream_gene_variant(MODIFIER||1037||464|Sergef|protein_coding|CODING|NM_013789||1),intergenic_region(MODIFIER||||||||||1)
chr7	46091928	46091928	downstream_gene_variant	Sergef	protein_coding	NM_013789	NA	MODIFIER	rs32794757	NA	chr7	46442504	46442504	C	T	hom	downstream_gene_variant(MODIFIER||655||464|Sergef|protein_coding|CODING|NM_013789||1),intergenic_region(MODIFIER||||||||||1)
chr7	46092628	46092628	synonymous_variant	Sergef	SILENT	NM_013789:p.Ser460Ser/c.1380C>T	agC/agT	LOW	rs32795449	NA	chr7	46443204	46443204	G	A	hom	synonymous_variant(LOW|SILENT|agC/agT|p.Ser460Ser/c.1380C>T|464|Sergef|protein_coding|CODING|NM_013789|11|1)
chr7	46092705	46092705	missense_variant	Sergef	MISSENSE	NM_013789:p.Arg435Gly/c.1303A>G	Aga/Gga	MODERATE	rs32795453	NA	chr7	46443281	46443281	T	C	hom	missense_variant(MODERATE|MISSENSE|Aga/Gga|p.Arg435Gly/c.1303A>G|464|Sergef|protein_coding|CODING|NM_013789|11|1)
chr7	46092740	46092740	missense_variant	Sergef	MISSENSE	NM_013789:p.Asp423Ala/c.1268A>C	gAc/gCc	MODERATE	rs31674298	NA	chr7	46443316	46443316	T	G	hom	missense_variant(MODERATE|MISSENSE|gAc/gCc|p.Asp423Ala/c.1268A>C|464|Sergef|protein_coding|CODING|NM_013789|11|1)
chr7	46094129	46094129	intron_variant	Sergef	protein_coding	NM_013789:c.1049-1170T>C	NA	MODIFIER	rs32797436	NA	chr7	46444705	46444705	A	G	hom	intron_variant(MODIFIER|||c.1049-1170T>C|464|Sergef|protein_coding|CODING|NM_013789|10|1)
chr7	46094413	46094413	intron_variant	Sergef	protein_coding	NM_013789:c.1049-1454T>C	NA	MODIFIER	rs46125520	NA	chr7	46444989	46444989	A	G	hom	intron_variant(MODIFIER|||c.1049-1454T>C|464|Sergef|protein_coding|CODING|NM_013789|10|1)
chr7	46095722	46095722	intron_variant	Sergef	protein_coding	NM_013789:c.1049-2763A>G	NA	MODIFIER	rs32482004	NA	chr7	46446298	46446298	T	C	hom	intron_variant(MODIFIER|||c.1049-2763A>G|464|Sergef|protein_coding|CODING|NM_013789|10|1)
chr7	46095738	46095738	intron_variant	Sergef	protein_coding	NM_013789:c.1049-2779A>G	NA	MODIFIER	rs32797441	NA	chr7	46446314	46446314	T	C	hom	intron_variant(MODIFIER|||c.1049-2779A>G|464|Sergef|protein_coding|CODING|NM_013789|10|1)
chr7	46095806	46095806	intron_variant	Sergef	protein_coding	NM_013789:c.1049-2847G>A	NA	MODIFIER	rs32797443	NA	chr7	46446382	46446382	C	T	hom	intron_variant(MODIFIER|||c.1049-2847G>A|464|Sergef|protein_coding|CODING|NM_013789|10|1)
chr7	46096762	46096762	intron_variant	Sergef	protein_coding	NM_013789:c.1049-3803G>A	NA	MODIFIER	rs32798590	NA	chr7	46447338	46447338	C	T	hom	intron_variant(MODIFIER|||c.1049-3803G>A|464|Sergef|protein_coding|CODING|NM_013789|10|1)
chr7	46098171	46098171	intron_variant	Sergef	protein_coding	NM_013789:c.1049-5212C>G	NA	MODIFIER	rs52290893	NA	chr7	46448747	46448747	G	C	hom	intron_variant(MODIFIER|||c.1049-5212C>G|464|Sergef|protein_coding|CODING|NM_013789|10|1)
chr7	46098183	46098183	intron_variant	Sergef	protein_coding	NM_013789:c.1049-5224G>C	NA	MODIFIER	rs52456750	NA	chr7	46448759	46448759	C	G	hom	intron_variant(MODIFIER|||c.1049-5224G>C|464|Sergef|protein_coding|CODING|NM_013789|10|1)
chr7	46098213	46098213	intron_variant	Sergef	protein_coding	NM_013789:c.1049-5254C>G	NA	MODIFIER	NA	NA	chr7	46448789	46448789	G	C	hom	intron_variant(MODIFIER|||c.1049-5254C>G|464|Sergef|protein_coding|CODING|NM_013789|10|1)
chr7	46098432	46098432	intron_variant	Sergef	protein_coding	NM_013789:c.1049-5473C>T	NA	MODIFIER	rs45947892	NA	chr7	46449008	46449008	G	A	hom	intron_variant(MODIFIER|||c.1049-5473C>T|464|Sergef|protein_coding|CODING|NM_013789|10|1)
chr7	46099038	46099038	intron_variant	Sergef	protein_coding	NM_013789:c.1049-6079A>G	NA	MODIFIER	rs31383585	NA	chr7	46449614	46449614	T	C	hom	intron_variant(MODIFIER|||c.1049-6079A>G|464|Sergef|protein_coding|CODING|NM_013789|10|1)
chr7	46099277	46099277	intron_variant	Sergef	protein_coding	NM_013789:c.1049-6318G>A	NA	MODIFIER	rs31648237	NA	chr7	46449853	46449853	C	T	hom	intron_variant(MODIFIER|||c.1049-6318G>A|464|Sergef|protein_coding|CODING|NM_013789|10|1)
chr7	46100025	46100025	intron_variant	Sergef	protein_coding	NM_013789:c.1049-7066G>T	NA	MODIFIER	NA	NA	chr7	46450601	46450601	C	A	het	intron_variant(MODIFIER|||c.1049-7066G>T|464|Sergef|protein_coding|CODING|NM_013789|10|1)
chr7	46100147	46100147	intron_variant	Sergef	protein_coding	NM_013789:c.1049-7188C>T	NA	MODIFIER	NA	NA	chr7	46450723	46450723	G	A	het	intron_variant(MODIFIER|||c.1049-7188C>T|464|Sergef|protein_coding|CODING|NM_013789|10|1)
chr7	46100862	46100862	intron_variant	Sergef	protein_coding	NM_013789:c.1049-7903A>G	NA	MODIFIER	rs243364996	NA	chr7	46451438	46451438	T	C	hom	intron_variant(MODIFIER|||c.1049-7903A>G|464|Sergef|protein_coding|CODING|NM_013789|10|1)
chr7	46101658	46101658	intron_variant	Sergef	protein_coding	NM_013789:c.1049-8699G>A	NA	MODIFIER	rs32799393	NA	chr7	46452234	46452234	C	T	hom	intron_variant(MODIFIER|||c.1049-8699G>A|464|Sergef|protein_coding|CODING|NM_013789|10|1)
chr7	46161850	46161850	intron_variant	Sergef	protein_coding	NM_013789:c.1048+3242A>C	NA	MODIFIER	NA	NA	chr7	46512426	46512426	T	G	het	intron_variant(MODIFIER|||c.1048+3242A>C|464|Sergef|protein_coding|CODING|NM_013789|10|1)
chr7	46203842	46203842	intron_variant	Sergef	protein_coding	NM_013789:c.1011+36189G>T	NA	MODIFIER	rs107764868	NA	chr7	46554418	46554418	C	A	hom	intron_variant(MODIFIER|||c.1011+36189G>T|464|Sergef|protein_coding|CODING|NM_013789|9|1)
chr7	46221212	46221212	intron_variant	Sergef	protein_coding	NM_013789:c.1011+18819C>T	NA	MODIFIER	rs386864442	NA	chr7	46571788	46571788	G	A	het	intron_variant(MODIFIER|||c.1011+18819C>T|464|Sergef|protein_coding|CODING|NM_013789|9|1)
chr7	46221227	46221227	intron_variant	Sergef	protein_coding	NM_013789:c.1011+18804A>C	NA	MODIFIER	rs252831933	NA	chr7	46571803	46571803	T	G	hom	intron_variant(MODIFIER|||c.1011+18804A>C|464|Sergef|protein_coding|CODING|NM_013789|9|1)
chr7	46221236	46221236	intron_variant	Sergef	protein_coding	NM_013789:c.1011+18795T>C	NA	MODIFIER	rs227097988	NA	chr7	46571812	46571812	A	G	hom	intron_variant(MODIFIER|||c.1011+18795T>C|464|Sergef|protein_coding|CODING|NM_013789|9|1)
chr7	46246406	46246406	intron_variant	Sergef	protein_coding	NM_013789:c.845-6209C>T	NA	MODIFIER	rs240450459	NA	chr7	46596982	46596982	G	A	hom	intron_variant(MODIFIER|||c.845-6209C>T|464|Sergef|protein_coding|CODING|NM_013789|8|1)
chr7	46267718	46267718	intron_variant	Sergef	protein_coding	NM_013789:c.685+402T>G	NA	MODIFIER	rs218026447	NA	chr7	46618294	46618294	A	C	het	intron_variant(MODIFIER|||c.685+402T>G|464|Sergef|protein_coding|CODING|NM_013789|7|1)
chr7	46487828	46487828	intergenic_region	NA	NA	NA	NA	MODIFIER	NA	NA	chr7	46838404	46838404	G	C	het	intergenic_region(MODIFIER||||||||||1)
chr7	46504583	46504583	3_prime_UTR_variant	Ldha	protein_coding	NM_001136069:c.*18A>C	NA	MODIFIER	rs13462247	NA	chr7	46855159	46855159	A	C	hom	3_prime_UTR_variant(MODIFIER||18|c.*18A>C|361|Ldha|protein_coding|CODING|NM_001136069|8|1),3_prime_UTR_variant(MODIFIER||18|c.*18A>C|332|Ldha|protein_coding|CODING|NM_010699|8|1),non_coding_exon_variant(MODIFIER|||n.1037A>C||Ldha||CODING|NR_102727|7|1)
chr7	46514391	46514391	intron_variant	Ldhc	protein_coding	NM_013580:c.127-1442C>G	NA	MODIFIER	rs50162041	NA	chr7	46864967	46864967	C	G	hom	intron_variant(MODIFIER|||c.127-1442C>G|332|Ldhc|protein_coding|CODING|NM_013580|2|1)
chr7	46514421	46514421	intron_variant	Ldhc	protein_coding	NM_013580:c.127-1412C>T	NA	MODIFIER	rs47631246	NA	chr7	46864997	46864997	C	T	hom	intron_variant(MODIFIER|||c.127-1412C>T|332|Ldhc|protein_coding|CODING|NM_013580|2|1)
chr7	46514481	46514481	intron_variant	Ldhc	protein_coding	NM_013580:c.127-1352C>A	NA	MODIFIER	rs49390989	NA	chr7	46865057	46865057	C	A	hom	intron_variant(MODIFIER|||c.127-1352C>A|332|Ldhc|protein_coding|CODING|NM_013580|2|1)
chr7	46562860	46562860	intron_variant	Tsg101	protein_coding	NM_021884:c.127+266C>G	NA	MODIFIER	rs257972733	NA	chr7	46913112	46913112	G	C	hom	intron_variant(MODIFIER|||c.127+266C>G|391|Tsg101|protein_coding|CODING|NM_021884|2|1)
chr7	46646540	46646540	intron_variant	Spty2d1	protein_coding	NM_175318:c.1709-607T>G	NA	MODIFIER	NA	NA	chr7	46996792	46996792	A	C	het	intron_variant(MODIFIER|||c.1709-607T>G|682|Spty2d1|protein_coding|CODING|NM_175318|3|1)
chr7	46701271	46701271	intron_variant	Tmem86a	protein_coding	NM_026436:c.21+722T>C	NA	MODIFIER	NA	NA	chr7	47051523	47051523	T	C	het	intron_variant(MODIFIER|||c.21+722T>C|241|Tmem86a|protein_coding|CODING|NM_026436|1|1)
chr7	46780183	46780183	intron_variant	Ptpn5	protein_coding	NM_001163565:c.-53+1843C>G	NA	MODIFIER	NA	NA	chr7	47130435	47130435	G	C	het	intron_variant(MODIFIER|||c.-53+1843C>G|541|Ptpn5|protein_coding|CODING|NM_001163565|1|1),intron_variant(MODIFIER|||c.-53+2821C>G|541|Ptpn5|protein_coding|CODING|NM_013643|1|1)
chr7	46805201	46805201	intergenic_region	NA	NA	NA	NA	MODIFIER	rs32285588	NA	chr7	47155453	47155453	C	T	hom	intergenic_region(MODIFIER||||||||||1)
chr7	46822748	46822748	intergenic_region	NA	NA	NA	NA	MODIFIER	NA	NA	chr7	47173000	47173000	T	C	het	intergenic_region(MODIFIER||||||||||1)
chr7	46846973	46846973	intergenic_region	NA	NA	NA	NA	MODIFIER	rs236241530	NA	chr7	47197225	47197225	T	C	het	intergenic_region(MODIFIER||||||||||1)
chr7	46846979	46846979	intergenic_region	NA	NA	NA	NA	MODIFIER	NA	NA	chr7	47197231	47197231	T	C	het	intergenic_region(MODIFIER||||||||||1)
chr7	46847113	46847113	intergenic_region	NA	NA	NA	NA	MODIFIER	NA	NA	chr7	47197365	47197365	G	A	het	intergenic_region(MODIFIER||||||||||1)
chr7	46847128	46847128	intergenic_region	NA	NA	NA	NA	MODIFIER	NA	NA	chr7	47197380	47197380	G	T	het	intergenic_region(MODIFIER||||||||||1)
chr7	46847145	46847145	intergenic_region	NA	NA	NA	NA	MODIFIER	NA	NA	chr7	47197397	47197397	A	G	het	intergenic_region(MODIFIER||||||||||1)
chr7	46848667	46848667	intergenic_region	NA	NA	NA	NA	MODIFIER	NA	NA	chr7	47198919	47198919	C	G	het	intergenic_region(MODIFIER||||||||||1)
chr7	46848678	46848678	intergenic_region	NA	NA	NA	NA	MODIFIER	NA	NA	chr7	47198930	47198930	A	C	het	intergenic_region(MODIFIER||||||||||1)
chr7	46850095	46850095	intergenic_region	NA	NA	NA	NA	MODIFIER	NA	NA	chr7	47200347	47200347	A	G	het	intergenic_region(MODIFIER||||||||||1)
chr7	46850119	46850119	intergenic_region	NA	NA	NA	NA	MODIFIER	NA	NA	chr7	47200371	47200371	A	C	het	intergenic_region(MODIFIER||||||||||1)
chr7	46850130	46850130	intergenic_region	NA	NA	NA	NA	MODIFIER	NA	NA	chr7	47200382	47200382	A	T	het	intergenic_region(MODIFIER||||||||||1)
chr7	46850138	46850138	intergenic_region	NA	NA	NA	NA	MODIFIER	NA	NA	chr7	47200390	47200390	A	C	het	intergenic_region(MODIFIER||||||||||1)
chr7	46866383	46866383	intergenic_region	NA	NA	NA	NA	MODIFIER	NA	NA	chr7	47216635	47216635	T	C	het	intergenic_region(MODIFIER||||||||||1)
chr7	46866387	46866387	intergenic_region	NA	NA	NA	NA	MODIFIER	NA	NA	chr7	47216639	47216639	C	T	het	intergenic_region(MODIFIER||||||||||1)
chr7	46871683	46871683	intergenic_region	NA	NA	NA	NA	MODIFIER	rs227365131	NA	chr7	47221935	47221935	C	T	het	intergenic_region(MODIFIER||||||||||1)
chr7	46871694	46871694	intergenic_region	NA	NA	NA	NA	MODIFIER	rs248985536	NA	chr7	47221946	47221946	C	T	het	intergenic_region(MODIFIER||||||||||1)
chr7	46871721	46871721	intergenic_region	NA	NA	NA	NA	MODIFIER	rs224885538	NA	chr7	47221973	47221973	G	T	het	intergenic_region(MODIFIER||||||||||1)
chr7	46872354	46872354	intergenic_region	NA	NA	NA	NA	MODIFIER	NA	NA	chr7	47222606	47222606	C	T	het	intergenic_region(MODIFIER||||||||||1)
chr7	46872369	46872369	intergenic_region	NA	NA	NA	NA	MODIFIER	NA	NA	chr7	47222621	47222621	A	T	het	intergenic_region(MODIFIER||||||||||1)
chr7	46872436	46872436	intergenic_region	NA	NA	NA	NA	MODIFIER	NA	NA	chr7	47222688	47222688	T	C	het	intergenic_region(MODIFIER||||||||||1)
chr7	46877546	46877546	intergenic_region	NA	NA	NA	NA	MODIFIER	NA	NA	chr7	47227798	47227798	T	A	het	intergenic_region(MODIFIER||||||||||1)
chr7	46877573	46877573	intergenic_region	NA	NA	NA	NA	MODIFIER	NA	NA	chr7	47227825	47227825	A	T	het	intergenic_region(MODIFIER||||||||||1)
chr7	46877675	46877675	intergenic_region	NA	NA	NA	NA	MODIFIER	NA	NA	chr7	47227927	47227927	T	A	het	intergenic_region(MODIFIER||||||||||1)
chr7	46919384	46919384	intergenic_region	NA	NA	NA	NA	MODIFIER	rs31374289	NA	chr7	47269636	47269636	T	A	hom	intergenic_region(MODIFIER||||||||||1)
chr7	46929748	46929748	intergenic_region	NA	NA	NA	NA	MODIFIER	rs258002460	NA	chr7	47280000	47280000	G	C	hom	intergenic_region(MODIFIER||||||||||1)
chr7	46983051	46983051	downstream_gene_variant	Mrgpra1	protein_coding	NM_153095	NA	MODIFIER	rs220359627	NA	chr7	47333303	47333303	A	G	hom	downstream_gene_variant(MODIFIER||1572||331|Mrgpra1|protein_coding|CODING|NM_153095||1),intergenic_region(MODIFIER||||||||||1)
chr7	47033416	47033416	intergenic_region	NA	NA	NA	NA	MODIFIER	rs50390394	NA	chr7	47383668	47383668	T	C	het	intergenic_region(MODIFIER||||||||||1)
chr7	47033426	47033426	intergenic_region	NA	NA	NA	NA	MODIFIER	NA	NA	chr7	47383678	47383678	T	G	het	intergenic_region(MODIFIER||||||||||1)
chr7	47034567	47034567	intergenic_region	NA	NA	NA	NA	MODIFIER	NA	NA	chr7	47384819	47384819	C	A	het	intergenic_region(MODIFIER||||||||||1)
chr7	47034576	47034576	intergenic_region	NA	NA	NA	NA	MODIFIER	NA	NA	chr7	47384828	47384828	C	G	het	intergenic_region(MODIFIER||||||||||1)
chr7	47034650	47034650	intergenic_region	NA	NA	NA	NA	MODIFIER	NA	NA	chr7	47384902	47384902	G	A	het	intergenic_region(MODIFIER||||||||||1)
chr7	47034657	47034657	intergenic_region	NA	NA	NA	NA	MODIFIER	NA	NA	chr7	47384909	47384909	C	T	het	intergenic_region(MODIFIER||||||||||1)
chr7	47034680	47034680	intergenic_region	NA	NA	NA	NA	MODIFIER	NA	NA	chr7	47384932	47384932	T	C	het	intergenic_region(MODIFIER||||||||||1)
chr7	47034830	47034830	intergenic_region	NA	NA	NA	NA	MODIFIER	NA	NA	chr7	47385082	47385082	T	G	het	intergenic_region(MODIFIER||||||||||1)
chr7	47035676	47035676	intergenic_region	NA	NA	NA	NA	MODIFIER	NA	NA	chr7	47385928	47385928	C	A	het	intergenic_region(MODIFIER||||||||||1)
chr7	47035695	47035695	intergenic_region	NA	NA	NA	NA	MODIFIER	NA	NA	chr7	47385947	47385947	A	G	het	intergenic_region(MODIFIER||||||||||1)
chr7	47129769	47129769	intron_variant	Mrgpra2b	protein_coding	NM_153101:c.11+9467A>T	NA	MODIFIER	NA	NA	chr7	47480021	47480021	T	A	het	intron_variant(MODIFIER|||c.11+9467A>T|331|Mrgpra2b|protein_coding|CODING|NM_153101|1|1)
chr7	47156037	47156037	intergenic_region	NA	NA	NA	NA	MODIFIER	NA	NA	chr7	47506289	47506289	T	A	het	intergenic_region(MODIFIER||||||||||1)
chr7	47217882	47217882	intergenic_region	NA	NA	NA	NA	MODIFIER	NA	NA	chr7	47568134	47568134	C	T	hom	intergenic_region(MODIFIER||||||||||1)
chr7	47440176	47440176	intergenic_region	NA	NA	NA	NA	MODIFIER	rs31788769	NA	chr7	47790428	47790428	T	G	hom	intergenic_region(MODIFIER||||||||||1)
chr7	47441940	47441940	intergenic_region	NA	NA	NA	NA	MODIFIER	NA	NA	chr7	47792192	47792192	C	T	het	intergenic_region(MODIFIER||||||||||1)
chr7	47441946	47441946	intergenic_region	NA	NA	NA	NA	MODIFIER	NA	NA	chr7	47792198	47792198	C	A	het	intergenic_region(MODIFIER||||||||||1)
chr7	47442756	47442756	intergenic_region	NA	NA	NA	NA	MODIFIER	rs387264590	NA	chr7	47793008	47793008	G	A	het	intergenic_region(MODIFIER||||||||||1)
chr7	47442767	47442767	intergenic_region	NA	NA	NA	NA	MODIFIER	rs387661516	NA	chr7	47793019	47793019	T	C	het	intergenic_region(MODIFIER||||||||||1)
chr7	47443078	47443078	intergenic_region	NA	NA	NA	NA	MODIFIER	NA	NA	chr7	47793330	47793330	C	T	het	intergenic_region(MODIFIER||||||||||1)
chr7	47443112	47443112	intergenic_region	NA	NA	NA	NA	MODIFIER	NA	NA	chr7	47793364	47793364	A	G	het	intergenic_region(MODIFIER||||||||||1)
chr7	47443416	47443416	intergenic_region	NA	NA	NA	NA	MODIFIER	NA	NA	chr7	47793668	47793668	C	T	het	intergenic_region(MODIFIER||||||||||1)
chr7	47443434	47443434	intergenic_region	NA	NA	NA	NA	MODIFIER	NA	NA	chr7	47793686	47793686	C	T	het	intergenic_region(MODIFIER||||||||||1)
chr7	47443526	47443526	intergenic_region	NA	NA	NA	NA	MODIFIER	NA	NA	chr7	47793778	47793778	C	T	het	intergenic_region(MODIFIER||||||||||1)
chr7	47466072	47466072	intergenic_region	NA	NA	NA	NA	MODIFIER	rs13479233	NA	chr7	47816324	47816324	T	G	hom	intergenic_region(MODIFIER||||||||||1)
chr7	47545764	47545764	intergenic_region	NA	NA	NA	NA	MODIFIER	NA	NA	chr7	47896016	47896016	G	A	het	intergenic_region(MODIFIER||||||||||1)
chr7	47545826	47545826	intergenic_region	NA	NA	NA	NA	MODIFIER	NA	NA	chr7	47896078	47896078	T	C	het	intergenic_region(MODIFIER||||||||||1)
chr7	47545832	47545832	intergenic_region	NA	NA	NA	NA	MODIFIER	NA	NA	chr7	47896084	47896084	G	A	het	intergenic_region(MODIFIER||||||||||1)
chr7	47558081	47558081	intergenic_region	NA	NA	NA	NA	MODIFIER	NA	NA	chr7	47908333	47908333	T	A	het	intergenic_region(MODIFIER||||||||||1)
chr7	47558301	47558301	intergenic_region	NA	NA	NA	NA	MODIFIER	NA	NA	chr7	47908553	47908553	G	A	het	intergenic_region(MODIFIER||||||||||1)
chr7	47558338	47558338	intergenic_region	NA	NA	NA	NA	MODIFIER	NA	NA	chr7	47908590	47908590	C	A	het	intergenic_region(MODIFIER||||||||||1)
chr7	47575192	47575192	intergenic_region	NA	NA	NA	NA	MODIFIER	NA	NA	chr7	47925444	47925444	T	G	het	intergenic_region(MODIFIER||||||||||1)
chr7	47575208	47575208	intergenic_region	NA	NA	NA	NA	MODIFIER	NA	NA	chr7	47925460	47925460	C	T	het	intergenic_region(MODIFIER||||||||||1)
chr7	47591833	47591833	intergenic_region	NA	NA	NA	NA	MODIFIER	rs219386204	NA	chr7	47942085	47942085	G	A	hom	intergenic_region(MODIFIER||||||||||1)
chr7	47624186	47624186	intergenic_region	NA	NA	NA	NA	MODIFIER	NA	NA	chr7	47974438	47974438	G	T	het	intergenic_region(MODIFIER||||||||||1)
chr7	47624204	47624204	intergenic_region	NA	NA	NA	NA	MODIFIER	NA	NA	chr7	47974456	47974456	A	T	het	intergenic_region(MODIFIER||||||||||1)
chr7	47624227	47624227	intergenic_region	NA	NA	NA	NA	MODIFIER	NA	NA	chr7	47974479	47974479	A	G	het	intergenic_region(MODIFIER||||||||||1)
chr7	47674523	47674523	intron_variant	Mrgprx1	protein_coding	NM_207540:c.-26+2695A>C	NA	MODIFIER	rs263581572	NA	chr7	48024775	48024775	T	G	hom	intron_variant(MODIFIER|||c.-26+2695A>C|322|Mrgprx1|protein_coding|CODING|NM_207540|1|1)
chr7	47722742	47722742	intergenic_region	NA	NA	NA	NA	MODIFIER	rs218717714	NA	chr7	48072994	48072994	T	C	hom	intergenic_region(MODIFIER||||||||||1)
chr7	47754329	47754329	intergenic_region	NA	NA	NA	NA	MODIFIER	NA	NA	chr7	48104581	48104581	C	G	het	intergenic_region(MODIFIER||||||||||1)
chr7	47754336	47754336	intergenic_region	NA	NA	NA	NA	MODIFIER	NA	NA	chr7	48104588	48104588	G	A	het	intergenic_region(MODIFIER||||||||||1)
chr7	47774105	47774105	intergenic_region	NA	NA	NA	NA	MODIFIER	NA	NA	chr7	48124357	48124357	G	A	het	intergenic_region(MODIFIER||||||||||1)
chr7	47774144	47774144	intergenic_region	NA	NA	NA	NA	MODIFIER	NA	NA	chr7	48124396	48124396	C	T	het	intergenic_region(MODIFIER||||||||||1)
chr7	47774181	47774181	intergenic_region	NA	NA	NA	NA	MODIFIER	NA	NA	chr7	48124433	48124433	G	T	het	intergenic_region(MODIFIER||||||||||1)
chr7	47775561	47775561	intergenic_region	NA	NA	NA	NA	MODIFIER	NA	NA	chr7	48125813	48125813	T	C	het	intergenic_region(MODIFIER||||||||||1)
chr7	47775630	47775630	intergenic_region	NA	NA	NA	NA	MODIFIER	NA	NA	chr7	48125882	48125882	C	T	het	intergenic_region(MODIFIER||||||||||1)
chr7	47776043	47776043	intergenic_region	NA	NA	NA	NA	MODIFIER	NA	NA	chr7	48126295	48126295	C	T	het	intergenic_region(MODIFIER||||||||||1)
chr7	47776625	47776625	intergenic_region	NA	NA	NA	NA	MODIFIER	NA	NA	chr7	48126877	48126877	A	T	het	intergenic_region(MODIFIER||||||||||1)
chr7	47776727	47776727	intergenic_region	NA	NA	NA	NA	MODIFIER	NA	NA	chr7	48126979	48126979	C	T	het	intergenic_region(MODIFIER||||||||||1)
chr7	47776768	47776768	intergenic_region	NA	NA	NA	NA	MODIFIER	NA	NA	chr7	48127020	48127020	C	T	het	intergenic_region(MODIFIER||||||||||1)
chr7	47776777	47776777	intergenic_region	NA	NA	NA	NA	MODIFIER	NA	NA	chr7	48127029	48127029	G	A	het	intergenic_region(MODIFIER||||||||||1)
chr7	47778735	47778735	intergenic_region	NA	NA	NA	NA	MODIFIER	NA	NA	chr7	48128987	48128987	T	A	het	intergenic_region(MODIFIER||||||||||1)
chr7	47778771	47778771	intergenic_region	NA	NA	NA	NA	MODIFIER	NA	NA	chr7	48129023	48129023	G	T	het	intergenic_region(MODIFIER||||||||||1)
chr7	47778886	47778886	intergenic_region	NA	NA	NA	NA	MODIFIER	NA	NA	chr7	48129138	48129138	G	A	het	intergenic_region(MODIFIER||||||||||1)
chr7	47778896	47778896	intergenic_region	NA	NA	NA	NA	MODIFIER	NA	NA	chr7	48129148	48129148	G	A	het	intergenic_region(MODIFIER||||||||||1)
chr7	47779991	47779991	intergenic_region	NA	NA	NA	NA	MODIFIER	NA	NA	chr7	48130243	48130243	C	T	het	intergenic_region(MODIFIER||||||||||1)
chr7	47781405	47781405	intergenic_region	NA	NA	NA	NA	MODIFIER	NA	NA	chr7	48131657	48131657	C	T	het	intergenic_region(MODIFIER||||||||||1)
chr7	47781453	47781453	intergenic_region	NA	NA	NA	NA	MODIFIER	NA	NA	chr7	48131705	48131705	A	T	het	intergenic_region(MODIFIER||||||||||1)
chr7	47781549	47781549	intergenic_region	NA	NA	NA	NA	MODIFIER	NA	NA	chr7	48131801	48131801	A	G	het	intergenic_region(MODIFIER||||||||||1)
chr7	47781581	47781581	intergenic_region	NA	NA	NA	NA	MODIFIER	NA	NA	chr7	48131833	48131833	G	A	het	intergenic_region(MODIFIER||||||||||1)
chr7	47781643	47781643	intergenic_region	NA	NA	NA	NA	MODIFIER	NA	NA	chr7	48131895	48131895	C	T	het	intergenic_region(MODIFIER||||||||||1)
chr7	47781752	47781752	intergenic_region	NA	NA	NA	NA	MODIFIER	NA	NA	chr7	48132004	48132004	C	T	het	intergenic_region(MODIFIER||||||||||1)
chr7	47904805	47904805	intergenic_region	NA	NA	NA	NA	MODIFIER	NA	NA	chr7	48255057	48255057	T	A	het	intergenic_region(MODIFIER||||||||||1)
chr7	47946038	47946038	intergenic_region	NA	NA	NA	NA	MODIFIER	NA	NA	chr7	48296290	48296290	A	G	het	intergenic_region(MODIFIER||||||||||1)
chr7	48024056	48024056	intergenic_region	NA	NA	NA	NA	MODIFIER	rs49284707	NA	chr7	48374308	48374308	A	C	het	intergenic_region(MODIFIER||||||||||1)
chr7	48024071	48024071	intergenic_region	NA	NA	NA	NA	MODIFIER	rs51264584	NA	chr7	48374323	48374323	C	T	het	intergenic_region(MODIFIER||||||||||1)
chr7	48030056	48030056	intergenic_region	NA	NA	NA	NA	MODIFIER	rs31626434	NA	chr7	48380308	48380308	G	T	hom	intergenic_region(MODIFIER||||||||||1)
chr7	48050465	48050465	intergenic_region	NA	NA	NA	NA	MODIFIER	NA	NA	chr7	48400717	48400717	A	C	het	intergenic_region(MODIFIER||||||||||1)
chr7	48075540	48075540	intergenic_region	NA	NA	NA	NA	MODIFIER	rs258725214	NA	chr7	48425792	48425792	C	A	hom	intergenic_region(MODIFIER||||||||||1)
chr7	48134028	48134028	intron_variant	Mrgprx2	protein_coding	NM_001034868:c.12-1223C>A	NA	MODIFIER	rs224104770	NA	chr7	48484280	48484280	G	T	hom	intron_variant(MODIFIER|||c.12-1223C>A|352|Mrgprx2|protein_coding|CODING|NM_001034868|1|1)
chr7	48171210	48171210	intergenic_region	NA	NA	NA	NA	MODIFIER	NA	NA	chr7	48521462	48521462	T	C	het	intergenic_region(MODIFIER||||||||||1)
chr7	48171322	48171322	intergenic_region	NA	NA	NA	NA	MODIFIER	NA	NA	chr7	48521574	48521574	C	A	het	intergenic_region(MODIFIER||||||||||1)
chr7	48171347	48171347	intergenic_region	NA	NA	NA	NA	MODIFIER	NA	NA	chr7	48521599	48521599	G	A	het	intergenic_region(MODIFIER||||||||||1)
chr7	48171383	48171383	intergenic_region	NA	NA	NA	NA	MODIFIER	rs233923901	NA	chr7	48521635	48521635	T	C	het	intergenic_region(MODIFIER||||||||||1)
chr7	48171406	48171406	intergenic_region	NA	NA	NA	NA	MODIFIER	NA	NA	chr7	48521658	48521658	G	T	het	intergenic_region(MODIFIER||||||||||1)
chr7	48171497	48171497	intergenic_region	NA	NA	NA	NA	MODIFIER	NA	NA	chr7	48521749	48521749	T	C	het	intergenic_region(MODIFIER||||||||||1)
chr7	48171545	48171545	intergenic_region	NA	NA	NA	NA	MODIFIER	NA	NA	chr7	48521797	48521797	T	C	het	intergenic_region(MODIFIER||||||||||1)
chr7	48173595	48173595	intergenic_region	NA	NA	NA	NA	MODIFIER	NA	NA	chr7	48523847	48523847	A	G	het	intergenic_region(MODIFIER||||||||||1)
chr7	48219186	48219186	intergenic_region	NA	NA	NA	NA	MODIFIER	NA	NA	chr7	48569438	48569438	C	A	het	intergenic_region(MODIFIER||||||||||1)
chr7	48219209	48219209	intergenic_region	NA	NA	NA	NA	MODIFIER	NA	NA	chr7	48569461	48569461	C	A	het	intergenic_region(MODIFIER||||||||||1)
chr7	48219268	48219268	intergenic_region	NA	NA	NA	NA	MODIFIER	NA	NA	chr7	48569520	48569520	C	T	het	intergenic_region(MODIFIER||||||||||1)
chr7	48277192	48277192	intergenic_region	NA	NA	NA	NA	MODIFIER	rs48615404	NA	chr7	48627444	48627444	A	G	hom	intergenic_region(MODIFIER||||||||||1)
chr7	48366885	48366885	intergenic_region	NA	NA	NA	NA	MODIFIER	rs108910503	NA	chr7	48717137	48717137	C	A	hom	intergenic_region(MODIFIER||||||||||1)
chr7	48386632	48386632	intergenic_region	NA	NA	NA	NA	MODIFIER	NA	NA	chr7	48736884	48736884	G	C	het	intergenic_region(MODIFIER||||||||||1)
chr7	48386645	48386645	intergenic_region	NA	NA	NA	NA	MODIFIER	NA	NA	chr7	48736897	48736897	T	A	het	intergenic_region(MODIFIER||||||||||1)
chr7	48386702	48386702	intergenic_region	NA	NA	NA	NA	MODIFIER	NA	NA	chr7	48736954	48736954	C	T	het	intergenic_region(MODIFIER||||||||||1)
chr7	48386708	48386708	intergenic_region	NA	NA	NA	NA	MODIFIER	NA	NA	chr7	48736960	48736960	A	T	het	intergenic_region(MODIFIER||||||||||1)
chr7	48389118	48389118	intergenic_region	NA	NA	NA	NA	MODIFIER	NA	NA	chr7	48739370	48739370	C	T	het	intergenic_region(MODIFIER||||||||||1)
chr7	48389184	48389184	intergenic_region	NA	NA	NA	NA	MODIFIER	rs108314192	NA	chr7	48739436	48739436	T	C	het	intergenic_region(MODIFIER||||||||||1)
chr7	48389971	48389971	intergenic_region	NA	NA	NA	NA	MODIFIER	NA	NA	chr7	48740223	48740223	T	A	het	intergenic_region(MODIFIER||||||||||1)
chr7	48391182	48391182	intergenic_region	NA	NA	NA	NA	MODIFIER	NA	NA	chr7	48741434	48741434	T	C	het	intergenic_region(MODIFIER||||||||||1)
chr7	48391258	48391258	intergenic_region	NA	NA	NA	NA	MODIFIER	NA	NA	chr7	48741510	48741510	T	C	het	intergenic_region(MODIFIER||||||||||1)
chr7	48391437	48391437	intergenic_region	NA	NA	NA	NA	MODIFIER	NA	NA	chr7	48741689	48741689	A	G	het	intergenic_region(MODIFIER||||||||||1)
chr7	48392050	48392050	intergenic_region	NA	NA	NA	NA	MODIFIER	NA	NA	chr7	48742302	48742302	C	T	het	intergenic_region(MODIFIER||||||||||1)
chr7	48392068	48392068	intergenic_region	NA	NA	NA	NA	MODIFIER	NA	NA	chr7	48742320	48742320	A	C	het	intergenic_region(MODIFIER||||||||||1)
chr7	48392583	48392583	intergenic_region	NA	NA	NA	NA	MODIFIER	NA	NA	chr7	48742835	48742835	G	A	het	intergenic_region(MODIFIER||||||||||1)
chr7	48392643	48392643	intergenic_region	NA	NA	NA	NA	MODIFIER	NA	NA	chr7	48742895	48742895	C	G	het	intergenic_region(MODIFIER||||||||||1)
chr7	48392767	48392767	intergenic_region	NA	NA	NA	NA	MODIFIER	NA	NA	chr7	48743019	48743019	A	G	het	intergenic_region(MODIFIER||||||||||1)
chr7	48392778	48392778	intergenic_region	NA	NA	NA	NA	MODIFIER	NA	NA	chr7	48743030	48743030	G	A	het	intergenic_region(MODIFIER||||||||||1)
chr7	48392950	48392950	intergenic_region	NA	NA	NA	NA	MODIFIER	NA	NA	chr7	48743202	48743202	C	A	het	intergenic_region(MODIFIER||||||||||1)
chr7	48392997	48392997	intergenic_region	NA	NA	NA	NA	MODIFIER	NA	NA	chr7	48743249	48743249	G	T	het	intergenic_region(MODIFIER||||||||||1)
chr7	48393027	48393027	intergenic_region	NA	NA	NA	NA	MODIFIER	rs107787145	NA	chr7	48743279	48743279	G	A	het	intergenic_region(MODIFIER||||||||||1)
chr7	48393160	48393160	intergenic_region	NA	NA	NA	NA	MODIFIER	NA	NA	chr7	48743412	48743412	G	T	het	intergenic_region(MODIFIER||||||||||1)
chr7	48394004	48394004	intergenic_region	NA	NA	NA	NA	MODIFIER	NA	NA	chr7	48744256	48744256	C	G	het	intergenic_region(MODIFIER||||||||||1)
chr7	48394015	48394015	intergenic_region	NA	NA	NA	NA	MODIFIER	NA	NA	chr7	48744267	48744267	T	C	het	intergenic_region(MODIFIER||||||||||1)
chr7	48575426	48575426	intergenic_region	NA	NA	NA	NA	MODIFIER	rs247565938	NA	chr7	48925678	48925678	G	A	hom	intergenic_region(MODIFIER||||||||||1)
chr7	48617881	48617881	intron_variant	Nav2	protein_coding	NM_001111016:c.75+3693G>A	NA	MODIFIER	rs31647553	NA	chr7	48968133	48968133	G	A	hom	intron_variant(MODIFIER|||c.75+3693G>A|2371|Nav2|protein_coding|CODING|NM_001111016|2|1)
chr7	48625064	48625064	intron_variant	Nav2	protein_coding	NM_001111016:c.75+10876C>G	NA	MODIFIER	rs31425987	NA	chr7	48975316	48975316	C	G	hom	intron_variant(MODIFIER|||c.75+10876C>G|2371|Nav2|protein_coding|CODING|NM_001111016|2|1)
chr7	48625620	48625620	intron_variant	Nav2	protein_coding	NM_001111016:c.75+11432A>C	NA	MODIFIER	rs265910318	NA	chr7	48975872	48975872	A	C	hom	intron_variant(MODIFIER|||c.75+11432A>C|2371|Nav2|protein_coding|CODING|NM_001111016|2|1)
chr7	48626708	48626708	intron_variant	Nav2	protein_coding	NM_001111016:c.75+12520G>T	NA	MODIFIER	rs32863113	NA	chr7	48976960	48976960	G	T	hom	intron_variant(MODIFIER|||c.75+12520G>T|2371|Nav2|protein_coding|CODING|NM_001111016|2|1)
chr7	48626813	48626813	intron_variant	Nav2	protein_coding	NM_001111016:c.75+12625T>C	NA	MODIFIER	rs32863866	NA	chr7	48977065	48977065	T	C	hom	intron_variant(MODIFIER|||c.75+12625T>C|2371|Nav2|protein_coding|CODING|NM_001111016|2|1)
chr7	48627034	48627034	intron_variant	Nav2	protein_coding	NM_001111016:c.75+12846G>A	NA	MODIFIER	rs32863873	NA	chr7	48977286	48977286	G	A	hom	intron_variant(MODIFIER|||c.75+12846G>A|2371|Nav2|protein_coding|CODING|NM_001111016|2|1)
chr7	48627129	48627129	intron_variant	Nav2	protein_coding	NM_001111016:c.75+12941G>A	NA	MODIFIER	rs32864536	NA	chr7	48977381	48977381	G	A	hom	intron_variant(MODIFIER|||c.75+12941G>A|2371|Nav2|protein_coding|CODING|NM_001111016|2|1)
chr7	48627317	48627317	intron_variant	Nav2	protein_coding	NM_001111016:c.75+13129C>G	NA	MODIFIER	rs51243832	NA	chr7	48977569	48977569	C	G	hom	intron_variant(MODIFIER|||c.75+13129C>G|2371|Nav2|protein_coding|CODING|NM_001111016|2|1)
chr7	48627502	48627502	intron_variant	Nav2	protein_coding	NM_001111016:c.75+13314C>G	NA	MODIFIER	rs46722777	NA	chr7	48977754	48977754	C	G	hom	intron_variant(MODIFIER|||c.75+13314C>G|2371|Nav2|protein_coding|CODING|NM_001111016|2|1)
chr7	48627631	48627631	intron_variant	Nav2	protein_coding	NM_001111016:c.75+13443G>A	NA	MODIFIER	rs32865244	NA	chr7	48977883	48977883	G	A	hom	intron_variant(MODIFIER|||c.75+13443G>A|2371|Nav2|protein_coding|CODING|NM_001111016|2|1)
chr7	48627757	48627757	intron_variant	Nav2	protein_coding	NM_001111016:c.75+13569A>C	NA	MODIFIER	rs32865247	NA	chr7	48978009	48978009	A	C	hom	intron_variant(MODIFIER|||c.75+13569A>C|2371|Nav2|protein_coding|CODING|NM_001111016|2|1)
chr7	48627933	48627933	intron_variant	Nav2	protein_coding	NM_001111016:c.75+13745T>C	NA	MODIFIER	rs32865251	NA	chr7	48978185	48978185	T	C	hom	intron_variant(MODIFIER|||c.75+13745T>C|2371|Nav2|protein_coding|CODING|NM_001111016|2|1)
chr7	48629851	48629851	intron_variant	Nav2	protein_coding	NM_001111016:c.75+15663C>T	NA	MODIFIER	rs50972617	NA	chr7	48980103	48980103	C	T	hom	intron_variant(MODIFIER|||c.75+15663C>T|2371|Nav2|protein_coding|CODING|NM_001111016|2|1)
chr7	48629868	48629868	intron_variant	Nav2	protein_coding	NM_001111016:c.75+15680G>A	NA	MODIFIER	rs48916182	NA	chr7	48980120	48980120	G	A	hom	intron_variant(MODIFIER|||c.75+15680G>A|2371|Nav2|protein_coding|CODING|NM_001111016|2|1)
chr7	48629928	48629928	intron_variant	Nav2	protein_coding	NM_001111016:c.75+15740G>T	NA	MODIFIER	rs32866806	NA	chr7	48980180	48980180	G	T	hom	intron_variant(MODIFIER|||c.75+15740G>T|2371|Nav2|protein_coding|CODING|NM_001111016|2|1)
chr7	48630620	48630620	intron_variant	Nav2	protein_coding	NM_001111016:c.75+16432G>A	NA	MODIFIER	rs32860699	NA	chr7	48980872	48980872	G	A	hom	intron_variant(MODIFIER|||c.75+16432G>A|2371|Nav2|protein_coding|CODING|NM_001111016|2|1)
chr7	48631770	48631770	intron_variant	Nav2	protein_coding	NM_001111016:c.75+17582C>T	NA	MODIFIER	rs32862065	NA	chr7	48982022	48982022	C	T	hom	intron_variant(MODIFIER|||c.75+17582C>T|2371|Nav2|protein_coding|CODING|NM_001111016|2|1)
chr7	48631795	48631795	intron_variant	Nav2	protein_coding	NM_001111016:c.75+17607A>G	NA	MODIFIER	rs32862066	NA	chr7	48982047	48982047	A	G	hom	intron_variant(MODIFIER|||c.75+17607A>G|2371|Nav2|protein_coding|CODING|NM_001111016|2|1)
chr7	48631922	48631922	intron_variant	Nav2	protein_coding	NM_001111016:c.75+17734G>A	NA	MODIFIER	rs32862067	NA	chr7	48982174	48982174	G	A	hom	intron_variant(MODIFIER|||c.75+17734G>A|2371|Nav2|protein_coding|CODING|NM_001111016|2|1)
chr7	48632084	48632084	intron_variant	Nav2	protein_coding	NM_001111016:c.75+17896C>G	NA	MODIFIER	rs32862071	NA	chr7	48982336	48982336	C	G	hom	intron_variant(MODIFIER|||c.75+17896C>G|2371|Nav2|protein_coding|CODING|NM_001111016|2|1)
chr7	48632222	48632222	intron_variant	Nav2	protein_coding	NM_001111016:c.75+18034G>A	NA	MODIFIER	rs32862685	NA	chr7	48982474	48982474	G	A	hom	intron_variant(MODIFIER|||c.75+18034G>A|2371|Nav2|protein_coding|CODING|NM_001111016|2|1)
chr7	48633275	48633275	intron_variant	Nav2	protein_coding	NM_001111016:c.75+19087C>T	NA	MODIFIER	rs32863467	NA	chr7	48983527	48983527	C	T	hom	intron_variant(MODIFIER|||c.75+19087C>T|2371|Nav2|protein_coding|CODING|NM_001111016|2|1)
chr7	48634336	48634336	intron_variant	Nav2	protein_coding	NM_001111016:c.75+20148C>A	NA	MODIFIER	rs32864248	NA	chr7	48984588	48984588	C	A	hom	intron_variant(MODIFIER|||c.75+20148C>A|2371|Nav2|protein_coding|CODING|NM_001111016|2|1)
chr7	48634380	48634380	intron_variant	Nav2	protein_coding	NM_001111016:c.75+20192A>G	NA	MODIFIER	rs216882345	NA	chr7	48984632	48984632	A	G	hom	intron_variant(MODIFIER|||c.75+20192A>G|2371|Nav2|protein_coding|CODING|NM_001111016|2|1)
chr7	48634450	48634450	intron_variant	Nav2	protein_coding	NM_001111016:c.75+20262C>A	NA	MODIFIER	rs32864249	NA	chr7	48984702	48984702	C	A	hom	intron_variant(MODIFIER|||c.75+20262C>A|2371|Nav2|protein_coding|CODING|NM_001111016|2|1)
chr7	48634513	48634513	intron_variant	Nav2	protein_coding	NM_001111016:c.75+20325C>T	NA	MODIFIER	rs32384044	NA	chr7	48984765	48984765	C	T	hom	intron_variant(MODIFIER|||c.75+20325C>T|2371|Nav2|protein_coding|CODING|NM_001111016|2|1)
chr7	48634875	48634875	intron_variant	Nav2	protein_coding	NM_001111016:c.75+20687A>G	NA	MODIFIER	rs31716783	NA	chr7	48985127	48985127	A	G	hom	intron_variant(MODIFIER|||c.75+20687A>G|2371|Nav2|protein_coding|CODING|NM_001111016|2|1)
chr7	48635251	48635251	intron_variant	Nav2	protein_coding	NM_001111016:c.75+21063T>C	NA	MODIFIER	rs32865077	NA	chr7	48985503	48985503	T	C	hom	intron_variant(MODIFIER|||c.75+21063T>C|2371|Nav2|protein_coding|CODING|NM_001111016|2|1)
chr7	48635426	48635426	intron_variant	Nav2	protein_coding	NM_001111016:c.75+21238C>T	NA	MODIFIER	rs32865080	NA	chr7	48985678	48985678	C	T	hom	intron_variant(MODIFIER|||c.75+21238C>T|2371|Nav2|protein_coding|CODING|NM_001111016|2|1)
chr7	48635491	48635491	intron_variant	Nav2	protein_coding	NM_001111016:c.75+21303A>C	NA	MODIFIER	rs240223502	NA	chr7	48985743	48985743	A	C	hom	intron_variant(MODIFIER|||c.75+21303A>C|2371|Nav2|protein_coding|CODING|NM_001111016|2|1)
chr7	48636312	48636312	intron_variant	Nav2	protein_coding	NM_001111016:c.75+22124G>A	NA	MODIFIER	rs32478708	NA	chr7	48986564	48986564	G	A	hom	intron_variant(MODIFIER|||c.75+22124G>A|2371|Nav2|protein_coding|CODING|NM_001111016|2|1)
chr7	48636779	48636779	intron_variant	Nav2	protein_coding	NM_001111016:c.75+22591T>C	NA	MODIFIER	rs260212414	NA	chr7	48987031	48987031	T	C	hom	intron_variant(MODIFIER|||c.75+22591T>C|2371|Nav2|protein_coding|CODING|NM_001111016|2|1)
chr7	48637484	48637484	intron_variant	Nav2	protein_coding	NM_001111016:c.75+23296C>T	NA	MODIFIER	rs32866051	NA	chr7	48987736	48987736	C	T	hom	intron_variant(MODIFIER|||c.75+23296C>T|2371|Nav2|protein_coding|CODING|NM_001111016|2|1)
chr7	48637561	48637561	intron_variant	Nav2	protein_coding	NM_001111016:c.75+23373A>C	NA	MODIFIER	rs47495489	NA	chr7	48987813	48987813	A	C	hom	intron_variant(MODIFIER|||c.75+23373A>C|2371|Nav2|protein_coding|CODING|NM_001111016|2|1)
chr7	48638091	48638091	intron_variant	Nav2	protein_coding	NM_001111016:c.75+23903G>A	NA	MODIFIER	rs32866684	NA	chr7	48988343	48988343	G	A	hom	intron_variant(MODIFIER|||c.75+23903G>A|2371|Nav2|protein_coding|CODING|NM_001111016|2|1)
chr7	48638143	48638143	intron_variant	Nav2	protein_coding	NM_001111016:c.75+23955G>C	NA	MODIFIER	rs31727100	NA	chr7	48988395	48988395	G	C	hom	intron_variant(MODIFIER|||c.75+23955G>C|2371|Nav2|protein_coding|CODING|NM_001111016|2|1)
chr7	48638625	48638625	intron_variant	Nav2	protein_coding	NM_001111016:c.75+24437T>C	NA	MODIFIER	rs32866686	NA	chr7	48988877	48988877	T	C	hom	intron_variant(MODIFIER|||c.75+24437T>C|2371|Nav2|protein_coding|CODING|NM_001111016|2|1)
chr7	48639452	48639452	intron_variant	Nav2	protein_coding	NM_001111016:c.75+25264C>A	NA	MODIFIER	rs32232833	NA	chr7	48989704	48989704	C	A	hom	intron_variant(MODIFIER|||c.75+25264C>A|2371|Nav2|protein_coding|CODING|NM_001111016|2|1)
chr7	48645174	48645174	intron_variant	Nav2	protein_coding	NM_001111016:c.75+30986C>T	NA	MODIFIER	rs31874198	NA	chr7	48995426	48995426	C	T	hom	intron_variant(MODIFIER|||c.75+30986C>T|2371|Nav2|protein_coding|CODING|NM_001111016|2|1)
chr7	48645927	48645927	intron_variant	Nav2	protein_coding	NM_001111016:c.75+31739T>C	NA	MODIFIER	rs52338180	NA	chr7	48996179	48996179	T	C	hom	intron_variant(MODIFIER|||c.75+31739T>C|2371|Nav2|protein_coding|CODING|NM_001111016|2|1)
chr7	48648491	48648491	intron_variant	Nav2	protein_coding	NM_001111016:c.75+34303T>G	NA	MODIFIER	rs31983972	NA	chr7	48998743	48998743	T	G	hom	intron_variant(MODIFIER|||c.75+34303T>G|2371|Nav2|protein_coding|CODING|NM_001111016|2|1)
chr7	48660219	48660219	intron_variant	Nav2	protein_coding	NM_001111016:c.75+46031C>T	NA	MODIFIER	rs32109160	NA	chr7	49010471	49010471	C	T	hom	intron_variant(MODIFIER|||c.75+46031C>T|2371|Nav2|protein_coding|CODING|NM_001111016|2|1)
chr7	48679865	48679865	intron_variant	Nav2	protein_coding	NM_001111016:c.75+65677A>G	NA	MODIFIER	rs31641031	NA	chr7	49030117	49030117	A	G	hom	intron_variant(MODIFIER|||c.75+65677A>G|2371|Nav2|protein_coding|CODING|NM_001111016|2|1)
chr7	48711746	48711746	intron_variant	Nav2	protein_coding	NM_001111016:c.75+97558A>C	NA	MODIFIER	rs32209625	NA	chr7	49061998	49061998	A	C	hom	intron_variant(MODIFIER|||c.75+97558A>C|2371|Nav2|protein_coding|CODING|NM_001111016|2|1)
chr7	48723007	48723007	intron_variant	Nav2	protein_coding	NM_001111016:c.75+108819A>C	NA	MODIFIER	NA	NA	chr7	49073259	49073259	A	C	het	intron_variant(MODIFIER|||c.75+108819A>C|2371|Nav2|protein_coding|CODING|NM_001111016|2|1)
chr7	48735529	48735529	intron_variant	Nav2	protein_coding	NM_001111016:c.75+121341G>A	NA	MODIFIER	rs32872647	NA	chr7	49085781	49085781	G	A	hom	intron_variant(MODIFIER|||c.75+121341G>A|2371|Nav2|protein_coding|CODING|NM_001111016|2|1)
chr7	48745161	48745161	intron_variant	Nav2	protein_coding	NM_001111016:c.75+130973C>T	NA	MODIFIER	rs31255625	NA	chr7	49095413	49095413	C	T	hom	intron_variant(MODIFIER|||c.75+130973C>T|2371|Nav2|protein_coding|CODING|NM_001111016|2|1)
chr7	48745331	48745331	intron_variant	Nav2	protein_coding	NM_001111016:c.75+131143A>G	NA	MODIFIER	rs32873934	NA	chr7	49095583	49095583	A	G	hom	intron_variant(MODIFIER|||c.75+131143A>G|2371|Nav2|protein_coding|CODING|NM_001111016|2|1)
chr7	48745350	48745350	intron_variant	Nav2	protein_coding	NM_001111016:c.75+131162C>T	NA	MODIFIER	NA	NA	chr7	49095602	49095602	C	T	hom	intron_variant(MODIFIER|||c.75+131162C>T|2371|Nav2|protein_coding|CODING|NM_001111016|2|1)
chr7	48745968	48745968	intron_variant	Nav2	protein_coding	NM_001111016:c.75+131780T>C	NA	MODIFIER	rs49577160	NA	chr7	49096220	49096220	T	C	hom	intron_variant(MODIFIER|||c.75+131780T>C|2371|Nav2|protein_coding|CODING|NM_001111016|2|1)
chr7	48749588	48749588	intron_variant	Nav2	protein_coding	NM_001111016:c.75+135400A>G	NA	MODIFIER	rs32378476	NA	chr7	49099840	49099840	A	G	hom	intron_variant(MODIFIER|||c.75+135400A>G|2371|Nav2|protein_coding|CODING|NM_001111016|2|1)
chr7	48751882	48751882	intron_variant	Nav2	protein_coding	NM_001111016:c.75+137694T>G	NA	MODIFIER	rs31866563	NA	chr7	49102134	49102134	T	G	hom	intron_variant(MODIFIER|||c.75+137694T>G|2371|Nav2|protein_coding|CODING|NM_001111016|2|1)
chr7	48752472	48752472	intron_variant	Nav2	protein_coding	NM_001111016:c.75+138284A>G	NA	MODIFIER	rs32521797	NA	chr7	49102724	49102724	A	G	hom	intron_variant(MODIFIER|||c.75+138284A>G|2371|Nav2|protein_coding|CODING|NM_001111016|2|1)
chr7	48753347	48753347	intron_variant	Nav2	protein_coding	NM_001111016:c.75+139159C>A	NA	MODIFIER	rs216523753	NA	chr7	49103599	49103599	C	A	hom	intron_variant(MODIFIER|||c.75+139159C>A|2371|Nav2|protein_coding|CODING|NM_001111016|2|1)
chr7	48753359	48753359	intron_variant	Nav2	protein_coding	NM_001111016:c.75+139171A>C	NA	MODIFIER	rs239748708	NA	chr7	49103611	49103611	A	C	hom	intron_variant(MODIFIER|||c.75+139171A>C|2371|Nav2|protein_coding|CODING|NM_001111016|2|1)
chr7	48754968	48754968	intron_variant	Nav2	protein_coding	NM_001111016:c.75+140780A>T	NA	MODIFIER	rs32205750	NA	chr7	49105220	49105220	A	T	hom	intron_variant(MODIFIER|||c.75+140780A>T|2371|Nav2|protein_coding|CODING|NM_001111016|2|1)
chr7	48756387	48756387	intron_variant	Nav2	protein_coding	NM_001111016:c.75+142199C>T	NA	MODIFIER	rs31257123	NA	chr7	49106639	49106639	C	T	hom	intron_variant(MODIFIER|||c.75+142199C>T|2371|Nav2|protein_coding|CODING|NM_001111016|2|1)
chr7	48756545	48756545	intron_variant	Nav2	protein_coding	NM_001111016:c.75+142357A>G	NA	MODIFIER	rs32083011	NA	chr7	49106797	49106797	A	G	hom	intron_variant(MODIFIER|||c.75+142357A>G|2371|Nav2|protein_coding|CODING|NM_001111016|2|1)
chr7	48762347	48762347	intron_variant	Nav2	protein_coding	NM_001111016:c.75+148159A>C	NA	MODIFIER	rs31313288	NA	chr7	49112599	49112599	A	C	hom	intron_variant(MODIFIER|||c.75+148159A>C|2371|Nav2|protein_coding|CODING|NM_001111016|2|1)
chr7	48762483	48762483	intron_variant	Nav2	protein_coding	NM_001111016:c.75+148295G>A	NA	MODIFIER	rs31625041	NA	chr7	49112735	49112735	G	A	hom	intron_variant(MODIFIER|||c.75+148295G>A|2371|Nav2|protein_coding|CODING|NM_001111016|2|1)
chr7	48762626	48762626	intron_variant	Nav2	protein_coding	NM_001111016:c.75+148438T>C	NA	MODIFIER	rs31857009	NA	chr7	49112878	49112878	T	C	hom	intron_variant(MODIFIER|||c.75+148438T>C|2371|Nav2|protein_coding|CODING|NM_001111016|2|1)
chr7	48762983	48762983	intron_variant	Nav2	protein_coding	NM_001111016:c.75+148795G>C	NA	MODIFIER	rs47297207	NA	chr7	49113235	49113235	G	C	hom	intron_variant(MODIFIER|||c.75+148795G>C|2371|Nav2|protein_coding|CODING|NM_001111016|2|1)
chr7	48763129	48763129	intron_variant	Nav2	protein_coding	NM_001111016:c.75+148941A>G	NA	MODIFIER	rs32345345	NA	chr7	49113381	49113381	A	G	hom	intron_variant(MODIFIER|||c.75+148941A>G|2371|Nav2|protein_coding|CODING|NM_001111016|2|1)
chr7	48763299	48763299	intron_variant	Nav2	protein_coding	NM_001111016:c.75+149111T>C	NA	MODIFIER	rs32437944	NA	chr7	49113551	49113551	T	C	hom	intron_variant(MODIFIER|||c.75+149111T>C|2371|Nav2|protein_coding|CODING|NM_001111016|2|1)
chr7	48763517	48763517	intron_variant	Nav2	protein_coding	NM_001111016:c.75+149329C>T	NA	MODIFIER	rs31913983	NA	chr7	49113769	49113769	C	T	hom	intron_variant(MODIFIER|||c.75+149329C>T|2371|Nav2|protein_coding|CODING|NM_001111016|2|1)
chr7	48763597	48763597	intron_variant	Nav2	protein_coding	NM_001111016:c.75+149409A>C	NA	MODIFIER	rs31447349	NA	chr7	49113849	49113849	A	C	hom	intron_variant(MODIFIER|||c.75+149409A>C|2371|Nav2|protein_coding|CODING|NM_001111016|2|1)
chr7	48763750	48763750	intron_variant	Nav2	protein_coding	NM_001111016:c.75+149562A>C	NA	MODIFIER	rs31597798	NA	chr7	49114002	49114002	A	C	hom	intron_variant(MODIFIER|||c.75+149562A>C|2371|Nav2|protein_coding|CODING|NM_001111016|2|1)
chr7	48763851	48763851	intron_variant	Nav2	protein_coding	NM_001111016:c.75+149663G>A	NA	MODIFIER	rs31935098	NA	chr7	49114103	49114103	G	A	hom	intron_variant(MODIFIER|||c.75+149663G>A|2371|Nav2|protein_coding|CODING|NM_001111016|2|1)
chr7	48763862	48763862	intron_variant	Nav2	protein_coding	NM_001111016:c.75+149674A>G	NA	MODIFIER	rs32073273	NA	chr7	49114114	49114114	A	G	hom	intron_variant(MODIFIER|||c.75+149674A>G|2371|Nav2|protein_coding|CODING|NM_001111016|2|1)
chr7	48763884	48763884	intron_variant	Nav2	protein_coding	NM_001111016:c.75+149696C>T	NA	MODIFIER	rs51126139	NA	chr7	49114136	49114136	C	T	hom	intron_variant(MODIFIER|||c.75+149696C>T|2371|Nav2|protein_coding|CODING|NM_001111016|2|1)
chr7	48763898	48763898	intron_variant	Nav2	protein_coding	NM_001111016:c.75+149710T>C	NA	MODIFIER	rs32127638	NA	chr7	49114150	49114150	T	C	hom	intron_variant(MODIFIER|||c.75+149710T>C|2371|Nav2|protein_coding|CODING|NM_001111016|2|1)
chr7	48764040	48764040	intron_variant	Nav2	protein_coding	NM_001111016:c.75+149852T>G	NA	MODIFIER	rs108448192	NA	chr7	49114292	49114292	T	G	hom	intron_variant(MODIFIER|||c.75+149852T>G|2371|Nav2|protein_coding|CODING|NM_001111016|2|1)
chr7	48764118	48764118	intron_variant	Nav2	protein_coding	NM_001111016:c.75+149930C>A	NA	MODIFIER	rs46913740	NA	chr7	49114370	49114370	C	A	hom	intron_variant(MODIFIER|||c.75+149930C>A|2371|Nav2|protein_coding|CODING|NM_001111016|2|1)
chr7	48764171	48764171	intron_variant	Nav2	protein_coding	NM_001111016:c.75+149983C>T	NA	MODIFIER	rs32872359	NA	chr7	49114423	49114423	C	T	hom	intron_variant(MODIFIER|||c.75+149983C>T|2371|Nav2|protein_coding|CODING|NM_001111016|2|1)
chr7	48764196	48764196	intron_variant	Nav2	protein_coding	NM_001111016:c.75+150008A>T	NA	MODIFIER	rs32872360	NA	chr7	49114448	49114448	A	T	hom	intron_variant(MODIFIER|||c.75+150008A>T|2371|Nav2|protein_coding|CODING|NM_001111016|2|1)
chr7	48764301	48764301	intron_variant	Nav2	protein_coding	NM_001111016:c.75+150113C>T	NA	MODIFIER	rs32867984	NA	chr7	49114553	49114553	C	T	hom	intron_variant(MODIFIER|||c.75+150113C>T|2371|Nav2|protein_coding|CODING|NM_001111016|2|1)
chr7	48764362	48764362	intron_variant	Nav2	protein_coding	NM_001111016:c.75+150174A>G	NA	MODIFIER	rs32867985	NA	chr7	49114614	49114614	A	G	hom	intron_variant(MODIFIER|||c.75+150174A>G|2371|Nav2|protein_coding|CODING|NM_001111016|2|1)
chr7	48764459	48764459	intron_variant	Nav2	protein_coding	NM_001111016:c.75+150271A>G	NA	MODIFIER	rs32867987	NA	chr7	49114711	49114711	A	G	hom	intron_variant(MODIFIER|||c.75+150271A>G|2371|Nav2|protein_coding|CODING|NM_001111016|2|1)
chr7	48764487	48764487	intron_variant	Nav2	protein_coding	NM_001111016:c.75+150299T>C	NA	MODIFIER	rs32867988	NA	chr7	49114739	49114739	T	C	hom	intron_variant(MODIFIER|||c.75+150299T>C|2371|Nav2|protein_coding|CODING|NM_001111016|2|1)
chr7	48764529	48764529	intron_variant	Nav2	protein_coding	NM_001111016:c.75+150341C>T	NA	MODIFIER	rs32867989	NA	chr7	49114781	49114781	C	T	hom	intron_variant(MODIFIER|||c.75+150341C>T|2371|Nav2|protein_coding|CODING|NM_001111016|2|1)
chr7	48765010	48765010	intron_variant	Nav2	protein_coding	NM_001111016:c.75+150822G>A	NA	MODIFIER	rs48012352	NA	chr7	49115262	49115262	G	A	hom	intron_variant(MODIFIER|||c.75+150822G>A|2371|Nav2|protein_coding|CODING|NM_001111016|2|1)
chr7	48765041	48765041	intron_variant	Nav2	protein_coding	NM_001111016:c.75+150853T>G	NA	MODIFIER	rs46483761	NA	chr7	49115293	49115293	T	G	hom	intron_variant(MODIFIER|||c.75+150853T>G|2371|Nav2|protein_coding|CODING|NM_001111016|2|1)
chr7	48765054	48765054	intron_variant	Nav2	protein_coding	NM_001111016:c.75+150866G>C	NA	MODIFIER	rs50664580	NA	chr7	49115306	49115306	G	C	hom	intron_variant(MODIFIER|||c.75+150866G>C|2371|Nav2|protein_coding|CODING|NM_001111016|2|1)
chr7	48765548	48765548	intron_variant	Nav2	protein_coding	NM_001111016:c.75+151360A>G	NA	MODIFIER	rs241452420	NA	chr7	49115800	49115800	A	G	hom	intron_variant(MODIFIER|||c.75+151360A>G|2371|Nav2|protein_coding|CODING|NM_001111016|2|1)
chr7	48765687	48765687	intron_variant	Nav2	protein_coding	NM_001111016:c.75+151499G>C	NA	MODIFIER	rs249548090	NA	chr7	49115939	49115939	G	C	hom	intron_variant(MODIFIER|||c.75+151499G>C|2371|Nav2|protein_coding|CODING|NM_001111016|2|1)
chr7	48766135	48766135	intron_variant	Nav2	protein_coding	NM_001111016:c.75+151947A>G	NA	MODIFIER	rs32868645	NA	chr7	49116387	49116387	A	G	hom	intron_variant(MODIFIER|||c.75+151947A>G|2371|Nav2|protein_coding|CODING|NM_001111016|2|1)
chr7	48766195	48766195	intron_variant	Nav2	protein_coding	NM_001111016:c.75+152007T>C	NA	MODIFIER	rs47693196	NA	chr7	49116447	49116447	T	C	hom	intron_variant(MODIFIER|||c.75+152007T>C|2371|Nav2|protein_coding|CODING|NM_001111016|2|1)
chr7	48766239	48766239	intron_variant	Nav2	protein_coding	NM_001111016:c.75+152051C>T	NA	MODIFIER	rs51404398	NA	chr7	49116491	49116491	C	T	hom	intron_variant(MODIFIER|||c.75+152051C>T|2371|Nav2|protein_coding|CODING|NM_001111016|2|1)
chr7	48766314	48766314	intron_variant	Nav2	protein_coding	NM_001111016:c.75+152126T>C	NA	MODIFIER	rs46995149	NA	chr7	49116566	49116566	T	C	hom	intron_variant(MODIFIER|||c.75+152126T>C|2371|Nav2|protein_coding|CODING|NM_001111016|2|1)
chr7	48766591	48766591	intron_variant	Nav2	protein_coding	NM_001111016:c.75+152403T>C	NA	MODIFIER	rs32868648	NA	chr7	49116843	49116843	T	C	hom	intron_variant(MODIFIER|||c.75+152403T>C|2371|Nav2|protein_coding|CODING|NM_001111016|2|1)
chr7	48766639	48766639	intron_variant	Nav2	protein_coding	NM_001111016:c.75+152451C>T	NA	MODIFIER	rs32868649	NA	chr7	49116891	49116891	C	T	hom	intron_variant(MODIFIER|||c.75+152451C>T|2371|Nav2|protein_coding|CODING|NM_001111016|2|1)
chr7	48766682	48766682	intron_variant	Nav2	protein_coding	NM_001111016:c.75+152494C>A	NA	MODIFIER	rs32868651	NA	chr7	49116934	49116934	C	A	hom	intron_variant(MODIFIER|||c.75+152494C>A|2371|Nav2|protein_coding|CODING|NM_001111016|2|1)
chr7	48766869	48766869	intron_variant	Nav2	protein_coding	NM_001111016:c.75+152681G>A	NA	MODIFIER	rs48062978	NA	chr7	49117121	49117121	G	A	hom	intron_variant(MODIFIER|||c.75+152681G>A|2371|Nav2|protein_coding|CODING|NM_001111016|2|1)
chr7	48766875	48766875	intron_variant	Nav2	protein_coding	NM_001111016:c.75+152687C>T	NA	MODIFIER	rs51840525	NA	chr7	49117127	49117127	C	T	hom	intron_variant(MODIFIER|||c.75+152687C>T|2371|Nav2|protein_coding|CODING|NM_001111016|2|1)
chr7	48766887	48766887	intron_variant	Nav2	protein_coding	NM_001111016:c.75+152699G>A	NA	MODIFIER	rs46680261	NA	chr7	49117139	49117139	G	A	hom	intron_variant(MODIFIER|||c.75+152699G>A|2371|Nav2|protein_coding|CODING|NM_001111016|2|1)
chr7	48766907	48766907	intron_variant	Nav2	protein_coding	NM_001111016:c.75+152719A>G	NA	MODIFIER	rs48088666	NA	chr7	49117159	49117159	A	G	hom	intron_variant(MODIFIER|||c.75+152719A>G|2371|Nav2|protein_coding|CODING|NM_001111016|2|1)
chr7	48766918	48766918	intron_variant	Nav2	protein_coding	NM_001111016:c.75+152730A>G	NA	MODIFIER	rs46121260	NA	chr7	49117170	49117170	A	G	hom	intron_variant(MODIFIER|||c.75+152730A>G|2371|Nav2|protein_coding|CODING|NM_001111016|2|1)
chr7	48766945	48766945	intron_variant	Nav2	protein_coding	NM_001111016:c.75+152757C>A	NA	MODIFIER	rs46584047	NA	chr7	49117197	49117197	C	A	hom	intron_variant(MODIFIER|||c.75+152757C>A|2371|Nav2|protein_coding|CODING|NM_001111016|2|1)
chr7	48766987	48766987	intron_variant	Nav2	protein_coding	NM_001111016:c.75+152799T>C	NA	MODIFIER	rs32868653	NA	chr7	49117239	49117239	T	C	hom	intron_variant(MODIFIER|||c.75+152799T>C|2371|Nav2|protein_coding|CODING|NM_001111016|2|1)
chr7	48767230	48767230	intron_variant	Nav2	protein_coding	NM_001111016:c.75+153042A>C	NA	MODIFIER	rs32869495	NA	chr7	49117482	49117482	A	C	hom	intron_variant(MODIFIER|||c.75+153042A>C|2371|Nav2|protein_coding|CODING|NM_001111016|2|1)
chr7	48767267	48767267	intron_variant	Nav2	protein_coding	NM_001111016:c.75+153079A>G	NA	MODIFIER	rs32869497	NA	chr7	49117519	49117519	A	G	hom	intron_variant(MODIFIER|||c.75+153079A>G|2371|Nav2|protein_coding|CODING|NM_001111016|2|1)
chr7	48767281	48767281	intron_variant	Nav2	protein_coding	NM_001111016:c.75+153093A>G	NA	MODIFIER	rs32869498	NA	chr7	49117533	49117533	A	G	hom	intron_variant(MODIFIER|||c.75+153093A>G|2371|Nav2|protein_coding|CODING|NM_001111016|2|1)
chr7	48767303	48767303	intron_variant	Nav2	protein_coding	NM_001111016:c.75+153115G>A	NA	MODIFIER	rs47430696	NA	chr7	49117555	49117555	G	A	hom	intron_variant(MODIFIER|||c.75+153115G>A|2371|Nav2|protein_coding|CODING|NM_001111016|2|1)
chr7	48767309	48767309	intron_variant	Nav2	protein_coding	NM_001111016:c.75+153121G>A	NA	MODIFIER	rs46294906	NA	chr7	49117561	49117561	G	A	hom	intron_variant(MODIFIER|||c.75+153121G>A|2371|Nav2|protein_coding|CODING|NM_001111016|2|1)
chr7	48767414	48767414	intron_variant	Nav2	protein_coding	NM_001111016:c.75+153226G>A	NA	MODIFIER	rs32869500	NA	chr7	49117666	49117666	G	A	hom	intron_variant(MODIFIER|||c.75+153226G>A|2371|Nav2|protein_coding|CODING|NM_001111016|2|1)
chr7	48767566	48767566	intron_variant	Nav2	protein_coding	NM_001111016:c.75+153378G>C	NA	MODIFIER	rs32869502	NA	chr7	49117818	49117818	G	C	hom	intron_variant(MODIFIER|||c.75+153378G>C|2371|Nav2|protein_coding|CODING|NM_001111016|2|1)
chr7	48767617	48767617	intron_variant	Nav2	protein_coding	NM_001111016:c.75+153429C>T	NA	MODIFIER	rs32870244	NA	chr7	49117869	49117869	C	T	hom	intron_variant(MODIFIER|||c.75+153429C>T|2371|Nav2|protein_coding|CODING|NM_001111016|2|1)
chr7	48767677	48767677	intron_variant	Nav2	protein_coding	NM_001111016:c.75+153489G>A	NA	MODIFIER	rs32870247	NA	chr7	49117929	49117929	G	A	hom	intron_variant(MODIFIER|||c.75+153489G>A|2371|Nav2|protein_coding|CODING|NM_001111016|2|1)
chr7	48767697	48767697	intron_variant	Nav2	protein_coding	NM_001111016:c.75+153509G>A	NA	MODIFIER	rs32870249	NA	chr7	49117949	49117949	G	A	hom	intron_variant(MODIFIER|||c.75+153509G>A|2371|Nav2|protein_coding|CODING|NM_001111016|2|1)
chr7	48767780	48767780	intron_variant	Nav2	protein_coding	NM_001111016:c.75+153592C>A	NA	MODIFIER	rs32870251	NA	chr7	49118032	49118032	C	A	hom	intron_variant(MODIFIER|||c.75+153592C>A|2371|Nav2|protein_coding|CODING|NM_001111016|2|1)
chr7	48767842	48767842	intron_variant	Nav2	protein_coding	NM_001111016:c.75+153654C>T	NA	MODIFIER	rs32871045	NA	chr7	49118094	49118094	C	T	hom	intron_variant(MODIFIER|||c.75+153654C>T|2371|Nav2|protein_coding|CODING|NM_001111016|2|1)
chr7	48767915	48767915	intron_variant	Nav2	protein_coding	NM_001111016:c.75+153727T>C	NA	MODIFIER	rs32871047	NA	chr7	49118167	49118167	T	C	hom	intron_variant(MODIFIER|||c.75+153727T>C|2371|Nav2|protein_coding|CODING|NM_001111016|2|1)
chr7	48767930	48767930	intron_variant	Nav2	protein_coding	NM_001111016:c.75+153742A>G	NA	MODIFIER	rs50353865	NA	chr7	49118182	49118182	A	G	hom	intron_variant(MODIFIER|||c.75+153742A>G|2371|Nav2|protein_coding|CODING|NM_001111016|2|1)
chr7	48767943	48767943	intron_variant	Nav2	protein_coding	NM_001111016:c.75+153755T>C	NA	MODIFIER	rs32871049	NA	chr7	49118195	49118195	T	C	hom	intron_variant(MODIFIER|||c.75+153755T>C|2371|Nav2|protein_coding|CODING|NM_001111016|2|1)
chr7	48768048	48768048	intron_variant	Nav2	protein_coding	NM_001111016:c.75+153860G>T	NA	MODIFIER	rs32871051	NA	chr7	49118300	49118300	G	T	hom	intron_variant(MODIFIER|||c.75+153860G>T|2371|Nav2|protein_coding|CODING|NM_001111016|2|1)
chr7	48768168	48768168	intron_variant	Nav2	protein_coding	NM_001111016:c.75+153980G>A	NA	MODIFIER	rs32871864	NA	chr7	49118420	49118420	G	A	hom	intron_variant(MODIFIER|||c.75+153980G>A|2371|Nav2|protein_coding|CODING|NM_001111016|2|1)
chr7	48768214	48768214	intron_variant	Nav2	protein_coding	NM_001111016:c.75+154026A>G	NA	MODIFIER	rs32871866	NA	chr7	49118466	49118466	A	G	hom	intron_variant(MODIFIER|||c.75+154026A>G|2371|Nav2|protein_coding|CODING|NM_001111016|2|1)
chr7	48768226	48768226	intron_variant	Nav2	protein_coding	NM_001111016:c.75+154038G>A	NA	MODIFIER	rs32871867	NA	chr7	49118478	49118478	G	A	hom	intron_variant(MODIFIER|||c.75+154038G>A|2371|Nav2|protein_coding|CODING|NM_001111016|2|1)
chr7	48768324	48768324	intron_variant	Nav2	protein_coding	NM_001111016:c.75+154136C>A	NA	MODIFIER	rs47484221	NA	chr7	49118576	49118576	C	A	hom	intron_variant(MODIFIER|||c.75+154136C>A|2371|Nav2|protein_coding|CODING|NM_001111016|2|1)
chr7	48768531	48768531	intron_variant	Nav2	protein_coding	NM_001111016:c.75+154343G>A	NA	MODIFIER	rs46728955	NA	chr7	49118783	49118783	G	A	hom	intron_variant(MODIFIER|||c.75+154343G>A|2371|Nav2|protein_coding|CODING|NM_001111016|2|1)
chr7	48768731	48768731	intron_variant	Nav2	protein_coding	NM_001111016:c.75+154543T>A	NA	MODIFIER	rs31039828	NA	chr7	49118983	49118983	T	A	hom	intron_variant(MODIFIER|||c.75+154543T>A|2371|Nav2|protein_coding|CODING|NM_001111016|2|1)
chr7	48768738	48768738	intron_variant	Nav2	protein_coding	NM_001111016:c.75+154550A>G	NA	MODIFIER	rs32163607	NA	chr7	49118990	49118990	A	G	hom	intron_variant(MODIFIER|||c.75+154550A>G|2371|Nav2|protein_coding|CODING|NM_001111016|2|1)
chr7	48768785	48768785	intron_variant	Nav2	protein_coding	NM_001111016:c.75+154597C>A	NA	MODIFIER	rs32243420	NA	chr7	49119037	49119037	C	A	hom	intron_variant(MODIFIER|||c.75+154597C>A|2371|Nav2|protein_coding|CODING|NM_001111016|2|1)
chr7	48769122	48769122	intron_variant	Nav2	protein_coding	NM_001111016:c.75+154934T>C	NA	MODIFIER	NA	NA	chr7	49119374	49119374	T	C	het	intron_variant(MODIFIER|||c.75+154934T>C|2371|Nav2|protein_coding|CODING|NM_001111016|2|1)
chr7	48771181	48771181	intron_variant	Nav2	protein_coding	NM_001111016:c.75+156993C>T	NA	MODIFIER	rs32321719	NA	chr7	49121433	49121433	C	T	hom	intron_variant(MODIFIER|||c.75+156993C>T|2371|Nav2|protein_coding|CODING|NM_001111016|2|1)
chr7	48772452	48772452	intron_variant	Nav2	protein_coding	NM_001111016:c.75+158264G>A	NA	MODIFIER	rs46447291	NA	chr7	49122704	49122704	G	A	hom	intron_variant(MODIFIER|||c.75+158264G>A|2371|Nav2|protein_coding|CODING|NM_001111016|2|1)
chr7	48777316	48777316	intron_variant	Nav2	protein_coding	NM_001111016:c.75+163128A>G	NA	MODIFIER	rs31229144	NA	chr7	49127568	49127568	A	G	hom	intron_variant(MODIFIER|||c.75+163128A>G|2371|Nav2|protein_coding|CODING|NM_001111016|2|1)
chr7	48777510	48777510	intron_variant	Nav2	protein_coding	NM_001111016:c.75+163322C>T	NA	MODIFIER	rs32871009	NA	chr7	49127762	49127762	C	T	hom	intron_variant(MODIFIER|||c.75+163322C>T|2371|Nav2|protein_coding|CODING|NM_001111016|2|1)
chr7	48783229	48783229	intron_variant	Nav2	protein_coding	NM_001111016:c.75+169041T>C	NA	MODIFIER	rs32869594	NA	chr7	49133481	49133481	T	C	hom	intron_variant(MODIFIER|||c.75+169041T>C|2371|Nav2|protein_coding|CODING|NM_001111016|2|1)
chr7	48791173	48791173	intron_variant	Nav2	protein_coding	NM_001111016:c.75+176985A>G	NA	MODIFIER	rs31388921	NA	chr7	49141425	49141425	A	G	hom	intron_variant(MODIFIER|||c.75+176985A>G|2371|Nav2|protein_coding|CODING|NM_001111016|2|1)
chr7	48791258	48791258	intron_variant	Nav2	protein_coding	NM_001111016:c.75+177070C>T	NA	MODIFIER	rs32075870	NA	chr7	49141510	49141510	C	T	hom	intron_variant(MODIFIER|||c.75+177070C>T|2371|Nav2|protein_coding|CODING|NM_001111016|2|1)
chr7	48793896	48793896	intron_variant	Nav2	protein_coding	NM_001111016:c.75+179708C>T	NA	MODIFIER	NA	NA	chr7	49144148	49144148	C	T	hom	intron_variant(MODIFIER|||c.75+179708C>T|2371|Nav2|protein_coding|CODING|NM_001111016|2|1)
chr7	48794016	48794016	intron_variant	Nav2	protein_coding	NM_001111016:c.75+179828G>A	NA	MODIFIER	rs32871079	NA	chr7	49144268	49144268	G	A	hom	intron_variant(MODIFIER|||c.75+179828G>A|2371|Nav2|protein_coding|CODING|NM_001111016|2|1)
chr7	48796429	48796429	intron_variant	Nav2	protein_coding	NM_001111016:c.75+182241T>C	NA	MODIFIER	rs31439367	NA	chr7	49146681	49146681	T	C	hom	intron_variant(MODIFIER|||c.75+182241T>C|2371|Nav2|protein_coding|CODING|NM_001111016|2|1)
chr7	48796610	48796610	intron_variant	Nav2	protein_coding	NM_001111016:c.75+182422A>T	NA	MODIFIER	rs47492842	NA	chr7	49146862	49146862	A	T	hom	intron_variant(MODIFIER|||c.75+182422A>T|2371|Nav2|protein_coding|CODING|NM_001111016|2|1)
chr7	48807151	48807151	intron_variant	Nav2	protein_coding	NM_001111016:c.75+192963T>G	NA	MODIFIER	rs32068443	NA	chr7	49157403	49157403	T	G	hom	intron_variant(MODIFIER|||c.75+192963T>G|2371|Nav2|protein_coding|CODING|NM_001111016|2|1)
chr7	48816666	48816666	intron_variant	Nav2	protein_coding	NM_001111016:c.76-195180A>T	NA	MODIFIER	rs52469604	NA	chr7	49166918	49166918	A	T	het	intron_variant(MODIFIER|||c.76-195180A>T|2371|Nav2|protein_coding|CODING|NM_001111016|2|1)
chr7	48817109	48817109	intron_variant	Nav2	protein_coding	NM_001111016:c.76-194737T>A	NA	MODIFIER	rs52236179	NA	chr7	49167361	49167361	T	A	hom	intron_variant(MODIFIER|||c.76-194737T>A|2371|Nav2|protein_coding|CODING|NM_001111016|2|1)
chr7	48818922	48818922	intron_variant	Nav2	protein_coding	NM_001111016:c.76-192924T>A	NA	MODIFIER	NA	NA	chr7	49169174	49169174	T	A	hom	intron_variant(MODIFIER|||c.76-192924T>A|2371|Nav2|protein_coding|CODING|NM_001111016|2|1)
chr7	48840200	48840200	intron_variant	Nav2	protein_coding	NM_001111016:c.76-171646T>C	NA	MODIFIER	rs32165400	NA	chr7	49190452	49190452	T	C	hom	intron_variant(MODIFIER|||c.76-171646T>C|2371|Nav2|protein_coding|CODING|NM_001111016|2|1)
chr7	48877508	48877508	intron_variant	Nav2	protein_coding	NM_001111016:c.76-134338A>G	NA	MODIFIER	rs51818168	NA	chr7	49227760	49227760	A	G	hom	intron_variant(MODIFIER|||c.76-134338A>G|2371|Nav2|protein_coding|CODING|NM_001111016|2|1)
chr7	48903904	48903904	intron_variant	Nav2	protein_coding	NM_175272:c.258+6958T>G	NA	MODIFIER	rs31236126	NA	chr7	49254156	49254156	T	G	hom	intron_variant(MODIFIER|||c.76-107942T>G|2371|Nav2|protein_coding|CODING|NM_001111016|2|1),intron_variant(MODIFIER|||c.258+6958T>G|2432|Nav2|protein_coding|CODING|NM_175272|1|1)
chr7	48903914	48903914	intron_variant	Nav2	protein_coding	NM_175272:c.258+6968G>T	NA	MODIFIER	rs31606013	NA	chr7	49254166	49254166	G	T	hom	intron_variant(MODIFIER|||c.76-107932G>T|2371|Nav2|protein_coding|CODING|NM_001111016|2|1),intron_variant(MODIFIER|||c.258+6968G>T|2432|Nav2|protein_coding|CODING|NM_175272|1|1)
chr7	48904168	48904168	intron_variant	Nav2	protein_coding	NM_175272:c.258+7222C>T	NA	MODIFIER	rs32059569	NA	chr7	49254420	49254420	C	T	hom	intron_variant(MODIFIER|||c.76-107678C>T|2371|Nav2|protein_coding|CODING|NM_001111016|2|1),intron_variant(MODIFIER|||c.258+7222C>T|2432|Nav2|protein_coding|CODING|NM_175272|1|1)
chr7	48905846	48905846	intron_variant	Nav2	protein_coding	NM_175272:c.258+8900T>G	NA	MODIFIER	rs6324616	NA	chr7	49256098	49256098	T	G	hom	intron_variant(MODIFIER|||c.76-106000T>G|2371|Nav2|protein_coding|CODING|NM_001111016|2|1),intron_variant(MODIFIER|||c.258+8900T>G|2432|Nav2|protein_coding|CODING|NM_175272|1|1)
chr7	48906877	48906877	intron_variant	Nav2	protein_coding	NM_175272:c.258+9931C>T	NA	MODIFIER	rs32050051	NA	chr7	49257129	49257129	C	T	hom	intron_variant(MODIFIER|||c.76-104969C>T|2371|Nav2|protein_coding|CODING|NM_001111016|2|1),intron_variant(MODIFIER|||c.258+9931C>T|2432|Nav2|protein_coding|CODING|NM_175272|1|1)
chr7	48908123	48908123	intron_variant	Nav2	protein_coding	NM_175272:c.258+11177T>C	NA	MODIFIER	rs31163155	NA	chr7	49258375	49258375	T	C	hom	intron_variant(MODIFIER|||c.76-103723T>C|2371|Nav2|protein_coding|CODING|NM_001111016|2|1),intron_variant(MODIFIER|||c.258+11177T>C|2432|Nav2|protein_coding|CODING|NM_175272|1|1)
chr7	48908722	48908722	intron_variant	Nav2	protein_coding	NM_175272:c.258+11776A>G	NA	MODIFIER	rs32224211	NA	chr7	49258974	49258974	A	G	hom	intron_variant(MODIFIER|||c.76-103124A>G|2371|Nav2|protein_coding|CODING|NM_001111016|2|1),intron_variant(MODIFIER|||c.258+11776A>G|2432|Nav2|protein_coding|CODING|NM_175272|1|1)
chr7	48908791	48908791	intron_variant	Nav2	protein_coding	NM_175272:c.258+11845C>T	NA	MODIFIER	rs31611638	NA	chr7	49259043	49259043	C	T	hom	intron_variant(MODIFIER|||c.76-103055C>T|2371|Nav2|protein_coding|CODING|NM_001111016|2|1),intron_variant(MODIFIER|||c.258+11845C>T|2432|Nav2|protein_coding|CODING|NM_175272|1|1)
chr7	48909608	48909608	intron_variant	Nav2	protein_coding	NM_175272:c.258+12662T>A	NA	MODIFIER	rs32873362	NA	chr7	49259860	49259860	T	A	hom	intron_variant(MODIFIER|||c.76-102238T>A|2371|Nav2|protein_coding|CODING|NM_001111016|2|1),intron_variant(MODIFIER|||c.258+12662T>A|2432|Nav2|protein_coding|CODING|NM_175272|1|1)
chr7	48910302	48910302	intron_variant	Nav2	protein_coding	NM_175272:c.258+13356T>C	NA	MODIFIER	rs32874064	NA	chr7	49260554	49260554	T	C	hom	intron_variant(MODIFIER|||c.76-101544T>C|2371|Nav2|protein_coding|CODING|NM_001111016|2|1),intron_variant(MODIFIER|||c.258+13356T>C|2432|Nav2|protein_coding|CODING|NM_175272|1|1)
chr7	48910322	48910322	intron_variant	Nav2	protein_coding	NM_175272:c.258+13376T>G	NA	MODIFIER	rs32874065	NA	chr7	49260574	49260574	T	G	hom	intron_variant(MODIFIER|||c.76-101524T>G|2371|Nav2|protein_coding|CODING|NM_001111016|2|1),intron_variant(MODIFIER|||c.258+13376T>G|2432|Nav2|protein_coding|CODING|NM_175272|1|1)
chr7	48910354	48910354	intron_variant	Nav2	protein_coding	NM_175272:c.258+13408G>A	NA	MODIFIER	rs32874066	NA	chr7	49260606	49260606	G	A	hom	intron_variant(MODIFIER|||c.76-101492G>A|2371|Nav2|protein_coding|CODING|NM_001111016|2|1),intron_variant(MODIFIER|||c.258+13408G>A|2432|Nav2|protein_coding|CODING|NM_175272|1|1)
chr7	48911464	48911464	intron_variant	Nav2	protein_coding	NM_175272:c.258+14518T>C	NA	MODIFIER	rs32874717	NA	chr7	49261716	49261716	T	C	hom	intron_variant(MODIFIER|||c.76-100382T>C|2371|Nav2|protein_coding|CODING|NM_001111016|2|1),intron_variant(MODIFIER|||c.258+14518T>C|2432|Nav2|protein_coding|CODING|NM_175272|1|1)
chr7	48911859	48911859	intron_variant	Nav2	protein_coding	NM_175272:c.258+14913T>A	NA	MODIFIER	rs48527038	NA	chr7	49262111	49262111	T	A	hom	intron_variant(MODIFIER|||c.76-99987T>A|2371|Nav2|protein_coding|CODING|NM_001111016|2|1),intron_variant(MODIFIER|||c.258+14913T>A|2432|Nav2|protein_coding|CODING|NM_175272|1|1)
chr7	48912354	48912354	intron_variant	Nav2	protein_coding	NM_175272:c.258+15408C>T	NA	MODIFIER	rs245147242	NA	chr7	49262606	49262606	C	T	hom	intron_variant(MODIFIER|||c.76-99492C>T|2371|Nav2|protein_coding|CODING|NM_001111016|2|1),intron_variant(MODIFIER|||c.258+15408C>T|2432|Nav2|protein_coding|CODING|NM_175272|1|1)
chr7	48912418	48912418	intron_variant	Nav2	protein_coding	NM_175272:c.258+15472G>A	NA	MODIFIER	rs51336870	NA	chr7	49262670	49262670	G	A	hom	intron_variant(MODIFIER|||c.76-99428G>A|2371|Nav2|protein_coding|CODING|NM_001111016|2|1),intron_variant(MODIFIER|||c.258+15472G>A|2432|Nav2|protein_coding|CODING|NM_175272|1|1)
chr7	48912431	48912431	intron_variant	Nav2	protein_coding	NM_175272:c.258+15485A>G	NA	MODIFIER	rs251152398	NA	chr7	49262683	49262683	A	G	hom	intron_variant(MODIFIER|||c.76-99415A>G|2371|Nav2|protein_coding|CODING|NM_001111016|2|1),intron_variant(MODIFIER|||c.258+15485A>G|2432|Nav2|protein_coding|CODING|NM_175272|1|1)
chr7	48912482	48912482	intron_variant	Nav2	protein_coding	NM_175272:c.258+15536C>G	NA	MODIFIER	rs32874719	NA	chr7	49262734	49262734	C	G	hom	intron_variant(MODIFIER|||c.76-99364C>G|2371|Nav2|protein_coding|CODING|NM_001111016|2|1),intron_variant(MODIFIER|||c.258+15536C>G|2432|Nav2|protein_coding|CODING|NM_175272|1|1)
chr7	48912536	48912536	intron_variant	Nav2	protein_coding	NM_175272:c.258+15590G>A	NA	MODIFIER	rs32874721	NA	chr7	49262788	49262788	G	A	hom	intron_variant(MODIFIER|||c.76-99310G>A|2371|Nav2|protein_coding|CODING|NM_001111016|2|1),intron_variant(MODIFIER|||c.258+15590G>A|2432|Nav2|protein_coding|CODING|NM_175272|1|1)
chr7	48912592	48912592	intron_variant	Nav2	protein_coding	NM_175272:c.258+15646G>T	NA	MODIFIER	rs32874722	NA	chr7	49262844	49262844	G	T	hom	intron_variant(MODIFIER|||c.76-99254G>T|2371|Nav2|protein_coding|CODING|NM_001111016|2|1),intron_variant(MODIFIER|||c.258+15646G>T|2432|Nav2|protein_coding|CODING|NM_175272|1|1)
chr7	48912646	48912646	intron_variant	Nav2	protein_coding	NM_175272:c.258+15700G>A	NA	MODIFIER	rs47100812	NA	chr7	49262898	49262898	G	A	hom	intron_variant(MODIFIER|||c.76-99200G>A|2371|Nav2|protein_coding|CODING|NM_001111016|2|1),intron_variant(MODIFIER|||c.258+15700G>A|2432|Nav2|protein_coding|CODING|NM_175272|1|1)
chr7	48912766	48912766	intron_variant	Nav2	protein_coding	NM_175272:c.258+15820G>A	NA	MODIFIER	rs230719684	NA	chr7	49263018	49263018	G	A	hom	intron_variant(MODIFIER|||c.76-99080G>A|2371|Nav2|protein_coding|CODING|NM_001111016|2|1),intron_variant(MODIFIER|||c.258+15820G>A|2432|Nav2|protein_coding|CODING|NM_175272|1|1)
chr7	48912773	48912773	intron_variant	Nav2	protein_coding	NM_175272:c.258+15827G>A	NA	MODIFIER	rs220344592	NA	chr7	49263025	49263025	G	A	hom	intron_variant(MODIFIER|||c.76-99073G>A|2371|Nav2|protein_coding|CODING|NM_001111016|2|1),intron_variant(MODIFIER|||c.258+15827G>A|2432|Nav2|protein_coding|CODING|NM_175272|1|1)
chr7	48912801	48912801	intron_variant	Nav2	protein_coding	NM_175272:c.258+15855T>C	NA	MODIFIER	rs253988956	NA	chr7	49263053	49263053	T	C	hom	intron_variant(MODIFIER|||c.76-99045T>C|2371|Nav2|protein_coding|CODING|NM_001111016|2|1),intron_variant(MODIFIER|||c.258+15855T>C|2432|Nav2|protein_coding|CODING|NM_175272|1|1)
chr7	48912845	48912845	intron_variant	Nav2	protein_coding	NM_175272:c.258+15899G>A	NA	MODIFIER	rs261687712	NA	chr7	49263097	49263097	G	A	hom	intron_variant(MODIFIER|||c.76-99001G>A|2371|Nav2|protein_coding|CODING|NM_001111016|2|1),intron_variant(MODIFIER|||c.258+15899G>A|2432|Nav2|protein_coding|CODING|NM_175272|1|1)
chr7	48912992	48912992	intron_variant	Nav2	protein_coding	NM_175272:c.258+16046C>A	NA	MODIFIER	rs245230064	NA	chr7	49263244	49263244	C	A	hom	intron_variant(MODIFIER|||c.76-98854C>A|2371|Nav2|protein_coding|CODING|NM_001111016|2|1),intron_variant(MODIFIER|||c.258+16046C>A|2432|Nav2|protein_coding|CODING|NM_175272|1|1)
chr7	48913041	48913041	intron_variant	Nav2	protein_coding	NM_175272:c.258+16095T>C	NA	MODIFIER	rs50781218	NA	chr7	49263293	49263293	T	C	hom	intron_variant(MODIFIER|||c.76-98805T>C|2371|Nav2|protein_coding|CODING|NM_001111016|2|1),intron_variant(MODIFIER|||c.258+16095T>C|2432|Nav2|protein_coding|CODING|NM_175272|1|1)
chr7	48913068	48913068	intron_variant	Nav2	protein_coding	NM_175272:c.258+16122T>C	NA	MODIFIER	rs51233985	NA	chr7	49263320	49263320	T	C	hom	intron_variant(MODIFIER|||c.76-98778T>C|2371|Nav2|protein_coding|CODING|NM_001111016|2|1),intron_variant(MODIFIER|||c.258+16122T>C|2432|Nav2|protein_coding|CODING|NM_175272|1|1)
chr7	48913133	48913133	intron_variant	Nav2	protein_coding	NM_175272:c.258+16187T>A	NA	MODIFIER	rs50325851	NA	chr7	49263385	49263385	T	A	hom	intron_variant(MODIFIER|||c.76-98713T>A|2371|Nav2|protein_coding|CODING|NM_001111016|2|1),intron_variant(MODIFIER|||c.258+16187T>A|2432|Nav2|protein_coding|CODING|NM_175272|1|1)
chr7	48913157	48913157	intron_variant	Nav2	protein_coding	NM_175272:c.258+16211C>G	NA	MODIFIER	rs48909548	NA	chr7	49263409	49263409	C	G	hom	intron_variant(MODIFIER|||c.76-98689C>G|2371|Nav2|protein_coding|CODING|NM_001111016|2|1),intron_variant(MODIFIER|||c.258+16211C>G|2432|Nav2|protein_coding|CODING|NM_175272|1|1)
chr7	48913180	48913180	intron_variant	Nav2	protein_coding	NM_175272:c.258+16234C>T	NA	MODIFIER	rs226605748	NA	chr7	49263432	49263432	C	T	hom	intron_variant(MODIFIER|||c.76-98666C>T|2371|Nav2|protein_coding|CODING|NM_001111016|2|1),intron_variant(MODIFIER|||c.258+16234C>T|2432|Nav2|protein_coding|CODING|NM_175272|1|1)
chr7	48913213	48913213	intron_variant	Nav2	protein_coding	NM_175272:c.258+16267T>A	NA	MODIFIER	rs240718347	NA	chr7	49263465	49263465	T	A	hom	intron_variant(MODIFIER|||c.76-98633T>A|2371|Nav2|protein_coding|CODING|NM_001111016|2|1),intron_variant(MODIFIER|||c.258+16267T>A|2432|Nav2|protein_coding|CODING|NM_175272|1|1)
chr7	48913407	48913407	intron_variant	Nav2	protein_coding	NM_175272:c.258+16461C>T	NA	MODIFIER	rs47060222	NA	chr7	49263659	49263659	C	T	hom	intron_variant(MODIFIER|||c.76-98439C>T|2371|Nav2|protein_coding|CODING|NM_001111016|2|1),intron_variant(MODIFIER|||c.258+16461C>T|2432|Nav2|protein_coding|CODING|NM_175272|1|1)
chr7	48913448	48913448	intron_variant	Nav2	protein_coding	NM_175272:c.258+16502A>G	NA	MODIFIER	rs49727478	NA	chr7	49263700	49263700	A	G	hom	intron_variant(MODIFIER|||c.76-98398A>G|2371|Nav2|protein_coding|CODING|NM_001111016|2|1),intron_variant(MODIFIER|||c.258+16502A>G|2432|Nav2|protein_coding|CODING|NM_175272|1|1)
chr7	48913478	48913478	intron_variant	Nav2	protein_coding	NM_175272:c.258+16532G>A	NA	MODIFIER	rs50028301	NA	chr7	49263730	49263730	G	A	hom	intron_variant(MODIFIER|||c.76-98368G>A|2371|Nav2|protein_coding|CODING|NM_001111016|2|1),intron_variant(MODIFIER|||c.258+16532G>A|2432|Nav2|protein_coding|CODING|NM_175272|1|1)
chr7	48913667	48913667	intron_variant	Nav2	protein_coding	NM_175272:c.258+16721G>A	NA	MODIFIER	rs52020314	NA	chr7	49263919	49263919	G	A	hom	intron_variant(MODIFIER|||c.76-98179G>A|2371|Nav2|protein_coding|CODING|NM_001111016|2|1),intron_variant(MODIFIER|||c.258+16721G>A|2432|Nav2|protein_coding|CODING|NM_175272|1|1)
chr7	48913759	48913759	intron_variant	Nav2	protein_coding	NM_175272:c.258+16813A>G	NA	MODIFIER	rs50425860	NA	chr7	49264011	49264011	A	G	hom	intron_variant(MODIFIER|||c.76-98087A>G|2371|Nav2|protein_coding|CODING|NM_001111016|2|1),intron_variant(MODIFIER|||c.258+16813A>G|2432|Nav2|protein_coding|CODING|NM_175272|1|1)
chr7	48913804	48913804	intron_variant	Nav2	protein_coding	NM_175272:c.258+16858A>G	NA	MODIFIER	rs46561068	NA	chr7	49264056	49264056	A	G	hom	intron_variant(MODIFIER|||c.76-98042A>G|2371|Nav2|protein_coding|CODING|NM_001111016|2|1),intron_variant(MODIFIER|||c.258+16858A>G|2432|Nav2|protein_coding|CODING|NM_175272|1|1)
chr7	48913851	48913851	intron_variant	Nav2	protein_coding	NM_175272:c.258+16905G>A	NA	MODIFIER	rs47187534	NA	chr7	49264103	49264103	G	A	hom	intron_variant(MODIFIER|||c.76-97995G>A|2371|Nav2|protein_coding|CODING|NM_001111016|2|1),intron_variant(MODIFIER|||c.258+16905G>A|2432|Nav2|protein_coding|CODING|NM_175272|1|1)
chr7	48913906	48913906	intron_variant	Nav2	protein_coding	NM_175272:c.258+16960G>A	NA	MODIFIER	rs50144915	NA	chr7	49264158	49264158	G	A	hom	intron_variant(MODIFIER|||c.76-97940G>A|2371|Nav2|protein_coding|CODING|NM_001111016|2|1),intron_variant(MODIFIER|||c.258+16960G>A|2432|Nav2|protein_coding|CODING|NM_175272|1|1)
chr7	48913966	48913966	intron_variant	Nav2	protein_coding	NM_175272:c.258+17020C>T	NA	MODIFIER	rs46350480	NA	chr7	49264218	49264218	C	T	hom	intron_variant(MODIFIER|||c.76-97880C>T|2371|Nav2|protein_coding|CODING|NM_001111016|2|1),intron_variant(MODIFIER|||c.258+17020C>T|2432|Nav2|protein_coding|CODING|NM_175272|1|1)
chr7	48914238	48914238	intron_variant	Nav2	protein_coding	NM_175272:c.258+17292G>A	NA	MODIFIER	rs49356643	NA	chr7	49264490	49264490	G	A	hom	intron_variant(MODIFIER|||c.76-97608G>A|2371|Nav2|protein_coding|CODING|NM_001111016|2|1),intron_variant(MODIFIER|||c.258+17292G>A|2432|Nav2|protein_coding|CODING|NM_175272|1|1)
chr7	48914528	48914528	intron_variant	Nav2	protein_coding	NM_175272:c.258+17582C>A	NA	MODIFIER	rs48650838	NA	chr7	49264780	49264780	C	A	hom	intron_variant(MODIFIER|||c.76-97318C>A|2371|Nav2|protein_coding|CODING|NM_001111016|2|1),intron_variant(MODIFIER|||c.258+17582C>A|2432|Nav2|protein_coding|CODING|NM_175272|1|1)
chr7	48914667	48914667	intron_variant	Nav2	protein_coding	NM_175272:c.258+17721T>C	NA	MODIFIER	rs49454080	NA	chr7	49264919	49264919	T	C	hom	intron_variant(MODIFIER|||c.76-97179T>C|2371|Nav2|protein_coding|CODING|NM_001111016|2|1),intron_variant(MODIFIER|||c.258+17721T>C|2432|Nav2|protein_coding|CODING|NM_175272|1|1)
chr7	48915437	48915437	intron_variant	Nav2	protein_coding	NM_175272:c.258+18491A>G	NA	MODIFIER	rs31161687	NA	chr7	49265689	49265689	A	G	hom	intron_variant(MODIFIER|||c.76-96409A>G|2371|Nav2|protein_coding|CODING|NM_001111016|2|1),intron_variant(MODIFIER|||c.258+18491A>G|2432|Nav2|protein_coding|CODING|NM_175272|1|1)
chr7	48915480	48915480	intron_variant	Nav2	protein_coding	NM_175272:c.258+18534A>G	NA	MODIFIER	rs32260076	NA	chr7	49265732	49265732	A	G	hom	intron_variant(MODIFIER|||c.76-96366A>G|2371|Nav2|protein_coding|CODING|NM_001111016|2|1),intron_variant(MODIFIER|||c.258+18534A>G|2432|Nav2|protein_coding|CODING|NM_175272|1|1)
chr7	48915936	48915936	intron_variant	Nav2	protein_coding	NM_175272:c.258+18990G>A	NA	MODIFIER	rs46404599	NA	chr7	49266188	49266188	G	A	hom	intron_variant(MODIFIER|||c.76-95910G>A|2371|Nav2|protein_coding|CODING|NM_001111016|2|1),intron_variant(MODIFIER|||c.258+18990G>A|2432|Nav2|protein_coding|CODING|NM_175272|1|1)
chr7	48916003	48916003	intron_variant	Nav2	protein_coding	NM_175272:c.258+19057T>C	NA	MODIFIER	rs31042866	NA	chr7	49266255	49266255	T	C	hom	intron_variant(MODIFIER|||c.76-95843T>C|2371|Nav2|protein_coding|CODING|NM_001111016|2|1),intron_variant(MODIFIER|||c.258+19057T>C|2432|Nav2|protein_coding|CODING|NM_175272|1|1)
chr7	48917208	48917208	intron_variant	Nav2	protein_coding	NM_175272:c.258+20262C>T	NA	MODIFIER	rs238450064	NA	chr7	49267460	49267460	C	T	hom	intron_variant(MODIFIER|||c.76-94638C>T|2371|Nav2|protein_coding|CODING|NM_001111016|2|1),intron_variant(MODIFIER|||c.258+20262C>T|2432|Nav2|protein_coding|CODING|NM_175272|1|1)
chr7	48918030	48918030	intron_variant	Nav2	protein_coding	NM_175272:c.258+21084A>C	NA	MODIFIER	rs46061276	NA	chr7	49268282	49268282	A	C	hom	intron_variant(MODIFIER|||c.76-93816A>C|2371|Nav2|protein_coding|CODING|NM_001111016|2|1),intron_variant(MODIFIER|||c.258+21084A>C|2432|Nav2|protein_coding|CODING|NM_175272|1|1)
chr7	48918374	48918374	intron_variant	Nav2	protein_coding	NM_175272:c.258+21428C>G	NA	MODIFIER	rs32327364	NA	chr7	49268626	49268626	C	G	hom	intron_variant(MODIFIER|||c.76-93472C>G|2371|Nav2|protein_coding|CODING|NM_001111016|2|1),intron_variant(MODIFIER|||c.258+21428C>G|2432|Nav2|protein_coding|CODING|NM_175272|1|1)
chr7	48918380	48918380	intron_variant	Nav2	protein_coding	NM_175272:c.258+21434G>A	NA	MODIFIER	rs31898573	NA	chr7	49268632	49268632	G	A	hom	intron_variant(MODIFIER|||c.76-93466G>A|2371|Nav2|protein_coding|CODING|NM_001111016|2|1),intron_variant(MODIFIER|||c.258+21434G>A|2432|Nav2|protein_coding|CODING|NM_175272|1|1)
chr7	48918559	48918559	intron_variant	Nav2	protein_coding	NM_175272:c.258+21613T>G	NA	MODIFIER	rs51732066	NA	chr7	49268811	49268811	T	G	hom	intron_variant(MODIFIER|||c.76-93287T>G|2371|Nav2|protein_coding|CODING|NM_001111016|2|1),intron_variant(MODIFIER|||c.258+21613T>G|2432|Nav2|protein_coding|CODING|NM_175272|1|1)
chr7	48918617	48918617	intron_variant	Nav2	protein_coding	NM_175272:c.258+21671A>G	NA	MODIFIER	rs49497355	NA	chr7	49268869	49268869	A	G	hom	intron_variant(MODIFIER|||c.76-93229A>G|2371|Nav2|protein_coding|CODING|NM_001111016|2|1),intron_variant(MODIFIER|||c.258+21671A>G|2432|Nav2|protein_coding|CODING|NM_175272|1|1)
chr7	48918636	48918636	intron_variant	Nav2	protein_coding	NM_175272:c.258+21690C>A	NA	MODIFIER	rs47315751	NA	chr7	49268888	49268888	C	A	hom	intron_variant(MODIFIER|||c.76-93210C>A|2371|Nav2|protein_coding|CODING|NM_001111016|2|1),intron_variant(MODIFIER|||c.258+21690C>A|2432|Nav2|protein_coding|CODING|NM_175272|1|1)
chr7	48918867	48918867	intron_variant	Nav2	protein_coding	NM_175272:c.258+21921G>A	NA	MODIFIER	rs51784475	NA	chr7	49269119	49269119	G	A	hom	intron_variant(MODIFIER|||c.76-92979G>A|2371|Nav2|protein_coding|CODING|NM_001111016|2|1),intron_variant(MODIFIER|||c.258+21921G>A|2432|Nav2|protein_coding|CODING|NM_175272|1|1)
chr7	48918884	48918884	intron_variant	Nav2	protein_coding	NM_175272:c.258+21938G>A	NA	MODIFIER	rs48010510	NA	chr7	49269136	49269136	G	A	hom	intron_variant(MODIFIER|||c.76-92962G>A|2371|Nav2|protein_coding|CODING|NM_001111016|2|1),intron_variant(MODIFIER|||c.258+21938G>A|2432|Nav2|protein_coding|CODING|NM_175272|1|1)
chr7	48919368	48919368	intron_variant	Nav2	protein_coding	NM_175272:c.258+22422A>G	NA	MODIFIER	rs51413121	NA	chr7	49269620	49269620	A	G	hom	intron_variant(MODIFIER|||c.76-92478A>G|2371|Nav2|protein_coding|CODING|NM_001111016|2|1),intron_variant(MODIFIER|||c.258+22422A>G|2432|Nav2|protein_coding|CODING|NM_175272|1|1)
chr7	48920392	48920392	intron_variant	Nav2	protein_coding	NM_175272:c.258+23446G>T	NA	MODIFIER	NA	NA	chr7	49270644	49270644	G	T	hom	intron_variant(MODIFIER|||c.76-91454G>T|2371|Nav2|protein_coding|CODING|NM_001111016|2|1),intron_variant(MODIFIER|||c.258+23446G>T|2432|Nav2|protein_coding|CODING|NM_175272|1|1)
chr7	48920437	48920437	intron_variant	Nav2	protein_coding	NM_175272:c.258+23491G>A	NA	MODIFIER	rs232366964	NA	chr7	49270689	49270689	G	A	hom	intron_variant(MODIFIER|||c.76-91409G>A|2371|Nav2|protein_coding|CODING|NM_001111016|2|1),intron_variant(MODIFIER|||c.258+23491G>A|2432|Nav2|protein_coding|CODING|NM_175272|1|1)
chr7	48920583	48920583	intron_variant	Nav2	protein_coding	NM_175272:c.258+23637T>C	NA	MODIFIER	rs46792175	NA	chr7	49270835	49270835	T	C	hom	intron_variant(MODIFIER|||c.76-91263T>C|2371|Nav2|protein_coding|CODING|NM_001111016|2|1),intron_variant(MODIFIER|||c.258+23637T>C|2432|Nav2|protein_coding|CODING|NM_175272|1|1)
chr7	48920964	48920964	intron_variant	Nav2	protein_coding	NM_175272:c.258+24018G>A	NA	MODIFIER	rs31942145	NA	chr7	49271216	49271216	G	A	hom	intron_variant(MODIFIER|||c.76-90882G>A|2371|Nav2|protein_coding|CODING|NM_001111016|2|1),intron_variant(MODIFIER|||c.258+24018G>A|2432|Nav2|protein_coding|CODING|NM_175272|1|1)
chr7	48922538	48922538	intron_variant	Nav2	protein_coding	NM_175272:c.258+25592A>G	NA	MODIFIER	rs31011838	NA	chr7	49272790	49272790	A	G	hom	intron_variant(MODIFIER|||c.76-89308A>G|2371|Nav2|protein_coding|CODING|NM_001111016|2|1),intron_variant(MODIFIER|||c.258+25592A>G|2432|Nav2|protein_coding|CODING|NM_175272|1|1)
chr7	48923187	48923187	intron_variant	Nav2	protein_coding	NM_175272:c.258+26241G>A	NA	MODIFIER	rs51258096	NA	chr7	49273439	49273439	G	A	hom	intron_variant(MODIFIER|||c.76-88659G>A|2371|Nav2|protein_coding|CODING|NM_001111016|2|1),intron_variant(MODIFIER|||c.258+26241G>A|2432|Nav2|protein_coding|CODING|NM_175272|1|1)
chr7	48923368	48923368	intron_variant	Nav2	protein_coding	NM_175272:c.258+26422G>A	NA	MODIFIER	rs48454726	NA	chr7	49273620	49273620	G	A	hom	intron_variant(MODIFIER|||c.76-88478G>A|2371|Nav2|protein_coding|CODING|NM_001111016|2|1),intron_variant(MODIFIER|||c.258+26422G>A|2432|Nav2|protein_coding|CODING|NM_175272|1|1)
chr7	48923583	48923583	intron_variant	Nav2	protein_coding	NM_175272:c.258+26637A>G	NA	MODIFIER	rs47479893	NA	chr7	49273835	49273835	A	G	hom	intron_variant(MODIFIER|||c.76-88263A>G|2371|Nav2|protein_coding|CODING|NM_001111016|2|1),intron_variant(MODIFIER|||c.258+26637A>G|2432|Nav2|protein_coding|CODING|NM_175272|1|1)
chr7	48923600	48923600	intron_variant	Nav2	protein_coding	NM_175272:c.258+26654G>A	NA	MODIFIER	rs48161145	NA	chr7	49273852	49273852	G	A	hom	intron_variant(MODIFIER|||c.76-88246G>A|2371|Nav2|protein_coding|CODING|NM_001111016|2|1),intron_variant(MODIFIER|||c.258+26654G>A|2432|Nav2|protein_coding|CODING|NM_175272|1|1)
chr7	48923647	48923647	intron_variant	Nav2	protein_coding	NM_175272:c.258+26701T>G	NA	MODIFIER	rs257822093	NA	chr7	49273899	49273899	T	G	hom	intron_variant(MODIFIER|||c.76-88199T>G|2371|Nav2|protein_coding|CODING|NM_001111016|2|1),intron_variant(MODIFIER|||c.258+26701T>G|2432|Nav2|protein_coding|CODING|NM_175272|1|1)
chr7	48924991	48924991	intron_variant	Nav2	protein_coding	NM_175272:c.258+28045T>C	NA	MODIFIER	rs46234298	NA	chr7	49275243	49275243	T	C	hom	intron_variant(MODIFIER|||c.76-86855T>C|2371|Nav2|protein_coding|CODING|NM_001111016|2|1),intron_variant(MODIFIER|||c.258+28045T>C|2432|Nav2|protein_coding|CODING|NM_175272|1|1)
chr7	48925215	48925215	intron_variant	Nav2	protein_coding	NM_175272:c.258+28269T>C	NA	MODIFIER	rs32231627	NA	chr7	49275467	49275467	T	C	hom	intron_variant(MODIFIER|||c.76-86631T>C|2371|Nav2|protein_coding|CODING|NM_001111016|2|1),intron_variant(MODIFIER|||c.258+28269T>C|2432|Nav2|protein_coding|CODING|NM_175272|1|1)
chr7	48926262	48926262	intron_variant	Nav2	protein_coding	NM_175272:c.258+29316G>A	NA	MODIFIER	rs48932994	NA	chr7	49276514	49276514	G	A	hom	intron_variant(MODIFIER|||c.76-85584G>A|2371|Nav2|protein_coding|CODING|NM_001111016|2|1),intron_variant(MODIFIER|||c.258+29316G>A|2432|Nav2|protein_coding|CODING|NM_175272|1|1)
chr7	48926561	48926561	intron_variant	Nav2	protein_coding	NM_175272:c.258+29615C>T	NA	MODIFIER	NA	NA	chr7	49276813	49276813	C	T	hom	intron_variant(MODIFIER|||c.76-85285C>T|2371|Nav2|protein_coding|CODING|NM_001111016|2|1),intron_variant(MODIFIER|||c.258+29615C>T|2432|Nav2|protein_coding|CODING|NM_175272|1|1)
chr7	48926728	48926728	intron_variant	Nav2	protein_coding	NM_175272:c.258+29782T>C	NA	MODIFIER	rs220451633	NA	chr7	49276980	49276980	T	C	hom	intron_variant(MODIFIER|||c.76-85118T>C|2371|Nav2|protein_coding|CODING|NM_001111016|2|1),intron_variant(MODIFIER|||c.258+29782T>C|2432|Nav2|protein_coding|CODING|NM_175272|1|1)
chr7	48927053	48927053	intron_variant	Nav2	protein_coding	NM_175272:c.258+30107G>A	NA	MODIFIER	rs52182764	NA	chr7	49277305	49277305	G	A	hom	intron_variant(MODIFIER|||c.76-84793G>A|2371|Nav2|protein_coding|CODING|NM_001111016|2|1),intron_variant(MODIFIER|||c.258+30107G>A|2432|Nav2|protein_coding|CODING|NM_175272|1|1)
chr7	48927366	48927366	intron_variant	Nav2	protein_coding	NM_175272:c.258+30420G>C	NA	MODIFIER	rs46541249	NA	chr7	49277618	49277618	G	C	hom	intron_variant(MODIFIER|||c.76-84480G>C|2371|Nav2|protein_coding|CODING|NM_001111016|2|1),intron_variant(MODIFIER|||c.258+30420G>C|2432|Nav2|protein_coding|CODING|NM_175272|1|1)
chr7	48927616	48927616	intron_variant	Nav2	protein_coding	NM_175272:c.258+30670A>G	NA	MODIFIER	rs32435005	NA	chr7	49277868	49277868	A	G	hom	intron_variant(MODIFIER|||c.76-84230A>G|2371|Nav2|protein_coding|CODING|NM_001111016|2|1),intron_variant(MODIFIER|||c.258+30670A>G|2432|Nav2|protein_coding|CODING|NM_175272|1|1)
chr7	48927850	48927850	intron_variant	Nav2	protein_coding	NM_175272:c.258+30904G>A	NA	MODIFIER	rs49526625	NA	chr7	49278102	49278102	G	A	hom	intron_variant(MODIFIER|||c.76-83996G>A|2371|Nav2|protein_coding|CODING|NM_001111016|2|1),intron_variant(MODIFIER|||c.258+30904G>A|2432|Nav2|protein_coding|CODING|NM_175272|1|1)
chr7	48927961	48927961	intron_variant	Nav2	protein_coding	NM_175272:c.258+31015G>A	NA	MODIFIER	rs46576936	NA	chr7	49278213	49278213	G	A	hom	intron_variant(MODIFIER|||c.76-83885G>A|2371|Nav2|protein_coding|CODING|NM_001111016|2|1),intron_variant(MODIFIER|||c.258+31015G>A|2432|Nav2|protein_coding|CODING|NM_175272|1|1)
chr7	48928061	48928061	intron_variant	Nav2	protein_coding	NM_175272:c.258+31115G>T	NA	MODIFIER	rs46316798	NA	chr7	49278313	49278313	G	T	hom	intron_variant(MODIFIER|||c.76-83785G>T|2371|Nav2|protein_coding|CODING|NM_001111016|2|1),intron_variant(MODIFIER|||c.258+31115G>T|2432|Nav2|protein_coding|CODING|NM_175272|1|1)
chr7	48928107	48928107	intron_variant	Nav2	protein_coding	NM_175272:c.258+31161A>G	NA	MODIFIER	rs47309953	NA	chr7	49278359	49278359	A	G	hom	intron_variant(MODIFIER|||c.76-83739A>G|2371|Nav2|protein_coding|CODING|NM_001111016|2|1),intron_variant(MODIFIER|||c.258+31161A>G|2432|Nav2|protein_coding|CODING|NM_175272|1|1)
chr7	48928639	48928639	intron_variant	Nav2	protein_coding	NM_175272:c.258+31693C>T	NA	MODIFIER	rs47331371	NA	chr7	49278891	49278891	C	T	hom	intron_variant(MODIFIER|||c.76-83207C>T|2371|Nav2|protein_coding|CODING|NM_001111016|2|1),intron_variant(MODIFIER|||c.258+31693C>T|2432|Nav2|protein_coding|CODING|NM_175272|1|1)
chr7	48928781	48928781	intron_variant	Nav2	protein_coding	NM_175272:c.258+31835G>A	NA	MODIFIER	rs49036525	NA	chr7	49279033	49279033	G	A	hom	intron_variant(MODIFIER|||c.76-83065G>A|2371|Nav2|protein_coding|CODING|NM_001111016|2|1),intron_variant(MODIFIER|||c.258+31835G>A|2432|Nav2|protein_coding|CODING|NM_175272|1|1)
chr7	48929164	48929164	intron_variant	Nav2	protein_coding	NM_175272:c.258+32218C>T	NA	MODIFIER	rs49944981	NA	chr7	49279416	49279416	C	T	hom	intron_variant(MODIFIER|||c.76-82682C>T|2371|Nav2|protein_coding|CODING|NM_001111016|2|1),intron_variant(MODIFIER|||c.258+32218C>T|2432|Nav2|protein_coding|CODING|NM_175272|1|1)
chr7	48930516	48930516	intron_variant	Nav2	protein_coding	NM_175272:c.258+33570G>A	NA	MODIFIER	rs47649226	NA	chr7	49280768	49280768	G	A	hom	intron_variant(MODIFIER|||c.76-81330G>A|2371|Nav2|protein_coding|CODING|NM_001111016|2|1),intron_variant(MODIFIER|||c.258+33570G>A|2432|Nav2|protein_coding|CODING|NM_175272|1|1)
chr7	48930525	48930525	intron_variant	Nav2	protein_coding	NM_175272:c.258+33579C>A	NA	MODIFIER	rs48149455	NA	chr7	49280777	49280777	C	A	hom	intron_variant(MODIFIER|||c.76-81321C>A|2371|Nav2|protein_coding|CODING|NM_001111016|2|1),intron_variant(MODIFIER|||c.258+33579C>A|2432|Nav2|protein_coding|CODING|NM_175272|1|1)
chr7	48930539	48930539	intron_variant	Nav2	protein_coding	NM_175272:c.258+33593T>C	NA	MODIFIER	rs46133966	NA	chr7	49280791	49280791	T	C	hom	intron_variant(MODIFIER|||c.76-81307T>C|2371|Nav2|protein_coding|CODING|NM_001111016|2|1),intron_variant(MODIFIER|||c.258+33593T>C|2432|Nav2|protein_coding|CODING|NM_175272|1|1)
chr7	48930900	48930900	intron_variant	Nav2	protein_coding	NM_175272:c.258+33954A>T	NA	MODIFIER	rs3689902	NA	chr7	49281152	49281152	A	T	hom	intron_variant(MODIFIER|||c.76-80946A>T|2371|Nav2|protein_coding|CODING|NM_001111016|2|1),intron_variant(MODIFIER|||c.258+33954A>T|2432|Nav2|protein_coding|CODING|NM_175272|1|1)
chr7	48930975	48930975	intron_variant	Nav2	protein_coding	NM_175272:c.258+34029G>A	NA	MODIFIER	rs3690463	NA	chr7	49281227	49281227	G	A	hom	intron_variant(MODIFIER|||c.76-80871G>A|2371|Nav2|protein_coding|CODING|NM_001111016|2|1),intron_variant(MODIFIER|||c.258+34029G>A|2432|Nav2|protein_coding|CODING|NM_175272|1|1)
chr7	48930991	48930991	intron_variant	Nav2	protein_coding	NM_175272:c.258+34045C>T	NA	MODIFIER	rs48156878	NA	chr7	49281243	49281243	C	T	hom	intron_variant(MODIFIER|||c.76-80855C>T|2371|Nav2|protein_coding|CODING|NM_001111016|2|1),intron_variant(MODIFIER|||c.258+34045C>T|2432|Nav2|protein_coding|CODING|NM_175272|1|1)
chr7	48931002	48931002	intron_variant	Nav2	protein_coding	NM_175272:c.258+34056C>A	NA	MODIFIER	rs3690514	NA	chr7	49281254	49281254	C	A	hom	intron_variant(MODIFIER|||c.76-80844C>A|2371|Nav2|protein_coding|CODING|NM_001111016|2|1),intron_variant(MODIFIER|||c.258+34056C>A|2432|Nav2|protein_coding|CODING|NM_175272|1|1)
chr7	48931023	48931023	intron_variant	Nav2	protein_coding	NM_175272:c.258+34077C>A	NA	MODIFIER	rs3690555	NA	chr7	49281275	49281275	C	A	hom	intron_variant(MODIFIER|||c.76-80823C>A|2371|Nav2|protein_coding|CODING|NM_001111016|2|1),intron_variant(MODIFIER|||c.258+34077C>A|2432|Nav2|protein_coding|CODING|NM_175272|1|1)
chr7	48931108	48931108	intron_variant	Nav2	protein_coding	NM_175272:c.258+34162C>T	NA	MODIFIER	rs3691097	NA	chr7	49281360	49281360	C	T	hom	intron_variant(MODIFIER|||c.76-80738C>T|2371|Nav2|protein_coding|CODING|NM_001111016|2|1),intron_variant(MODIFIER|||c.258+34162C>T|2432|Nav2|protein_coding|CODING|NM_175272|1|1)
chr7	48931322	48931322	intron_variant	Nav2	protein_coding	NM_175272:c.258+34376G>A	NA	MODIFIER	rs3706158	NA	chr7	49281574	49281574	G	A	hom	intron_variant(MODIFIER|||c.76-80524G>A|2371|Nav2|protein_coding|CODING|NM_001111016|2|1),intron_variant(MODIFIER|||c.258+34376G>A|2432|Nav2|protein_coding|CODING|NM_175272|1|1)
chr7	48931346	48931346	intron_variant	Nav2	protein_coding	NM_175272:c.258+34400C>T	NA	MODIFIER	rs3706194	NA	chr7	49281598	49281598	C	T	hom	intron_variant(MODIFIER|||c.76-80500C>T|2371|Nav2|protein_coding|CODING|NM_001111016|2|1),intron_variant(MODIFIER|||c.258+34400C>T|2432|Nav2|protein_coding|CODING|NM_175272|1|1)
chr7	48931503	48931503	intron_variant	Nav2	protein_coding	NM_175272:c.258+34557T>C	NA	MODIFIER	rs46388230	NA	chr7	49281755	49281755	T	C	hom	intron_variant(MODIFIER|||c.76-80343T>C|2371|Nav2|protein_coding|CODING|NM_001111016|2|1),intron_variant(MODIFIER|||c.258+34557T>C|2432|Nav2|protein_coding|CODING|NM_175272|1|1)
chr7	48931628	48931628	intron_variant	Nav2	protein_coding	NM_175272:c.258+34682A>G	NA	MODIFIER	rs46018792	NA	chr7	49281880	49281880	A	G	hom	intron_variant(MODIFIER|||c.76-80218A>G|2371|Nav2|protein_coding|CODING|NM_001111016|2|1),intron_variant(MODIFIER|||c.258+34682A>G|2432|Nav2|protein_coding|CODING|NM_175272|1|1)
chr7	48931700	48931700	intron_variant	Nav2	protein_coding	NM_175272:c.258+34754C>T	NA	MODIFIER	rs50321614	NA	chr7	49281952	49281952	C	T	hom	intron_variant(MODIFIER|||c.76-80146C>T|2371|Nav2|protein_coding|CODING|NM_001111016|2|1),intron_variant(MODIFIER|||c.258+34754C>T|2432|Nav2|protein_coding|CODING|NM_175272|1|1)
chr7	48931726	48931726	intron_variant	Nav2	protein_coding	NM_175272:c.258+34780T>C	NA	MODIFIER	rs46981150	NA	chr7	49281978	49281978	T	C	hom	intron_variant(MODIFIER|||c.76-80120T>C|2371|Nav2|protein_coding|CODING|NM_001111016|2|1),intron_variant(MODIFIER|||c.258+34780T>C|2432|Nav2|protein_coding|CODING|NM_175272|1|1)
chr7	48931748	48931748	intron_variant	Nav2	protein_coding	NM_175272:c.258+34802G>A	NA	MODIFIER	rs51219768	NA	chr7	49282000	49282000	G	A	hom	intron_variant(MODIFIER|||c.76-80098G>A|2371|Nav2|protein_coding|CODING|NM_001111016|2|1),intron_variant(MODIFIER|||c.258+34802G>A|2432|Nav2|protein_coding|CODING|NM_175272|1|1)
chr7	48931790	48931790	intron_variant	Nav2	protein_coding	NM_175272:c.258+34844T>C	NA	MODIFIER	rs51076856	NA	chr7	49282042	49282042	T	C	hom	intron_variant(MODIFIER|||c.76-80056T>C|2371|Nav2|protein_coding|CODING|NM_001111016|2|1),intron_variant(MODIFIER|||c.258+34844T>C|2432|Nav2|protein_coding|CODING|NM_175272|1|1)
chr7	48932003	48932003	intron_variant	Nav2	protein_coding	NM_175272:c.258+35057G>A	NA	MODIFIER	rs51077525	NA	chr7	49282255	49282255	G	A	hom	intron_variant(MODIFIER|||c.76-79843G>A|2371|Nav2|protein_coding|CODING|NM_001111016|2|1),intron_variant(MODIFIER|||c.258+35057G>A|2432|Nav2|protein_coding|CODING|NM_175272|1|1)
chr7	48932295	48932295	intron_variant	Nav2	protein_coding	NM_175272:c.258+35349G>C	NA	MODIFIER	rs31893514	NA	chr7	49282547	49282547	G	C	hom	intron_variant(MODIFIER|||c.76-79551G>C|2371|Nav2|protein_coding|CODING|NM_001111016|2|1),intron_variant(MODIFIER|||c.258+35349G>C|2432|Nav2|protein_coding|CODING|NM_175272|1|1)
chr7	48932642	48932642	intron_variant	Nav2	protein_coding	NM_175272:c.258+35696T>C	NA	MODIFIER	rs50132950	NA	chr7	49282894	49282894	T	C	hom	intron_variant(MODIFIER|||c.76-79204T>C|2371|Nav2|protein_coding|CODING|NM_001111016|2|1),intron_variant(MODIFIER|||c.258+35696T>C|2432|Nav2|protein_coding|CODING|NM_175272|1|1)
chr7	48933251	48933251	intron_variant	Nav2	protein_coding	NM_175272:c.258+36305C>T	NA	MODIFIER	rs246242065	NA	chr7	49283503	49283503	C	T	hom	intron_variant(MODIFIER|||c.76-78595C>T|2371|Nav2|protein_coding|CODING|NM_001111016|2|1),intron_variant(MODIFIER|||c.258+36305C>T|2432|Nav2|protein_coding|CODING|NM_175272|1|1)
chr7	48934160	48934160	intron_variant	Nav2	protein_coding	NM_175272:c.258+37214G>A	NA	MODIFIER	rs31230840	NA	chr7	49284412	49284412	G	A	hom	intron_variant(MODIFIER|||c.76-77686G>A|2371|Nav2|protein_coding|CODING|NM_001111016|2|1),intron_variant(MODIFIER|||c.258+37214G>A|2432|Nav2|protein_coding|CODING|NM_175272|1|1)
chr7	48934179	48934179	intron_variant	Nav2	protein_coding	NM_175272:c.258+37233G>A	NA	MODIFIER	rs31474667	NA	chr7	49284431	49284431	G	A	hom	intron_variant(MODIFIER|||c.76-77667G>A|2371|Nav2|protein_coding|CODING|NM_001111016|2|1),intron_variant(MODIFIER|||c.258+37233G>A|2432|Nav2|protein_coding|CODING|NM_175272|1|1)
chr7	48934402	48934402	intron_variant	Nav2	protein_coding	NM_175272:c.258+37456T>C	NA	MODIFIER	rs32365423	NA	chr7	49284654	49284654	T	C	hom	intron_variant(MODIFIER|||c.76-77444T>C|2371|Nav2|protein_coding|CODING|NM_001111016|2|1),intron_variant(MODIFIER|||c.258+37456T>C|2432|Nav2|protein_coding|CODING|NM_175272|1|1)
chr7	48934502	48934502	intron_variant	Nav2	protein_coding	NM_175272:c.258+37556T>C	NA	MODIFIER	rs31417381	NA	chr7	49284754	49284754	T	C	hom	intron_variant(MODIFIER|||c.76-77344T>C|2371|Nav2|protein_coding|CODING|NM_001111016|2|1),intron_variant(MODIFIER|||c.258+37556T>C|2432|Nav2|protein_coding|CODING|NM_175272|1|1)
chr7	48935120	48935120	intron_variant	Nav2	protein_coding	NM_175272:c.258+38174T>A	NA	MODIFIER	rs46819376	NA	chr7	49285372	49285372	T	A	hom	intron_variant(MODIFIER|||c.76-76726T>A|2371|Nav2|protein_coding|CODING|NM_001111016|2|1),intron_variant(MODIFIER|||c.258+38174T>A|2432|Nav2|protein_coding|CODING|NM_175272|1|1)
chr7	48935336	48935336	intron_variant	Nav2	protein_coding	NM_175272:c.258+38390A>G	NA	MODIFIER	rs49638198	NA	chr7	49285588	49285588	A	G	hom	intron_variant(MODIFIER|||c.76-76510A>G|2371|Nav2|protein_coding|CODING|NM_001111016|2|1),intron_variant(MODIFIER|||c.258+38390A>G|2432|Nav2|protein_coding|CODING|NM_175272|1|1)
chr7	48935688	48935688	intron_variant	Nav2	protein_coding	NM_175272:c.258+38742C>T	NA	MODIFIER	rs32228123	NA	chr7	49285940	49285940	C	T	hom	intron_variant(MODIFIER|||c.76-76158C>T|2371|Nav2|protein_coding|CODING|NM_001111016|2|1),intron_variant(MODIFIER|||c.258+38742C>T|2432|Nav2|protein_coding|CODING|NM_175272|1|1)
chr7	48936022	48936022	intron_variant	Nav2	protein_coding	NM_175272:c.258+39076A>G	NA	MODIFIER	rs51810137	NA	chr7	49286274	49286274	A	G	hom	intron_variant(MODIFIER|||c.76-75824A>G|2371|Nav2|protein_coding|CODING|NM_001111016|2|1),intron_variant(MODIFIER|||c.258+39076A>G|2432|Nav2|protein_coding|CODING|NM_175272|1|1)
chr7	48936287	48936287	intron_variant	Nav2	protein_coding	NM_175272:c.258+39341C>A	NA	MODIFIER	rs46960627	NA	chr7	49286539	49286539	C	A	hom	intron_variant(MODIFIER|||c.76-75559C>A|2371|Nav2|protein_coding|CODING|NM_001111016|2|1),intron_variant(MODIFIER|||c.258+39341C>A|2432|Nav2|protein_coding|CODING|NM_175272|1|1)
chr7	48936316	48936316	intron_variant	Nav2	protein_coding	NM_175272:c.258+39370A>G	NA	MODIFIER	rs51248720	NA	chr7	49286568	49286568	A	G	hom	intron_variant(MODIFIER|||c.76-75530A>G|2371|Nav2|protein_coding|CODING|NM_001111016|2|1),intron_variant(MODIFIER|||c.258+39370A>G|2432|Nav2|protein_coding|CODING|NM_175272|1|1)
chr7	48936448	48936448	intron_variant	Nav2	protein_coding	NM_175272:c.258+39502C>T	NA	MODIFIER	rs51005422	NA	chr7	49286700	49286700	C	T	hom	intron_variant(MODIFIER|||c.76-75398C>T|2371|Nav2|protein_coding|CODING|NM_001111016|2|1),intron_variant(MODIFIER|||c.258+39502C>T|2432|Nav2|protein_coding|CODING|NM_175272|1|1)
chr7	48936522	48936522	intron_variant	Nav2	protein_coding	NM_175272:c.258+39576C>G	NA	MODIFIER	rs46587236	NA	chr7	49286774	49286774	C	G	hom	intron_variant(MODIFIER|||c.76-75324C>G|2371|Nav2|protein_coding|CODING|NM_001111016|2|1),intron_variant(MODIFIER|||c.258+39576C>G|2432|Nav2|protein_coding|CODING|NM_175272|1|1)
chr7	48936563	48936563	intron_variant	Nav2	protein_coding	NM_175272:c.258+39617C>T	NA	MODIFIER	rs50581039	NA	chr7	49286815	49286815	C	T	hom	intron_variant(MODIFIER|||c.76-75283C>T|2371|Nav2|protein_coding|CODING|NM_001111016|2|1),intron_variant(MODIFIER|||c.258+39617C>T|2432|Nav2|protein_coding|CODING|NM_175272|1|1)
chr7	48936578	48936578	intron_variant	Nav2	protein_coding	NM_175272:c.258+39632G>A	NA	MODIFIER	rs48097136	NA	chr7	49286830	49286830	G	A	hom	intron_variant(MODIFIER|||c.76-75268G>A|2371|Nav2|protein_coding|CODING|NM_001111016|2|1),intron_variant(MODIFIER|||c.258+39632G>A|2432|Nav2|protein_coding|CODING|NM_175272|1|1)
chr7	48936732	48936732	intron_variant	Nav2	protein_coding	NM_175272:c.258+39786T>C	NA	MODIFIER	rs50400373	NA	chr7	49286984	49286984	T	C	hom	intron_variant(MODIFIER|||c.76-75114T>C|2371|Nav2|protein_coding|CODING|NM_001111016|2|1),intron_variant(MODIFIER|||c.258+39786T>C|2432|Nav2|protein_coding|CODING|NM_175272|1|1)
chr7	48936807	48936807	intron_variant	Nav2	protein_coding	NM_175272:c.258+39861A>C	NA	MODIFIER	rs47139632	NA	chr7	49287059	49287059	A	C	hom	intron_variant(MODIFIER|||c.76-75039A>C|2371|Nav2|protein_coding|CODING|NM_001111016|2|1),intron_variant(MODIFIER|||c.258+39861A>C|2432|Nav2|protein_coding|CODING|NM_175272|1|1)
chr7	48936826	48936826	intron_variant	Nav2	protein_coding	NM_175272:c.258+39880C>T	NA	MODIFIER	rs48009785	NA	chr7	49287078	49287078	C	T	hom	intron_variant(MODIFIER|||c.76-75020C>T|2371|Nav2|protein_coding|CODING|NM_001111016|2|1),intron_variant(MODIFIER|||c.258+39880C>T|2432|Nav2|protein_coding|CODING|NM_175272|1|1)
chr7	48936921	48936921	intron_variant	Nav2	protein_coding	NM_175272:c.258+39975A>G	NA	MODIFIER	rs50202417	NA	chr7	49287173	49287173	A	G	hom	intron_variant(MODIFIER|||c.76-74925A>G|2371|Nav2|protein_coding|CODING|NM_001111016|2|1),intron_variant(MODIFIER|||c.258+39975A>G|2432|Nav2|protein_coding|CODING|NM_175272|1|1)
chr7	48936970	48936970	intron_variant	Nav2	protein_coding	NM_175272:c.258+40024G>A	NA	MODIFIER	rs47193085	NA	chr7	49287222	49287222	G	A	hom	intron_variant(MODIFIER|||c.76-74876G>A|2371|Nav2|protein_coding|CODING|NM_001111016|2|1),intron_variant(MODIFIER|||c.258+40024G>A|2432|Nav2|protein_coding|CODING|NM_175272|1|1)
chr7	48936982	48936982	intron_variant	Nav2	protein_coding	NM_175272:c.258+40036G>A	NA	MODIFIER	rs49535541	NA	chr7	49287234	49287234	G	A	hom	intron_variant(MODIFIER|||c.76-74864G>A|2371|Nav2|protein_coding|CODING|NM_001111016|2|1),intron_variant(MODIFIER|||c.258+40036G>A|2432|Nav2|protein_coding|CODING|NM_175272|1|1)
chr7	48937211	48937211	intron_variant	Nav2	protein_coding	NM_175272:c.258+40265G>A	NA	MODIFIER	rs49800474	NA	chr7	49287463	49287463	G	A	hom	intron_variant(MODIFIER|||c.76-74635G>A|2371|Nav2|protein_coding|CODING|NM_001111016|2|1),intron_variant(MODIFIER|||c.258+40265G>A|2432|Nav2|protein_coding|CODING|NM_175272|1|1)
chr7	48938105	48938105	intron_variant	Nav2	protein_coding	NM_175272:c.258+41159A>G	NA	MODIFIER	rs31617549	NA	chr7	49288357	49288357	A	G	hom	intron_variant(MODIFIER|||c.76-73741A>G|2371|Nav2|protein_coding|CODING|NM_001111016|2|1),intron_variant(MODIFIER|||c.258+41159A>G|2432|Nav2|protein_coding|CODING|NM_175272|1|1)
chr7	48938186	48938186	intron_variant	Nav2	protein_coding	NM_175272:c.258+41240A>G	NA	MODIFIER	rs31268362	NA	chr7	49288438	49288438	A	G	hom	intron_variant(MODIFIER|||c.76-73660A>G|2371|Nav2|protein_coding|CODING|NM_001111016|2|1),intron_variant(MODIFIER|||c.258+41240A>G|2432|Nav2|protein_coding|CODING|NM_175272|1|1)
chr7	48938793	48938793	intron_variant	Nav2	protein_coding	NM_175272:c.258+41847T>A	NA	MODIFIER	rs51306817	NA	chr7	49289045	49289045	T	A	hom	intron_variant(MODIFIER|||c.76-73053T>A|2371|Nav2|protein_coding|CODING|NM_001111016|2|1),intron_variant(MODIFIER|||c.258+41847T>A|2432|Nav2|protein_coding|CODING|NM_175272|1|1)
chr7	48938915	48938915	intron_variant	Nav2	protein_coding	NM_175272:c.258+41969G>A	NA	MODIFIER	rs45904388	NA	chr7	49289167	49289167	G	A	hom	intron_variant(MODIFIER|||c.76-72931G>A|2371|Nav2|protein_coding|CODING|NM_001111016|2|1),intron_variant(MODIFIER|||c.258+41969G>A|2432|Nav2|protein_coding|CODING|NM_175272|1|1)
chr7	48939180	48939180	intron_variant	Nav2	protein_coding	NM_175272:c.258+42234G>A	NA	MODIFIER	rs46966310	NA	chr7	49289432	49289432	G	A	hom	intron_variant(MODIFIER|||c.76-72666G>A|2371|Nav2|protein_coding|CODING|NM_001111016|2|1),intron_variant(MODIFIER|||c.258+42234G>A|2432|Nav2|protein_coding|CODING|NM_175272|1|1)
chr7	48939255	48939255	intron_variant	Nav2	protein_coding	NM_175272:c.258+42309C>T	NA	MODIFIER	rs51260938	NA	chr7	49289507	49289507	C	T	hom	intron_variant(MODIFIER|||c.76-72591C>T|2371|Nav2|protein_coding|CODING|NM_001111016|2|1),intron_variant(MODIFIER|||c.258+42309C>T|2432|Nav2|protein_coding|CODING|NM_175272|1|1)
chr7	48940044	48940044	intron_variant	Nav2	protein_coding	NM_175272:c.258+43098T>C	NA	MODIFIER	rs52411049	NA	chr7	49290296	49290296	T	C	hom	intron_variant(MODIFIER|||c.76-71802T>C|2371|Nav2|protein_coding|CODING|NM_001111016|2|1),intron_variant(MODIFIER|||c.258+43098T>C|2432|Nav2|protein_coding|CODING|NM_175272|1|1)
chr7	48940105	48940105	intron_variant	Nav2	protein_coding	NM_175272:c.258+43159A>G	NA	MODIFIER	rs46848229	NA	chr7	49290357	49290357	A	G	hom	intron_variant(MODIFIER|||c.76-71741A>G|2371|Nav2|protein_coding|CODING|NM_001111016|2|1),intron_variant(MODIFIER|||c.258+43159A>G|2432|Nav2|protein_coding|CODING|NM_175272|1|1)
chr7	48940983	48940983	intron_variant	Nav2	protein_coding	NM_175272:c.258+44037C>T	NA	MODIFIER	rs32169471	NA	chr7	49291235	49291235	C	T	hom	intron_variant(MODIFIER|||c.76-70863C>T|2371|Nav2|protein_coding|CODING|NM_001111016|2|1),intron_variant(MODIFIER|||c.258+44037C>T|2432|Nav2|protein_coding|CODING|NM_175272|1|1)
chr7	48941587	48941587	intron_variant	Nav2	protein_coding	NM_175272:c.258+44641C>A	NA	MODIFIER	rs31307086	NA	chr7	49291839	49291839	C	A	hom	intron_variant(MODIFIER|||c.76-70259C>A|2371|Nav2|protein_coding|CODING|NM_001111016|2|1),intron_variant(MODIFIER|||c.258+44641C>A|2432|Nav2|protein_coding|CODING|NM_175272|1|1)
chr7	48942774	48942774	intron_variant	Nav2	protein_coding	NM_175272:c.258+45828C>T	NA	MODIFIER	rs32300161	NA	chr7	49293026	49293026	C	T	hom	intron_variant(MODIFIER|||c.76-69072C>T|2371|Nav2|protein_coding|CODING|NM_001111016|2|1),intron_variant(MODIFIER|||c.258+45828C>T|2432|Nav2|protein_coding|CODING|NM_175272|1|1)
chr7	48944014	48944014	intron_variant	Nav2	protein_coding	NM_175272:c.258+47068T>C	NA	MODIFIER	rs264520588	NA	chr7	49294266	49294266	T	C	hom	intron_variant(MODIFIER|||c.76-67832T>C|2371|Nav2|protein_coding|CODING|NM_001111016|2|1),intron_variant(MODIFIER|||c.258+47068T>C|2432|Nav2|protein_coding|CODING|NM_175272|1|1)
chr7	48944834	48944834	intron_variant	Nav2	protein_coding	NM_175272:c.258+47888T>A	NA	MODIFIER	rs31170766	NA	chr7	49295086	49295086	T	A	hom	intron_variant(MODIFIER|||c.76-67012T>A|2371|Nav2|protein_coding|CODING|NM_001111016|2|1),intron_variant(MODIFIER|||c.258+47888T>A|2432|Nav2|protein_coding|CODING|NM_175272|1|1)
chr7	48944851	48944851	intron_variant	Nav2	protein_coding	NM_175272:c.258+47905A>G	NA	MODIFIER	rs32033359	NA	chr7	49295103	49295103	A	G	hom	intron_variant(MODIFIER|||c.76-66995A>G|2371|Nav2|protein_coding|CODING|NM_001111016|2|1),intron_variant(MODIFIER|||c.258+47905A>G|2432|Nav2|protein_coding|CODING|NM_175272|1|1)
chr7	48945086	48945086	intron_variant	Nav2	protein_coding	NM_175272:c.258+48140A>G	NA	MODIFIER	rs31310197	NA	chr7	49295338	49295338	A	G	hom	intron_variant(MODIFIER|||c.76-66760A>G|2371|Nav2|protein_coding|CODING|NM_001111016|2|1),intron_variant(MODIFIER|||c.258+48140A>G|2432|Nav2|protein_coding|CODING|NM_175272|1|1)
chr7	48945110	48945110	intron_variant	Nav2	protein_coding	NM_175272:c.258+48164G>C	NA	MODIFIER	rs32128357	NA	chr7	49295362	49295362	G	C	hom	intron_variant(MODIFIER|||c.76-66736G>C|2371|Nav2|protein_coding|CODING|NM_001111016|2|1),intron_variant(MODIFIER|||c.258+48164G>C|2432|Nav2|protein_coding|CODING|NM_175272|1|1)
chr7	48945443	48945443	intron_variant	Nav2	protein_coding	NM_175272:c.258+48497T>A	NA	MODIFIER	rs32436020	NA	chr7	49295695	49295695	T	A	hom	intron_variant(MODIFIER|||c.76-66403T>A|2371|Nav2|protein_coding|CODING|NM_001111016|2|1),intron_variant(MODIFIER|||c.258+48497T>A|2432|Nav2|protein_coding|CODING|NM_175272|1|1)
chr7	48945780	48945780	intron_variant	Nav2	protein_coding	NM_175272:c.258+48834C>T	NA	MODIFIER	rs31363877	NA	chr7	49296032	49296032	C	T	hom	intron_variant(MODIFIER|||c.76-66066C>T|2371|Nav2|protein_coding|CODING|NM_001111016|2|1),intron_variant(MODIFIER|||c.258+48834C>T|2432|Nav2|protein_coding|CODING|NM_175272|1|1)
chr7	48945974	48945974	intron_variant	Nav2	protein_coding	NM_175272:c.258+49028C>T	NA	MODIFIER	rs32162498	NA	chr7	49296226	49296226	C	T	hom	intron_variant(MODIFIER|||c.76-65872C>T|2371|Nav2|protein_coding|CODING|NM_001111016|2|1),intron_variant(MODIFIER|||c.258+49028C>T|2432|Nav2|protein_coding|CODING|NM_175272|1|1)
chr7	48946393	48946393	intron_variant	Nav2	protein_coding	NM_175272:c.258+49447A>G	NA	MODIFIER	rs31808126	NA	chr7	49296645	49296645	A	G	hom	intron_variant(MODIFIER|||c.76-65453A>G|2371|Nav2|protein_coding|CODING|NM_001111016|2|1),intron_variant(MODIFIER|||c.258+49447A>G|2432|Nav2|protein_coding|CODING|NM_175272|1|1)
chr7	48946469	48946469	intron_variant	Nav2	protein_coding	NM_175272:c.258+49523T>G	NA	MODIFIER	rs31085790	NA	chr7	49296721	49296721	T	G	hom	intron_variant(MODIFIER|||c.76-65377T>G|2371|Nav2|protein_coding|CODING|NM_001111016|2|1),intron_variant(MODIFIER|||c.258+49523T>G|2432|Nav2|protein_coding|CODING|NM_175272|1|1)
chr7	48946943	48946943	intron_variant	Nav2	protein_coding	NM_175272:c.258+49997A>T	NA	MODIFIER	rs51496532	NA	chr7	49297195	49297195	A	T	hom	intron_variant(MODIFIER|||c.76-64903A>T|2371|Nav2|protein_coding|CODING|NM_001111016|2|1),intron_variant(MODIFIER|||c.258+49997A>T|2432|Nav2|protein_coding|CODING|NM_175272|1|1)
chr7	48947251	48947251	intron_variant	Nav2	protein_coding	NM_175272:c.258+50305C>A	NA	MODIFIER	rs31715619	NA	chr7	49297503	49297503	C	A	hom	intron_variant(MODIFIER|||c.76-64595C>A|2371|Nav2|protein_coding|CODING|NM_001111016|2|1),intron_variant(MODIFIER|||c.258+50305C>A|2432|Nav2|protein_coding|CODING|NM_175272|1|1)
chr7	48947309	48947309	intron_variant	Nav2	protein_coding	NM_175272:c.258+50363C>T	NA	MODIFIER	rs31607947	NA	chr7	49297561	49297561	C	T	hom	intron_variant(MODIFIER|||c.76-64537C>T|2371|Nav2|protein_coding|CODING|NM_001111016|2|1),intron_variant(MODIFIER|||c.258+50363C>T|2432|Nav2|protein_coding|CODING|NM_175272|1|1)
chr7	48947476	48947476	intron_variant	Nav2	protein_coding	NM_175272:c.258+50530T>G	NA	MODIFIER	rs253250869	NA	chr7	49297728	49297728	T	G	hom	intron_variant(MODIFIER|||c.76-64370T>G|2371|Nav2|protein_coding|CODING|NM_001111016|2|1),intron_variant(MODIFIER|||c.258+50530T>G|2432|Nav2|protein_coding|CODING|NM_175272|1|1)
chr7	48947753	48947753	intron_variant	Nav2	protein_coding	NM_175272:c.258+50807A>G	NA	MODIFIER	rs45728789	NA	chr7	49298005	49298005	A	G	hom	intron_variant(MODIFIER|||c.76-64093A>G|2371|Nav2|protein_coding|CODING|NM_001111016|2|1),intron_variant(MODIFIER|||c.258+50807A>G|2432|Nav2|protein_coding|CODING|NM_175272|1|1)
chr7	48958942	48958942	intron_variant	Nav2	protein_coding	NM_175272:c.259-52904T>C	NA	MODIFIER	rs49678771	NA	chr7	49309194	49309194	T	C	hom	intron_variant(MODIFIER|||c.76-52904T>C|2371|Nav2|protein_coding|CODING|NM_001111016|2|1),intron_variant(MODIFIER|||c.259-52904T>C|2432|Nav2|protein_coding|CODING|NM_175272|1|1)
chr7	48962693	48962693	intron_variant	Nav2	protein_coding	NM_175272:c.259-49153A>G	NA	MODIFIER	rs107633223	NA	chr7	49312945	49312945	A	G	hom	intron_variant(MODIFIER|||c.76-49153A>G|2371|Nav2|protein_coding|CODING|NM_001111016|2|1),intron_variant(MODIFIER|||c.259-49153A>G|2432|Nav2|protein_coding|CODING|NM_175272|1|1)
chr7	48976475	48976475	intron_variant	Nav2	protein_coding	NM_175272:c.259-35371A>C	NA	MODIFIER	rs52588074	NA	chr7	49326727	49326727	A	C	hom	intron_variant(MODIFIER|||c.76-35371A>C|2371|Nav2|protein_coding|CODING|NM_001111016|2|1),intron_variant(MODIFIER|||c.259-35371A>C|2432|Nav2|protein_coding|CODING|NM_175272|1|1)
chr7	49007193	49007193	intron_variant	Nav2	protein_coding	NM_175272:c.259-4653G>C	NA	MODIFIER	NA	NA	chr7	49357445	49357445	G	C	het	intron_variant(MODIFIER|||c.76-4653G>C|2371|Nav2|protein_coding|CODING|NM_001111016|2|1),intron_variant(MODIFIER|||c.259-4653G>C|2432|Nav2|protein_coding|CODING|NM_175272|1|1)
chr7	49007199	49007199	intron_variant	Nav2	protein_coding	NM_175272:c.259-4647G>C	NA	MODIFIER	NA	NA	chr7	49357451	49357451	G	C	het	intron_variant(MODIFIER|||c.76-4647G>C|2371|Nav2|protein_coding|CODING|NM_001111016|2|1),intron_variant(MODIFIER|||c.259-4647G>C|2432|Nav2|protein_coding|CODING|NM_175272|1|1)
chr7	49007216	49007216	intron_variant	Nav2	protein_coding	NM_175272:c.259-4630A>C	NA	MODIFIER	NA	NA	chr7	49357468	49357468	A	C	het	intron_variant(MODIFIER|||c.76-4630A>C|2371|Nav2|protein_coding|CODING|NM_001111016|2|1),intron_variant(MODIFIER|||c.259-4630A>C|2432|Nav2|protein_coding|CODING|NM_175272|1|1)
chr7	49018859	49018859	intron_variant	Nav2	protein_coding	NM_175272:c.377-3206T>C	NA	MODIFIER	NA	NA	chr7	49369111	49369111	T	C	het	intron_variant(MODIFIER|||c.194-3206T>C|2371|Nav2|protein_coding|CODING|NM_001111016|3|1),intron_variant(MODIFIER|||c.377-3206T>C|2432|Nav2|protein_coding|CODING|NM_175272|2|1)
chr7	49018865	49018865	intron_variant	Nav2	protein_coding	NM_175272:c.377-3200G>C	NA	MODIFIER	rs218437112	NA	chr7	49369117	49369117	G	C	het	intron_variant(MODIFIER|||c.194-3200G>C|2371|Nav2|protein_coding|CODING|NM_001111016|3|1),intron_variant(MODIFIER|||c.377-3200G>C|2432|Nav2|protein_coding|CODING|NM_175272|2|1)
chr7	49024579	49024579	intron_variant	Nav2	protein_coding	NM_175272:c.429+2462C>T	NA	MODIFIER	rs31705214	NA	chr7	49374831	49374831	C	T	hom	intron_variant(MODIFIER|||c.246+2462C>T|2371|Nav2|protein_coding|CODING|NM_001111016|4|1),intron_variant(MODIFIER|||c.429+2462C>T|2432|Nav2|protein_coding|CODING|NM_175272|3|1)
chr7	49024592	49024592	intron_variant	Nav2	protein_coding	NM_175272:c.429+2475A>G	NA	MODIFIER	rs50882892	NA	chr7	49374844	49374844	A	G	hom	intron_variant(MODIFIER|||c.246+2475A>G|2371|Nav2|protein_coding|CODING|NM_001111016|4|1),intron_variant(MODIFIER|||c.429+2475A>G|2432|Nav2|protein_coding|CODING|NM_175272|3|1)
chr7	49024724	49024724	intron_variant	Nav2	protein_coding	NM_175272:c.429+2607T>C	NA	MODIFIER	rs31430964	NA	chr7	49374976	49374976	T	C	hom	intron_variant(MODIFIER|||c.246+2607T>C|2371|Nav2|protein_coding|CODING|NM_001111016|4|1),intron_variant(MODIFIER|||c.429+2607T>C|2432|Nav2|protein_coding|CODING|NM_175272|3|1)
chr7	49025363	49025363	intron_variant	Nav2	protein_coding	NM_175272:c.429+3246A>G	NA	MODIFIER	rs32273296	NA	chr7	49375615	49375615	A	G	hom	intron_variant(MODIFIER|||c.246+3246A>G|2371|Nav2|protein_coding|CODING|NM_001111016|4|1),intron_variant(MODIFIER|||c.429+3246A>G|2432|Nav2|protein_coding|CODING|NM_175272|3|1)
chr7	49026107	49026107	intron_variant	Nav2	protein_coding	NM_175272:c.429+3990C>T	NA	MODIFIER	rs239475953	NA	chr7	49376359	49376359	C	T	hom	intron_variant(MODIFIER|||c.246+3990C>T|2371|Nav2|protein_coding|CODING|NM_001111016|4|1),intron_variant(MODIFIER|||c.429+3990C>T|2432|Nav2|protein_coding|CODING|NM_175272|3|1)
chr7	49026238	49026238	intron_variant	Nav2	protein_coding	NM_175272:c.429+4121T>C	NA	MODIFIER	rs32357078	NA	chr7	49376490	49376490	T	C	hom	intron_variant(MODIFIER|||c.246+4121T>C|2371|Nav2|protein_coding|CODING|NM_001111016|4|1),intron_variant(MODIFIER|||c.429+4121T>C|2432|Nav2|protein_coding|CODING|NM_175272|3|1)
chr7	49026494	49026494	intron_variant	Nav2	protein_coding	NM_175272:c.429+4377A>C	NA	MODIFIER	rs32483677	NA	chr7	49376746	49376746	A	C	hom	intron_variant(MODIFIER|||c.246+4377A>C|2371|Nav2|protein_coding|CODING|NM_001111016|4|1),intron_variant(MODIFIER|||c.429+4377A>C|2432|Nav2|protein_coding|CODING|NM_175272|3|1)
chr7	49026760	49026760	intron_variant	Nav2	protein_coding	NM_175272:c.429+4643A>T	NA	MODIFIER	rs47321804	NA	chr7	49377012	49377012	A	T	hom	intron_variant(MODIFIER|||c.246+4643A>T|2371|Nav2|protein_coding|CODING|NM_001111016|4|1),intron_variant(MODIFIER|||c.429+4643A>T|2432|Nav2|protein_coding|CODING|NM_175272|3|1)
chr7	49028560	49028560	intron_variant	Nav2	protein_coding	NM_175272:c.429+6443G>A	NA	MODIFIER	rs31188704	NA	chr7	49378812	49378812	G	A	hom	intron_variant(MODIFIER|||c.246+6443G>A|2371|Nav2|protein_coding|CODING|NM_001111016|4|1),intron_variant(MODIFIER|||c.429+6443G>A|2432|Nav2|protein_coding|CODING|NM_175272|3|1)
chr7	49029090	49029090	intron_variant	Nav2	protein_coding	NM_175272:c.429+6973G>C	NA	MODIFIER	rs247129534	NA	chr7	49379342	49379342	G	C	hom	intron_variant(MODIFIER|||c.246+6973G>C|2371|Nav2|protein_coding|CODING|NM_001111016|4|1),intron_variant(MODIFIER|||c.429+6973G>C|2432|Nav2|protein_coding|CODING|NM_175272|3|1)
chr7	49029326	49029326	intron_variant	Nav2	protein_coding	NM_175272:c.429+7209T>C	NA	MODIFIER	rs32298348	NA	chr7	49379578	49379578	T	C	hom	intron_variant(MODIFIER|||c.246+7209T>C|2371|Nav2|protein_coding|CODING|NM_001111016|4|1),intron_variant(MODIFIER|||c.429+7209T>C|2432|Nav2|protein_coding|CODING|NM_175272|3|1)
chr7	49030278	49030278	intron_variant	Nav2	protein_coding	NM_175272:c.429+8161A>G	NA	MODIFIER	rs32027577	NA	chr7	49380530	49380530	A	G	hom	intron_variant(MODIFIER|||c.246+8161A>G|2371|Nav2|protein_coding|CODING|NM_001111016|4|1),intron_variant(MODIFIER|||c.429+8161A>G|2432|Nav2|protein_coding|CODING|NM_175272|3|1)
chr7	49031692	49031692	intron_variant	Nav2	protein_coding	NM_175272:c.429+9575T>C	NA	MODIFIER	rs32876967	NA	chr7	49381944	49381944	T	C	hom	intron_variant(MODIFIER|||c.246+9575T>C|2371|Nav2|protein_coding|CODING|NM_001111016|4|1),intron_variant(MODIFIER|||c.429+9575T>C|2432|Nav2|protein_coding|CODING|NM_175272|3|1)
chr7	49032741	49032741	intron_variant	Nav2	protein_coding	NM_175272:c.429+10624G>T	NA	MODIFIER	rs32427578	NA	chr7	49382993	49382993	G	T	hom	intron_variant(MODIFIER|||c.246+10624G>T|2371|Nav2|protein_coding|CODING|NM_001111016|4|1),intron_variant(MODIFIER|||c.429+10624G>T|2432|Nav2|protein_coding|CODING|NM_175272|3|1)
chr7	49035594	49035594	intron_variant	Nav2	protein_coding	NM_175272:c.430-12237T>C	NA	MODIFIER	rs251472592	NA	chr7	49385846	49385846	T	C	hom	intron_variant(MODIFIER|||c.247-12237T>C|2371|Nav2|protein_coding|CODING|NM_001111016|4|1),intron_variant(MODIFIER|||c.430-12237T>C|2432|Nav2|protein_coding|CODING|NM_175272|3|1)
chr7	49036883	49036883	intron_variant	Nav2	protein_coding	NM_175272:c.430-10948A>T	NA	MODIFIER	rs32872074	NA	chr7	49387135	49387135	A	T	hom	intron_variant(MODIFIER|||c.247-10948A>T|2371|Nav2|protein_coding|CODING|NM_001111016|4|1),intron_variant(MODIFIER|||c.430-10948A>T|2432|Nav2|protein_coding|CODING|NM_175272|3|1)
chr7	49037254	49037254	intron_variant	Nav2	protein_coding	NM_175272:c.430-10577G>A	NA	MODIFIER	rs32872081	NA	chr7	49387506	49387506	G	A	hom	intron_variant(MODIFIER|||c.247-10577G>A|2371|Nav2|protein_coding|CODING|NM_001111016|4|1),intron_variant(MODIFIER|||c.430-10577G>A|2432|Nav2|protein_coding|CODING|NM_175272|3|1)
chr7	49037543	49037543	intron_variant	Nav2	protein_coding	NM_175272:c.430-10288G>A	NA	MODIFIER	rs32872669	NA	chr7	49387795	49387795	G	A	hom	intron_variant(MODIFIER|||c.247-10288G>A|2371|Nav2|protein_coding|CODING|NM_001111016|4|1),intron_variant(MODIFIER|||c.430-10288G>A|2432|Nav2|protein_coding|CODING|NM_175272|3|1)
chr7	49038684	49038684	intron_variant	Nav2	protein_coding	NM_175272:c.430-9147T>C	NA	MODIFIER	rs32470823	NA	chr7	49388936	49388936	T	C	hom	intron_variant(MODIFIER|||c.247-9147T>C|2371|Nav2|protein_coding|CODING|NM_001111016|4|1),intron_variant(MODIFIER|||c.430-9147T>C|2432|Nav2|protein_coding|CODING|NM_175272|3|1)
chr7	49038871	49038871	intron_variant	Nav2	protein_coding	NM_175272:c.430-8960C>T	NA	MODIFIER	rs32181226	NA	chr7	49389123	49389123	C	T	hom	intron_variant(MODIFIER|||c.247-8960C>T|2371|Nav2|protein_coding|CODING|NM_001111016|4|1),intron_variant(MODIFIER|||c.430-8960C>T|2432|Nav2|protein_coding|CODING|NM_175272|3|1)
chr7	49039415	49039415	intron_variant	Nav2	protein_coding	NM_175272:c.430-8416G>A	NA	MODIFIER	rs32070610	NA	chr7	49389667	49389667	G	A	hom	intron_variant(MODIFIER|||c.247-8416G>A|2371|Nav2|protein_coding|CODING|NM_001111016|4|1),intron_variant(MODIFIER|||c.430-8416G>A|2432|Nav2|protein_coding|CODING|NM_175272|3|1)
chr7	49039835	49039835	intron_variant	Nav2	protein_coding	NM_175272:c.430-7996T>C	NA	MODIFIER	rs32874264	NA	chr7	49390087	49390087	T	C	hom	intron_variant(MODIFIER|||c.247-7996T>C|2371|Nav2|protein_coding|CODING|NM_001111016|4|1),intron_variant(MODIFIER|||c.430-7996T>C|2432|Nav2|protein_coding|CODING|NM_175272|3|1)
chr7	49040278	49040278	intron_variant	Nav2	protein_coding	NM_175272:c.430-7553C>T	NA	MODIFIER	rs32874265	NA	chr7	49390530	49390530	C	T	hom	intron_variant(MODIFIER|||c.247-7553C>T|2371|Nav2|protein_coding|CODING|NM_001111016|4|1),intron_variant(MODIFIER|||c.430-7553C>T|2432|Nav2|protein_coding|CODING|NM_175272|3|1)
chr7	49040440	49040440	intron_variant	Nav2	protein_coding	NM_175272:c.430-7391G>T	NA	MODIFIER	NA	NA	chr7	49390692	49390692	G	T	hom	intron_variant(MODIFIER|||c.247-7391G>T|2371|Nav2|protein_coding|CODING|NM_001111016|4|1),intron_variant(MODIFIER|||c.430-7391G>T|2432|Nav2|protein_coding|CODING|NM_175272|3|1)
chr7	49040449	49040449	intron_variant	Nav2	protein_coding	NM_175272:c.430-7382C>T	NA	MODIFIER	rs247589650	NA	chr7	49390701	49390701	C	T	hom	intron_variant(MODIFIER|||c.247-7382C>T|2371|Nav2|protein_coding|CODING|NM_001111016|4|1),intron_variant(MODIFIER|||c.430-7382C>T|2432|Nav2|protein_coding|CODING|NM_175272|3|1)
chr7	49040480	49040480	intron_variant	Nav2	protein_coding	NM_175272:c.430-7351A>G	NA	MODIFIER	rs238156059	NA	chr7	49390732	49390732	A	G	hom	intron_variant(MODIFIER|||c.247-7351A>G|2371|Nav2|protein_coding|CODING|NM_001111016|4|1),intron_variant(MODIFIER|||c.430-7351A>G|2432|Nav2|protein_coding|CODING|NM_175272|3|1)
chr7	49040733	49040733	intron_variant	Nav2	protein_coding	NM_175272:c.430-7098G>C	NA	MODIFIER	rs32874268	NA	chr7	49390985	49390985	G	C	hom	intron_variant(MODIFIER|||c.247-7098G>C|2371|Nav2|protein_coding|CODING|NM_001111016|4|1),intron_variant(MODIFIER|||c.430-7098G>C|2432|Nav2|protein_coding|CODING|NM_175272|3|1)
chr7	49040762	49040762	intron_variant	Nav2	protein_coding	NM_175272:c.430-7069T>A	NA	MODIFIER	rs49856279	NA	chr7	49391014	49391014	T	A	hom	intron_variant(MODIFIER|||c.247-7069T>A|2371|Nav2|protein_coding|CODING|NM_001111016|4|1),intron_variant(MODIFIER|||c.430-7069T>A|2432|Nav2|protein_coding|CODING|NM_175272|3|1)
chr7	49040887	49040887	intron_variant	Nav2	protein_coding	NM_175272:c.430-6944A>G	NA	MODIFIER	rs32874270	NA	chr7	49391139	49391139	A	G	hom	intron_variant(MODIFIER|||c.247-6944A>G|2371|Nav2|protein_coding|CODING|NM_001111016|4|1),intron_variant(MODIFIER|||c.430-6944A>G|2432|Nav2|protein_coding|CODING|NM_175272|3|1)
chr7	49041532	49041532	intron_variant	Nav2	protein_coding	NM_175272:c.430-6299A>G	NA	MODIFIER	rs32874866	NA	chr7	49391784	49391784	A	G	hom	intron_variant(MODIFIER|||c.247-6299A>G|2371|Nav2|protein_coding|CODING|NM_001111016|4|1),intron_variant(MODIFIER|||c.430-6299A>G|2432|Nav2|protein_coding|CODING|NM_175272|3|1)
chr7	49041671	49041671	intron_variant	Nav2	protein_coding	NM_175272:c.430-6160C>T	NA	MODIFIER	rs31830247	NA	chr7	49391923	49391923	C	T	hom	intron_variant(MODIFIER|||c.247-6160C>T|2371|Nav2|protein_coding|CODING|NM_001111016|4|1),intron_variant(MODIFIER|||c.430-6160C>T|2432|Nav2|protein_coding|CODING|NM_175272|3|1)
chr7	49041990	49041990	intron_variant	Nav2	protein_coding	NM_175272:c.430-5841A>C	NA	MODIFIER	rs32874869	NA	chr7	49392242	49392242	A	C	hom	intron_variant(MODIFIER|||c.247-5841A>C|2371|Nav2|protein_coding|CODING|NM_001111016|4|1),intron_variant(MODIFIER|||c.430-5841A>C|2432|Nav2|protein_coding|CODING|NM_175272|3|1)
chr7	49042033	49042033	intron_variant	Nav2	protein_coding	NM_175272:c.430-5798C>T	NA	MODIFIER	rs32874871	NA	chr7	49392285	49392285	C	T	hom	intron_variant(MODIFIER|||c.247-5798C>T|2371|Nav2|protein_coding|CODING|NM_001111016|4|1),intron_variant(MODIFIER|||c.430-5798C>T|2432|Nav2|protein_coding|CODING|NM_175272|3|1)
chr7	49042066	49042066	intron_variant	Nav2	protein_coding	NM_175272:c.430-5765C>T	NA	MODIFIER	rs32874873	NA	chr7	49392318	49392318	C	T	hom	intron_variant(MODIFIER|||c.247-5765C>T|2371|Nav2|protein_coding|CODING|NM_001111016|4|1),intron_variant(MODIFIER|||c.430-5765C>T|2432|Nav2|protein_coding|CODING|NM_175272|3|1)
chr7	49043468	49043468	intron_variant	Nav2	protein_coding	NM_175272:c.430-4363C>T	NA	MODIFIER	rs3654862	NA	chr7	49393720	49393720	C	T	hom	intron_variant(MODIFIER|||c.247-4363C>T|2371|Nav2|protein_coding|CODING|NM_001111016|4|1),intron_variant(MODIFIER|||c.430-4363C>T|2432|Nav2|protein_coding|CODING|NM_175272|3|1)
chr7	49044205	49044205	intron_variant	Nav2	protein_coding	NM_175272:c.430-3626T>C	NA	MODIFIER	rs32876937	NA	chr7	49394457	49394457	T	C	hom	intron_variant(MODIFIER|||c.247-3626T>C|2371|Nav2|protein_coding|CODING|NM_001111016|4|1),intron_variant(MODIFIER|||c.430-3626T>C|2432|Nav2|protein_coding|CODING|NM_175272|3|1)
chr7	49044865	49044865	intron_variant	Nav2	protein_coding	NM_175272:c.430-2966T>C	NA	MODIFIER	rs32876942	NA	chr7	49395117	49395117	T	C	hom	intron_variant(MODIFIER|||c.247-2966T>C|2371|Nav2|protein_coding|CODING|NM_001111016|4|1),intron_variant(MODIFIER|||c.430-2966T>C|2432|Nav2|protein_coding|CODING|NM_175272|3|1)
chr7	49045227	49045227	intron_variant	Nav2	protein_coding	NM_175272:c.430-2604A>G	NA	MODIFIER	rs32002710	NA	chr7	49395479	49395479	A	G	hom	intron_variant(MODIFIER|||c.247-2604A>G|2371|Nav2|protein_coding|CODING|NM_001111016|4|1),intron_variant(MODIFIER|||c.430-2604A>G|2432|Nav2|protein_coding|CODING|NM_175272|3|1)
chr7	49045236	49045236	intron_variant	Nav2	protein_coding	NM_175272:c.430-2595G>T	NA	MODIFIER	NA	NA	chr7	49395488	49395488	G	T	het	intron_variant(MODIFIER|||c.247-2595G>T|2371|Nav2|protein_coding|CODING|NM_001111016|4|1),intron_variant(MODIFIER|||c.430-2595G>T|2432|Nav2|protein_coding|CODING|NM_175272|3|1)
chr7	49045246	49045246	intron_variant	Nav2	protein_coding	NM_175272:c.430-2585G>A	NA	MODIFIER	rs32175246	NA	chr7	49395498	49395498	G	A	hom	intron_variant(MODIFIER|||c.247-2585G>A|2371|Nav2|protein_coding|CODING|NM_001111016|4|1),intron_variant(MODIFIER|||c.430-2585G>A|2432|Nav2|protein_coding|CODING|NM_175272|3|1)
chr7	49045280	49045280	intron_variant	Nav2	protein_coding	NM_175272:c.430-2551A>T	NA	MODIFIER	NA	NA	chr7	49395532	49395532	A	T	het	intron_variant(MODIFIER|||c.247-2551A>T|2371|Nav2|protein_coding|CODING|NM_001111016|4|1),intron_variant(MODIFIER|||c.430-2551A>T|2432|Nav2|protein_coding|CODING|NM_175272|3|1)
chr7	49045301	49045301	intron_variant	Nav2	protein_coding	NM_175272:c.430-2530G>A	NA	MODIFIER	NA	NA	chr7	49395553	49395553	G	A	het	intron_variant(MODIFIER|||c.247-2530G>A|2371|Nav2|protein_coding|CODING|NM_001111016|4|1),intron_variant(MODIFIER|||c.430-2530G>A|2432|Nav2|protein_coding|CODING|NM_175272|3|1)
chr7	49045763	49045763	intron_variant	Nav2	protein_coding	NM_175272:c.430-2068T>A	NA	MODIFIER	rs46166173	NA	chr7	49396015	49396015	T	A	hom	intron_variant(MODIFIER|||c.247-2068T>A|2371|Nav2|protein_coding|CODING|NM_001111016|4|1),intron_variant(MODIFIER|||c.430-2068T>A|2432|Nav2|protein_coding|CODING|NM_175272|3|1)
chr7	49046264	49046264	intron_variant	Nav2	protein_coding	NM_175272:c.430-1567C>T	NA	MODIFIER	rs32872754	NA	chr7	49396516	49396516	C	T	hom	intron_variant(MODIFIER|||c.247-1567C>T|2371|Nav2|protein_coding|CODING|NM_001111016|4|1),intron_variant(MODIFIER|||c.430-1567C>T|2432|Nav2|protein_coding|CODING|NM_175272|3|1)
chr7	49046871	49046871	intron_variant	Nav2	protein_coding	NM_175272:c.430-960T>G	NA	MODIFIER	rs3680765	NA	chr7	49397123	49397123	T	G	hom	intron_variant(MODIFIER|||c.247-960T>G|2371|Nav2|protein_coding|CODING|NM_001111016|4|1),intron_variant(MODIFIER|||c.430-960T>G|2432|Nav2|protein_coding|CODING|NM_175272|3|1)
chr7	49047057	49047057	intron_variant	Nav2	protein_coding	NM_175272:c.430-774G>A	NA	MODIFIER	rs3681547	NA	chr7	49397309	49397309	G	A	hom	intron_variant(MODIFIER|||c.247-774G>A|2371|Nav2|protein_coding|CODING|NM_001111016|4|1),intron_variant(MODIFIER|||c.430-774G>A|2432|Nav2|protein_coding|CODING|NM_175272|3|1)
chr7	49047736	49047736	intron_variant	Nav2	protein_coding	NM_175272:c.430-95A>G	NA	MODIFIER	rs32525060	NA	chr7	49397988	49397988	A	G	hom	intron_variant(MODIFIER|||c.247-95A>G|2371|Nav2|protein_coding|CODING|NM_001111016|4|1),intron_variant(MODIFIER|||c.430-95A>G|2432|Nav2|protein_coding|CODING|NM_175272|3|1)
chr7	49049349	49049349	intron_variant	Nav2	protein_coding	NM_175272:c.502+1446T>G	NA	MODIFIER	rs32301132	NA	chr7	49399601	49399601	T	G	hom	intron_variant(MODIFIER|||c.319+1446T>G|2371|Nav2|protein_coding|CODING|NM_001111016|5|1),intron_variant(MODIFIER|||c.502+1446T>G|2432|Nav2|protein_coding|CODING|NM_175272|4|1)
chr7	49051581	49051581	intron_variant	Nav2	protein_coding	NM_175272:c.502+3678C>A	NA	MODIFIER	rs6199038	NA	chr7	49401833	49401833	C	A	hom	intron_variant(MODIFIER|||c.319+3678C>A|2371|Nav2|protein_coding|CODING|NM_001111016|5|1),intron_variant(MODIFIER|||c.502+3678C>A|2432|Nav2|protein_coding|CODING|NM_175272|4|1)
chr7	49052496	49052496	intron_variant	Nav2	protein_coding	NM_175272:c.502+4593G>A	NA	MODIFIER	rs31428608	NA	chr7	49402748	49402748	G	A	hom	intron_variant(MODIFIER|||c.319+4593G>A|2371|Nav2|protein_coding|CODING|NM_001111016|5|1),intron_variant(MODIFIER|||c.502+4593G>A|2432|Nav2|protein_coding|CODING|NM_175272|4|1)
chr7	49052863	49052863	intron_variant	Nav2	protein_coding	NM_175272:c.502+4960G>A	NA	MODIFIER	rs31243576	NA	chr7	49403115	49403115	G	A	hom	intron_variant(MODIFIER|||c.319+4960G>A|2371|Nav2|protein_coding|CODING|NM_001111016|5|1),intron_variant(MODIFIER|||c.502+4960G>A|2432|Nav2|protein_coding|CODING|NM_175272|4|1)
chr7	49052881	49052881	intron_variant	Nav2	protein_coding	NM_175272:c.502+4978A>G	NA	MODIFIER	rs31831159	NA	chr7	49403133	49403133	A	G	hom	intron_variant(MODIFIER|||c.319+4978A>G|2371|Nav2|protein_coding|CODING|NM_001111016|5|1),intron_variant(MODIFIER|||c.502+4978A>G|2432|Nav2|protein_coding|CODING|NM_175272|4|1)
chr7	49053009	49053009	intron_variant	Nav2	protein_coding	NM_175272:c.502+5106G>C	NA	MODIFIER	rs31954585	NA	chr7	49403261	49403261	G	C	hom	intron_variant(MODIFIER|||c.319+5106G>C|2371|Nav2|protein_coding|CODING|NM_001111016|5|1),intron_variant(MODIFIER|||c.502+5106G>C|2432|Nav2|protein_coding|CODING|NM_175272|4|1)
chr7	49053150	49053150	intron_variant	Nav2	protein_coding	NM_175272:c.503-5231C>T	NA	MODIFIER	rs31243866	NA	chr7	49403402	49403402	C	T	hom	intron_variant(MODIFIER|||c.320-5231C>T|2371|Nav2|protein_coding|CODING|NM_001111016|5|1),intron_variant(MODIFIER|||c.503-5231C>T|2432|Nav2|protein_coding|CODING|NM_175272|4|1)
chr7	49053395	49053395	intron_variant	Nav2	protein_coding	NM_175272:c.503-4986G>A	NA	MODIFIER	rs32877064	NA	chr7	49403647	49403647	G	A	hom	intron_variant(MODIFIER|||c.320-4986G>A|2371|Nav2|protein_coding|CODING|NM_001111016|5|1),intron_variant(MODIFIER|||c.503-4986G>A|2432|Nav2|protein_coding|CODING|NM_175272|4|1)
chr7	49053535	49053535	intron_variant	Nav2	protein_coding	NM_175272:c.503-4846A>G	NA	MODIFIER	rs32107671	NA	chr7	49403787	49403787	A	G	hom	intron_variant(MODIFIER|||c.320-4846A>G|2371|Nav2|protein_coding|CODING|NM_001111016|5|1),intron_variant(MODIFIER|||c.503-4846A>G|2432|Nav2|protein_coding|CODING|NM_175272|4|1)
chr7	49053810	49053810	intron_variant	Nav2	protein_coding	NM_175272:c.503-4571G>A	NA	MODIFIER	rs49840267	NA	chr7	49404062	49404062	G	A	hom	intron_variant(MODIFIER|||c.320-4571G>A|2371|Nav2|protein_coding|CODING|NM_001111016|5|1),intron_variant(MODIFIER|||c.503-4571G>A|2432|Nav2|protein_coding|CODING|NM_175272|4|1)
chr7	49053828	49053828	intron_variant	Nav2	protein_coding	NM_175272:c.503-4553T>C	NA	MODIFIER	rs32877815	NA	chr7	49404080	49404080	T	C	hom	intron_variant(MODIFIER|||c.320-4553T>C|2371|Nav2|protein_coding|CODING|NM_001111016|5|1),intron_variant(MODIFIER|||c.503-4553T>C|2432|Nav2|protein_coding|CODING|NM_175272|4|1)
chr7	49054115	49054115	intron_variant	Nav2	protein_coding	NM_175272:c.503-4266T>G	NA	MODIFIER	rs32877817	NA	chr7	49404367	49404367	T	G	hom	intron_variant(MODIFIER|||c.320-4266T>G|2371|Nav2|protein_coding|CODING|NM_001111016|5|1),intron_variant(MODIFIER|||c.503-4266T>G|2432|Nav2|protein_coding|CODING|NM_175272|4|1)
chr7	49054505	49054505	intron_variant	Nav2	protein_coding	NM_175272:c.503-3876C>T	NA	MODIFIER	rs32093750	NA	chr7	49404757	49404757	C	T	hom	intron_variant(MODIFIER|||c.320-3876C>T|2371|Nav2|protein_coding|CODING|NM_001111016|5|1),intron_variant(MODIFIER|||c.503-3876C>T|2432|Nav2|protein_coding|CODING|NM_175272|4|1)
chr7	49054586	49054586	intron_variant	Nav2	protein_coding	NM_175272:c.503-3795T>C	NA	MODIFIER	rs31672867	NA	chr7	49404838	49404838	T	C	hom	intron_variant(MODIFIER|||c.320-3795T>C|2371|Nav2|protein_coding|CODING|NM_001111016|5|1),intron_variant(MODIFIER|||c.503-3795T>C|2432|Nav2|protein_coding|CODING|NM_175272|4|1)
chr7	49054736	49054736	intron_variant	Nav2	protein_coding	NM_175272:c.503-3645T>G	NA	MODIFIER	rs32877823	NA	chr7	49404988	49404988	T	G	hom	intron_variant(MODIFIER|||c.320-3645T>G|2371|Nav2|protein_coding|CODING|NM_001111016|5|1),intron_variant(MODIFIER|||c.503-3645T>G|2432|Nav2|protein_coding|CODING|NM_175272|4|1)
chr7	49055044	49055044	intron_variant	Nav2	protein_coding	NM_175272:c.503-3337T>G	NA	MODIFIER	rs31261955	NA	chr7	49405296	49405296	T	G	hom	intron_variant(MODIFIER|||c.320-3337T>G|2371|Nav2|protein_coding|CODING|NM_001111016|5|1),intron_variant(MODIFIER|||c.503-3337T>G|2432|Nav2|protein_coding|CODING|NM_175272|4|1)
chr7	49055137	49055137	intron_variant	Nav2	protein_coding	NM_175272:c.503-3244C>T	NA	MODIFIER	rs32318157	NA	chr7	49405389	49405389	C	T	hom	intron_variant(MODIFIER|||c.320-3244C>T|2371|Nav2|protein_coding|CODING|NM_001111016|5|1),intron_variant(MODIFIER|||c.503-3244C>T|2432|Nav2|protein_coding|CODING|NM_175272|4|1)
chr7	49055696	49055696	intron_variant	Nav2	protein_coding	NM_175272:c.503-2685G>T	NA	MODIFIER	rs31204055	NA	chr7	49405948	49405948	G	T	hom	intron_variant(MODIFIER|||c.320-2685G>T|2371|Nav2|protein_coding|CODING|NM_001111016|5|1),intron_variant(MODIFIER|||c.503-2685G>T|2432|Nav2|protein_coding|CODING|NM_175272|4|1)
chr7	49055757	49055757	intron_variant	Nav2	protein_coding	NM_175272:c.503-2624G>A	NA	MODIFIER	rs31054104	NA	chr7	49406009	49406009	G	A	hom	intron_variant(MODIFIER|||c.320-2624G>A|2371|Nav2|protein_coding|CODING|NM_001111016|5|1),intron_variant(MODIFIER|||c.503-2624G>A|2432|Nav2|protein_coding|CODING|NM_175272|4|1)
chr7	49055998	49055998	intron_variant	Nav2	protein_coding	NM_175272:c.503-2383G>A	NA	MODIFIER	rs247731663	NA	chr7	49406250	49406250	G	A	hom	intron_variant(MODIFIER|||c.320-2383G>A|2371|Nav2|protein_coding|CODING|NM_001111016|5|1),intron_variant(MODIFIER|||c.503-2383G>A|2432|Nav2|protein_coding|CODING|NM_175272|4|1)
chr7	49056815	49056815	intron_variant	Nav2	protein_coding	NM_175272:c.503-1566C>A	NA	MODIFIER	rs31494944	NA	chr7	49407067	49407067	C	A	hom	intron_variant(MODIFIER|||c.320-1566C>A|2371|Nav2|protein_coding|CODING|NM_001111016|5|1),intron_variant(MODIFIER|||c.503-1566C>A|2432|Nav2|protein_coding|CODING|NM_175272|4|1)
chr7	49056854	49056854	intron_variant	Nav2	protein_coding	NM_175272:c.503-1527G>T	NA	MODIFIER	rs32484849	NA	chr7	49407106	49407106	G	T	hom	intron_variant(MODIFIER|||c.320-1527G>T|2371|Nav2|protein_coding|CODING|NM_001111016|5|1),intron_variant(MODIFIER|||c.503-1527G>T|2432|Nav2|protein_coding|CODING|NM_175272|4|1)
chr7	49057532	49057532	intron_variant	Nav2	protein_coding	NM_175272:c.503-849A>G	NA	MODIFIER	rs32192056	NA	chr7	49407784	49407784	A	G	hom	intron_variant(MODIFIER|||c.320-849A>G|2371|Nav2|protein_coding|CODING|NM_001111016|5|1),intron_variant(MODIFIER|||c.503-849A>G|2432|Nav2|protein_coding|CODING|NM_175272|4|1)
chr7	49057757	49057757	intron_variant	Nav2	protein_coding	NM_175272:c.503-624A>G	NA	MODIFIER	rs31793667	NA	chr7	49408009	49408009	A	G	hom	intron_variant(MODIFIER|||c.320-624A>G|2371|Nav2|protein_coding|CODING|NM_001111016|5|1),intron_variant(MODIFIER|||c.503-624A>G|2432|Nav2|protein_coding|CODING|NM_175272|4|1)
chr7	49057811	49057811	intron_variant	Nav2	protein_coding	NM_175272:c.503-570T>C	NA	MODIFIER	rs32125444	NA	chr7	49408063	49408063	T	C	hom	intron_variant(MODIFIER|||c.320-570T>C|2371|Nav2|protein_coding|CODING|NM_001111016|5|1),intron_variant(MODIFIER|||c.503-570T>C|2432|Nav2|protein_coding|CODING|NM_175272|4|1)
chr7	49059226	49059226	intron_variant	Nav2	protein_coding	NM_175272:c.776+572C>T	NA	MODIFIER	rs32228731	NA	chr7	49409478	49409478	C	T	hom	intron_variant(MODIFIER|||c.593+572C>T|2371|Nav2|protein_coding|CODING|NM_001111016|6|1),intron_variant(MODIFIER|||c.776+572C>T|2432|Nav2|protein_coding|CODING|NM_175272|5|1)
chr7	49059510	49059510	intron_variant	Nav2	protein_coding	NM_175272:c.776+856A>T	NA	MODIFIER	rs32876441	NA	chr7	49409762	49409762	A	T	hom	intron_variant(MODIFIER|||c.593+856A>T|2371|Nav2|protein_coding|CODING|NM_001111016|6|1),intron_variant(MODIFIER|||c.776+856A>T|2432|Nav2|protein_coding|CODING|NM_175272|5|1)
chr7	49060415	49060415	intron_variant	Nav2	protein_coding	NM_175272:c.776+1761G>A	NA	MODIFIER	rs32878214	NA	chr7	49410667	49410667	G	A	hom	intron_variant(MODIFIER|||c.593+1761G>A|2371|Nav2|protein_coding|CODING|NM_001111016|6|1),intron_variant(MODIFIER|||c.776+1761G>A|2432|Nav2|protein_coding|CODING|NM_175272|5|1)
chr7	49060955	49060955	intron_variant	Nav2	protein_coding	NM_175272:c.776+2301C>G	NA	MODIFIER	rs32878826	NA	chr7	49411207	49411207	C	G	hom	intron_variant(MODIFIER|||c.593+2301C>G|2371|Nav2|protein_coding|CODING|NM_001111016|6|1),intron_variant(MODIFIER|||c.776+2301C>G|2432|Nav2|protein_coding|CODING|NM_175272|5|1)
chr7	49061478	49061478	intron_variant	Nav2	protein_coding	NM_175272:c.776+2824G>A	NA	MODIFIER	rs32878833	NA	chr7	49411730	49411730	G	A	hom	intron_variant(MODIFIER|||c.593+2824G>A|2371|Nav2|protein_coding|CODING|NM_001111016|6|1),intron_variant(MODIFIER|||c.776+2824G>A|2432|Nav2|protein_coding|CODING|NM_175272|5|1)
chr7	49061484	49061484	intron_variant	Nav2	protein_coding	NM_175272:c.776+2830T>C	NA	MODIFIER	rs32879494	NA	chr7	49411736	49411736	T	C	hom	intron_variant(MODIFIER|||c.593+2830T>C|2371|Nav2|protein_coding|CODING|NM_001111016|6|1),intron_variant(MODIFIER|||c.776+2830T>C|2432|Nav2|protein_coding|CODING|NM_175272|5|1)
chr7	49062364	49062364	intron_variant	Nav2	protein_coding	NM_175272:c.776+3710A>G	NA	MODIFIER	rs31089533	NA	chr7	49412616	49412616	A	G	hom	intron_variant(MODIFIER|||c.593+3710A>G|2371|Nav2|protein_coding|CODING|NM_001111016|6|1),intron_variant(MODIFIER|||c.776+3710A>G|2432|Nav2|protein_coding|CODING|NM_175272|5|1)
chr7	49063210	49063210	intron_variant	Nav2	protein_coding	NM_175272:c.776+4556G>A	NA	MODIFIER	rs32397664	NA	chr7	49413462	49413462	G	A	hom	intron_variant(MODIFIER|||c.593+4556G>A|2371|Nav2|protein_coding|CODING|NM_001111016|6|1),intron_variant(MODIFIER|||c.776+4556G>A|2432|Nav2|protein_coding|CODING|NM_175272|5|1)
chr7	49063443	49063443	intron_variant	Nav2	protein_coding	NM_175272:c.776+4789A>C	NA	MODIFIER	rs31544924	NA	chr7	49413695	49413695	A	C	hom	intron_variant(MODIFIER|||c.593+4789A>C|2371|Nav2|protein_coding|CODING|NM_001111016|6|1),intron_variant(MODIFIER|||c.776+4789A>C|2432|Nav2|protein_coding|CODING|NM_175272|5|1)
chr7	49063703	49063703	intron_variant	Nav2	protein_coding	NM_175272:c.776+5049T>C	NA	MODIFIER	rs31127192	NA	chr7	49413955	49413955	T	C	hom	intron_variant(MODIFIER|||c.593+5049T>C|2371|Nav2|protein_coding|CODING|NM_001111016|6|1),intron_variant(MODIFIER|||c.776+5049T>C|2432|Nav2|protein_coding|CODING|NM_175272|5|1)
chr7	49063741	49063741	intron_variant	Nav2	protein_coding	NM_175272:c.776+5087C>T	NA	MODIFIER	rs32874448	NA	chr7	49413993	49413993	C	T	hom	intron_variant(MODIFIER|||c.593+5087C>T|2371|Nav2|protein_coding|CODING|NM_001111016|6|1),intron_variant(MODIFIER|||c.776+5087C>T|2432|Nav2|protein_coding|CODING|NM_175272|5|1)
chr7	49064086	49064086	intron_variant	Nav2	protein_coding	NM_175272:c.776+5432G>T	NA	MODIFIER	rs32875345	NA	chr7	49414338	49414338	G	T	hom	intron_variant(MODIFIER|||c.593+5432G>T|2371|Nav2|protein_coding|CODING|NM_001111016|6|1),intron_variant(MODIFIER|||c.776+5432G>T|2432|Nav2|protein_coding|CODING|NM_175272|5|1)
chr7	49064108	49064108	intron_variant	Nav2	protein_coding	NM_175272:c.776+5454C>T	NA	MODIFIER	rs32875346	NA	chr7	49414360	49414360	C	T	hom	intron_variant(MODIFIER|||c.593+5454C>T|2371|Nav2|protein_coding|CODING|NM_001111016|6|1),intron_variant(MODIFIER|||c.776+5454C>T|2432|Nav2|protein_coding|CODING|NM_175272|5|1)
chr7	49064120	49064120	intron_variant	Nav2	protein_coding	NM_175272:c.776+5466C>A	NA	MODIFIER	rs32875347	NA	chr7	49414372	49414372	C	A	hom	intron_variant(MODIFIER|||c.593+5466C>A|2371|Nav2|protein_coding|CODING|NM_001111016|6|1),intron_variant(MODIFIER|||c.776+5466C>A|2432|Nav2|protein_coding|CODING|NM_175272|5|1)
chr7	49064404	49064404	intron_variant	Nav2	protein_coding	NM_175272:c.777-5518T>C	NA	MODIFIER	rs32875349	NA	chr7	49414656	49414656	T	C	hom	intron_variant(MODIFIER|||c.594-5518T>C|2371|Nav2|protein_coding|CODING|NM_001111016|6|1),intron_variant(MODIFIER|||c.777-5518T>C|2432|Nav2|protein_coding|CODING|NM_175272|5|1)
chr7	49064491	49064491	intron_variant	Nav2	protein_coding	NM_175272:c.777-5431T>C	NA	MODIFIER	rs32875350	NA	chr7	49414743	49414743	T	C	hom	intron_variant(MODIFIER|||c.594-5431T>C|2371|Nav2|protein_coding|CODING|NM_001111016|6|1),intron_variant(MODIFIER|||c.777-5431T>C|2432|Nav2|protein_coding|CODING|NM_175272|5|1)
chr7	49064541	49064541	intron_variant	Nav2	protein_coding	NM_175272:c.777-5381G>C	NA	MODIFIER	rs46876861	NA	chr7	49414793	49414793	G	C	hom	intron_variant(MODIFIER|||c.594-5381G>C|2371|Nav2|protein_coding|CODING|NM_001111016|6|1),intron_variant(MODIFIER|||c.777-5381G>C|2432|Nav2|protein_coding|CODING|NM_175272|5|1)
chr7	49064558	49064558	intron_variant	Nav2	protein_coding	NM_175272:c.777-5364A>G	NA	MODIFIER	rs32875353	NA	chr7	49414810	49414810	A	G	hom	intron_variant(MODIFIER|||c.594-5364A>G|2371|Nav2|protein_coding|CODING|NM_001111016|6|1),intron_variant(MODIFIER|||c.777-5364A>G|2432|Nav2|protein_coding|CODING|NM_175272|5|1)
chr7	49064690	49064690	intron_variant	Nav2	protein_coding	NM_175272:c.777-5232T>A	NA	MODIFIER	rs32876086	NA	chr7	49414942	49414942	T	A	hom	intron_variant(MODIFIER|||c.594-5232T>A|2371|Nav2|protein_coding|CODING|NM_001111016|6|1),intron_variant(MODIFIER|||c.777-5232T>A|2432|Nav2|protein_coding|CODING|NM_175272|5|1)
chr7	49064816	49064816	intron_variant	Nav2	protein_coding	NM_175272:c.777-5106G>A	NA	MODIFIER	rs32876088	NA	chr7	49415068	49415068	G	A	hom	intron_variant(MODIFIER|||c.594-5106G>A|2371|Nav2|protein_coding|CODING|NM_001111016|6|1),intron_variant(MODIFIER|||c.777-5106G>A|2432|Nav2|protein_coding|CODING|NM_175272|5|1)
chr7	49064947	49064947	intron_variant	Nav2	protein_coding	NM_175272:c.777-4975T>C	NA	MODIFIER	rs51883593	NA	chr7	49415199	49415199	T	C	hom	intron_variant(MODIFIER|||c.594-4975T>C|2371|Nav2|protein_coding|CODING|NM_001111016|6|1),intron_variant(MODIFIER|||c.777-4975T>C|2432|Nav2|protein_coding|CODING|NM_175272|5|1)
chr7	49064989	49064989	intron_variant	Nav2	protein_coding	NM_175272:c.777-4933A>T	NA	MODIFIER	rs32876090	NA	chr7	49415241	49415241	A	T	hom	intron_variant(MODIFIER|||c.594-4933A>T|2371|Nav2|protein_coding|CODING|NM_001111016|6|1),intron_variant(MODIFIER|||c.777-4933A>T|2432|Nav2|protein_coding|CODING|NM_175272|5|1)
chr7	49065004	49065004	intron_variant	Nav2	protein_coding	NM_175272:c.777-4918G>A	NA	MODIFIER	rs32876091	NA	chr7	49415256	49415256	G	A	hom	intron_variant(MODIFIER|||c.594-4918G>A|2371|Nav2|protein_coding|CODING|NM_001111016|6|1),intron_variant(MODIFIER|||c.777-4918G>A|2432|Nav2|protein_coding|CODING|NM_175272|5|1)
chr7	49065315	49065315	intron_variant	Nav2	protein_coding	NM_175272:c.777-4607G>A	NA	MODIFIER	rs32876092	NA	chr7	49415567	49415567	G	A	hom	intron_variant(MODIFIER|||c.594-4607G>A|2371|Nav2|protein_coding|CODING|NM_001111016|6|1),intron_variant(MODIFIER|||c.777-4607G>A|2432|Nav2|protein_coding|CODING|NM_175272|5|1)
chr7	49065536	49065536	intron_variant	Nav2	protein_coding	NM_175272:c.777-4386G>A	NA	MODIFIER	rs32876857	NA	chr7	49415788	49415788	G	A	hom	intron_variant(MODIFIER|||c.594-4386G>A|2371|Nav2|protein_coding|CODING|NM_001111016|6|1),intron_variant(MODIFIER|||c.777-4386G>A|2432|Nav2|protein_coding|CODING|NM_175272|5|1)
chr7	49065848	49065848	intron_variant	Nav2	protein_coding	NM_175272:c.777-4074A>G	NA	MODIFIER	rs32876859	NA	chr7	49416100	49416100	A	G	hom	intron_variant(MODIFIER|||c.594-4074A>G|2371|Nav2|protein_coding|CODING|NM_001111016|6|1),intron_variant(MODIFIER|||c.777-4074A>G|2432|Nav2|protein_coding|CODING|NM_175272|5|1)
chr7	49065903	49065903	intron_variant	Nav2	protein_coding	NM_175272:c.777-4019T>C	NA	MODIFIER	rs32876860	NA	chr7	49416155	49416155	T	C	hom	intron_variant(MODIFIER|||c.594-4019T>C|2371|Nav2|protein_coding|CODING|NM_001111016|6|1),intron_variant(MODIFIER|||c.777-4019T>C|2432|Nav2|protein_coding|CODING|NM_175272|5|1)
chr7	49065913	49065913	intron_variant	Nav2	protein_coding	NM_175272:c.777-4009T>C	NA	MODIFIER	rs45813725	NA	chr7	49416165	49416165	T	C	hom	intron_variant(MODIFIER|||c.594-4009T>C|2371|Nav2|protein_coding|CODING|NM_001111016|6|1),intron_variant(MODIFIER|||c.777-4009T>C|2432|Nav2|protein_coding|CODING|NM_175272|5|1)
chr7	49066018	49066018	intron_variant	Nav2	protein_coding	NM_175272:c.777-3904T>C	NA	MODIFIER	rs32876862	NA	chr7	49416270	49416270	T	C	hom	intron_variant(MODIFIER|||c.594-3904T>C|2371|Nav2|protein_coding|CODING|NM_001111016|6|1),intron_variant(MODIFIER|||c.777-3904T>C|2432|Nav2|protein_coding|CODING|NM_175272|5|1)
chr7	49066052	49066052	intron_variant	Nav2	protein_coding	NM_175272:c.777-3870A>G	NA	MODIFIER	rs32876863	NA	chr7	49416304	49416304	A	G	hom	intron_variant(MODIFIER|||c.594-3870A>G|2371|Nav2|protein_coding|CODING|NM_001111016|6|1),intron_variant(MODIFIER|||c.777-3870A>G|2432|Nav2|protein_coding|CODING|NM_175272|5|1)
chr7	49066082	49066082	intron_variant	Nav2	protein_coding	NM_175272:c.777-3840C>T	NA	MODIFIER	rs32877574	NA	chr7	49416334	49416334	C	T	hom	intron_variant(MODIFIER|||c.594-3840C>T|2371|Nav2|protein_coding|CODING|NM_001111016|6|1),intron_variant(MODIFIER|||c.777-3840C>T|2432|Nav2|protein_coding|CODING|NM_175272|5|1)
chr7	49066102	49066102	intron_variant	Nav2	protein_coding	NM_175272:c.777-3820T>C	NA	MODIFIER	rs32877575	NA	chr7	49416354	49416354	T	C	hom	intron_variant(MODIFIER|||c.594-3820T>C|2371|Nav2|protein_coding|CODING|NM_001111016|6|1),intron_variant(MODIFIER|||c.777-3820T>C|2432|Nav2|protein_coding|CODING|NM_175272|5|1)
chr7	49066110	49066110	intron_variant	Nav2	protein_coding	NM_175272:c.777-3812G>A	NA	MODIFIER	rs32877576	NA	chr7	49416362	49416362	G	A	hom	intron_variant(MODIFIER|||c.594-3812G>A|2371|Nav2|protein_coding|CODING|NM_001111016|6|1),intron_variant(MODIFIER|||c.777-3812G>A|2432|Nav2|protein_coding|CODING|NM_175272|5|1)
chr7	49066175	49066175	intron_variant	Nav2	protein_coding	NM_175272:c.777-3747A>G	NA	MODIFIER	rs45711124	NA	chr7	49416427	49416427	A	G	hom	intron_variant(MODIFIER|||c.594-3747A>G|2371|Nav2|protein_coding|CODING|NM_001111016|6|1),intron_variant(MODIFIER|||c.777-3747A>G|2432|Nav2|protein_coding|CODING|NM_175272|5|1)
chr7	49066205	49066205	intron_variant	Nav2	protein_coding	NM_175272:c.777-3717A>G	NA	MODIFIER	rs32877577	NA	chr7	49416457	49416457	A	G	hom	intron_variant(MODIFIER|||c.594-3717A>G|2371|Nav2|protein_coding|CODING|NM_001111016|6|1),intron_variant(MODIFIER|||c.777-3717A>G|2432|Nav2|protein_coding|CODING|NM_175272|5|1)
chr7	49066291	49066291	intron_variant	Nav2	protein_coding	NM_175272:c.777-3631C>T	NA	MODIFIER	rs32877579	NA	chr7	49416543	49416543	C	T	hom	intron_variant(MODIFIER|||c.594-3631C>T|2371|Nav2|protein_coding|CODING|NM_001111016|6|1),intron_variant(MODIFIER|||c.777-3631C>T|2432|Nav2|protein_coding|CODING|NM_175272|5|1)
chr7	49066300	49066300	intron_variant	Nav2	protein_coding	NM_175272:c.777-3622A>G	NA	MODIFIER	rs32877580	NA	chr7	49416552	49416552	A	G	hom	intron_variant(MODIFIER|||c.594-3622A>G|2371|Nav2|protein_coding|CODING|NM_001111016|6|1),intron_variant(MODIFIER|||c.777-3622A>G|2432|Nav2|protein_coding|CODING|NM_175272|5|1)
chr7	49066323	49066323	intron_variant	Nav2	protein_coding	NM_175272:c.777-3599G>A	NA	MODIFIER	rs241274336	NA	chr7	49416575	49416575	G	A	hom	intron_variant(MODIFIER|||c.594-3599G>A|2371|Nav2|protein_coding|CODING|NM_001111016|6|1),intron_variant(MODIFIER|||c.777-3599G>A|2432|Nav2|protein_coding|CODING|NM_175272|5|1)
chr7	49066409	49066409	intron_variant	Nav2	protein_coding	NM_175272:c.777-3513T>C	NA	MODIFIER	rs46716872	NA	chr7	49416661	49416661	T	C	hom	intron_variant(MODIFIER|||c.594-3513T>C|2371|Nav2|protein_coding|CODING|NM_001111016|6|1),intron_variant(MODIFIER|||c.777-3513T>C|2432|Nav2|protein_coding|CODING|NM_175272|5|1)
chr7	49066456	49066456	intron_variant	Nav2	protein_coding	NM_175272:c.777-3466C>T	NA	MODIFIER	rs32878204	NA	chr7	49416708	49416708	C	T	hom	intron_variant(MODIFIER|||c.594-3466C>T|2371|Nav2|protein_coding|CODING|NM_001111016|6|1),intron_variant(MODIFIER|||c.777-3466C>T|2432|Nav2|protein_coding|CODING|NM_175272|5|1)
chr7	49066518	49066518	intron_variant	Nav2	protein_coding	NM_175272:c.777-3404G>C	NA	MODIFIER	rs32878206	NA	chr7	49416770	49416770	G	C	hom	intron_variant(MODIFIER|||c.594-3404G>C|2371|Nav2|protein_coding|CODING|NM_001111016|6|1),intron_variant(MODIFIER|||c.777-3404G>C|2432|Nav2|protein_coding|CODING|NM_175272|5|1)
chr7	49066550	49066550	intron_variant	Nav2	protein_coding	NM_175272:c.777-3372A>C	NA	MODIFIER	rs32878207	NA	chr7	49416802	49416802	A	C	hom	intron_variant(MODIFIER|||c.594-3372A>C|2371|Nav2|protein_coding|CODING|NM_001111016|6|1),intron_variant(MODIFIER|||c.777-3372A>C|2432|Nav2|protein_coding|CODING|NM_175272|5|1)
chr7	49066576	49066576	intron_variant	Nav2	protein_coding	NM_175272:c.777-3346T>A	NA	MODIFIER	rs32878208	NA	chr7	49416828	49416828	T	A	hom	intron_variant(MODIFIER|||c.594-3346T>A|2371|Nav2|protein_coding|CODING|NM_001111016|6|1),intron_variant(MODIFIER|||c.777-3346T>A|2432|Nav2|protein_coding|CODING|NM_175272|5|1)
chr7	49066603	49066603	intron_variant	Nav2	protein_coding	NM_175272:c.777-3319C>G	NA	MODIFIER	rs32878209	NA	chr7	49416855	49416855	C	G	hom	intron_variant(MODIFIER|||c.594-3319C>G|2371|Nav2|protein_coding|CODING|NM_001111016|6|1),intron_variant(MODIFIER|||c.777-3319C>G|2432|Nav2|protein_coding|CODING|NM_175272|5|1)
chr7	49066809	49066809	intron_variant	Nav2	protein_coding	NM_175272:c.777-3113G>A	NA	MODIFIER	rs31963694	NA	chr7	49417061	49417061	G	A	hom	intron_variant(MODIFIER|||c.594-3113G>A|2371|Nav2|protein_coding|CODING|NM_001111016|6|1),intron_variant(MODIFIER|||c.777-3113G>A|2432|Nav2|protein_coding|CODING|NM_175272|5|1)
chr7	49067030	49067030	intron_variant	Nav2	protein_coding	NM_175272:c.777-2892T>C	NA	MODIFIER	rs32878974	NA	chr7	49417282	49417282	T	C	hom	intron_variant(MODIFIER|||c.594-2892T>C|2371|Nav2|protein_coding|CODING|NM_001111016|6|1),intron_variant(MODIFIER|||c.777-2892T>C|2432|Nav2|protein_coding|CODING|NM_175272|5|1)
chr7	49067095	49067095	intron_variant	Nav2	protein_coding	NM_175272:c.777-2827C>T	NA	MODIFIER	rs32878975	NA	chr7	49417347	49417347	C	T	hom	intron_variant(MODIFIER|||c.594-2827C>T|2371|Nav2|protein_coding|CODING|NM_001111016|6|1),intron_variant(MODIFIER|||c.777-2827C>T|2432|Nav2|protein_coding|CODING|NM_175272|5|1)
chr7	49067118	49067118	intron_variant	Nav2	protein_coding	NM_175272:c.777-2804A>G	NA	MODIFIER	rs32878976	NA	chr7	49417370	49417370	A	G	hom	intron_variant(MODIFIER|||c.594-2804A>G|2371|Nav2|protein_coding|CODING|NM_001111016|6|1),intron_variant(MODIFIER|||c.777-2804A>G|2432|Nav2|protein_coding|CODING|NM_175272|5|1)
chr7	49067166	49067166	intron_variant	Nav2	protein_coding	NM_175272:c.777-2756C>T	NA	MODIFIER	rs32878977	NA	chr7	49417418	49417418	C	T	hom	intron_variant(MODIFIER|||c.594-2756C>T|2371|Nav2|protein_coding|CODING|NM_001111016|6|1),intron_variant(MODIFIER|||c.777-2756C>T|2432|Nav2|protein_coding|CODING|NM_175272|5|1)
chr7	49067208	49067208	intron_variant	Nav2	protein_coding	NM_175272:c.777-2714T>C	NA	MODIFIER	rs32878978	NA	chr7	49417460	49417460	T	C	hom	intron_variant(MODIFIER|||c.594-2714T>C|2371|Nav2|protein_coding|CODING|NM_001111016|6|1),intron_variant(MODIFIER|||c.777-2714T>C|2432|Nav2|protein_coding|CODING|NM_175272|5|1)
chr7	49067636	49067636	intron_variant	Nav2	protein_coding	NM_175272:c.777-2286A>G	NA	MODIFIER	rs32878980	NA	chr7	49417888	49417888	A	G	hom	intron_variant(MODIFIER|||c.594-2286A>G|2371|Nav2|protein_coding|CODING|NM_001111016|6|1),intron_variant(MODIFIER|||c.777-2286A>G|2432|Nav2|protein_coding|CODING|NM_175272|5|1)
chr7	49067653	49067653	intron_variant	Nav2	protein_coding	NM_175272:c.777-2269T>A	NA	MODIFIER	rs32878981	NA	chr7	49417905	49417905	T	A	hom	intron_variant(MODIFIER|||c.594-2269T>A|2371|Nav2|protein_coding|CODING|NM_001111016|6|1),intron_variant(MODIFIER|||c.777-2269T>A|2432|Nav2|protein_coding|CODING|NM_175272|5|1)
chr7	49067865	49067865	intron_variant	Nav2	protein_coding	NM_175272:c.777-2057C>T	NA	MODIFIER	rs32263120	NA	chr7	49418117	49418117	C	T	hom	intron_variant(MODIFIER|||c.594-2057C>T|2371|Nav2|protein_coding|CODING|NM_001111016|6|1),intron_variant(MODIFIER|||c.777-2057C>T|2432|Nav2|protein_coding|CODING|NM_175272|5|1)
chr7	49068303	49068303	intron_variant	Nav2	protein_coding	NM_175272:c.777-1619T>C	NA	MODIFIER	rs31196816	NA	chr7	49418555	49418555	T	C	hom	intron_variant(MODIFIER|||c.594-1619T>C|2371|Nav2|protein_coding|CODING|NM_001111016|6|1),intron_variant(MODIFIER|||c.777-1619T>C|2432|Nav2|protein_coding|CODING|NM_175272|5|1)
chr7	49070412	49070412	intron_variant	Nav2	protein_coding	NM_175272:c.943+324C>T	NA	MODIFIER	rs32435385	NA	chr7	49420664	49420664	C	T	hom	intron_variant(MODIFIER|||c.760+324C>T|2371|Nav2|protein_coding|CODING|NM_001111016|7|1),intron_variant(MODIFIER|||c.943+324C>T|2432|Nav2|protein_coding|CODING|NM_175272|6|1)
chr7	49071339	49071339	intron_variant	Nav2	protein_coding	NM_175272:c.943+1251T>C	NA	MODIFIER	rs32875248	NA	chr7	49421591	49421591	T	C	hom	intron_variant(MODIFIER|||c.760+1251T>C|2371|Nav2|protein_coding|CODING|NM_001111016|7|1),intron_variant(MODIFIER|||c.943+1251T>C|2432|Nav2|protein_coding|CODING|NM_175272|6|1)
chr7	49072331	49072331	intron_variant	Nav2	protein_coding	NM_175272:c.943+2243A>G	NA	MODIFIER	rs31434586	NA	chr7	49422583	49422583	A	G	hom	intron_variant(MODIFIER|||c.760+2243A>G|2371|Nav2|protein_coding|CODING|NM_001111016|7|1),intron_variant(MODIFIER|||c.943+2243A>G|2432|Nav2|protein_coding|CODING|NM_175272|6|1)
chr7	49072765	49072765	intron_variant	Nav2	protein_coding	NM_175272:c.943+2677T>C	NA	MODIFIER	rs32297838	NA	chr7	49423017	49423017	T	C	hom	intron_variant(MODIFIER|||c.760+2677T>C|2371|Nav2|protein_coding|CODING|NM_001111016|7|1),intron_variant(MODIFIER|||c.943+2677T>C|2432|Nav2|protein_coding|CODING|NM_175272|6|1)
chr7	49072929	49072929	intron_variant	Nav2	protein_coding	NM_175272:c.943+2841C>T	NA	MODIFIER	rs32383700	NA	chr7	49423181	49423181	C	T	hom	intron_variant(MODIFIER|||c.760+2841C>T|2371|Nav2|protein_coding|CODING|NM_001111016|7|1),intron_variant(MODIFIER|||c.943+2841C>T|2432|Nav2|protein_coding|CODING|NM_175272|6|1)
chr7	49073108	49073108	intron_variant	Nav2	protein_coding	NM_175272:c.943+3020C>T	NA	MODIFIER	rs31340011	NA	chr7	49423360	49423360	C	T	hom	intron_variant(MODIFIER|||c.760+3020C>T|2371|Nav2|protein_coding|CODING|NM_001111016|7|1),intron_variant(MODIFIER|||c.943+3020C>T|2432|Nav2|protein_coding|CODING|NM_175272|6|1)
chr7	49073221	49073221	intron_variant	Nav2	protein_coding	NM_175272:c.943+3133A>C	NA	MODIFIER	rs31101554	NA	chr7	49423473	49423473	A	C	hom	intron_variant(MODIFIER|||c.760+3133A>C|2371|Nav2|protein_coding|CODING|NM_001111016|7|1),intron_variant(MODIFIER|||c.943+3133A>C|2432|Nav2|protein_coding|CODING|NM_175272|6|1)
chr7	49073389	49073389	intron_variant	Nav2	protein_coding	NM_175272:c.943+3301G>A	NA	MODIFIER	rs32272258	NA	chr7	49423641	49423641	G	A	hom	intron_variant(MODIFIER|||c.760+3301G>A|2371|Nav2|protein_coding|CODING|NM_001111016|7|1),intron_variant(MODIFIER|||c.943+3301G>A|2432|Nav2|protein_coding|CODING|NM_175272|6|1)
chr7	49073515	49073515	intron_variant	Nav2	protein_coding	NM_175272:c.943+3427C>T	NA	MODIFIER	rs31091920	NA	chr7	49423767	49423767	C	T	hom	intron_variant(MODIFIER|||c.760+3427C>T|2371|Nav2|protein_coding|CODING|NM_001111016|7|1),intron_variant(MODIFIER|||c.943+3427C>T|2432|Nav2|protein_coding|CODING|NM_175272|6|1)
chr7	49073764	49073764	intron_variant	Nav2	protein_coding	NM_175272:c.943+3676T>C	NA	MODIFIER	rs239455263	NA	chr7	49424016	49424016	T	C	hom	intron_variant(MODIFIER|||c.760+3676T>C|2371|Nav2|protein_coding|CODING|NM_001111016|7|1),intron_variant(MODIFIER|||c.943+3676T>C|2432|Nav2|protein_coding|CODING|NM_175272|6|1)
chr7	49074331	49074331	intron_variant	Nav2	protein_coding	NM_175272:c.943+4243T>C	NA	MODIFIER	rs32877607	NA	chr7	49424583	49424583	T	C	hom	intron_variant(MODIFIER|||c.760+4243T>C|2371|Nav2|protein_coding|CODING|NM_001111016|7|1),intron_variant(MODIFIER|||c.943+4243T>C|2432|Nav2|protein_coding|CODING|NM_175272|6|1)
chr7	49074888	49074888	intron_variant	Nav2	protein_coding	NM_175272:c.943+4800T>C	NA	MODIFIER	rs50873105	NA	chr7	49425140	49425140	T	C	hom	intron_variant(MODIFIER|||c.760+4800T>C|2371|Nav2|protein_coding|CODING|NM_001111016|7|1),intron_variant(MODIFIER|||c.943+4800T>C|2432|Nav2|protein_coding|CODING|NM_175272|6|1)
chr7	49075232	49075232	intron_variant	Nav2	protein_coding	NM_175272:c.943+5144A>G	NA	MODIFIER	rs32878187	NA	chr7	49425484	49425484	A	G	hom	intron_variant(MODIFIER|||c.760+5144A>G|2371|Nav2|protein_coding|CODING|NM_001111016|7|1),intron_variant(MODIFIER|||c.943+5144A>G|2432|Nav2|protein_coding|CODING|NM_175272|6|1)
chr7	49075657	49075657	intron_variant	Nav2	protein_coding	NM_175272:c.943+5569A>G	NA	MODIFIER	rs32878190	NA	chr7	49425909	49425909	A	G	hom	intron_variant(MODIFIER|||c.760+5569A>G|2371|Nav2|protein_coding|CODING|NM_001111016|7|1),intron_variant(MODIFIER|||c.943+5569A>G|2432|Nav2|protein_coding|CODING|NM_175272|6|1)
chr7	49075981	49075981	intron_variant	Nav2	protein_coding	NM_175272:c.943+5893G>A	NA	MODIFIER	rs32878896	NA	chr7	49426233	49426233	G	A	hom	intron_variant(MODIFIER|||c.760+5893G>A|2371|Nav2|protein_coding|CODING|NM_001111016|7|1),intron_variant(MODIFIER|||c.943+5893G>A|2432|Nav2|protein_coding|CODING|NM_175272|6|1)
chr7	49076656	49076656	intron_variant	Nav2	protein_coding	NM_175272:c.943+6568A>G	NA	MODIFIER	rs32530225	NA	chr7	49426908	49426908	A	G	hom	intron_variant(MODIFIER|||c.760+6568A>G|2371|Nav2|protein_coding|CODING|NM_001111016|7|1),intron_variant(MODIFIER|||c.943+6568A>G|2432|Nav2|protein_coding|CODING|NM_175272|6|1)
chr7	49077668	49077668	intron_variant	Nav2	protein_coding	NM_175272:c.943+7580G>T	NA	MODIFIER	rs32879668	NA	chr7	49427920	49427920	G	T	hom	intron_variant(MODIFIER|||c.760+7580G>T|2371|Nav2|protein_coding|CODING|NM_001111016|7|1),intron_variant(MODIFIER|||c.943+7580G>T|2432|Nav2|protein_coding|CODING|NM_175272|6|1)
chr7	49079909	49079909	intron_variant	Nav2	protein_coding	NM_175272:c.943+9821C>T	NA	MODIFIER	rs260501032	NA	chr7	49430161	49430161	C	T	hom	intron_variant(MODIFIER|||c.760+9821C>T|2371|Nav2|protein_coding|CODING|NM_001111016|7|1),intron_variant(MODIFIER|||c.943+9821C>T|2432|Nav2|protein_coding|CODING|NM_175272|6|1)
chr7	49080732	49080732	intron_variant	Nav2	protein_coding	NM_175272:c.943+10644T>G	NA	MODIFIER	rs31273303	NA	chr7	49430984	49430984	T	G	hom	intron_variant(MODIFIER|||c.760+10644T>G|2371|Nav2|protein_coding|CODING|NM_001111016|7|1),intron_variant(MODIFIER|||c.943+10644T>G|2432|Nav2|protein_coding|CODING|NM_175272|6|1)
chr7	49081548	49081548	intron_variant	Nav2	protein_coding	NM_175272:c.943+11460G>A	NA	MODIFIER	rs32194268	NA	chr7	49431800	49431800	G	A	hom	intron_variant(MODIFIER|||c.760+11460G>A|2371|Nav2|protein_coding|CODING|NM_001111016|7|1),intron_variant(MODIFIER|||c.943+11460G>A|2432|Nav2|protein_coding|CODING|NM_175272|6|1)
chr7	49081797	49081797	intron_variant	Nav2	protein_coding	NM_175272:c.943+11709A>G	NA	MODIFIER	rs31509377	NA	chr7	49432049	49432049	A	G	hom	intron_variant(MODIFIER|||c.760+11709A>G|2371|Nav2|protein_coding|CODING|NM_001111016|7|1),intron_variant(MODIFIER|||c.943+11709A>G|2432|Nav2|protein_coding|CODING|NM_175272|6|1)
chr7	49082330	49082330	intron_variant	Nav2	protein_coding	NM_175272:c.943+12242G>A	NA	MODIFIER	rs32293691	NA	chr7	49432582	49432582	G	A	hom	intron_variant(MODIFIER|||c.760+12242G>A|2371|Nav2|protein_coding|CODING|NM_001111016|7|1),intron_variant(MODIFIER|||c.943+12242G>A|2432|Nav2|protein_coding|CODING|NM_175272|6|1)
chr7	49082484	49082484	intron_variant	Nav2	protein_coding	NM_175272:c.943+12396G>A	NA	MODIFIER	rs31979058	NA	chr7	49432736	49432736	G	A	hom	intron_variant(MODIFIER|||c.760+12396G>A|2371|Nav2|protein_coding|CODING|NM_001111016|7|1),intron_variant(MODIFIER|||c.943+12396G>A|2432|Nav2|protein_coding|CODING|NM_175272|6|1)
chr7	49083448	49083448	intron_variant	Nav2	protein_coding	NM_175272:c.943+13360A>G	NA	MODIFIER	rs31502174	NA	chr7	49433700	49433700	A	G	hom	intron_variant(MODIFIER|||c.760+13360A>G|2371|Nav2|protein_coding|CODING|NM_001111016|7|1),intron_variant(MODIFIER|||c.943+13360A>G|2432|Nav2|protein_coding|CODING|NM_175272|6|1)
chr7	49084125	49084125	intron_variant	Nav2	protein_coding	NM_175272:c.943+14037A>G	NA	MODIFIER	rs31249199	NA	chr7	49434377	49434377	A	G	hom	intron_variant(MODIFIER|||c.760+14037A>G|2371|Nav2|protein_coding|CODING|NM_001111016|7|1),intron_variant(MODIFIER|||c.943+14037A>G|2432|Nav2|protein_coding|CODING|NM_175272|6|1)
chr7	49084715	49084715	intron_variant	Nav2	protein_coding	NM_175272:c.943+14627G>T	NA	MODIFIER	rs32324259	NA	chr7	49434967	49434967	G	T	hom	intron_variant(MODIFIER|||c.760+14627G>T|2371|Nav2|protein_coding|CODING|NM_001111016|7|1),intron_variant(MODIFIER|||c.943+14627G>T|2432|Nav2|protein_coding|CODING|NM_175272|6|1)
chr7	49085510	49085510	intron_variant	Nav2	protein_coding	NM_175272:c.943+15422A>G	NA	MODIFIER	rs32878156	NA	chr7	49435762	49435762	A	G	hom	intron_variant(MODIFIER|||c.760+15422A>G|2371|Nav2|protein_coding|CODING|NM_001111016|7|1),intron_variant(MODIFIER|||c.943+15422A>G|2432|Nav2|protein_coding|CODING|NM_175272|6|1)
chr7	49085541	49085541	intron_variant	Nav2	protein_coding	NM_175272:c.943+15453G>A	NA	MODIFIER	rs32878157	NA	chr7	49435793	49435793	G	A	hom	intron_variant(MODIFIER|||c.760+15453G>A|2371|Nav2|protein_coding|CODING|NM_001111016|7|1),intron_variant(MODIFIER|||c.943+15453G>A|2432|Nav2|protein_coding|CODING|NM_175272|6|1)
chr7	49085846	49085846	intron_variant	Nav2	protein_coding	NM_175272:c.943+15758G>A	NA	MODIFIER	rs51694043	NA	chr7	49436098	49436098	G	A	hom	intron_variant(MODIFIER|||c.760+15758G>A|2371|Nav2|protein_coding|CODING|NM_001111016|7|1),intron_variant(MODIFIER|||c.943+15758G>A|2432|Nav2|protein_coding|CODING|NM_175272|6|1)
chr7	49086071	49086071	intron_variant	Nav2	protein_coding	NM_175272:c.943+15983T>C	NA	MODIFIER	rs6217222	NA	chr7	49436323	49436323	T	C	hom	intron_variant(MODIFIER|||c.760+15983T>C|2371|Nav2|protein_coding|CODING|NM_001111016|7|1),intron_variant(MODIFIER|||c.943+15983T>C|2432|Nav2|protein_coding|CODING|NM_175272|6|1)
chr7	49086126	49086126	intron_variant	Nav2	protein_coding	NM_175272:c.944-16021T>C	NA	MODIFIER	rs32878162	NA	chr7	49436378	49436378	T	C	hom	intron_variant(MODIFIER|||c.761-16021T>C|2371|Nav2|protein_coding|CODING|NM_001111016|7|1),intron_variant(MODIFIER|||c.944-16021T>C|2432|Nav2|protein_coding|CODING|NM_175272|6|1)
chr7	49086331	49086331	intron_variant	Nav2	protein_coding	NM_175272:c.944-15816T>G	NA	MODIFIER	rs6218411	NA	chr7	49436583	49436583	T	G	hom	intron_variant(MODIFIER|||c.761-15816T>G|2371|Nav2|protein_coding|CODING|NM_001111016|7|1),intron_variant(MODIFIER|||c.944-15816T>G|2432|Nav2|protein_coding|CODING|NM_175272|6|1)
chr7	49086612	49086612	intron_variant	Nav2	protein_coding	NM_175272:c.944-15535G>A	NA	MODIFIER	rs32158879	NA	chr7	49436864	49436864	G	A	hom	intron_variant(MODIFIER|||c.761-15535G>A|2371|Nav2|protein_coding|CODING|NM_001111016|7|1),intron_variant(MODIFIER|||c.944-15535G>A|2432|Nav2|protein_coding|CODING|NM_175272|6|1)
chr7	49086657	49086657	intron_variant	Nav2	protein_coding	NM_175272:c.944-15490T>C	NA	MODIFIER	rs31757464	NA	chr7	49436909	49436909	T	C	hom	intron_variant(MODIFIER|||c.761-15490T>C|2371|Nav2|protein_coding|CODING|NM_001111016|7|1),intron_variant(MODIFIER|||c.944-15490T>C|2432|Nav2|protein_coding|CODING|NM_175272|6|1)
chr7	49086672	49086672	intron_variant	Nav2	protein_coding	NM_175272:c.944-15475T>C	NA	MODIFIER	rs32262991	NA	chr7	49436924	49436924	T	C	hom	intron_variant(MODIFIER|||c.761-15475T>C|2371|Nav2|protein_coding|CODING|NM_001111016|7|1),intron_variant(MODIFIER|||c.944-15475T>C|2432|Nav2|protein_coding|CODING|NM_175272|6|1)
chr7	49087427	49087427	intron_variant	Nav2	protein_coding	NM_175272:c.944-14720A>G	NA	MODIFIER	rs32030698	NA	chr7	49437679	49437679	A	G	hom	intron_variant(MODIFIER|||c.761-14720A>G|2371|Nav2|protein_coding|CODING|NM_001111016|7|1),intron_variant(MODIFIER|||c.944-14720A>G|2432|Nav2|protein_coding|CODING|NM_175272|6|1)
chr7	49087856	49087856	intron_variant	Nav2	protein_coding	NM_175272:c.944-14291T>C	NA	MODIFIER	rs31052254	NA	chr7	49438108	49438108	T	C	hom	intron_variant(MODIFIER|||c.761-14291T>C|2371|Nav2|protein_coding|CODING|NM_001111016|7|1),intron_variant(MODIFIER|||c.944-14291T>C|2432|Nav2|protein_coding|CODING|NM_175272|6|1)
chr7	49087926	49087926	intron_variant	Nav2	protein_coding	NM_175272:c.944-14221A>G	NA	MODIFIER	rs32502356	NA	chr7	49438178	49438178	A	G	hom	intron_variant(MODIFIER|||c.761-14221A>G|2371|Nav2|protein_coding|CODING|NM_001111016|7|1),intron_variant(MODIFIER|||c.944-14221A>G|2432|Nav2|protein_coding|CODING|NM_175272|6|1)
chr7	49089305	49089305	intron_variant	Nav2	protein_coding	NM_175272:c.944-12842T>C	NA	MODIFIER	rs32365672	NA	chr7	49439557	49439557	T	C	hom	intron_variant(MODIFIER|||c.761-12842T>C|2371|Nav2|protein_coding|CODING|NM_001111016|7|1),intron_variant(MODIFIER|||c.944-12842T>C|2432|Nav2|protein_coding|CODING|NM_175272|6|1)
chr7	49089388	49089388	intron_variant	Nav2	protein_coding	NM_175272:c.944-12759G>C	NA	MODIFIER	rs31919286	NA	chr7	49439640	49439640	G	C	hom	intron_variant(MODIFIER|||c.761-12759G>C|2371|Nav2|protein_coding|CODING|NM_001111016|7|1),intron_variant(MODIFIER|||c.944-12759G>C|2432|Nav2|protein_coding|CODING|NM_175272|6|1)
chr7	49089451	49089451	intron_variant	Nav2	protein_coding	NM_175272:c.944-12696G>A	NA	MODIFIER	rs31273299	NA	chr7	49439703	49439703	G	A	hom	intron_variant(MODIFIER|||c.761-12696G>A|2371|Nav2|protein_coding|CODING|NM_001111016|7|1),intron_variant(MODIFIER|||c.944-12696G>A|2432|Nav2|protein_coding|CODING|NM_175272|6|1)
chr7	49089556	49089556	intron_variant	Nav2	protein_coding	NM_175272:c.944-12591G>A	NA	MODIFIER	rs6162901	NA	chr7	49439808	49439808	G	A	hom	intron_variant(MODIFIER|||c.761-12591G>A|2371|Nav2|protein_coding|CODING|NM_001111016|7|1),intron_variant(MODIFIER|||c.944-12591G>A|2432|Nav2|protein_coding|CODING|NM_175272|6|1)
chr7	49089691	49089691	intron_variant	Nav2	protein_coding	NM_175272:c.944-12456A>G	NA	MODIFIER	rs32880965	NA	chr7	49439943	49439943	A	G	hom	intron_variant(MODIFIER|||c.761-12456A>G|2371|Nav2|protein_coding|CODING|NM_001111016|7|1),intron_variant(MODIFIER|||c.944-12456A>G|2432|Nav2|protein_coding|CODING|NM_175272|6|1)
chr7	49089718	49089718	intron_variant	Nav2	protein_coding	NM_175272:c.944-12429C>T	NA	MODIFIER	rs31526673	NA	chr7	49439970	49439970	C	T	hom	intron_variant(MODIFIER|||c.761-12429C>T|2371|Nav2|protein_coding|CODING|NM_001111016|7|1),intron_variant(MODIFIER|||c.944-12429C>T|2432|Nav2|protein_coding|CODING|NM_175272|6|1)
chr7	49089733	49089733	intron_variant	Nav2	protein_coding	NM_175272:c.944-12414A>G	NA	MODIFIER	rs32204495	NA	chr7	49439985	49439985	A	G	hom	intron_variant(MODIFIER|||c.761-12414A>G|2371|Nav2|protein_coding|CODING|NM_001111016|7|1),intron_variant(MODIFIER|||c.944-12414A>G|2432|Nav2|protein_coding|CODING|NM_175272|6|1)
chr7	49089744	49089744	intron_variant	Nav2	protein_coding	NM_175272:c.944-12403A>G	NA	MODIFIER	rs32269039	NA	chr7	49439996	49439996	A	G	hom	intron_variant(MODIFIER|||c.761-12403A>G|2371|Nav2|protein_coding|CODING|NM_001111016|7|1),intron_variant(MODIFIER|||c.944-12403A>G|2432|Nav2|protein_coding|CODING|NM_175272|6|1)
chr7	49090434	49090434	intron_variant	Nav2	protein_coding	NM_175272:c.944-11713T>A	NA	MODIFIER	rs32880969	NA	chr7	49440686	49440686	T	A	hom	intron_variant(MODIFIER|||c.761-11713T>A|2371|Nav2|protein_coding|CODING|NM_001111016|7|1),intron_variant(MODIFIER|||c.944-11713T>A|2432|Nav2|protein_coding|CODING|NM_175272|6|1)
chr7	49090542	49090542	intron_variant	Nav2	protein_coding	NM_175272:c.944-11605T>C	NA	MODIFIER	rs32880970	NA	chr7	49440794	49440794	T	C	hom	intron_variant(MODIFIER|||c.761-11605T>C|2371|Nav2|protein_coding|CODING|NM_001111016|7|1),intron_variant(MODIFIER|||c.944-11605T>C|2432|Nav2|protein_coding|CODING|NM_175272|6|1)
chr7	49090581	49090581	intron_variant	Nav2	protein_coding	NM_175272:c.944-11566T>C	NA	MODIFIER	rs32189571	NA	chr7	49440833	49440833	T	C	hom	intron_variant(MODIFIER|||c.761-11566T>C|2371|Nav2|protein_coding|CODING|NM_001111016|7|1),intron_variant(MODIFIER|||c.944-11566T>C|2432|Nav2|protein_coding|CODING|NM_175272|6|1)
chr7	49090988	49090988	intron_variant	Nav2	protein_coding	NM_175272:c.944-11159G>A	NA	MODIFIER	rs31995781	NA	chr7	49441240	49441240	G	A	hom	intron_variant(MODIFIER|||c.761-11159G>A|2371|Nav2|protein_coding|CODING|NM_001111016|7|1),intron_variant(MODIFIER|||c.944-11159G>A|2432|Nav2|protein_coding|CODING|NM_175272|6|1)
chr7	49091237	49091237	intron_variant	Nav2	protein_coding	NM_175272:c.944-10910T>C	NA	MODIFIER	rs31551633	NA	chr7	49441489	49441489	T	C	hom	intron_variant(MODIFIER|||c.761-10910T>C|2371|Nav2|protein_coding|CODING|NM_001111016|7|1),intron_variant(MODIFIER|||c.944-10910T>C|2432|Nav2|protein_coding|CODING|NM_175272|6|1)
chr7	49091324	49091324	intron_variant	Nav2	protein_coding	NM_175272:c.944-10823C>A	NA	MODIFIER	rs31564454	NA	chr7	49441576	49441576	C	A	hom	intron_variant(MODIFIER|||c.761-10823C>A|2371|Nav2|protein_coding|CODING|NM_001111016|7|1),intron_variant(MODIFIER|||c.944-10823C>A|2432|Nav2|protein_coding|CODING|NM_175272|6|1)
chr7	49091421	49091421	intron_variant	Nav2	protein_coding	NM_175272:c.944-10726T>C	NA	MODIFIER	rs32132953	NA	chr7	49441673	49441673	T	C	hom	intron_variant(MODIFIER|||c.761-10726T>C|2371|Nav2|protein_coding|CODING|NM_001111016|7|1),intron_variant(MODIFIER|||c.944-10726T>C|2432|Nav2|protein_coding|CODING|NM_175272|6|1)
chr7	49091688	49091688	intron_variant	Nav2	protein_coding	NM_175272:c.944-10459A>G	NA	MODIFIER	rs31601498	NA	chr7	49441940	49441940	A	G	hom	intron_variant(MODIFIER|||c.761-10459A>G|2371|Nav2|protein_coding|CODING|NM_001111016|7|1),intron_variant(MODIFIER|||c.944-10459A>G|2432|Nav2|protein_coding|CODING|NM_175272|6|1)
chr7	49091713	49091713	intron_variant	Nav2	protein_coding	NM_175272:c.944-10434C>T	NA	MODIFIER	rs31440915	NA	chr7	49441965	49441965	C	T	hom	intron_variant(MODIFIER|||c.761-10434C>T|2371|Nav2|protein_coding|CODING|NM_001111016|7|1),intron_variant(MODIFIER|||c.944-10434C>T|2432|Nav2|protein_coding|CODING|NM_175272|6|1)
chr7	49091816	49091816	intron_variant	Nav2	protein_coding	NM_175272:c.944-10331T>C	NA	MODIFIER	rs32066868	NA	chr7	49442068	49442068	T	C	hom	intron_variant(MODIFIER|||c.761-10331T>C|2371|Nav2|protein_coding|CODING|NM_001111016|7|1),intron_variant(MODIFIER|||c.944-10331T>C|2432|Nav2|protein_coding|CODING|NM_175272|6|1)
chr7	49091855	49091855	intron_variant	Nav2	protein_coding	NM_175272:c.944-10292A>G	NA	MODIFIER	rs31142150	NA	chr7	49442107	49442107	A	G	hom	intron_variant(MODIFIER|||c.761-10292A>G|2371|Nav2|protein_coding|CODING|NM_001111016|7|1),intron_variant(MODIFIER|||c.944-10292A>G|2432|Nav2|protein_coding|CODING|NM_175272|6|1)
chr7	49091872	49091872	intron_variant	Nav2	protein_coding	NM_175272:c.944-10275T>G	NA	MODIFIER	rs32159577	NA	chr7	49442124	49442124	T	G	hom	intron_variant(MODIFIER|||c.761-10275T>G|2371|Nav2|protein_coding|CODING|NM_001111016|7|1),intron_variant(MODIFIER|||c.944-10275T>G|2432|Nav2|protein_coding|CODING|NM_175272|6|1)
chr7	49091996	49091996	intron_variant	Nav2	protein_coding	NM_175272:c.944-10151T>C	NA	MODIFIER	rs31645608	NA	chr7	49442248	49442248	T	C	hom	intron_variant(MODIFIER|||c.761-10151T>C|2371|Nav2|protein_coding|CODING|NM_001111016|7|1),intron_variant(MODIFIER|||c.944-10151T>C|2432|Nav2|protein_coding|CODING|NM_175272|6|1)
chr7	49092762	49092762	intron_variant	Nav2	protein_coding	NM_175272:c.944-9385A>G	NA	MODIFIER	rs31791230	NA	chr7	49443014	49443014	A	G	hom	intron_variant(MODIFIER|||c.761-9385A>G|2371|Nav2|protein_coding|CODING|NM_001111016|7|1),intron_variant(MODIFIER|||c.944-9385A>G|2432|Nav2|protein_coding|CODING|NM_175272|6|1)
chr7	49093390	49093390	intron_variant	Nav2	protein_coding	NM_175272:c.944-8757C>G	NA	MODIFIER	rs32882739	NA	chr7	49443642	49443642	C	G	hom	intron_variant(MODIFIER|||c.761-8757C>G|2371|Nav2|protein_coding|CODING|NM_001111016|7|1),intron_variant(MODIFIER|||c.944-8757C>G|2432|Nav2|protein_coding|CODING|NM_175272|6|1)
chr7	49093580	49093580	intron_variant	Nav2	protein_coding	NM_175272:c.944-8567A>G	NA	MODIFIER	rs32877145	NA	chr7	49443832	49443832	A	G	hom	intron_variant(MODIFIER|||c.761-8567A>G|2371|Nav2|protein_coding|CODING|NM_001111016|7|1),intron_variant(MODIFIER|||c.944-8567A>G|2432|Nav2|protein_coding|CODING|NM_175272|6|1)
chr7	49093675	49093675	intron_variant	Nav2	protein_coding	NM_175272:c.944-8472T>C	NA	MODIFIER	rs45853460	NA	chr7	49443927	49443927	T	C	hom	intron_variant(MODIFIER|||c.761-8472T>C|2371|Nav2|protein_coding|CODING|NM_001111016|7|1),intron_variant(MODIFIER|||c.944-8472T>C|2432|Nav2|protein_coding|CODING|NM_175272|6|1)
chr7	49093790	49093790	intron_variant	Nav2	protein_coding	NM_175272:c.944-8357T>C	NA	MODIFIER	rs50787406	NA	chr7	49444042	49444042	T	C	hom	intron_variant(MODIFIER|||c.761-8357T>C|2371|Nav2|protein_coding|CODING|NM_001111016|7|1),intron_variant(MODIFIER|||c.944-8357T>C|2432|Nav2|protein_coding|CODING|NM_175272|6|1)
chr7	49094061	49094061	intron_variant	Nav2	protein_coding	NM_175272:c.944-8086G>A	NA	MODIFIER	rs247489606	NA	chr7	49444313	49444313	G	A	hom	intron_variant(MODIFIER|||c.761-8086G>A|2371|Nav2|protein_coding|CODING|NM_001111016|7|1),intron_variant(MODIFIER|||c.944-8086G>A|2432|Nav2|protein_coding|CODING|NM_175272|6|1)
chr7	49094070	49094070	intron_variant	Nav2	protein_coding	NM_175272:c.944-8077C>G	NA	MODIFIER	rs266165707	NA	chr7	49444322	49444322	C	G	hom	intron_variant(MODIFIER|||c.761-8077C>G|2371|Nav2|protein_coding|CODING|NM_001111016|7|1),intron_variant(MODIFIER|||c.944-8077C>G|2432|Nav2|protein_coding|CODING|NM_175272|6|1)
chr7	49094141	49094141	intron_variant	Nav2	protein_coding	NM_175272:c.944-8006T>C	NA	MODIFIER	rs235057361	NA	chr7	49444393	49444393	T	C	hom	intron_variant(MODIFIER|||c.761-8006T>C|2371|Nav2|protein_coding|CODING|NM_001111016|7|1),intron_variant(MODIFIER|||c.944-8006T>C|2432|Nav2|protein_coding|CODING|NM_175272|6|1)
chr7	49094402	49094402	intron_variant	Nav2	protein_coding	NM_175272:c.944-7745A>G	NA	MODIFIER	rs32877151	NA	chr7	49444654	49444654	A	G	hom	intron_variant(MODIFIER|||c.761-7745A>G|2371|Nav2|protein_coding|CODING|NM_001111016|7|1),intron_variant(MODIFIER|||c.944-7745A>G|2432|Nav2|protein_coding|CODING|NM_175272|6|1)
chr7	49094507	49094507	intron_variant	Nav2	protein_coding	NM_175272:c.944-7640G>A	NA	MODIFIER	rs32877153	NA	chr7	49444759	49444759	G	A	hom	intron_variant(MODIFIER|||c.761-7640G>A|2371|Nav2|protein_coding|CODING|NM_001111016|7|1),intron_variant(MODIFIER|||c.944-7640G>A|2432|Nav2|protein_coding|CODING|NM_175272|6|1)
chr7	49094626	49094626	intron_variant	Nav2	protein_coding	NM_175272:c.944-7521G>A	NA	MODIFIER	NA	NA	chr7	49444878	49444878	G	A	hom	intron_variant(MODIFIER|||c.761-7521G>A|2371|Nav2|protein_coding|CODING|NM_001111016|7|1),intron_variant(MODIFIER|||c.944-7521G>A|2432|Nav2|protein_coding|CODING|NM_175272|6|1)
chr7	49094760	49094760	intron_variant	Nav2	protein_coding	NM_175272:c.944-7387G>A	NA	MODIFIER	rs48501537	NA	chr7	49445012	49445012	G	A	hom	intron_variant(MODIFIER|||c.761-7387G>A|2371|Nav2|protein_coding|CODING|NM_001111016|7|1),intron_variant(MODIFIER|||c.944-7387G>A|2432|Nav2|protein_coding|CODING|NM_175272|6|1)
chr7	49094838	49094838	intron_variant	Nav2	protein_coding	NM_175272:c.944-7309G>T	NA	MODIFIER	rs47745892	NA	chr7	49445090	49445090	G	T	hom	intron_variant(MODIFIER|||c.761-7309G>T|2371|Nav2|protein_coding|CODING|NM_001111016|7|1),intron_variant(MODIFIER|||c.944-7309G>T|2432|Nav2|protein_coding|CODING|NM_175272|6|1)
chr7	49094860	49094860	intron_variant	Nav2	protein_coding	NM_175272:c.944-7287G>A	NA	MODIFIER	rs49887263	NA	chr7	49445112	49445112	G	A	hom	intron_variant(MODIFIER|||c.761-7287G>A|2371|Nav2|protein_coding|CODING|NM_001111016|7|1),intron_variant(MODIFIER|||c.944-7287G>A|2432|Nav2|protein_coding|CODING|NM_175272|6|1)
chr7	49094959	49094959	intron_variant	Nav2	protein_coding	NM_175272:c.944-7188T>A	NA	MODIFIER	rs32877675	NA	chr7	49445211	49445211	T	A	hom	intron_variant(MODIFIER|||c.761-7188T>A|2371|Nav2|protein_coding|CODING|NM_001111016|7|1),intron_variant(MODIFIER|||c.944-7188T>A|2432|Nav2|protein_coding|CODING|NM_175272|6|1)
chr7	49094968	49094968	intron_variant	Nav2	protein_coding	NM_175272:c.944-7179T>C	NA	MODIFIER	rs32877676	NA	chr7	49445220	49445220	T	C	hom	intron_variant(MODIFIER|||c.761-7179T>C|2371|Nav2|protein_coding|CODING|NM_001111016|7|1),intron_variant(MODIFIER|||c.944-7179T>C|2432|Nav2|protein_coding|CODING|NM_175272|6|1)
chr7	49095016	49095016	intron_variant	Nav2	protein_coding	NM_175272:c.944-7131A>G	NA	MODIFIER	rs51643816	NA	chr7	49445268	49445268	A	G	hom	intron_variant(MODIFIER|||c.761-7131A>G|2371|Nav2|protein_coding|CODING|NM_001111016|7|1),intron_variant(MODIFIER|||c.944-7131A>G|2432|Nav2|protein_coding|CODING|NM_175272|6|1)
chr7	49095122	49095122	intron_variant	Nav2	protein_coding	NM_175272:c.944-7025G>A	NA	MODIFIER	rs52154528	NA	chr7	49445374	49445374	G	A	hom	intron_variant(MODIFIER|||c.761-7025G>A|2371|Nav2|protein_coding|CODING|NM_001111016|7|1),intron_variant(MODIFIER|||c.944-7025G>A|2432|Nav2|protein_coding|CODING|NM_175272|6|1)
chr7	49095370	49095370	intron_variant	Nav2	protein_coding	NM_175272:c.944-6777T>C	NA	MODIFIER	rs237071040	NA	chr7	49445622	49445622	T	C	hom	intron_variant(MODIFIER|||c.761-6777T>C|2371|Nav2|protein_coding|CODING|NM_001111016|7|1),intron_variant(MODIFIER|||c.944-6777T>C|2432|Nav2|protein_coding|CODING|NM_175272|6|1)
chr7	49095410	49095410	intron_variant	Nav2	protein_coding	NM_175272:c.944-6737C>A	NA	MODIFIER	rs32163815	NA	chr7	49445662	49445662	C	A	hom	intron_variant(MODIFIER|||c.761-6737C>A|2371|Nav2|protein_coding|CODING|NM_001111016|7|1),intron_variant(MODIFIER|||c.944-6737C>A|2432|Nav2|protein_coding|CODING|NM_175272|6|1)
chr7	49095912	49095912	intron_variant	Nav2	protein_coding	NM_175272:c.944-6235A>T	NA	MODIFIER	rs261008752	NA	chr7	49446164	49446164	A	T	hom	intron_variant(MODIFIER|||c.761-6235A>T|2371|Nav2|protein_coding|CODING|NM_001111016|7|1),intron_variant(MODIFIER|||c.944-6235A>T|2432|Nav2|protein_coding|CODING|NM_175272|6|1)
chr7	49096087	49096087	intron_variant	Nav2	protein_coding	NM_175272:c.944-6060C>T	NA	MODIFIER	rs32877680	NA	chr7	49446339	49446339	C	T	hom	intron_variant(MODIFIER|||c.761-6060C>T|2371|Nav2|protein_coding|CODING|NM_001111016|7|1),intron_variant(MODIFIER|||c.944-6060C>T|2432|Nav2|protein_coding|CODING|NM_175272|6|1)
chr7	49096713	49096713	intron_variant	Nav2	protein_coding	NM_175272:c.944-5434C>A	NA	MODIFIER	rs32878317	NA	chr7	49446965	49446965	C	A	hom	intron_variant(MODIFIER|||c.761-5434C>A|2371|Nav2|protein_coding|CODING|NM_001111016|7|1),intron_variant(MODIFIER|||c.944-5434C>A|2432|Nav2|protein_coding|CODING|NM_175272|6|1)
chr7	49096773	49096773	intron_variant	Nav2	protein_coding	NM_175272:c.944-5374A>G	NA	MODIFIER	rs32878318	NA	chr7	49447025	49447025	A	G	hom	intron_variant(MODIFIER|||c.761-5374A>G|2371|Nav2|protein_coding|CODING|NM_001111016|7|1),intron_variant(MODIFIER|||c.944-5374A>G|2432|Nav2|protein_coding|CODING|NM_175272|6|1)
chr7	49096959	49096959	intron_variant	Nav2	protein_coding	NM_175272:c.944-5188A>G	NA	MODIFIER	rs32878319	NA	chr7	49447211	49447211	A	G	hom	intron_variant(MODIFIER|||c.761-5188A>G|2371|Nav2|protein_coding|CODING|NM_001111016|7|1),intron_variant(MODIFIER|||c.944-5188A>G|2432|Nav2|protein_coding|CODING|NM_175272|6|1)
chr7	49097114	49097114	intron_variant	Nav2	protein_coding	NM_175272:c.944-5033C>T	NA	MODIFIER	rs32878321	NA	chr7	49447366	49447366	C	T	hom	intron_variant(MODIFIER|||c.761-5033C>T|2371|Nav2|protein_coding|CODING|NM_001111016|7|1),intron_variant(MODIFIER|||c.944-5033C>T|2432|Nav2|protein_coding|CODING|NM_175272|6|1)
chr7	49097287	49097287	intron_variant	Nav2	protein_coding	NM_175272:c.944-4860C>G	NA	MODIFIER	rs218914074	NA	chr7	49447539	49447539	C	G	hom	intron_variant(MODIFIER|||c.761-4860C>G|2371|Nav2|protein_coding|CODING|NM_001111016|7|1),intron_variant(MODIFIER|||c.944-4860C>G|2432|Nav2|protein_coding|CODING|NM_175272|6|1)
chr7	49097348	49097348	intron_variant	Nav2	protein_coding	NM_175272:c.944-4799C>T	NA	MODIFIER	rs214508734	NA	chr7	49447600	49447600	C	T	hom	intron_variant(MODIFIER|||c.761-4799C>T|2371|Nav2|protein_coding|CODING|NM_001111016|7|1),intron_variant(MODIFIER|||c.944-4799C>T|2432|Nav2|protein_coding|CODING|NM_175272|6|1)
chr7	49097533	49097533	intron_variant	Nav2	protein_coding	NM_175272:c.944-4614G>A	NA	MODIFIER	rs251697779	NA	chr7	49447785	49447785	G	A	hom	intron_variant(MODIFIER|||c.761-4614G>A|2371|Nav2|protein_coding|CODING|NM_001111016|7|1),intron_variant(MODIFIER|||c.944-4614G>A|2432|Nav2|protein_coding|CODING|NM_175272|6|1)
chr7	49097620	49097620	intron_variant	Nav2	protein_coding	NM_175272:c.944-4527A>C	NA	MODIFIER	rs237875196	NA	chr7	49447872	49447872	A	C	hom	intron_variant(MODIFIER|||c.761-4527A>C|2371|Nav2|protein_coding|CODING|NM_001111016|7|1),intron_variant(MODIFIER|||c.944-4527A>C|2432|Nav2|protein_coding|CODING|NM_175272|6|1)
chr7	49097661	49097661	intron_variant	Nav2	protein_coding	NM_175272:c.944-4486C>T	NA	MODIFIER	rs257217300	NA	chr7	49447913	49447913	C	T	hom	intron_variant(MODIFIER|||c.761-4486C>T|2371|Nav2|protein_coding|CODING|NM_001111016|7|1),intron_variant(MODIFIER|||c.944-4486C>T|2432|Nav2|protein_coding|CODING|NM_175272|6|1)
chr7	49097856	49097856	intron_variant	Nav2	protein_coding	NM_175272:c.944-4291A>G	NA	MODIFIER	rs240006400	NA	chr7	49448108	49448108	A	G	hom	intron_variant(MODIFIER|||c.761-4291A>G|2371|Nav2|protein_coding|CODING|NM_001111016|7|1),intron_variant(MODIFIER|||c.944-4291A>G|2432|Nav2|protein_coding|CODING|NM_175272|6|1)
chr7	49097985	49097985	intron_variant	Nav2	protein_coding	NM_175272:c.944-4162G>C	NA	MODIFIER	rs32878322	NA	chr7	49448237	49448237	G	C	hom	intron_variant(MODIFIER|||c.761-4162G>C|2371|Nav2|protein_coding|CODING|NM_001111016|7|1),intron_variant(MODIFIER|||c.944-4162G>C|2432|Nav2|protein_coding|CODING|NM_175272|6|1)
chr7	49098083	49098083	intron_variant	Nav2	protein_coding	NM_175272:c.944-4064A>C	NA	MODIFIER	rs32878323	NA	chr7	49448335	49448335	A	C	hom	intron_variant(MODIFIER|||c.761-4064A>C|2371|Nav2|protein_coding|CODING|NM_001111016|7|1),intron_variant(MODIFIER|||c.944-4064A>C|2432|Nav2|protein_coding|CODING|NM_175272|6|1)
chr7	49098429	49098429	intron_variant	Nav2	protein_coding	NM_175272:c.944-3718C>T	NA	MODIFIER	rs32879036	NA	chr7	49448681	49448681	C	T	hom	intron_variant(MODIFIER|||c.761-3718C>T|2371|Nav2|protein_coding|CODING|NM_001111016|7|1),intron_variant(MODIFIER|||c.944-3718C>T|2432|Nav2|protein_coding|CODING|NM_175272|6|1)
chr7	49098467	49098467	intron_variant	Nav2	protein_coding	NM_175272:c.944-3680C>T	NA	MODIFIER	rs253785550	NA	chr7	49448719	49448719	C	T	hom	intron_variant(MODIFIER|||c.761-3680C>T|2371|Nav2|protein_coding|CODING|NM_001111016|7|1),intron_variant(MODIFIER|||c.944-3680C>T|2432|Nav2|protein_coding|CODING|NM_175272|6|1)
chr7	49098473	49098473	intron_variant	Nav2	protein_coding	NM_175272:c.944-3674A>G	NA	MODIFIER	rs224275117	NA	chr7	49448725	49448725	A	G	hom	intron_variant(MODIFIER|||c.761-3674A>G|2371|Nav2|protein_coding|CODING|NM_001111016|7|1),intron_variant(MODIFIER|||c.944-3674A>G|2432|Nav2|protein_coding|CODING|NM_175272|6|1)
chr7	49098490	49098490	intron_variant	Nav2	protein_coding	NM_175272:c.944-3657T>G	NA	MODIFIER	rs243710492	NA	chr7	49448742	49448742	T	G	hom	intron_variant(MODIFIER|||c.761-3657T>G|2371|Nav2|protein_coding|CODING|NM_001111016|7|1),intron_variant(MODIFIER|||c.944-3657T>G|2432|Nav2|protein_coding|CODING|NM_175272|6|1)
chr7	49098499	49098499	intron_variant	Nav2	protein_coding	NM_175272:c.944-3648C>G	NA	MODIFIER	rs265323635	NA	chr7	49448751	49448751	C	G	hom	intron_variant(MODIFIER|||c.761-3648C>G|2371|Nav2|protein_coding|CODING|NM_001111016|7|1),intron_variant(MODIFIER|||c.944-3648C>G|2432|Nav2|protein_coding|CODING|NM_175272|6|1)
chr7	49098531	49098531	intron_variant	Nav2	protein_coding	NM_175272:c.944-3616G>A	NA	MODIFIER	rs32879037	NA	chr7	49448783	49448783	G	A	hom	intron_variant(MODIFIER|||c.761-3616G>A|2371|Nav2|protein_coding|CODING|NM_001111016|7|1),intron_variant(MODIFIER|||c.944-3616G>A|2432|Nav2|protein_coding|CODING|NM_175272|6|1)
chr7	49099102	49099102	intron_variant	Nav2	protein_coding	NM_175272:c.944-3045T>C	NA	MODIFIER	rs253369203	NA	chr7	49449354	49449354	T	C	hom	intron_variant(MODIFIER|||c.761-3045T>C|2371|Nav2|protein_coding|CODING|NM_001111016|7|1),intron_variant(MODIFIER|||c.944-3045T>C|2432|Nav2|protein_coding|CODING|NM_175272|6|1)
chr7	49099268	49099268	intron_variant	Nav2	protein_coding	NM_175272:c.944-2879A>G	NA	MODIFIER	rs49633692	NA	chr7	49449520	49449520	A	G	hom	intron_variant(MODIFIER|||c.761-2879A>G|2371|Nav2|protein_coding|CODING|NM_001111016|7|1),intron_variant(MODIFIER|||c.944-2879A>G|2432|Nav2|protein_coding|CODING|NM_175272|6|1)
chr7	49099397	49099397	intron_variant	Nav2	protein_coding	NM_175272:c.944-2750A>G	NA	MODIFIER	rs50035003	NA	chr7	49449649	49449649	A	G	hom	intron_variant(MODIFIER|||c.761-2750A>G|2371|Nav2|protein_coding|CODING|NM_001111016|7|1),intron_variant(MODIFIER|||c.944-2750A>G|2432|Nav2|protein_coding|CODING|NM_175272|6|1)
chr7	49099415	49099415	intron_variant	Nav2	protein_coding	NM_175272:c.944-2732A>G	NA	MODIFIER	rs48624039	NA	chr7	49449667	49449667	A	G	hom	intron_variant(MODIFIER|||c.761-2732A>G|2371|Nav2|protein_coding|CODING|NM_001111016|7|1),intron_variant(MODIFIER|||c.944-2732A>G|2432|Nav2|protein_coding|CODING|NM_175272|6|1)
chr7	49099454	49099454	intron_variant	Nav2	protein_coding	NM_175272:c.944-2693T>C	NA	MODIFIER	rs32879039	NA	chr7	49449706	49449706	T	C	hom	intron_variant(MODIFIER|||c.761-2693T>C|2371|Nav2|protein_coding|CODING|NM_001111016|7|1),intron_variant(MODIFIER|||c.944-2693T>C|2432|Nav2|protein_coding|CODING|NM_175272|6|1)
chr7	49099551	49099551	intron_variant	Nav2	protein_coding	NM_175272:c.944-2596T>A	NA	MODIFIER	rs237241046	NA	chr7	49449803	49449803	T	A	hom	intron_variant(MODIFIER|||c.761-2596T>A|2371|Nav2|protein_coding|CODING|NM_001111016|7|1),intron_variant(MODIFIER|||c.944-2596T>A|2432|Nav2|protein_coding|CODING|NM_175272|6|1)
chr7	49099763	49099763	intron_variant	Nav2	protein_coding	NM_175272:c.944-2384G>A	NA	MODIFIER	rs32879041	NA	chr7	49450015	49450015	G	A	hom	intron_variant(MODIFIER|||c.761-2384G>A|2371|Nav2|protein_coding|CODING|NM_001111016|7|1),intron_variant(MODIFIER|||c.944-2384G>A|2432|Nav2|protein_coding|CODING|NM_175272|6|1)
chr7	49099775	49099775	intron_variant	Nav2	protein_coding	NM_175272:c.944-2372G>A	NA	MODIFIER	rs32879042	NA	chr7	49450027	49450027	G	A	hom	intron_variant(MODIFIER|||c.761-2372G>A|2371|Nav2|protein_coding|CODING|NM_001111016|7|1),intron_variant(MODIFIER|||c.944-2372G>A|2432|Nav2|protein_coding|CODING|NM_175272|6|1)
chr7	49099808	49099808	intron_variant	Nav2	protein_coding	NM_175272:c.944-2339A>G	NA	MODIFIER	rs32879043	NA	chr7	49450060	49450060	A	G	hom	intron_variant(MODIFIER|||c.761-2339A>G|2371|Nav2|protein_coding|CODING|NM_001111016|7|1),intron_variant(MODIFIER|||c.944-2339A>G|2432|Nav2|protein_coding|CODING|NM_175272|6|1)
chr7	49099869	49099869	intron_variant	Nav2	protein_coding	NM_175272:c.944-2278T>A	NA	MODIFIER	NA	NA	chr7	49450121	49450121	T	A	hom	intron_variant(MODIFIER|||c.761-2278T>A|2371|Nav2|protein_coding|CODING|NM_001111016|7|1),intron_variant(MODIFIER|||c.944-2278T>A|2432|Nav2|protein_coding|CODING|NM_175272|6|1)
chr7	49099875	49099875	intron_variant	Nav2	protein_coding	NM_175272:c.944-2272G>A	NA	MODIFIER	rs49504944	NA	chr7	49450127	49450127	G	A	hom	intron_variant(MODIFIER|||c.761-2272G>A|2371|Nav2|protein_coding|CODING|NM_001111016|7|1),intron_variant(MODIFIER|||c.944-2272G>A|2432|Nav2|protein_coding|CODING|NM_175272|6|1)
chr7	49099916	49099916	intron_variant	Nav2	protein_coding	NM_175272:c.944-2231C>T	NA	MODIFIER	rs48402093	NA	chr7	49450168	49450168	C	T	hom	intron_variant(MODIFIER|||c.761-2231C>T|2371|Nav2|protein_coding|CODING|NM_001111016|7|1),intron_variant(MODIFIER|||c.944-2231C>T|2432|Nav2|protein_coding|CODING|NM_175272|6|1)
chr7	49099949	49099949	intron_variant	Nav2	protein_coding	NM_175272:c.944-2198G>A	NA	MODIFIER	rs50734196	NA	chr7	49450201	49450201	G	A	hom	intron_variant(MODIFIER|||c.761-2198G>A|2371|Nav2|protein_coding|CODING|NM_001111016|7|1),intron_variant(MODIFIER|||c.944-2198G>A|2432|Nav2|protein_coding|CODING|NM_175272|6|1)
chr7	49100430	49100430	intron_variant	Nav2	protein_coding	NM_175272:c.944-1717T>G	NA	MODIFIER	rs235854664	NA	chr7	49450682	49450682	T	G	hom	intron_variant(MODIFIER|||c.761-1717T>G|2371|Nav2|protein_coding|CODING|NM_001111016|7|1),intron_variant(MODIFIER|||c.944-1717T>G|2432|Nav2|protein_coding|CODING|NM_175272|6|1)
chr7	49100571	49100571	intron_variant	Nav2	protein_coding	NM_175272:c.944-1576G>A	NA	MODIFIER	rs255894543	NA	chr7	49450823	49450823	G	A	hom	intron_variant(MODIFIER|||c.761-1576G>A|2371|Nav2|protein_coding|CODING|NM_001111016|7|1),intron_variant(MODIFIER|||c.944-1576G>A|2432|Nav2|protein_coding|CODING|NM_175272|6|1)
chr7	49100580	49100580	intron_variant	Nav2	protein_coding	NM_175272:c.944-1567T>C	NA	MODIFIER	rs32879736	NA	chr7	49450832	49450832	T	C	hom	intron_variant(MODIFIER|||c.761-1567T>C|2371|Nav2|protein_coding|CODING|NM_001111016|7|1),intron_variant(MODIFIER|||c.944-1567T>C|2432|Nav2|protein_coding|CODING|NM_175272|6|1)
chr7	49101208	49101208	intron_variant	Nav2	protein_coding	NM_175272:c.944-939G>A	NA	MODIFIER	rs51626699	NA	chr7	49451460	49451460	G	A	hom	intron_variant(MODIFIER|||c.761-939G>A|2371|Nav2|protein_coding|CODING|NM_001111016|7|1),intron_variant(MODIFIER|||c.944-939G>A|2432|Nav2|protein_coding|CODING|NM_175272|6|1)
chr7	49101522	49101522	intron_variant	Nav2	protein_coding	NM_175272:c.944-625A>G	NA	MODIFIER	NA	NA	chr7	49451774	49451774	A	G	hom	intron_variant(MODIFIER|||c.761-625A>G|2371|Nav2|protein_coding|CODING|NM_001111016|7|1),intron_variant(MODIFIER|||c.944-625A>G|2432|Nav2|protein_coding|CODING|NM_175272|6|1)
chr7	49101739	49101739	intron_variant	Nav2	protein_coding	NM_175272:c.944-408G>A	NA	MODIFIER	rs32879741	NA	chr7	49451991	49451991	G	A	hom	intron_variant(MODIFIER|||c.761-408G>A|2371|Nav2|protein_coding|CODING|NM_001111016|7|1),intron_variant(MODIFIER|||c.944-408G>A|2432|Nav2|protein_coding|CODING|NM_175272|6|1)
chr7	49101764	49101764	intron_variant	Nav2	protein_coding	NM_175272:c.944-383C>A	NA	MODIFIER	rs51084814	NA	chr7	49452016	49452016	C	A	hom	intron_variant(MODIFIER|||c.761-383C>A|2371|Nav2|protein_coding|CODING|NM_001111016|7|1),intron_variant(MODIFIER|||c.944-383C>A|2432|Nav2|protein_coding|CODING|NM_175272|6|1)
chr7	49102544	49102544	synonymous_variant	Nav2	SILENT	NM_175272:p.Thr447Thr/c.1341A>C	acA/acC	LOW	rs31854672	NA	chr7	49452796	49452796	A	C	hom	synonymous_variant(LOW|SILENT|acA/acC|p.Thr386Thr/c.1158A>C|2371|Nav2|protein_coding|CODING|NM_001111016|8|1),synonymous_variant(LOW|SILENT|acA/acC|p.Thr447Thr/c.1341A>C|2432|Nav2|protein_coding|CODING|NM_175272|7|1)
chr7	49105178	49105178	intron_variant	Nav2	protein_coding	NM_175272:c.2051+1924T>C	NA	MODIFIER	rs216989492	NA	chr7	49455430	49455430	T	C	hom	intron_variant(MODIFIER|||c.1868+1924T>C|2371|Nav2|protein_coding|CODING|NM_001111016|8|1),intron_variant(MODIFIER|||c.2051+1924T>C|2432|Nav2|protein_coding|CODING|NM_175272|7|1)
chr7	49106093	49106093	intron_variant	Nav2	protein_coding	NM_175272:c.2052-1751T>C	NA	MODIFIER	rs32448661	NA	chr7	49456345	49456345	T	C	hom	intron_variant(MODIFIER|||c.1869-1751T>C|2371|Nav2|protein_coding|CODING|NM_001111016|8|1),intron_variant(MODIFIER|||c.2052-1751T>C|2432|Nav2|protein_coding|CODING|NM_175272|7|1)
chr7	49106322	49106322	intron_variant	Nav2	protein_coding	NM_175272:c.2052-1522A>G	NA	MODIFIER	rs31816595	NA	chr7	49456574	49456574	A	G	hom	intron_variant(MODIFIER|||c.1869-1522A>G|2371|Nav2|protein_coding|CODING|NM_001111016|8|1),intron_variant(MODIFIER|||c.2052-1522A>G|2432|Nav2|protein_coding|CODING|NM_175272|7|1)
chr7	49106407	49106407	intron_variant	Nav2	protein_coding	NM_175272:c.2052-1437C>G	NA	MODIFIER	rs31420373	NA	chr7	49456659	49456659	C	G	hom	intron_variant(MODIFIER|||c.1869-1437C>G|2371|Nav2|protein_coding|CODING|NM_001111016|8|1),intron_variant(MODIFIER|||c.2052-1437C>G|2432|Nav2|protein_coding|CODING|NM_175272|7|1)
chr7	49106544	49106544	intron_variant	Nav2	protein_coding	NM_175272:c.2052-1300C>T	NA	MODIFIER	rs31422913	NA	chr7	49456796	49456796	C	T	hom	intron_variant(MODIFIER|||c.1869-1300C>T|2371|Nav2|protein_coding|CODING|NM_001111016|8|1),intron_variant(MODIFIER|||c.2052-1300C>T|2432|Nav2|protein_coding|CODING|NM_175272|7|1)
chr7	49106627	49106627	intron_variant	Nav2	protein_coding	NM_175272:c.2052-1217G>C	NA	MODIFIER	rs52552132	NA	chr7	49456879	49456879	G	C	hom	intron_variant(MODIFIER|||c.1869-1217G>C|2371|Nav2|protein_coding|CODING|NM_001111016|8|1),intron_variant(MODIFIER|||c.2052-1217G>C|2432|Nav2|protein_coding|CODING|NM_175272|7|1)
chr7	49106698	49106698	intron_variant	Nav2	protein_coding	NM_175272:c.2052-1146C>T	NA	MODIFIER	rs263310150	NA	chr7	49456950	49456950	C	T	hom	intron_variant(MODIFIER|||c.1869-1146C>T|2371|Nav2|protein_coding|CODING|NM_001111016|8|1),intron_variant(MODIFIER|||c.2052-1146C>T|2432|Nav2|protein_coding|CODING|NM_175272|7|1)
chr7	49106744	49106744	intron_variant	Nav2	protein_coding	NM_175272:c.2052-1100A>G	NA	MODIFIER	rs32882568	NA	chr7	49456996	49456996	A	G	hom	intron_variant(MODIFIER|||c.1869-1100A>G|2371|Nav2|protein_coding|CODING|NM_001111016|8|1),intron_variant(MODIFIER|||c.2052-1100A>G|2432|Nav2|protein_coding|CODING|NM_175272|7|1)
chr7	49106816	49106816	intron_variant	Nav2	protein_coding	NM_175272:c.2052-1028T>A	NA	MODIFIER	rs32882570	NA	chr7	49457068	49457068	T	A	hom	intron_variant(MODIFIER|||c.1869-1028T>A|2371|Nav2|protein_coding|CODING|NM_001111016|8|1),intron_variant(MODIFIER|||c.2052-1028T>A|2432|Nav2|protein_coding|CODING|NM_175272|7|1)
chr7	49106948	49106948	intron_variant	Nav2	protein_coding	NM_175272:c.2052-896G>A	NA	MODIFIER	rs46993072	NA	chr7	49457200	49457200	G	A	hom	intron_variant(MODIFIER|||c.1869-896G>A|2371|Nav2|protein_coding|CODING|NM_001111016|8|1),intron_variant(MODIFIER|||c.2052-896G>A|2432|Nav2|protein_coding|CODING|NM_175272|7|1)
chr7	49107133	49107133	intron_variant	Nav2	protein_coding	NM_175272:c.2052-711T>C	NA	MODIFIER	rs3703639	NA	chr7	49457385	49457385	T	C	hom	intron_variant(MODIFIER|||c.1869-711T>C|2371|Nav2|protein_coding|CODING|NM_001111016|8|1),intron_variant(MODIFIER|||c.2052-711T>C|2432|Nav2|protein_coding|CODING|NM_175272|7|1)
chr7	49107143	49107143	intron_variant	Nav2	protein_coding	NM_175272:c.2052-701A>G	NA	MODIFIER	rs3703659	NA	chr7	49457395	49457395	A	G	hom	intron_variant(MODIFIER|||c.1869-701A>G|2371|Nav2|protein_coding|CODING|NM_001111016|8|1),intron_variant(MODIFIER|||c.2052-701A>G|2432|Nav2|protein_coding|CODING|NM_175272|7|1)
chr7	49107192	49107192	intron_variant	Nav2	protein_coding	NM_175272:c.2052-652C>T	NA	MODIFIER	rs3703733	NA	chr7	49457444	49457444	C	T	hom	intron_variant(MODIFIER|||c.1869-652C>T|2371|Nav2|protein_coding|CODING|NM_001111016|8|1),intron_variant(MODIFIER|||c.2052-652C>T|2432|Nav2|protein_coding|CODING|NM_175272|7|1)
chr7	49107293	49107293	intron_variant	Nav2	protein_coding	NM_175272:c.2052-551A>G	NA	MODIFIER	rs3704412	NA	chr7	49457545	49457545	A	G	hom	intron_variant(MODIFIER|||c.1869-551A>G|2371|Nav2|protein_coding|CODING|NM_001111016|8|1),intron_variant(MODIFIER|||c.2052-551A>G|2432|Nav2|protein_coding|CODING|NM_175272|7|1)
chr7	49107321	49107321	intron_variant	Nav2	protein_coding	NM_175272:c.2052-523A>G	NA	MODIFIER	rs3704870	NA	chr7	49457573	49457573	A	G	hom	intron_variant(MODIFIER|||c.1869-523A>G|2371|Nav2|protein_coding|CODING|NM_001111016|8|1),intron_variant(MODIFIER|||c.2052-523A>G|2432|Nav2|protein_coding|CODING|NM_175272|7|1)
chr7	49107401	49107401	intron_variant	Nav2	protein_coding	NM_175272:c.2052-443G>A	NA	MODIFIER	rs3705014	NA	chr7	49457653	49457653	G	A	hom	intron_variant(MODIFIER|||c.1869-443G>A|2371|Nav2|protein_coding|CODING|NM_001111016|8|1),intron_variant(MODIFIER|||c.2052-443G>A|2432|Nav2|protein_coding|CODING|NM_175272|7|1)
chr7	49107599	49107599	intron_variant	Nav2	protein_coding	NM_175272:c.2052-245C>T	NA	MODIFIER	rs32877124	NA	chr7	49457851	49457851	C	T	hom	intron_variant(MODIFIER|||c.1869-245C>T|2371|Nav2|protein_coding|CODING|NM_001111016|8|1),intron_variant(MODIFIER|||c.2052-245C>T|2432|Nav2|protein_coding|CODING|NM_175272|7|1)
chr7	49108318	49108318	intron_variant	Nav2	protein_coding	NM_175272:c.2164+362A>G	NA	MODIFIER	rs45913898	NA	chr7	49458570	49458570	A	G	hom	intron_variant(MODIFIER|||c.1981+362A>G|2371|Nav2|protein_coding|CODING|NM_001111016|9|1),intron_variant(MODIFIER|||c.2164+362A>G|2432|Nav2|protein_coding|CODING|NM_175272|8|1)
chr7	49108457	49108457	intron_variant	Nav2	protein_coding	NM_175272:c.2164+501T>C	NA	MODIFIER	rs234427135	NA	chr7	49458709	49458709	T	C	hom	intron_variant(MODIFIER|||c.1981+501T>C|2371|Nav2|protein_coding|CODING|NM_001111016|9|1),intron_variant(MODIFIER|||c.2164+501T>C|2432|Nav2|protein_coding|CODING|NM_175272|8|1)
chr7	49108776	49108776	intron_variant	Nav2	protein_coding	NM_175272:c.2164+820G>C	NA	MODIFIER	rs52274379	NA	chr7	49459028	49459028	G	C	hom	intron_variant(MODIFIER|||c.1981+820G>C|2371|Nav2|protein_coding|CODING|NM_001111016|9|1),intron_variant(MODIFIER|||c.2164+820G>C|2432|Nav2|protein_coding|CODING|NM_175272|8|1)
chr7	49109070	49109070	intron_variant	Nav2	protein_coding	NM_175272:c.2164+1114G>A	NA	MODIFIER	rs32877133	NA	chr7	49459322	49459322	G	A	hom	intron_variant(MODIFIER|||c.1981+1114G>A|2371|Nav2|protein_coding|CODING|NM_001111016|9|1),intron_variant(MODIFIER|||c.2164+1114G>A|2432|Nav2|protein_coding|CODING|NM_175272|8|1)
chr7	49109087	49109087	intron_variant	Nav2	protein_coding	NM_175272:c.2164+1131G>A	NA	MODIFIER	rs32877714	NA	chr7	49459339	49459339	G	A	hom	intron_variant(MODIFIER|||c.1981+1131G>A|2371|Nav2|protein_coding|CODING|NM_001111016|9|1),intron_variant(MODIFIER|||c.2164+1131G>A|2432|Nav2|protein_coding|CODING|NM_175272|8|1)
chr7	49109366	49109366	intron_variant	Nav2	protein_coding	NM_175272:c.2164+1410C>G	NA	MODIFIER	rs51833871	NA	chr7	49459618	49459618	C	G	hom	intron_variant(MODIFIER|||c.1981+1410C>G|2371|Nav2|protein_coding|CODING|NM_001111016|9|1),intron_variant(MODIFIER|||c.2164+1410C>G|2432|Nav2|protein_coding|CODING|NM_175272|8|1)
chr7	49109377	49109377	intron_variant	Nav2	protein_coding	NM_175272:c.2164+1421A>G	NA	MODIFIER	rs45743407	NA	chr7	49459629	49459629	A	G	hom	intron_variant(MODIFIER|||c.1981+1421A>G|2371|Nav2|protein_coding|CODING|NM_001111016|9|1),intron_variant(MODIFIER|||c.2164+1421A>G|2432|Nav2|protein_coding|CODING|NM_175272|8|1)
chr7	49109644	49109644	intron_variant	Nav2	protein_coding	NM_175272:c.2164+1688G>A	NA	MODIFIER	rs32877719	NA	chr7	49459896	49459896	G	A	hom	intron_variant(MODIFIER|||c.1981+1688G>A|2371|Nav2|protein_coding|CODING|NM_001111016|9|1),intron_variant(MODIFIER|||c.2164+1688G>A|2432|Nav2|protein_coding|CODING|NM_175272|8|1)
chr7	49109689	49109689	intron_variant	Nav2	protein_coding	NM_175272:c.2164+1733C>G	NA	MODIFIER	rs32877720	NA	chr7	49459941	49459941	C	G	hom	intron_variant(MODIFIER|||c.1981+1733C>G|2371|Nav2|protein_coding|CODING|NM_001111016|9|1),intron_variant(MODIFIER|||c.2164+1733C>G|2432|Nav2|protein_coding|CODING|NM_175272|8|1)
chr7	49109820	49109820	intron_variant	Nav2	protein_coding	NM_175272:c.2165-1840G>T	NA	MODIFIER	rs32877722	NA	chr7	49460072	49460072	G	T	hom	intron_variant(MODIFIER|||c.1982-1840G>T|2371|Nav2|protein_coding|CODING|NM_001111016|9|1),intron_variant(MODIFIER|||c.2165-1840G>T|2432|Nav2|protein_coding|CODING|NM_175272|8|1)
chr7	49110368	49110368	intron_variant	Nav2	protein_coding	NM_175272:c.2165-1292T>C	NA	MODIFIER	rs31150749	NA	chr7	49460620	49460620	T	C	hom	intron_variant(MODIFIER|||c.1982-1292T>C|2371|Nav2|protein_coding|CODING|NM_001111016|9|1),intron_variant(MODIFIER|||c.2165-1292T>C|2432|Nav2|protein_coding|CODING|NM_175272|8|1)
chr7	49111679	49111679	synonymous_variant	Nav2	SILENT	NM_175272:p.Arg728Arg/c.2184A>G	cgA/cgG	LOW	rs13479238	NA	chr7	49461931	49461931	A	G	hom	synonymous_variant(LOW|SILENT|cgA/cgG|p.Arg667Arg/c.2001A>G|2371|Nav2|protein_coding|CODING|NM_001111016|10|1),synonymous_variant(LOW|SILENT|cgA/cgG|p.Arg728Arg/c.2184A>G|2432|Nav2|protein_coding|CODING|NM_175272|9|1)
chr7	49112926	49112926	intron_variant	Nav2	protein_coding	NM_175272:c.2270+1161T>C	NA	MODIFIER	rs226601328	NA	chr7	49463178	49463178	T	C	hom	intron_variant(MODIFIER|||c.2087+1161T>C|2371|Nav2|protein_coding|CODING|NM_001111016|10|1),intron_variant(MODIFIER|||c.2270+1161T>C|2432|Nav2|protein_coding|CODING|NM_175272|9|1)
chr7	49113056	49113056	intron_variant	Nav2	protein_coding	NM_175272:c.2271-1232T>C	NA	MODIFIER	rs245699178	NA	chr7	49463308	49463308	T	C	hom	intron_variant(MODIFIER|||c.2088-1232T>C|2371|Nav2|protein_coding|CODING|NM_001111016|10|1),intron_variant(MODIFIER|||c.2271-1232T>C|2432|Nav2|protein_coding|CODING|NM_175272|9|1)
chr7	49114106	49114106	intron_variant	Nav2	protein_coding	NM_175272:c.2271-182G>A	NA	MODIFIER	rs31493991	NA	chr7	49464358	49464358	G	A	hom	intron_variant(MODIFIER|||c.2088-182G>A|2371|Nav2|protein_coding|CODING|NM_001111016|10|1),intron_variant(MODIFIER|||c.2271-182G>A|2432|Nav2|protein_coding|CODING|NM_175272|9|1)
chr7	49114575	49114575	missense_variant	Nav2	MISSENSE	NM_175272:p.Asp853Gly/c.2558A>G	gAc/gGc	MODERATE	rs31226051	NA	chr7	49464827	49464827	A	G	hom	missense_variant(MODERATE|MISSENSE|gAc/gGc|p.Asp792Gly/c.2375A>G|2371|Nav2|protein_coding|CODING|NM_001111016|11|1),missense_variant(MODERATE|MISSENSE|gAc/gGc|p.Asp853Gly/c.2558A>G|2432|Nav2|protein_coding|CODING|NM_175272|10|1)
chr7	49114824	49114824	intron_variant	Nav2	protein_coding	NM_175272:c.2660+147G>A	NA	MODIFIER	rs32177729	NA	chr7	49465076	49465076	G	A	hom	intron_variant(MODIFIER|||c.2477+147G>A|2371|Nav2|protein_coding|CODING|NM_001111016|11|1),intron_variant(MODIFIER|||c.2660+147G>A|2432|Nav2|protein_coding|CODING|NM_175272|10|1)
chr7	49115129	49115129	intron_variant	Nav2	protein_coding	NM_175272:c.2660+452C>T	NA	MODIFIER	rs32880469	NA	chr7	49465381	49465381	C	T	hom	intron_variant(MODIFIER|||c.2477+452C>T|2371|Nav2|protein_coding|CODING|NM_001111016|11|1),intron_variant(MODIFIER|||c.2660+452C>T|2432|Nav2|protein_coding|CODING|NM_175272|10|1)
chr7	49116271	49116271	intron_variant	Nav2	protein_coding	NM_175272:c.2660+1594G>A	NA	MODIFIER	NA	NA	chr7	49466523	49466523	G	A	hom	intron_variant(MODIFIER|||c.2477+1594G>A|2371|Nav2|protein_coding|CODING|NM_001111016|11|1),intron_variant(MODIFIER|||c.2660+1594G>A|2432|Nav2|protein_coding|CODING|NM_175272|10|1)
chr7	49116683	49116683	intron_variant	Nav2	protein_coding	NM_175272:c.2660+2006A>G	NA	MODIFIER	rs32527985	NA	chr7	49466935	49466935	A	G	hom	intron_variant(MODIFIER|||c.2477+2006A>G|2371|Nav2|protein_coding|CODING|NM_001111016|11|1),intron_variant(MODIFIER|||c.2660+2006A>G|2432|Nav2|protein_coding|CODING|NM_175272|10|1)
chr7	49116909	49116909	intron_variant	Nav2	protein_coding	NM_175272:c.2660+2232A>G	NA	MODIFIER	rs32215788	NA	chr7	49467161	49467161	A	G	hom	intron_variant(MODIFIER|||c.2477+2232A>G|2371|Nav2|protein_coding|CODING|NM_001111016|11|1),intron_variant(MODIFIER|||c.2660+2232A>G|2432|Nav2|protein_coding|CODING|NM_175272|10|1)
chr7	49117021	49117021	intron_variant	Nav2	protein_coding	NM_175272:c.2660+2344G>A	NA	MODIFIER	rs32179911	NA	chr7	49467273	49467273	G	A	hom	intron_variant(MODIFIER|||c.2477+2344G>A|2371|Nav2|protein_coding|CODING|NM_001111016|11|1),intron_variant(MODIFIER|||c.2660+2344G>A|2432|Nav2|protein_coding|CODING|NM_175272|10|1)
chr7	49117410	49117410	intron_variant	Nav2	protein_coding	NM_175272:c.2660+2733C>T	NA	MODIFIER	rs32881301	NA	chr7	49467662	49467662	C	T	hom	intron_variant(MODIFIER|||c.2477+2733C>T|2371|Nav2|protein_coding|CODING|NM_001111016|11|1),intron_variant(MODIFIER|||c.2660+2733C>T|2432|Nav2|protein_coding|CODING|NM_175272|10|1)
chr7	49117516	49117516	intron_variant	Nav2	protein_coding	NM_175272:c.2660+2839C>T	NA	MODIFIER	rs32881303	NA	chr7	49467768	49467768	C	T	hom	intron_variant(MODIFIER|||c.2477+2839C>T|2371|Nav2|protein_coding|CODING|NM_001111016|11|1),intron_variant(MODIFIER|||c.2660+2839C>T|2432|Nav2|protein_coding|CODING|NM_175272|10|1)
chr7	49117864	49117864	intron_variant	Nav2	protein_coding	NM_175272:c.2660+3187C>G	NA	MODIFIER	rs32881966	NA	chr7	49468116	49468116	C	G	hom	intron_variant(MODIFIER|||c.2477+3187C>G|2371|Nav2|protein_coding|CODING|NM_001111016|11|1),intron_variant(MODIFIER|||c.2660+3187C>G|2432|Nav2|protein_coding|CODING|NM_175272|10|1)
chr7	49117871	49117871	intron_variant	Nav2	protein_coding	NM_175272:c.2660+3194C>A	NA	MODIFIER	rs49230903	NA	chr7	49468123	49468123	C	A	hom	intron_variant(MODIFIER|||c.2477+3194C>A|2371|Nav2|protein_coding|CODING|NM_001111016|11|1),intron_variant(MODIFIER|||c.2660+3194C>A|2432|Nav2|protein_coding|CODING|NM_175272|10|1)
chr7	49117981	49117981	intron_variant	Nav2	protein_coding	NM_175272:c.2660+3304C>T	NA	MODIFIER	rs32881969	NA	chr7	49468233	49468233	C	T	hom	intron_variant(MODIFIER|||c.2477+3304C>T|2371|Nav2|protein_coding|CODING|NM_001111016|11|1),intron_variant(MODIFIER|||c.2660+3304C>T|2432|Nav2|protein_coding|CODING|NM_175272|10|1)
chr7	49118000	49118000	intron_variant	Nav2	protein_coding	NM_175272:c.2660+3323A>G	NA	MODIFIER	rs32881970	NA	chr7	49468252	49468252	A	G	hom	intron_variant(MODIFIER|||c.2477+3323A>G|2371|Nav2|protein_coding|CODING|NM_001111016|11|1),intron_variant(MODIFIER|||c.2660+3323A>G|2432|Nav2|protein_coding|CODING|NM_175272|10|1)
chr7	49118043	49118043	intron_variant	Nav2	protein_coding	NM_175272:c.2660+3366G>T	NA	MODIFIER	rs47261178	NA	chr7	49468295	49468295	G	T	hom	intron_variant(MODIFIER|||c.2477+3366G>T|2371|Nav2|protein_coding|CODING|NM_001111016|11|1),intron_variant(MODIFIER|||c.2660+3366G>T|2432|Nav2|protein_coding|CODING|NM_175272|10|1)
chr7	49118106	49118106	intron_variant	Nav2	protein_coding	NM_175272:c.2660+3429T>C	NA	MODIFIER	rs32881972	NA	chr7	49468358	49468358	T	C	hom	intron_variant(MODIFIER|||c.2477+3429T>C|2371|Nav2|protein_coding|CODING|NM_001111016|11|1),intron_variant(MODIFIER|||c.2660+3429T>C|2432|Nav2|protein_coding|CODING|NM_175272|10|1)
chr7	49118129	49118129	intron_variant	Nav2	protein_coding	NM_175272:c.2660+3452C>T	NA	MODIFIER	rs46042815	NA	chr7	49468381	49468381	C	T	hom	intron_variant(MODIFIER|||c.2477+3452C>T|2371|Nav2|protein_coding|CODING|NM_001111016|11|1),intron_variant(MODIFIER|||c.2660+3452C>T|2432|Nav2|protein_coding|CODING|NM_175272|10|1)
chr7	49118328	49118328	intron_variant	Nav2	protein_coding	NM_175272:c.2660+3651A>G	NA	MODIFIER	rs46280280	NA	chr7	49468580	49468580	A	G	hom	intron_variant(MODIFIER|||c.2477+3651A>G|2371|Nav2|protein_coding|CODING|NM_001111016|11|1),intron_variant(MODIFIER|||c.2660+3651A>G|2432|Nav2|protein_coding|CODING|NM_175272|10|1)
chr7	49118487	49118487	intron_variant	Nav2	protein_coding	NM_175272:c.2660+3810G>A	NA	MODIFIER	rs32881973	NA	chr7	49468739	49468739	G	A	hom	intron_variant(MODIFIER|||c.2477+3810G>A|2371|Nav2|protein_coding|CODING|NM_001111016|11|1),intron_variant(MODIFIER|||c.2660+3810G>A|2432|Nav2|protein_coding|CODING|NM_175272|10|1)
chr7	49118523	49118523	intron_variant	Nav2	protein_coding	NM_175272:c.2660+3846C>T	NA	MODIFIER	rs32882505	NA	chr7	49468775	49468775	C	T	hom	intron_variant(MODIFIER|||c.2477+3846C>T|2371|Nav2|protein_coding|CODING|NM_001111016|11|1),intron_variant(MODIFIER|||c.2660+3846C>T|2432|Nav2|protein_coding|CODING|NM_175272|10|1)
chr7	49118541	49118541	intron_variant	Nav2	protein_coding	NM_175272:c.2660+3864G>A	NA	MODIFIER	rs32882506	NA	chr7	49468793	49468793	G	A	hom	intron_variant(MODIFIER|||c.2477+3864G>A|2371|Nav2|protein_coding|CODING|NM_001111016|11|1),intron_variant(MODIFIER|||c.2660+3864G>A|2432|Nav2|protein_coding|CODING|NM_175272|10|1)
chr7	49118574	49118574	intron_variant	Nav2	protein_coding	NM_175272:c.2660+3897T>C	NA	MODIFIER	rs32882507	NA	chr7	49468826	49468826	T	C	hom	intron_variant(MODIFIER|||c.2477+3897T>C|2371|Nav2|protein_coding|CODING|NM_001111016|11|1),intron_variant(MODIFIER|||c.2660+3897T>C|2432|Nav2|protein_coding|CODING|NM_175272|10|1)
chr7	49118646	49118646	intron_variant	Nav2	protein_coding	NM_175272:c.2660+3969C>T	NA	MODIFIER	rs32882508	NA	chr7	49468898	49468898	C	T	hom	intron_variant(MODIFIER|||c.2477+3969C>T|2371|Nav2|protein_coding|CODING|NM_001111016|11|1),intron_variant(MODIFIER|||c.2660+3969C>T|2432|Nav2|protein_coding|CODING|NM_175272|10|1)
chr7	49118715	49118715	intron_variant	Nav2	protein_coding	NM_175272:c.2660+4038T>C	NA	MODIFIER	rs32882509	NA	chr7	49468967	49468967	T	C	hom	intron_variant(MODIFIER|||c.2477+4038T>C|2371|Nav2|protein_coding|CODING|NM_001111016|11|1),intron_variant(MODIFIER|||c.2660+4038T>C|2432|Nav2|protein_coding|CODING|NM_175272|10|1)
chr7	49118848	49118848	intron_variant	Nav2	protein_coding	NM_175272:c.2660+4171C>T	NA	MODIFIER	rs32882512	NA	chr7	49469100	49469100	C	T	hom	intron_variant(MODIFIER|||c.2477+4171C>T|2371|Nav2|protein_coding|CODING|NM_001111016|11|1),intron_variant(MODIFIER|||c.2660+4171C>T|2432|Nav2|protein_coding|CODING|NM_175272|10|1)
chr7	49118869	49118869	intron_variant	Nav2	protein_coding	NM_175272:c.2660+4192T>C	NA	MODIFIER	rs32882513	NA	chr7	49469121	49469121	T	C	hom	intron_variant(MODIFIER|||c.2477+4192T>C|2371|Nav2|protein_coding|CODING|NM_001111016|11|1),intron_variant(MODIFIER|||c.2660+4192T>C|2432|Nav2|protein_coding|CODING|NM_175272|10|1)
chr7	49118881	49118881	intron_variant	Nav2	protein_coding	NM_175272:c.2660+4204A>T	NA	MODIFIER	rs32883154	NA	chr7	49469133	49469133	A	T	hom	intron_variant(MODIFIER|||c.2477+4204A>T|2371|Nav2|protein_coding|CODING|NM_001111016|11|1),intron_variant(MODIFIER|||c.2660+4204A>T|2432|Nav2|protein_coding|CODING|NM_175272|10|1)
chr7	49118895	49118895	intron_variant	Nav2	protein_coding	NM_175272:c.2660+4218T>C	NA	MODIFIER	rs32883155	NA	chr7	49469147	49469147	T	C	hom	intron_variant(MODIFIER|||c.2477+4218T>C|2371|Nav2|protein_coding|CODING|NM_001111016|11|1),intron_variant(MODIFIER|||c.2660+4218T>C|2432|Nav2|protein_coding|CODING|NM_175272|10|1)
chr7	49118959	49118959	intron_variant	Nav2	protein_coding	NM_175272:c.2660+4282C>T	NA	MODIFIER	rs32883156	NA	chr7	49469211	49469211	C	T	hom	intron_variant(MODIFIER|||c.2477+4282C>T|2371|Nav2|protein_coding|CODING|NM_001111016|11|1),intron_variant(MODIFIER|||c.2660+4282C>T|2432|Nav2|protein_coding|CODING|NM_175272|10|1)
chr7	49118979	49118979	intron_variant	Nav2	protein_coding	NM_175272:c.2660+4302A>G	NA	MODIFIER	rs32883157	NA	chr7	49469231	49469231	A	G	hom	intron_variant(MODIFIER|||c.2477+4302A>G|2371|Nav2|protein_coding|CODING|NM_001111016|11|1),intron_variant(MODIFIER|||c.2660+4302A>G|2432|Nav2|protein_coding|CODING|NM_175272|10|1)
chr7	49119000	49119000	intron_variant	Nav2	protein_coding	NM_175272:c.2660+4323G>T	NA	MODIFIER	rs32883158	NA	chr7	49469252	49469252	G	T	hom	intron_variant(MODIFIER|||c.2477+4323G>T|2371|Nav2|protein_coding|CODING|NM_001111016|11|1),intron_variant(MODIFIER|||c.2660+4323G>T|2432|Nav2|protein_coding|CODING|NM_175272|10|1)
chr7	49119192	49119192	intron_variant	Nav2	protein_coding	NM_175272:c.2660+4515C>T	NA	MODIFIER	rs32883161	NA	chr7	49469444	49469444	C	T	hom	intron_variant(MODIFIER|||c.2477+4515C>T|2371|Nav2|protein_coding|CODING|NM_001111016|11|1),intron_variant(MODIFIER|||c.2660+4515C>T|2432|Nav2|protein_coding|CODING|NM_175272|10|1)
chr7	49119234	49119234	intron_variant	Nav2	protein_coding	NM_175272:c.2660+4557G>T	NA	MODIFIER	rs32883162	NA	chr7	49469486	49469486	G	T	hom	intron_variant(MODIFIER|||c.2477+4557G>T|2371|Nav2|protein_coding|CODING|NM_001111016|11|1),intron_variant(MODIFIER|||c.2660+4557G>T|2432|Nav2|protein_coding|CODING|NM_175272|10|1)
chr7	49119261	49119261	intron_variant	Nav2	protein_coding	NM_175272:c.2660+4584T>C	NA	MODIFIER	rs32877544	NA	chr7	49469513	49469513	T	C	hom	intron_variant(MODIFIER|||c.2477+4584T>C|2371|Nav2|protein_coding|CODING|NM_001111016|11|1),intron_variant(MODIFIER|||c.2660+4584T>C|2432|Nav2|protein_coding|CODING|NM_175272|10|1)
chr7	49119269	49119269	intron_variant	Nav2	protein_coding	NM_175272:c.2660+4592C>G	NA	MODIFIER	rs32877545	NA	chr7	49469521	49469521	C	G	hom	intron_variant(MODIFIER|||c.2477+4592C>G|2371|Nav2|protein_coding|CODING|NM_001111016|11|1),intron_variant(MODIFIER|||c.2660+4592C>G|2432|Nav2|protein_coding|CODING|NM_175272|10|1)
chr7	49119418	49119418	intron_variant	Nav2	protein_coding	NM_175272:c.2660+4741G>A	NA	MODIFIER	rs3673884	NA	chr7	49469670	49469670	G	A	hom	intron_variant(MODIFIER|||c.2477+4741G>A|2371|Nav2|protein_coding|CODING|NM_001111016|11|1),intron_variant(MODIFIER|||c.2660+4741G>A|2432|Nav2|protein_coding|CODING|NM_175272|10|1)
chr7	49119531	49119531	intron_variant	Nav2	protein_coding	NM_175272:c.2660+4854T>A	NA	MODIFIER	rs3674433	NA	chr7	49469783	49469783	T	A	hom	intron_variant(MODIFIER|||c.2477+4854T>A|2371|Nav2|protein_coding|CODING|NM_001111016|11|1),intron_variant(MODIFIER|||c.2660+4854T>A|2432|Nav2|protein_coding|CODING|NM_175272|10|1)
chr7	49119650	49119650	intron_variant	Nav2	protein_coding	NM_175272:c.2660+4973G>A	NA	MODIFIER	rs3675061	NA	chr7	49469902	49469902	G	A	hom	intron_variant(MODIFIER|||c.2477+4973G>A|2371|Nav2|protein_coding|CODING|NM_001111016|11|1),intron_variant(MODIFIER|||c.2660+4973G>A|2432|Nav2|protein_coding|CODING|NM_175272|10|1)
chr7	49119818	49119818	intron_variant	Nav2	protein_coding	NM_175272:c.2660+5141T>G	NA	MODIFIER	rs4135716	NA	chr7	49470070	49470070	T	G	hom	intron_variant(MODIFIER|||c.2477+5141T>G|2371|Nav2|protein_coding|CODING|NM_001111016|11|1),intron_variant(MODIFIER|||c.2660+5141T>G|2432|Nav2|protein_coding|CODING|NM_175272|10|1)
chr7	49119833	49119833	intron_variant	Nav2	protein_coding	NM_175272:c.2660+5156C>A	NA	MODIFIER	rs4135749	NA	chr7	49470085	49470085	C	A	hom	intron_variant(MODIFIER|||c.2477+5156C>A|2371|Nav2|protein_coding|CODING|NM_001111016|11|1),intron_variant(MODIFIER|||c.2660+5156C>A|2432|Nav2|protein_coding|CODING|NM_175272|10|1)
chr7	49119941	49119941	intron_variant	Nav2	protein_coding	NM_175272:c.2660+5264C>T	NA	MODIFIER	rs32877551	NA	chr7	49470193	49470193	C	T	hom	intron_variant(MODIFIER|||c.2477+5264C>T|2371|Nav2|protein_coding|CODING|NM_001111016|11|1),intron_variant(MODIFIER|||c.2660+5264C>T|2432|Nav2|protein_coding|CODING|NM_175272|10|1)
chr7	49120015	49120015	intron_variant	Nav2	protein_coding	NM_175272:c.2660+5338T>A	NA	MODIFIER	rs243115515	NA	chr7	49470267	49470267	T	A	hom	intron_variant(MODIFIER|||c.2477+5338T>A|2371|Nav2|protein_coding|CODING|NM_001111016|11|1),intron_variant(MODIFIER|||c.2660+5338T>A|2432|Nav2|protein_coding|CODING|NM_175272|10|1)
chr7	49120021	49120021	intron_variant	Nav2	protein_coding	NM_175272:c.2660+5344T>C	NA	MODIFIER	rs50107207	NA	chr7	49470273	49470273	T	C	hom	intron_variant(MODIFIER|||c.2477+5344T>C|2371|Nav2|protein_coding|CODING|NM_001111016|11|1),intron_variant(MODIFIER|||c.2660+5344T>C|2432|Nav2|protein_coding|CODING|NM_175272|10|1)
chr7	49120028	49120028	intron_variant	Nav2	protein_coding	NM_175272:c.2660+5351G>A	NA	MODIFIER	rs32877552	NA	chr7	49470280	49470280	G	A	hom	intron_variant(MODIFIER|||c.2477+5351G>A|2371|Nav2|protein_coding|CODING|NM_001111016|11|1),intron_variant(MODIFIER|||c.2660+5351G>A|2432|Nav2|protein_coding|CODING|NM_175272|10|1)
chr7	49120086	49120086	intron_variant	Nav2	protein_coding	NM_175272:c.2660+5409A>G	NA	MODIFIER	rs32877553	NA	chr7	49470338	49470338	A	G	hom	intron_variant(MODIFIER|||c.2477+5409A>G|2371|Nav2|protein_coding|CODING|NM_001111016|11|1),intron_variant(MODIFIER|||c.2660+5409A>G|2432|Nav2|protein_coding|CODING|NM_175272|10|1)
chr7	49120125	49120125	intron_variant	Nav2	protein_coding	NM_175272:c.2660+5448G>A	NA	MODIFIER	rs260068708	NA	chr7	49470377	49470377	G	A	hom	intron_variant(MODIFIER|||c.2477+5448G>A|2371|Nav2|protein_coding|CODING|NM_001111016|11|1),intron_variant(MODIFIER|||c.2660+5448G>A|2432|Nav2|protein_coding|CODING|NM_175272|10|1)
chr7	49120148	49120148	intron_variant	Nav2	protein_coding	NM_175272:c.2660+5471C>T	NA	MODIFIER	rs32878754	NA	chr7	49470400	49470400	C	T	hom	intron_variant(MODIFIER|||c.2477+5471C>T|2371|Nav2|protein_coding|CODING|NM_001111016|11|1),intron_variant(MODIFIER|||c.2660+5471C>T|2432|Nav2|protein_coding|CODING|NM_175272|10|1)
chr7	49120184	49120184	intron_variant	Nav2	protein_coding	NM_175272:c.2660+5507T>C	NA	MODIFIER	rs32878756	NA	chr7	49470436	49470436	T	C	hom	intron_variant(MODIFIER|||c.2477+5507T>C|2371|Nav2|protein_coding|CODING|NM_001111016|11|1),intron_variant(MODIFIER|||c.2660+5507T>C|2432|Nav2|protein_coding|CODING|NM_175272|10|1)
chr7	49120193	49120193	intron_variant	Nav2	protein_coding	NM_175272:c.2660+5516A>G	NA	MODIFIER	rs244149156	NA	chr7	49470445	49470445	A	G	hom	intron_variant(MODIFIER|||c.2477+5516A>G|2371|Nav2|protein_coding|CODING|NM_001111016|11|1),intron_variant(MODIFIER|||c.2660+5516A>G|2432|Nav2|protein_coding|CODING|NM_175272|10|1)
chr7	49120359	49120359	intron_variant	Nav2	protein_coding	NM_175272:c.2660+5682G>A	NA	MODIFIER	rs45982726	NA	chr7	49470611	49470611	G	A	hom	intron_variant(MODIFIER|||c.2477+5682G>A|2371|Nav2|protein_coding|CODING|NM_001111016|11|1),intron_variant(MODIFIER|||c.2660+5682G>A|2432|Nav2|protein_coding|CODING|NM_175272|10|1)
chr7	49120451	49120451	intron_variant	Nav2	protein_coding	NM_175272:c.2660+5774T>C	NA	MODIFIER	rs32879464	NA	chr7	49470703	49470703	T	C	hom	intron_variant(MODIFIER|||c.2477+5774T>C|2371|Nav2|protein_coding|CODING|NM_001111016|11|1),intron_variant(MODIFIER|||c.2660+5774T>C|2432|Nav2|protein_coding|CODING|NM_175272|10|1)
chr7	49120458	49120458	intron_variant	Nav2	protein_coding	NM_175272:c.2660+5781G>A	NA	MODIFIER	rs32879465	NA	chr7	49470710	49470710	G	A	hom	intron_variant(MODIFIER|||c.2477+5781G>A|2371|Nav2|protein_coding|CODING|NM_001111016|11|1),intron_variant(MODIFIER|||c.2660+5781G>A|2432|Nav2|protein_coding|CODING|NM_175272|10|1)
chr7	49120473	49120473	intron_variant	Nav2	protein_coding	NM_175272:c.2660+5796T>C	NA	MODIFIER	rs32879466	NA	chr7	49470725	49470725	T	C	hom	intron_variant(MODIFIER|||c.2477+5796T>C|2371|Nav2|protein_coding|CODING|NM_001111016|11|1),intron_variant(MODIFIER|||c.2660+5796T>C|2432|Nav2|protein_coding|CODING|NM_175272|10|1)
chr7	49120522	49120522	intron_variant	Nav2	protein_coding	NM_175272:c.2660+5845A>T	NA	MODIFIER	rs32879467	NA	chr7	49470774	49470774	A	T	hom	intron_variant(MODIFIER|||c.2477+5845A>T|2371|Nav2|protein_coding|CODING|NM_001111016|11|1),intron_variant(MODIFIER|||c.2660+5845A>T|2432|Nav2|protein_coding|CODING|NM_175272|10|1)
chr7	49120537	49120537	intron_variant	Nav2	protein_coding	NM_175272:c.2660+5860G>A	NA	MODIFIER	rs32879468	NA	chr7	49470789	49470789	G	A	hom	intron_variant(MODIFIER|||c.2477+5860G>A|2371|Nav2|protein_coding|CODING|NM_001111016|11|1),intron_variant(MODIFIER|||c.2660+5860G>A|2432|Nav2|protein_coding|CODING|NM_175272|10|1)
chr7	49120563	49120563	intron_variant	Nav2	protein_coding	NM_175272:c.2660+5886A>G	NA	MODIFIER	rs32879469	NA	chr7	49470815	49470815	A	G	hom	intron_variant(MODIFIER|||c.2477+5886A>G|2371|Nav2|protein_coding|CODING|NM_001111016|11|1),intron_variant(MODIFIER|||c.2660+5886A>G|2432|Nav2|protein_coding|CODING|NM_175272|10|1)
chr7	49120570	49120570	intron_variant	Nav2	protein_coding	NM_175272:c.2660+5893G>A	NA	MODIFIER	rs47389429	NA	chr7	49470822	49470822	G	A	hom	intron_variant(MODIFIER|||c.2477+5893G>A|2371|Nav2|protein_coding|CODING|NM_001111016|11|1),intron_variant(MODIFIER|||c.2660+5893G>A|2432|Nav2|protein_coding|CODING|NM_175272|10|1)
chr7	49120589	49120589	intron_variant	Nav2	protein_coding	NM_175272:c.2660+5912C>T	NA	MODIFIER	rs47191597	NA	chr7	49470841	49470841	C	T	hom	intron_variant(MODIFIER|||c.2477+5912C>T|2371|Nav2|protein_coding|CODING|NM_001111016|11|1),intron_variant(MODIFIER|||c.2660+5912C>T|2432|Nav2|protein_coding|CODING|NM_175272|10|1)
chr7	49120665	49120665	intron_variant	Nav2	protein_coding	NM_175272:c.2660+5988C>A	NA	MODIFIER	rs32879470	NA	chr7	49470917	49470917	C	A	hom	intron_variant(MODIFIER|||c.2477+5988C>A|2371|Nav2|protein_coding|CODING|NM_001111016|11|1),intron_variant(MODIFIER|||c.2660+5988C>A|2432|Nav2|protein_coding|CODING|NM_175272|10|1)
chr7	49120702	49120702	intron_variant	Nav2	protein_coding	NM_175272:c.2660+6025A>G	NA	MODIFIER	rs32879471	NA	chr7	49470954	49470954	A	G	hom	intron_variant(MODIFIER|||c.2477+6025A>G|2371|Nav2|protein_coding|CODING|NM_001111016|11|1),intron_variant(MODIFIER|||c.2660+6025A>G|2432|Nav2|protein_coding|CODING|NM_175272|10|1)
chr7	49120776	49120776	intron_variant	Nav2	protein_coding	NM_175272:c.2660+6099C>T	NA	MODIFIER	rs32880064	NA	chr7	49471028	49471028	C	T	hom	intron_variant(MODIFIER|||c.2477+6099C>T|2371|Nav2|protein_coding|CODING|NM_001111016|11|1),intron_variant(MODIFIER|||c.2660+6099C>T|2432|Nav2|protein_coding|CODING|NM_175272|10|1)
chr7	49120837	49120837	intron_variant	Nav2	protein_coding	NM_175272:c.2660+6160T>C	NA	MODIFIER	rs47324042	NA	chr7	49471089	49471089	T	C	hom	intron_variant(MODIFIER|||c.2477+6160T>C|2371|Nav2|protein_coding|CODING|NM_001111016|11|1),intron_variant(MODIFIER|||c.2660+6160T>C|2432|Nav2|protein_coding|CODING|NM_175272|10|1)
chr7	49120851	49120851	intron_variant	Nav2	protein_coding	NM_175272:c.2660+6174T>C	NA	MODIFIER	rs32880065	NA	chr7	49471103	49471103	T	C	hom	intron_variant(MODIFIER|||c.2477+6174T>C|2371|Nav2|protein_coding|CODING|NM_001111016|11|1),intron_variant(MODIFIER|||c.2660+6174T>C|2432|Nav2|protein_coding|CODING|NM_175272|10|1)
chr7	49120857	49120857	intron_variant	Nav2	protein_coding	NM_175272:c.2660+6180G>A	NA	MODIFIER	rs51622910	NA	chr7	49471109	49471109	G	A	hom	intron_variant(MODIFIER|||c.2477+6180G>A|2371|Nav2|protein_coding|CODING|NM_001111016|11|1),intron_variant(MODIFIER|||c.2660+6180G>A|2432|Nav2|protein_coding|CODING|NM_175272|10|1)
chr7	49120885	49120885	intron_variant	Nav2	protein_coding	NM_175272:c.2660+6208C>T	NA	MODIFIER	rs32880066	NA	chr7	49471137	49471137	C	T	hom	intron_variant(MODIFIER|||c.2477+6208C>T|2371|Nav2|protein_coding|CODING|NM_001111016|11|1),intron_variant(MODIFIER|||c.2660+6208C>T|2432|Nav2|protein_coding|CODING|NM_175272|10|1)
chr7	49120943	49120943	intron_variant	Nav2	protein_coding	NM_175272:c.2660+6266G>A	NA	MODIFIER	rs46075286	NA	chr7	49471195	49471195	G	A	hom	intron_variant(MODIFIER|||c.2477+6266G>A|2371|Nav2|protein_coding|CODING|NM_001111016|11|1),intron_variant(MODIFIER|||c.2660+6266G>A|2432|Nav2|protein_coding|CODING|NM_175272|10|1)
chr7	49120958	49120958	intron_variant	Nav2	protein_coding	NM_175272:c.2660+6281G>A	NA	MODIFIER	rs48815744	NA	chr7	49471210	49471210	G	A	hom	intron_variant(MODIFIER|||c.2477+6281G>A|2371|Nav2|protein_coding|CODING|NM_001111016|11|1),intron_variant(MODIFIER|||c.2660+6281G>A|2432|Nav2|protein_coding|CODING|NM_175272|10|1)
chr7	49121048	49121048	intron_variant	Nav2	protein_coding	NM_175272:c.2660+6371A>G	NA	MODIFIER	rs32880067	NA	chr7	49471300	49471300	A	G	hom	intron_variant(MODIFIER|||c.2477+6371A>G|2371|Nav2|protein_coding|CODING|NM_001111016|11|1),intron_variant(MODIFIER|||c.2660+6371A>G|2432|Nav2|protein_coding|CODING|NM_175272|10|1)
chr7	49121162	49121162	intron_variant	Nav2	protein_coding	NM_175272:c.2660+6485C>T	NA	MODIFIER	rs32880068	NA	chr7	49471414	49471414	C	T	hom	intron_variant(MODIFIER|||c.2477+6485C>T|2371|Nav2|protein_coding|CODING|NM_001111016|11|1),intron_variant(MODIFIER|||c.2660+6485C>T|2432|Nav2|protein_coding|CODING|NM_175272|10|1)
chr7	49121251	49121251	intron_variant	Nav2	protein_coding	NM_175272:c.2660+6574A>C	NA	MODIFIER	rs32880069	NA	chr7	49471503	49471503	A	C	hom	intron_variant(MODIFIER|||c.2477+6574A>C|2371|Nav2|protein_coding|CODING|NM_001111016|11|1),intron_variant(MODIFIER|||c.2660+6574A>C|2432|Nav2|protein_coding|CODING|NM_175272|10|1)
chr7	49121431	49121431	intron_variant	Nav2	protein_coding	NM_175272:c.2660+6754A>G	NA	MODIFIER	rs32880071	NA	chr7	49471683	49471683	A	G	hom	intron_variant(MODIFIER|||c.2477+6754A>G|2371|Nav2|protein_coding|CODING|NM_001111016|11|1),intron_variant(MODIFIER|||c.2660+6754A>G|2432|Nav2|protein_coding|CODING|NM_175272|10|1)
chr7	49121626	49121626	intron_variant	Nav2	protein_coding	NM_175272:c.2660+6949G>A	NA	MODIFIER	rs32880714	NA	chr7	49471878	49471878	G	A	hom	intron_variant(MODIFIER|||c.2477+6949G>A|2371|Nav2|protein_coding|CODING|NM_001111016|11|1),intron_variant(MODIFIER|||c.2660+6949G>A|2432|Nav2|protein_coding|CODING|NM_175272|10|1)
chr7	49121657	49121657	intron_variant	Nav2	protein_coding	NM_175272:c.2660+6980G>A	NA	MODIFIER	rs32880715	NA	chr7	49471909	49471909	G	A	hom	intron_variant(MODIFIER|||c.2477+6980G>A|2371|Nav2|protein_coding|CODING|NM_001111016|11|1),intron_variant(MODIFIER|||c.2660+6980G>A|2432|Nav2|protein_coding|CODING|NM_175272|10|1)
chr7	49121684	49121684	intron_variant	Nav2	protein_coding	NM_175272:c.2660+7007C>T	NA	MODIFIER	rs50461701	NA	chr7	49471936	49471936	C	T	hom	intron_variant(MODIFIER|||c.2477+7007C>T|2371|Nav2|protein_coding|CODING|NM_001111016|11|1),intron_variant(MODIFIER|||c.2660+7007C>T|2432|Nav2|protein_coding|CODING|NM_175272|10|1)
chr7	49121809	49121809	intron_variant	Nav2	protein_coding	NM_175272:c.2660+7132T>C	NA	MODIFIER	rs50883145	NA	chr7	49472061	49472061	T	C	hom	intron_variant(MODIFIER|||c.2477+7132T>C|2371|Nav2|protein_coding|CODING|NM_001111016|11|1),intron_variant(MODIFIER|||c.2660+7132T>C|2432|Nav2|protein_coding|CODING|NM_175272|10|1)
chr7	49121819	49121819	intron_variant	Nav2	protein_coding	NM_175272:c.2660+7142G>A	NA	MODIFIER	NA	NA	chr7	49472071	49472071	G	A	hom	intron_variant(MODIFIER|||c.2477+7142G>A|2371|Nav2|protein_coding|CODING|NM_001111016|11|1),intron_variant(MODIFIER|||c.2660+7142G>A|2432|Nav2|protein_coding|CODING|NM_175272|10|1)
chr7	49121926	49121926	intron_variant	Nav2	protein_coding	NM_175272:c.2660+7249G>A	NA	MODIFIER	rs32880716	NA	chr7	49472178	49472178	G	A	hom	intron_variant(MODIFIER|||c.2477+7249G>A|2371|Nav2|protein_coding|CODING|NM_001111016|11|1),intron_variant(MODIFIER|||c.2660+7249G>A|2432|Nav2|protein_coding|CODING|NM_175272|10|1)
chr7	49122464	49122464	intron_variant	Nav2	protein_coding	NM_175272:c.2660+7787G>C	NA	MODIFIER	rs32881324	NA	chr7	49472716	49472716	G	C	hom	intron_variant(MODIFIER|||c.2477+7787G>C|2371|Nav2|protein_coding|CODING|NM_001111016|11|1),intron_variant(MODIFIER|||c.2660+7787G>C|2432|Nav2|protein_coding|CODING|NM_175272|10|1)
chr7	49122484	49122484	intron_variant	Nav2	protein_coding	NM_175272:c.2660+7807G>A	NA	MODIFIER	rs32881325	NA	chr7	49472736	49472736	G	A	hom	intron_variant(MODIFIER|||c.2477+7807G>A|2371|Nav2|protein_coding|CODING|NM_001111016|11|1),intron_variant(MODIFIER|||c.2660+7807G>A|2432|Nav2|protein_coding|CODING|NM_175272|10|1)
chr7	49122587	49122587	intron_variant	Nav2	protein_coding	NM_175272:c.2660+7910A>G	NA	MODIFIER	rs31521267	NA	chr7	49472839	49472839	A	G	hom	intron_variant(MODIFIER|||c.2477+7910A>G|2371|Nav2|protein_coding|CODING|NM_001111016|11|1),intron_variant(MODIFIER|||c.2660+7910A>G|2432|Nav2|protein_coding|CODING|NM_175272|10|1)
chr7	49122703	49122703	intron_variant	Nav2	protein_coding	NM_175272:c.2660+8026A>G	NA	MODIFIER	rs31547125	NA	chr7	49472955	49472955	A	G	hom	intron_variant(MODIFIER|||c.2477+8026A>G|2371|Nav2|protein_coding|CODING|NM_001111016|11|1),intron_variant(MODIFIER|||c.2660+8026A>G|2432|Nav2|protein_coding|CODING|NM_175272|10|1)
chr7	49122950	49122950	intron_variant	Nav2	protein_coding	NM_175272:c.2660+8273T>C	NA	MODIFIER	rs31157136	NA	chr7	49473202	49473202	T	C	hom	intron_variant(MODIFIER|||c.2477+8273T>C|2371|Nav2|protein_coding|CODING|NM_001111016|11|1),intron_variant(MODIFIER|||c.2660+8273T>C|2432|Nav2|protein_coding|CODING|NM_175272|10|1)
chr7	49122999	49122999	intron_variant	Nav2	protein_coding	NM_175272:c.2660+8322A>G	NA	MODIFIER	rs31006803	NA	chr7	49473251	49473251	A	G	hom	intron_variant(MODIFIER|||c.2477+8322A>G|2371|Nav2|protein_coding|CODING|NM_001111016|11|1),intron_variant(MODIFIER|||c.2660+8322A>G|2432|Nav2|protein_coding|CODING|NM_175272|10|1)
chr7	49123031	49123031	intron_variant	Nav2	protein_coding	NM_175272:c.2660+8354C>A	NA	MODIFIER	rs32060235	NA	chr7	49473283	49473283	C	A	hom	intron_variant(MODIFIER|||c.2477+8354C>A|2371|Nav2|protein_coding|CODING|NM_001111016|11|1),intron_variant(MODIFIER|||c.2660+8354C>A|2432|Nav2|protein_coding|CODING|NM_175272|10|1)
chr7	49123134	49123134	intron_variant	Nav2	protein_coding	NM_175272:c.2660+8457C>T	NA	MODIFIER	rs32406003	NA	chr7	49473386	49473386	C	T	hom	intron_variant(MODIFIER|||c.2477+8457C>T|2371|Nav2|protein_coding|CODING|NM_001111016|11|1),intron_variant(MODIFIER|||c.2660+8457C>T|2432|Nav2|protein_coding|CODING|NM_175272|10|1)
chr7	49123168	49123168	intron_variant	Nav2	protein_coding	NM_175272:c.2660+8491C>A	NA	MODIFIER	rs31099325	NA	chr7	49473420	49473420	C	A	hom	intron_variant(MODIFIER|||c.2477+8491C>A|2371|Nav2|protein_coding|CODING|NM_001111016|11|1),intron_variant(MODIFIER|||c.2660+8491C>A|2432|Nav2|protein_coding|CODING|NM_175272|10|1)
chr7	49123215	49123215	intron_variant	Nav2	protein_coding	NM_175272:c.2660+8538A>G	NA	MODIFIER	rs32882315	NA	chr7	49473467	49473467	A	G	hom	intron_variant(MODIFIER|||c.2477+8538A>G|2371|Nav2|protein_coding|CODING|NM_001111016|11|1),intron_variant(MODIFIER|||c.2660+8538A>G|2432|Nav2|protein_coding|CODING|NM_175272|10|1)
chr7	49123241	49123241	intron_variant	Nav2	protein_coding	NM_175272:c.2660+8564T>C	NA	MODIFIER	rs32882317	NA	chr7	49473493	49473493	T	C	hom	intron_variant(MODIFIER|||c.2477+8564T>C|2371|Nav2|protein_coding|CODING|NM_001111016|11|1),intron_variant(MODIFIER|||c.2660+8564T>C|2432|Nav2|protein_coding|CODING|NM_175272|10|1)
chr7	49123434	49123434	intron_variant	Nav2	protein_coding	NM_175272:c.2660+8757T>A	NA	MODIFIER	rs32882321	NA	chr7	49473686	49473686	T	A	hom	intron_variant(MODIFIER|||c.2477+8757T>A|2371|Nav2|protein_coding|CODING|NM_001111016|11|1),intron_variant(MODIFIER|||c.2660+8757T>A|2432|Nav2|protein_coding|CODING|NM_175272|10|1)
chr7	49123476	49123476	intron_variant	Nav2	protein_coding	NM_175272:c.2660+8799A>G	NA	MODIFIER	rs50589016	NA	chr7	49473728	49473728	A	G	hom	intron_variant(MODIFIER|||c.2477+8799A>G|2371|Nav2|protein_coding|CODING|NM_001111016|11|1),intron_variant(MODIFIER|||c.2660+8799A>G|2432|Nav2|protein_coding|CODING|NM_175272|10|1)
chr7	49123493	49123493	intron_variant	Nav2	protein_coding	NM_175272:c.2660+8816A>G	NA	MODIFIER	rs49880994	NA	chr7	49473745	49473745	A	G	hom	intron_variant(MODIFIER|||c.2477+8816A>G|2371|Nav2|protein_coding|CODING|NM_001111016|11|1),intron_variant(MODIFIER|||c.2660+8816A>G|2432|Nav2|protein_coding|CODING|NM_175272|10|1)
chr7	49123528	49123528	intron_variant	Nav2	protein_coding	NM_175272:c.2660+8851A>G	NA	MODIFIER	rs45848324	NA	chr7	49473780	49473780	A	G	hom	intron_variant(MODIFIER|||c.2477+8851A>G|2371|Nav2|protein_coding|CODING|NM_001111016|11|1),intron_variant(MODIFIER|||c.2660+8851A>G|2432|Nav2|protein_coding|CODING|NM_175272|10|1)
chr7	49123654	49123654	intron_variant	Nav2	protein_coding	NM_175272:c.2660+8977C>G	NA	MODIFIER	rs32882322	NA	chr7	49473906	49473906	C	G	hom	intron_variant(MODIFIER|||c.2477+8977C>G|2371|Nav2|protein_coding|CODING|NM_001111016|11|1),intron_variant(MODIFIER|||c.2660+8977C>G|2432|Nav2|protein_coding|CODING|NM_175272|10|1)
chr7	49123803	49123803	intron_variant	Nav2	protein_coding	NM_175272:c.2660+9126A>G	NA	MODIFIER	rs51932540	NA	chr7	49474055	49474055	A	G	hom	intron_variant(MODIFIER|||c.2477+9126A>G|2371|Nav2|protein_coding|CODING|NM_001111016|11|1),intron_variant(MODIFIER|||c.2660+9126A>G|2432|Nav2|protein_coding|CODING|NM_175272|10|1)
chr7	49123868	49123868	intron_variant	Nav2	protein_coding	NM_175272:c.2660+9191T>C	NA	MODIFIER	rs32882975	NA	chr7	49474120	49474120	T	C	hom	intron_variant(MODIFIER|||c.2477+9191T>C|2371|Nav2|protein_coding|CODING|NM_001111016|11|1),intron_variant(MODIFIER|||c.2660+9191T>C|2432|Nav2|protein_coding|CODING|NM_175272|10|1)
chr7	49123913	49123913	intron_variant	Nav2	protein_coding	NM_175272:c.2660+9236T>G	NA	MODIFIER	rs32882976	NA	chr7	49474165	49474165	T	G	hom	intron_variant(MODIFIER|||c.2477+9236T>G|2371|Nav2|protein_coding|CODING|NM_001111016|11|1),intron_variant(MODIFIER|||c.2660+9236T>G|2432|Nav2|protein_coding|CODING|NM_175272|10|1)
chr7	49124014	49124014	intron_variant	Nav2	protein_coding	NM_175272:c.2660+9337A>G	NA	MODIFIER	rs32882977	NA	chr7	49474266	49474266	A	G	hom	intron_variant(MODIFIER|||c.2477+9337A>G|2371|Nav2|protein_coding|CODING|NM_001111016|11|1),intron_variant(MODIFIER|||c.2660+9337A>G|2432|Nav2|protein_coding|CODING|NM_175272|10|1)
chr7	49124113	49124113	intron_variant	Nav2	protein_coding	NM_175272:c.2660+9436T>A	NA	MODIFIER	rs222042983	NA	chr7	49474365	49474365	T	A	hom	intron_variant(MODIFIER|||c.2477+9436T>A|2371|Nav2|protein_coding|CODING|NM_001111016|11|1),intron_variant(MODIFIER|||c.2660+9436T>A|2432|Nav2|protein_coding|CODING|NM_175272|10|1)
chr7	49124135	49124135	intron_variant	Nav2	protein_coding	NM_175272:c.2660+9458C>T	NA	MODIFIER	rs32882981	NA	chr7	49474387	49474387	C	T	hom	intron_variant(MODIFIER|||c.2477+9458C>T|2371|Nav2|protein_coding|CODING|NM_001111016|11|1),intron_variant(MODIFIER|||c.2660+9458C>T|2432|Nav2|protein_coding|CODING|NM_175272|10|1)
chr7	49124161	49124161	intron_variant	Nav2	protein_coding	NM_175272:c.2660+9484G>A	NA	MODIFIER	rs49327676	NA	chr7	49474413	49474413	G	A	hom	intron_variant(MODIFIER|||c.2477+9484G>A|2371|Nav2|protein_coding|CODING|NM_001111016|11|1),intron_variant(MODIFIER|||c.2660+9484G>A|2432|Nav2|protein_coding|CODING|NM_175272|10|1)
chr7	49124169	49124169	intron_variant	Nav2	protein_coding	NM_175272:c.2660+9492A>G	NA	MODIFIER	rs32882982	NA	chr7	49474421	49474421	A	G	hom	intron_variant(MODIFIER|||c.2477+9492A>G|2371|Nav2|protein_coding|CODING|NM_001111016|11|1),intron_variant(MODIFIER|||c.2660+9492A>G|2432|Nav2|protein_coding|CODING|NM_175272|10|1)
chr7	49124287	49124287	intron_variant	Nav2	protein_coding	NM_175272:c.2660+9610T>C	NA	MODIFIER	rs32882983	NA	chr7	49474539	49474539	T	C	hom	intron_variant(MODIFIER|||c.2477+9610T>C|2371|Nav2|protein_coding|CODING|NM_001111016|11|1),intron_variant(MODIFIER|||c.2660+9610T>C|2432|Nav2|protein_coding|CODING|NM_175272|10|1)
chr7	49124336	49124336	intron_variant	Nav2	protein_coding	NM_175272:c.2660+9659A>G	NA	MODIFIER	rs32883574	NA	chr7	49474588	49474588	A	G	hom	intron_variant(MODIFIER|||c.2477+9659A>G|2371|Nav2|protein_coding|CODING|NM_001111016|11|1),intron_variant(MODIFIER|||c.2660+9659A>G|2432|Nav2|protein_coding|CODING|NM_175272|10|1)
chr7	49124372	49124372	intron_variant	Nav2	protein_coding	NM_175272:c.2660+9695G>C	NA	MODIFIER	rs32883575	NA	chr7	49474624	49474624	G	C	hom	intron_variant(MODIFIER|||c.2477+9695G>C|2371|Nav2|protein_coding|CODING|NM_001111016|11|1),intron_variant(MODIFIER|||c.2660+9695G>C|2432|Nav2|protein_coding|CODING|NM_175272|10|1)
chr7	49124384	49124384	intron_variant	Nav2	protein_coding	NM_175272:c.2660+9707A>G	NA	MODIFIER	rs6194279	NA	chr7	49474636	49474636	A	G	hom	intron_variant(MODIFIER|||c.2477+9707A>G|2371|Nav2|protein_coding|CODING|NM_001111016|11|1),intron_variant(MODIFIER|||c.2660+9707A>G|2432|Nav2|protein_coding|CODING|NM_175272|10|1)
chr7	49124744	49124744	intron_variant	Nav2	protein_coding	NM_175272:c.2660+10067T>C	NA	MODIFIER	rs31173623	NA	chr7	49474996	49474996	T	C	hom	intron_variant(MODIFIER|||c.2477+10067T>C|2371|Nav2|protein_coding|CODING|NM_001111016|11|1),intron_variant(MODIFIER|||c.2660+10067T>C|2432|Nav2|protein_coding|CODING|NM_175272|10|1)
chr7	49124753	49124753	intron_variant	Nav2	protein_coding	NM_175272:c.2660+10076A>G	NA	MODIFIER	rs32357351	NA	chr7	49475005	49475005	A	G	hom	intron_variant(MODIFIER|||c.2477+10076A>G|2371|Nav2|protein_coding|CODING|NM_001111016|11|1),intron_variant(MODIFIER|||c.2660+10076A>G|2432|Nav2|protein_coding|CODING|NM_175272|10|1)
chr7	49124884	49124884	intron_variant	Nav2	protein_coding	NM_175272:c.2660+10207T>C	NA	MODIFIER	rs49246565	NA	chr7	49475136	49475136	T	C	hom	intron_variant(MODIFIER|||c.2477+10207T>C|2371|Nav2|protein_coding|CODING|NM_001111016|11|1),intron_variant(MODIFIER|||c.2660+10207T>C|2432|Nav2|protein_coding|CODING|NM_175272|10|1)
chr7	49124897	49124897	intron_variant	Nav2	protein_coding	NM_175272:c.2660+10220C>T	NA	MODIFIER	rs260270243	NA	chr7	49475149	49475149	C	T	hom	intron_variant(MODIFIER|||c.2477+10220C>T|2371|Nav2|protein_coding|CODING|NM_001111016|11|1),intron_variant(MODIFIER|||c.2660+10220C>T|2432|Nav2|protein_coding|CODING|NM_175272|10|1)
chr7	49124954	49124954	intron_variant	Nav2	protein_coding	NM_175272:c.2660+10277T>G	NA	MODIFIER	rs32883576	NA	chr7	49475206	49475206	T	G	hom	intron_variant(MODIFIER|||c.2477+10277T>G|2371|Nav2|protein_coding|CODING|NM_001111016|11|1),intron_variant(MODIFIER|||c.2660+10277T>G|2432|Nav2|protein_coding|CODING|NM_175272|10|1)
chr7	49124998	49124998	intron_variant	Nav2	protein_coding	NM_175272:c.2660+10321T>C	NA	MODIFIER	rs32877954	NA	chr7	49475250	49475250	T	C	hom	intron_variant(MODIFIER|||c.2477+10321T>C|2371|Nav2|protein_coding|CODING|NM_001111016|11|1),intron_variant(MODIFIER|||c.2660+10321T>C|2432|Nav2|protein_coding|CODING|NM_175272|10|1)
chr7	49125007	49125007	intron_variant	Nav2	protein_coding	NM_175272:c.2660+10330A>G	NA	MODIFIER	rs107945067	NA	chr7	49475259	49475259	A	G	hom	intron_variant(MODIFIER|||c.2477+10330A>G|2371|Nav2|protein_coding|CODING|NM_001111016|11|1),intron_variant(MODIFIER|||c.2660+10330A>G|2432|Nav2|protein_coding|CODING|NM_175272|10|1)
chr7	49125035	49125035	intron_variant	Nav2	protein_coding	NM_175272:c.2660+10358C>T	NA	MODIFIER	rs32877955	NA	chr7	49475287	49475287	C	T	hom	intron_variant(MODIFIER|||c.2477+10358C>T|2371|Nav2|protein_coding|CODING|NM_001111016|11|1),intron_variant(MODIFIER|||c.2660+10358C>T|2432|Nav2|protein_coding|CODING|NM_175272|10|1)
chr7	49125272	49125272	intron_variant	Nav2	protein_coding	NM_175272:c.2660+10595G>C	NA	MODIFIER	rs32877958	NA	chr7	49475524	49475524	G	C	hom	intron_variant(MODIFIER|||c.2477+10595G>C|2371|Nav2|protein_coding|CODING|NM_001111016|11|1),intron_variant(MODIFIER|||c.2660+10595G>C|2432|Nav2|protein_coding|CODING|NM_175272|10|1)
chr7	49125320	49125320	intron_variant	Nav2	protein_coding	NM_175272:c.2660+10643A>C	NA	MODIFIER	rs32877959	NA	chr7	49475572	49475572	A	C	hom	intron_variant(MODIFIER|||c.2477+10643A>C|2371|Nav2|protein_coding|CODING|NM_001111016|11|1),intron_variant(MODIFIER|||c.2660+10643A>C|2432|Nav2|protein_coding|CODING|NM_175272|10|1)
chr7	49125399	49125399	intron_variant	Nav2	protein_coding	NM_175272:c.2660+10722C>G	NA	MODIFIER	rs32877960	NA	chr7	49475651	49475651	C	G	hom	intron_variant(MODIFIER|||c.2477+10722C>G|2371|Nav2|protein_coding|CODING|NM_001111016|11|1),intron_variant(MODIFIER|||c.2660+10722C>G|2432|Nav2|protein_coding|CODING|NM_175272|10|1)
chr7	49125595	49125595	intron_variant	Nav2	protein_coding	NM_175272:c.2660+10918T>C	NA	MODIFIER	rs45797396	NA	chr7	49475847	49475847	T	C	hom	intron_variant(MODIFIER|||c.2477+10918T>C|2371|Nav2|protein_coding|CODING|NM_001111016|11|1),intron_variant(MODIFIER|||c.2660+10918T>C|2432|Nav2|protein_coding|CODING|NM_175272|10|1)
chr7	49125678	49125678	intron_variant	Nav2	protein_coding	NM_175272:c.2660+11001A>G	NA	MODIFIER	rs32878614	NA	chr7	49475930	49475930	A	G	hom	intron_variant(MODIFIER|||c.2477+11001A>G|2371|Nav2|protein_coding|CODING|NM_001111016|11|1),intron_variant(MODIFIER|||c.2660+11001A>G|2432|Nav2|protein_coding|CODING|NM_175272|10|1)
chr7	49125686	49125686	intron_variant	Nav2	protein_coding	NM_175272:c.2660+11009A>G	NA	MODIFIER	rs213454862	NA	chr7	49475938	49475938	A	G	hom	intron_variant(MODIFIER|||c.2477+11009A>G|2371|Nav2|protein_coding|CODING|NM_001111016|11|1),intron_variant(MODIFIER|||c.2660+11009A>G|2432|Nav2|protein_coding|CODING|NM_175272|10|1)
chr7	49125713	49125713	intron_variant	Nav2	protein_coding	NM_175272:c.2660+11036T>G	NA	MODIFIER	rs244948463	NA	chr7	49475965	49475965	T	G	hom	intron_variant(MODIFIER|||c.2477+11036T>G|2371|Nav2|protein_coding|CODING|NM_001111016|11|1),intron_variant(MODIFIER|||c.2660+11036T>G|2432|Nav2|protein_coding|CODING|NM_175272|10|1)
chr7	49125740	49125740	intron_variant	Nav2	protein_coding	NM_175272:c.2660+11063A>G	NA	MODIFIER	rs215911007	NA	chr7	49475992	49475992	A	G	hom	intron_variant(MODIFIER|||c.2477+11063A>G|2371|Nav2|protein_coding|CODING|NM_001111016|11|1),intron_variant(MODIFIER|||c.2660+11063A>G|2432|Nav2|protein_coding|CODING|NM_175272|10|1)
chr7	49125746	49125746	intron_variant	Nav2	protein_coding	NM_175272:c.2660+11069C>T	NA	MODIFIER	rs234233347	NA	chr7	49475998	49475998	C	T	hom	intron_variant(MODIFIER|||c.2477+11069C>T|2371|Nav2|protein_coding|CODING|NM_001111016|11|1),intron_variant(MODIFIER|||c.2660+11069C>T|2432|Nav2|protein_coding|CODING|NM_175272|10|1)
chr7	49125753	49125753	intron_variant	Nav2	protein_coding	NM_175272:c.2660+11076T>C	NA	MODIFIER	rs253153678	NA	chr7	49476005	49476005	T	C	hom	intron_variant(MODIFIER|||c.2477+11076T>C|2371|Nav2|protein_coding|CODING|NM_001111016|11|1),intron_variant(MODIFIER|||c.2660+11076T>C|2432|Nav2|protein_coding|CODING|NM_175272|10|1)
chr7	49125760	49125760	intron_variant	Nav2	protein_coding	NM_175272:c.2660+11083A>G	NA	MODIFIER	rs212117367	NA	chr7	49476012	49476012	A	G	hom	intron_variant(MODIFIER|||c.2477+11083A>G|2371|Nav2|protein_coding|CODING|NM_001111016|11|1),intron_variant(MODIFIER|||c.2660+11083A>G|2432|Nav2|protein_coding|CODING|NM_175272|10|1)
chr7	49125788	49125788	intron_variant	Nav2	protein_coding	NM_175272:c.2660+11111A>G	NA	MODIFIER	rs32878615	NA	chr7	49476040	49476040	A	G	hom	intron_variant(MODIFIER|||c.2477+11111A>G|2371|Nav2|protein_coding|CODING|NM_001111016|11|1),intron_variant(MODIFIER|||c.2660+11111A>G|2432|Nav2|protein_coding|CODING|NM_175272|10|1)
chr7	49125828	49125828	intron_variant	Nav2	protein_coding	NM_175272:c.2660+11151T>G	NA	MODIFIER	rs32878616	NA	chr7	49476080	49476080	T	G	hom	intron_variant(MODIFIER|||c.2477+11151T>G|2371|Nav2|protein_coding|CODING|NM_001111016|11|1),intron_variant(MODIFIER|||c.2660+11151T>G|2432|Nav2|protein_coding|CODING|NM_175272|10|1)
chr7	49125910	49125910	intron_variant	Nav2	protein_coding	NM_175272:c.2660+11233A>C	NA	MODIFIER	rs256363727	NA	chr7	49476162	49476162	A	C	hom	intron_variant(MODIFIER|||c.2477+11233A>C|2371|Nav2|protein_coding|CODING|NM_001111016|11|1),intron_variant(MODIFIER|||c.2660+11233A>C|2432|Nav2|protein_coding|CODING|NM_175272|10|1)
chr7	49125968	49125968	intron_variant	Nav2	protein_coding	NM_175272:c.2660+11291T>C	NA	MODIFIER	rs243426276	NA	chr7	49476220	49476220	T	C	hom	intron_variant(MODIFIER|||c.2477+11291T>C|2371|Nav2|protein_coding|CODING|NM_001111016|11|1),intron_variant(MODIFIER|||c.2660+11291T>C|2432|Nav2|protein_coding|CODING|NM_175272|10|1)
chr7	49126038	49126038	intron_variant	Nav2	protein_coding	NM_175272:c.2660+11361G>A	NA	MODIFIER	rs249025367	NA	chr7	49476290	49476290	G	A	hom	intron_variant(MODIFIER|||c.2477+11361G>A|2371|Nav2|protein_coding|CODING|NM_001111016|11|1),intron_variant(MODIFIER|||c.2660+11361G>A|2432|Nav2|protein_coding|CODING|NM_175272|10|1)
chr7	49126160	49126160	intron_variant	Nav2	protein_coding	NM_175272:c.2660+11483G>A	NA	MODIFIER	rs227983956	NA	chr7	49476412	49476412	G	A	hom	intron_variant(MODIFIER|||c.2477+11483G>A|2371|Nav2|protein_coding|CODING|NM_001111016|11|1),intron_variant(MODIFIER|||c.2660+11483G>A|2432|Nav2|protein_coding|CODING|NM_175272|10|1)
chr7	49126171	49126171	intron_variant	Nav2	protein_coding	NM_175272:c.2660+11494C>A	NA	MODIFIER	rs247443349	NA	chr7	49476423	49476423	C	A	hom	intron_variant(MODIFIER|||c.2477+11494C>A|2371|Nav2|protein_coding|CODING|NM_001111016|11|1),intron_variant(MODIFIER|||c.2660+11494C>A|2432|Nav2|protein_coding|CODING|NM_175272|10|1)
chr7	49126177	49126177	intron_variant	Nav2	protein_coding	NM_175272:c.2660+11500G>A	NA	MODIFIER	rs211999591	NA	chr7	49476429	49476429	G	A	hom	intron_variant(MODIFIER|||c.2477+11500G>A|2371|Nav2|protein_coding|CODING|NM_001111016|11|1),intron_variant(MODIFIER|||c.2660+11500G>A|2432|Nav2|protein_coding|CODING|NM_175272|10|1)
chr7	49126408	49126408	intron_variant	Nav2	protein_coding	NM_175272:c.2660+11731G>C	NA	MODIFIER	rs32878619	NA	chr7	49476660	49476660	G	C	hom	intron_variant(MODIFIER|||c.2477+11731G>C|2371|Nav2|protein_coding|CODING|NM_001111016|11|1),intron_variant(MODIFIER|||c.2660+11731G>C|2432|Nav2|protein_coding|CODING|NM_175272|10|1)
chr7	49126503	49126503	intron_variant	Nav2	protein_coding	NM_175272:c.2660+11826T>G	NA	MODIFIER	rs32878621	NA	chr7	49476755	49476755	T	G	hom	intron_variant(MODIFIER|||c.2477+11826T>G|2371|Nav2|protein_coding|CODING|NM_001111016|11|1),intron_variant(MODIFIER|||c.2660+11826T>G|2432|Nav2|protein_coding|CODING|NM_175272|10|1)
chr7	49126560	49126560	intron_variant	Nav2	protein_coding	NM_175272:c.2660+11883C>T	NA	MODIFIER	rs32878623	NA	chr7	49476812	49476812	C	T	hom	intron_variant(MODIFIER|||c.2477+11883C>T|2371|Nav2|protein_coding|CODING|NM_001111016|11|1),intron_variant(MODIFIER|||c.2660+11883C>T|2432|Nav2|protein_coding|CODING|NM_175272|10|1)
chr7	49126648	49126648	intron_variant	Nav2	protein_coding	NM_175272:c.2660+11971C>T	NA	MODIFIER	rs32879264	NA	chr7	49476900	49476900	C	T	hom	intron_variant(MODIFIER|||c.2477+11971C>T|2371|Nav2|protein_coding|CODING|NM_001111016|11|1),intron_variant(MODIFIER|||c.2660+11971C>T|2432|Nav2|protein_coding|CODING|NM_175272|10|1)
chr7	49126745	49126745	intron_variant	Nav2	protein_coding	NM_175272:c.2660+12068C>T	NA	MODIFIER	rs32879265	NA	chr7	49476997	49476997	C	T	hom	intron_variant(MODIFIER|||c.2477+12068C>T|2371|Nav2|protein_coding|CODING|NM_001111016|11|1),intron_variant(MODIFIER|||c.2660+12068C>T|2432|Nav2|protein_coding|CODING|NM_175272|10|1)
chr7	49126843	49126843	intron_variant	Nav2	protein_coding	NM_175272:c.2660+12166A>G	NA	MODIFIER	rs32879266	NA	chr7	49477095	49477095	A	G	hom	intron_variant(MODIFIER|||c.2477+12166A>G|2371|Nav2|protein_coding|CODING|NM_001111016|11|1),intron_variant(MODIFIER|||c.2660+12166A>G|2432|Nav2|protein_coding|CODING|NM_175272|10|1)
chr7	49126978	49126978	intron_variant	Nav2	protein_coding	NM_175272:c.2660+12301A>G	NA	MODIFIER	rs32879268	NA	chr7	49477230	49477230	A	G	hom	intron_variant(MODIFIER|||c.2477+12301A>G|2371|Nav2|protein_coding|CODING|NM_001111016|11|1),intron_variant(MODIFIER|||c.2660+12301A>G|2432|Nav2|protein_coding|CODING|NM_175272|10|1)
chr7	49126999	49126999	intron_variant	Nav2	protein_coding	NM_175272:c.2660+12322G>A	NA	MODIFIER	rs228669907	NA	chr7	49477251	49477251	G	A	hom	intron_variant(MODIFIER|||c.2477+12322G>A|2371|Nav2|protein_coding|CODING|NM_001111016|11|1),intron_variant(MODIFIER|||c.2660+12322G>A|2432|Nav2|protein_coding|CODING|NM_175272|10|1)
chr7	49127535	49127535	intron_variant	Nav2	protein_coding	NM_175272:c.2660+12858C>T	NA	MODIFIER	rs32245274	NA	chr7	49477787	49477787	C	T	hom	intron_variant(MODIFIER|||c.2477+12858C>T|2371|Nav2|protein_coding|CODING|NM_001111016|11|1),intron_variant(MODIFIER|||c.2660+12858C>T|2432|Nav2|protein_coding|CODING|NM_175272|10|1)
chr7	49128017	49128017	intron_variant	Nav2	protein_coding	NM_175272:c.2661-13100C>T	NA	MODIFIER	rs31289913	NA	chr7	49478269	49478269	C	T	hom	intron_variant(MODIFIER|||c.2478-13100C>T|2371|Nav2|protein_coding|CODING|NM_001111016|11|1),intron_variant(MODIFIER|||c.2661-13100C>T|2432|Nav2|protein_coding|CODING|NM_175272|10|1)
chr7	49128049	49128049	intron_variant	Nav2	protein_coding	NM_175272:c.2661-13068G>C	NA	MODIFIER	rs32203901	NA	chr7	49478301	49478301	G	C	hom	intron_variant(MODIFIER|||c.2478-13068G>C|2371|Nav2|protein_coding|CODING|NM_001111016|11|1),intron_variant(MODIFIER|||c.2661-13068G>C|2432|Nav2|protein_coding|CODING|NM_175272|10|1)
chr7	49128072	49128072	intron_variant	Nav2	protein_coding	NM_175272:c.2661-13045G>A	NA	MODIFIER	rs32879878	NA	chr7	49478324	49478324	G	A	hom	intron_variant(MODIFIER|||c.2478-13045G>A|2371|Nav2|protein_coding|CODING|NM_001111016|11|1),intron_variant(MODIFIER|||c.2661-13045G>A|2432|Nav2|protein_coding|CODING|NM_175272|10|1)
chr7	49128107	49128107	intron_variant	Nav2	protein_coding	NM_175272:c.2661-13010A>G	NA	MODIFIER	rs32161628	NA	chr7	49478359	49478359	A	G	hom	intron_variant(MODIFIER|||c.2478-13010A>G|2371|Nav2|protein_coding|CODING|NM_001111016|11|1),intron_variant(MODIFIER|||c.2661-13010A>G|2432|Nav2|protein_coding|CODING|NM_175272|10|1)
chr7	49128189	49128189	intron_variant	Nav2	protein_coding	NM_175272:c.2661-12928G>A	NA	MODIFIER	rs32879881	NA	chr7	49478441	49478441	G	A	hom	intron_variant(MODIFIER|||c.2478-12928G>A|2371|Nav2|protein_coding|CODING|NM_001111016|11|1),intron_variant(MODIFIER|||c.2661-12928G>A|2432|Nav2|protein_coding|CODING|NM_175272|10|1)
chr7	49128267	49128267	intron_variant	Nav2	protein_coding	NM_175272:c.2661-12850C>T	NA	MODIFIER	rs48639634	NA	chr7	49478519	49478519	C	T	hom	intron_variant(MODIFIER|||c.2478-12850C>T|2371|Nav2|protein_coding|CODING|NM_001111016|11|1),intron_variant(MODIFIER|||c.2661-12850C>T|2432|Nav2|protein_coding|CODING|NM_175272|10|1)
chr7	49129480	49129480	intron_variant	Nav2	protein_coding	NM_175272:c.2661-11637C>T	NA	MODIFIER	rs214569414	NA	chr7	49479732	49479732	C	T	hom	intron_variant(MODIFIER|||c.2478-11637C>T|2371|Nav2|protein_coding|CODING|NM_001111016|11|1),intron_variant(MODIFIER|||c.2661-11637C>T|2432|Nav2|protein_coding|CODING|NM_175272|10|1)
chr7	49129622	49129622	intron_variant	Nav2	protein_coding	NM_175272:c.2661-11495G>C	NA	MODIFIER	rs47260842	NA	chr7	49479874	49479874	G	C	hom	intron_variant(MODIFIER|||c.2478-11495G>C|2371|Nav2|protein_coding|CODING|NM_001111016|11|1),intron_variant(MODIFIER|||c.2661-11495G>C|2432|Nav2|protein_coding|CODING|NM_175272|10|1)
chr7	49129628	49129628	intron_variant	Nav2	protein_coding	NM_175272:c.2661-11489A>C	NA	MODIFIER	rs32881216	NA	chr7	49479880	49479880	A	C	hom	intron_variant(MODIFIER|||c.2478-11489A>C|2371|Nav2|protein_coding|CODING|NM_001111016|11|1),intron_variant(MODIFIER|||c.2661-11489A>C|2432|Nav2|protein_coding|CODING|NM_175272|10|1)
chr7	49129721	49129721	intron_variant	Nav2	protein_coding	NM_175272:c.2661-11396A>G	NA	MODIFIER	rs32881217	NA	chr7	49479973	49479973	A	G	hom	intron_variant(MODIFIER|||c.2478-11396A>G|2371|Nav2|protein_coding|CODING|NM_001111016|11|1),intron_variant(MODIFIER|||c.2661-11396A>G|2432|Nav2|protein_coding|CODING|NM_175272|10|1)
chr7	49129741	49129741	intron_variant	Nav2	protein_coding	NM_175272:c.2661-11376G>A	NA	MODIFIER	rs46729379	NA	chr7	49479993	49479993	G	A	hom	intron_variant(MODIFIER|||c.2478-11376G>A|2371|Nav2|protein_coding|CODING|NM_001111016|11|1),intron_variant(MODIFIER|||c.2661-11376G>A|2432|Nav2|protein_coding|CODING|NM_175272|10|1)
chr7	49129761	49129761	intron_variant	Nav2	protein_coding	NM_175272:c.2661-11356C>A	NA	MODIFIER	rs32881218	NA	chr7	49480013	49480013	C	A	hom	intron_variant(MODIFIER|||c.2478-11356C>A|2371|Nav2|protein_coding|CODING|NM_001111016|11|1),intron_variant(MODIFIER|||c.2661-11356C>A|2432|Nav2|protein_coding|CODING|NM_175272|10|1)
chr7	49129830	49129830	intron_variant	Nav2	protein_coding	NM_175272:c.2661-11287T>C	NA	MODIFIER	rs32881219	NA	chr7	49480082	49480082	T	C	hom	intron_variant(MODIFIER|||c.2478-11287T>C|2371|Nav2|protein_coding|CODING|NM_001111016|11|1),intron_variant(MODIFIER|||c.2661-11287T>C|2432|Nav2|protein_coding|CODING|NM_175272|10|1)
chr7	49129948	49129948	intron_variant	Nav2	protein_coding	NM_175272:c.2661-11169A>C	NA	MODIFIER	rs50681011	NA	chr7	49480200	49480200	A	C	hom	intron_variant(MODIFIER|||c.2478-11169A>C|2371|Nav2|protein_coding|CODING|NM_001111016|11|1),intron_variant(MODIFIER|||c.2661-11169A>C|2432|Nav2|protein_coding|CODING|NM_175272|10|1)
chr7	49129958	49129958	intron_variant	Nav2	protein_coding	NM_175272:c.2661-11159G>A	NA	MODIFIER	rs50184552	NA	chr7	49480210	49480210	G	A	hom	intron_variant(MODIFIER|||c.2478-11159G>A|2371|Nav2|protein_coding|CODING|NM_001111016|11|1),intron_variant(MODIFIER|||c.2661-11159G>A|2432|Nav2|protein_coding|CODING|NM_175272|10|1)
chr7	49130390	49130390	intron_variant	Nav2	protein_coding	NM_175272:c.2661-10727G>C	NA	MODIFIER	rs49807207	NA	chr7	49480642	49480642	G	C	hom	intron_variant(MODIFIER|||c.2478-10727G>C|2371|Nav2|protein_coding|CODING|NM_001111016|11|1),intron_variant(MODIFIER|||c.2661-10727G>C|2432|Nav2|protein_coding|CODING|NM_175272|10|1)
chr7	49130486	49130486	intron_variant	Nav2	protein_coding	NM_175272:c.2661-10631G>A	NA	MODIFIER	rs32881220	NA	chr7	49480738	49480738	G	A	hom	intron_variant(MODIFIER|||c.2478-10631G>A|2371|Nav2|protein_coding|CODING|NM_001111016|11|1),intron_variant(MODIFIER|||c.2661-10631G>A|2432|Nav2|protein_coding|CODING|NM_175272|10|1)
chr7	49130576	49130576	intron_variant	Nav2	protein_coding	NM_175272:c.2661-10541G>A	NA	MODIFIER	rs31199265	NA	chr7	49480828	49480828	G	A	hom	intron_variant(MODIFIER|||c.2478-10541G>A|2371|Nav2|protein_coding|CODING|NM_001111016|11|1),intron_variant(MODIFIER|||c.2661-10541G>A|2432|Nav2|protein_coding|CODING|NM_175272|10|1)
chr7	49130603	49130603	intron_variant	Nav2	protein_coding	NM_175272:c.2661-10514T>G	NA	MODIFIER	rs32504934	NA	chr7	49480855	49480855	T	G	hom	intron_variant(MODIFIER|||c.2478-10514T>G|2371|Nav2|protein_coding|CODING|NM_001111016|11|1),intron_variant(MODIFIER|||c.2661-10514T>G|2432|Nav2|protein_coding|CODING|NM_175272|10|1)
chr7	49130723	49130723	intron_variant	Nav2	protein_coding	NM_175272:c.2661-10394G>A	NA	MODIFIER	rs32251212	NA	chr7	49480975	49480975	G	A	hom	intron_variant(MODIFIER|||c.2478-10394G>A|2371|Nav2|protein_coding|CODING|NM_001111016|11|1),intron_variant(MODIFIER|||c.2661-10394G>A|2432|Nav2|protein_coding|CODING|NM_175272|10|1)
chr7	49130881	49130881	intron_variant	Nav2	protein_coding	NM_175272:c.2661-10236G>A	NA	MODIFIER	rs31348893	NA	chr7	49481133	49481133	G	A	hom	intron_variant(MODIFIER|||c.2478-10236G>A|2371|Nav2|protein_coding|CODING|NM_001111016|11|1),intron_variant(MODIFIER|||c.2661-10236G>A|2432|Nav2|protein_coding|CODING|NM_175272|10|1)
chr7	49130894	49130894	intron_variant	Nav2	protein_coding	NM_175272:c.2661-10223G>T	NA	MODIFIER	rs31995356	NA	chr7	49481146	49481146	G	T	hom	intron_variant(MODIFIER|||c.2478-10223G>T|2371|Nav2|protein_coding|CODING|NM_001111016|11|1),intron_variant(MODIFIER|||c.2661-10223G>T|2432|Nav2|protein_coding|CODING|NM_175272|10|1)
chr7	49130977	49130977	intron_variant	Nav2	protein_coding	NM_175272:c.2661-10140C>T	NA	MODIFIER	rs31250313	NA	chr7	49481229	49481229	C	T	hom	intron_variant(MODIFIER|||c.2478-10140C>T|2371|Nav2|protein_coding|CODING|NM_001111016|11|1),intron_variant(MODIFIER|||c.2661-10140C>T|2432|Nav2|protein_coding|CODING|NM_175272|10|1)
chr7	49131105	49131105	intron_variant	Nav2	protein_coding	NM_175272:c.2661-10012G>A	NA	MODIFIER	rs32116570	NA	chr7	49481357	49481357	G	A	hom	intron_variant(MODIFIER|||c.2478-10012G>A|2371|Nav2|protein_coding|CODING|NM_001111016|11|1),intron_variant(MODIFIER|||c.2661-10012G>A|2432|Nav2|protein_coding|CODING|NM_175272|10|1)
chr7	49131138	49131138	intron_variant	Nav2	protein_coding	NM_175272:c.2661-9979A>G	NA	MODIFIER	rs31124946	NA	chr7	49481390	49481390	A	G	hom	intron_variant(MODIFIER|||c.2478-9979A>G|2371|Nav2|protein_coding|CODING|NM_001111016|11|1),intron_variant(MODIFIER|||c.2661-9979A>G|2432|Nav2|protein_coding|CODING|NM_175272|10|1)
chr7	49131363	49131363	intron_variant	Nav2	protein_coding	NM_175272:c.2661-9754A>G	NA	MODIFIER	rs32399800	NA	chr7	49481615	49481615	A	G	hom	intron_variant(MODIFIER|||c.2478-9754A>G|2371|Nav2|protein_coding|CODING|NM_001111016|11|1),intron_variant(MODIFIER|||c.2661-9754A>G|2432|Nav2|protein_coding|CODING|NM_175272|10|1)
chr7	49131416	49131416	intron_variant	Nav2	protein_coding	NM_175272:c.2661-9701G>A	NA	MODIFIER	rs215841709	NA	chr7	49481668	49481668	G	A	hom	intron_variant(MODIFIER|||c.2478-9701G>A|2371|Nav2|protein_coding|CODING|NM_001111016|11|1),intron_variant(MODIFIER|||c.2661-9701G>A|2432|Nav2|protein_coding|CODING|NM_175272|10|1)
chr7	49131484	49131484	intron_variant	Nav2	protein_coding	NM_175272:c.2661-9633T>C	NA	MODIFIER	rs264327306	NA	chr7	49481736	49481736	T	C	hom	intron_variant(MODIFIER|||c.2478-9633T>C|2371|Nav2|protein_coding|CODING|NM_001111016|11|1),intron_variant(MODIFIER|||c.2661-9633T>C|2432|Nav2|protein_coding|CODING|NM_175272|10|1)
chr7	49131520	49131520	intron_variant	Nav2	protein_coding	NM_175272:c.2661-9597C>T	NA	MODIFIER	rs220581953	NA	chr7	49481772	49481772	C	T	hom	intron_variant(MODIFIER|||c.2478-9597C>T|2371|Nav2|protein_coding|CODING|NM_001111016|11|1),intron_variant(MODIFIER|||c.2661-9597C>T|2432|Nav2|protein_coding|CODING|NM_175272|10|1)
chr7	49131563	49131563	intron_variant	Nav2	protein_coding	NM_175272:c.2661-9554G>A	NA	MODIFIER	rs257200893	NA	chr7	49481815	49481815	G	A	hom	intron_variant(MODIFIER|||c.2478-9554G>A|2371|Nav2|protein_coding|CODING|NM_001111016|11|1),intron_variant(MODIFIER|||c.2661-9554G>A|2432|Nav2|protein_coding|CODING|NM_175272|10|1)
chr7	49131635	49131635	intron_variant	Nav2	protein_coding	NM_175272:c.2661-9482G>T	NA	MODIFIER	rs220336545	NA	chr7	49481887	49481887	G	T	hom	intron_variant(MODIFIER|||c.2478-9482G>T|2371|Nav2|protein_coding|CODING|NM_001111016|11|1),intron_variant(MODIFIER|||c.2661-9482G>T|2432|Nav2|protein_coding|CODING|NM_175272|10|1)
chr7	49131968	49131968	intron_variant	Nav2	protein_coding	NM_175272:c.2661-9149A>G	NA	MODIFIER	rs31510715	NA	chr7	49482220	49482220	A	G	hom	intron_variant(MODIFIER|||c.2478-9149A>G|2371|Nav2|protein_coding|CODING|NM_001111016|11|1),intron_variant(MODIFIER|||c.2661-9149A>G|2432|Nav2|protein_coding|CODING|NM_175272|10|1)
chr7	49131991	49131991	intron_variant	Nav2	protein_coding	NM_175272:c.2661-9126G>A	NA	MODIFIER	rs31451611	NA	chr7	49482243	49482243	G	A	hom	intron_variant(MODIFIER|||c.2478-9126G>A|2371|Nav2|protein_coding|CODING|NM_001111016|11|1),intron_variant(MODIFIER|||c.2661-9126G>A|2432|Nav2|protein_coding|CODING|NM_175272|10|1)
chr7	49132006	49132006	intron_variant	Nav2	protein_coding	NM_175272:c.2661-9111C>T	NA	MODIFIER	rs32430866	NA	chr7	49482258	49482258	C	T	hom	intron_variant(MODIFIER|||c.2478-9111C>T|2371|Nav2|protein_coding|CODING|NM_001111016|11|1),intron_variant(MODIFIER|||c.2661-9111C>T|2432|Nav2|protein_coding|CODING|NM_175272|10|1)
chr7	49132062	49132062	intron_variant	Nav2	protein_coding	NM_175272:c.2661-9055G>A	NA	MODIFIER	rs32139553	NA	chr7	49482314	49482314	G	A	hom	intron_variant(MODIFIER|||c.2478-9055G>A|2371|Nav2|protein_coding|CODING|NM_001111016|11|1),intron_variant(MODIFIER|||c.2661-9055G>A|2432|Nav2|protein_coding|CODING|NM_175272|10|1)
chr7	49132240	49132240	intron_variant	Nav2	protein_coding	NM_175272:c.2661-8877G>A	NA	MODIFIER	NA	NA	chr7	49482492	49482492	G	A	hom	intron_variant(MODIFIER|||c.2478-8877G>A|2371|Nav2|protein_coding|CODING|NM_001111016|11|1),intron_variant(MODIFIER|||c.2661-8877G>A|2432|Nav2|protein_coding|CODING|NM_175272|10|1)
chr7	49132751	49132751	intron_variant	Nav2	protein_coding	NM_175272:c.2661-8366C>T	NA	MODIFIER	rs31852841	NA	chr7	49483003	49483003	C	T	hom	intron_variant(MODIFIER|||c.2478-8366C>T|2371|Nav2|protein_coding|CODING|NM_001111016|11|1),intron_variant(MODIFIER|||c.2661-8366C>T|2432|Nav2|protein_coding|CODING|NM_175272|10|1)
chr7	49132869	49132869	intron_variant	Nav2	protein_coding	NM_175272:c.2661-8248A>T	NA	MODIFIER	NA	NA	chr7	49483121	49483121	A	T	hom	intron_variant(MODIFIER|||c.2478-8248A>T|2371|Nav2|protein_coding|CODING|NM_001111016|11|1),intron_variant(MODIFIER|||c.2661-8248A>T|2432|Nav2|protein_coding|CODING|NM_175272|10|1)
chr7	49132981	49132981	intron_variant	Nav2	protein_coding	NM_175272:c.2661-8136C>G	NA	MODIFIER	rs32882494	NA	chr7	49483233	49483233	C	G	hom	intron_variant(MODIFIER|||c.2478-8136C>G|2371|Nav2|protein_coding|CODING|NM_001111016|11|1),intron_variant(MODIFIER|||c.2661-8136C>G|2432|Nav2|protein_coding|CODING|NM_175272|10|1)
chr7	49133097	49133097	intron_variant	Nav2	protein_coding	NM_175272:c.2661-8020A>C	NA	MODIFIER	rs218194205	NA	chr7	49483349	49483349	A	C	hom	intron_variant(MODIFIER|||c.2478-8020A>C|2371|Nav2|protein_coding|CODING|NM_001111016|11|1),intron_variant(MODIFIER|||c.2661-8020A>C|2432|Nav2|protein_coding|CODING|NM_175272|10|1)
chr7	49133183	49133183	intron_variant	Nav2	protein_coding	NM_175272:c.2661-7934T>G	NA	MODIFIER	rs32882496	NA	chr7	49483435	49483435	T	G	hom	intron_variant(MODIFIER|||c.2478-7934T>G|2371|Nav2|protein_coding|CODING|NM_001111016|11|1),intron_variant(MODIFIER|||c.2661-7934T>G|2432|Nav2|protein_coding|CODING|NM_175272|10|1)
chr7	49133194	49133194	intron_variant	Nav2	protein_coding	NM_175272:c.2661-7923T>C	NA	MODIFIER	rs32882497	NA	chr7	49483446	49483446	T	C	hom	intron_variant(MODIFIER|||c.2478-7923T>C|2371|Nav2|protein_coding|CODING|NM_001111016|11|1),intron_variant(MODIFIER|||c.2661-7923T>C|2432|Nav2|protein_coding|CODING|NM_175272|10|1)
chr7	49133222	49133222	intron_variant	Nav2	protein_coding	NM_175272:c.2661-7895T>G	NA	MODIFIER	rs50397588	NA	chr7	49483474	49483474	T	G	hom	intron_variant(MODIFIER|||c.2478-7895T>G|2371|Nav2|protein_coding|CODING|NM_001111016|11|1),intron_variant(MODIFIER|||c.2661-7895T>G|2432|Nav2|protein_coding|CODING|NM_175272|10|1)
chr7	49133554	49133554	intron_variant	Nav2	protein_coding	NM_175272:c.2661-7563T>C	NA	MODIFIER	rs47684512	NA	chr7	49483806	49483806	T	C	hom	intron_variant(MODIFIER|||c.2478-7563T>C|2371|Nav2|protein_coding|CODING|NM_001111016|11|1),intron_variant(MODIFIER|||c.2661-7563T>C|2432|Nav2|protein_coding|CODING|NM_175272|10|1)
chr7	49133837	49133837	intron_variant	Nav2	protein_coding	NM_175272:c.2661-7280G>A	NA	MODIFIER	rs107758768	NA	chr7	49484089	49484089	G	A	hom	intron_variant(MODIFIER|||c.2478-7280G>A|2371|Nav2|protein_coding|CODING|NM_001111016|11|1),intron_variant(MODIFIER|||c.2661-7280G>A|2432|Nav2|protein_coding|CODING|NM_175272|10|1)
chr7	49133861	49133861	intron_variant	Nav2	protein_coding	NM_175272:c.2661-7256T>C	NA	MODIFIER	rs218353273	NA	chr7	49484113	49484113	T	C	hom	intron_variant(MODIFIER|||c.2478-7256T>C|2371|Nav2|protein_coding|CODING|NM_001111016|11|1),intron_variant(MODIFIER|||c.2661-7256T>C|2432|Nav2|protein_coding|CODING|NM_175272|10|1)
chr7	49133911	49133911	intron_variant	Nav2	protein_coding	NM_175272:c.2661-7206A>T	NA	MODIFIER	rs52574561	NA	chr7	49484163	49484163	A	T	hom	intron_variant(MODIFIER|||c.2478-7206A>T|2371|Nav2|protein_coding|CODING|NM_001111016|11|1),intron_variant(MODIFIER|||c.2661-7206A>T|2432|Nav2|protein_coding|CODING|NM_175272|10|1)
chr7	49134028	49134028	intron_variant	Nav2	protein_coding	NM_175272:c.2661-7089C>A	NA	MODIFIER	rs47658083	NA	chr7	49484280	49484280	C	A	hom	intron_variant(MODIFIER|||c.2478-7089C>A|2371|Nav2|protein_coding|CODING|NM_001111016|11|1),intron_variant(MODIFIER|||c.2661-7089C>A|2432|Nav2|protein_coding|CODING|NM_175272|10|1)
chr7	49134100	49134100	intron_variant	Nav2	protein_coding	NM_175272:c.2661-7017T>G	NA	MODIFIER	rs51454632	NA	chr7	49484352	49484352	T	G	hom	intron_variant(MODIFIER|||c.2478-7017T>G|2371|Nav2|protein_coding|CODING|NM_001111016|11|1),intron_variant(MODIFIER|||c.2661-7017T>G|2432|Nav2|protein_coding|CODING|NM_175272|10|1)
chr7	49134417	49134417	intron_variant	Nav2	protein_coding	NM_175272:c.2661-6700T>G	NA	MODIFIER	rs233955958	NA	chr7	49484669	49484669	T	G	hom	intron_variant(MODIFIER|||c.2478-6700T>G|2371|Nav2|protein_coding|CODING|NM_001111016|11|1),intron_variant(MODIFIER|||c.2661-6700T>G|2432|Nav2|protein_coding|CODING|NM_175272|10|1)
chr7	49134501	49134501	intron_variant	Nav2	protein_coding	NM_175272:c.2661-6616G>A	NA	MODIFIER	rs32883074	NA	chr7	49484753	49484753	G	A	hom	intron_variant(MODIFIER|||c.2478-6616G>A|2371|Nav2|protein_coding|CODING|NM_001111016|11|1),intron_variant(MODIFIER|||c.2661-6616G>A|2432|Nav2|protein_coding|CODING|NM_175272|10|1)
chr7	49134570	49134570	intron_variant	Nav2	protein_coding	NM_175272:c.2661-6547A>G	NA	MODIFIER	rs244878947	NA	chr7	49484822	49484822	A	G	hom	intron_variant(MODIFIER|||c.2478-6547A>G|2371|Nav2|protein_coding|CODING|NM_001111016|11|1),intron_variant(MODIFIER|||c.2661-6547A>G|2432|Nav2|protein_coding|CODING|NM_175272|10|1)
chr7	49134687	49134687	intron_variant	Nav2	protein_coding	NM_175272:c.2661-6430T>C	NA	MODIFIER	rs48620428	NA	chr7	49484939	49484939	T	C	hom	intron_variant(MODIFIER|||c.2478-6430T>C|2371|Nav2|protein_coding|CODING|NM_001111016|11|1),intron_variant(MODIFIER|||c.2661-6430T>C|2432|Nav2|protein_coding|CODING|NM_175272|10|1)
chr7	49134715	49134715	intron_variant	Nav2	protein_coding	NM_175272:c.2661-6402C>T	NA	MODIFIER	rs51391646	NA	chr7	49484967	49484967	C	T	hom	intron_variant(MODIFIER|||c.2478-6402C>T|2371|Nav2|protein_coding|CODING|NM_001111016|11|1),intron_variant(MODIFIER|||c.2661-6402C>T|2432|Nav2|protein_coding|CODING|NM_175272|10|1)
chr7	49134733	49134733	intron_variant	Nav2	protein_coding	NM_175272:c.2661-6384G>A	NA	MODIFIER	rs238874280	NA	chr7	49484985	49484985	G	A	hom	intron_variant(MODIFIER|||c.2478-6384G>A|2371|Nav2|protein_coding|CODING|NM_001111016|11|1),intron_variant(MODIFIER|||c.2661-6384G>A|2432|Nav2|protein_coding|CODING|NM_175272|10|1)
chr7	49134793	49134793	intron_variant	Nav2	protein_coding	NM_175272:c.2661-6324C>T	NA	MODIFIER	rs235102561	NA	chr7	49485045	49485045	C	T	hom	intron_variant(MODIFIER|||c.2478-6324C>T|2371|Nav2|protein_coding|CODING|NM_001111016|11|1),intron_variant(MODIFIER|||c.2661-6324C>T|2432|Nav2|protein_coding|CODING|NM_175272|10|1)
chr7	49134830	49134830	intron_variant	Nav2	protein_coding	NM_175272:c.2661-6287A>T	NA	MODIFIER	rs214785836	NA	chr7	49485082	49485082	A	T	hom	intron_variant(MODIFIER|||c.2478-6287A>T|2371|Nav2|protein_coding|CODING|NM_001111016|11|1),intron_variant(MODIFIER|||c.2661-6287A>T|2432|Nav2|protein_coding|CODING|NM_175272|10|1)
chr7	49135047	49135047	intron_variant	Nav2	protein_coding	NM_175272:c.2661-6070T>C	NA	MODIFIER	rs47586545	NA	chr7	49485299	49485299	T	C	hom	intron_variant(MODIFIER|||c.2478-6070T>C|2371|Nav2|protein_coding|CODING|NM_001111016|11|1),intron_variant(MODIFIER|||c.2661-6070T>C|2432|Nav2|protein_coding|CODING|NM_175272|10|1)
chr7	49135167	49135167	intron_variant	Nav2	protein_coding	NM_175272:c.2661-5950A>T	NA	MODIFIER	rs45997591	NA	chr7	49485419	49485419	A	T	hom	intron_variant(MODIFIER|||c.2478-5950A>T|2371|Nav2|protein_coding|CODING|NM_001111016|11|1),intron_variant(MODIFIER|||c.2661-5950A>T|2432|Nav2|protein_coding|CODING|NM_175272|10|1)
chr7	49136118	49136118	intron_variant	Nav2	protein_coding	NM_175272:c.2661-4999G>A	NA	MODIFIER	rs252229399	NA	chr7	49486370	49486370	G	A	hom	intron_variant(MODIFIER|||c.2478-4999G>A|2371|Nav2|protein_coding|CODING|NM_001111016|11|1),intron_variant(MODIFIER|||c.2661-4999G>A|2432|Nav2|protein_coding|CODING|NM_175272|10|1)
chr7	49136301	49136301	intron_variant	Nav2	protein_coding	NM_175272:c.2661-4816A>G	NA	MODIFIER	rs387193854	NA	chr7	49486553	49486553	A	G	hom	intron_variant(MODIFIER|||c.2478-4816A>G|2371|Nav2|protein_coding|CODING|NM_001111016|11|1),intron_variant(MODIFIER|||c.2661-4816A>G|2432|Nav2|protein_coding|CODING|NM_175272|10|1)
chr7	49136491	49136491	intron_variant	Nav2	protein_coding	NM_175272:c.2661-4626C>T	NA	MODIFIER	rs260218082	NA	chr7	49486743	49486743	C	T	hom	intron_variant(MODIFIER|||c.2478-4626C>T|2371|Nav2|protein_coding|CODING|NM_001111016|11|1),intron_variant(MODIFIER|||c.2661-4626C>T|2432|Nav2|protein_coding|CODING|NM_175272|10|1)
chr7	49136690	49136690	intron_variant	Nav2	protein_coding	NM_175272:c.2661-4427A>C	NA	MODIFIER	rs250689177	NA	chr7	49486942	49486942	A	C	hom	intron_variant(MODIFIER|||c.2478-4427A>C|2371|Nav2|protein_coding|CODING|NM_001111016|11|1),intron_variant(MODIFIER|||c.2661-4427A>C|2432|Nav2|protein_coding|CODING|NM_175272|10|1)
chr7	49137228	49137228	intron_variant	Nav2	protein_coding	NM_175272:c.2661-3889T>C	NA	MODIFIER	rs50396741	NA	chr7	49487480	49487480	T	C	hom	intron_variant(MODIFIER|||c.2478-3889T>C|2371|Nav2|protein_coding|CODING|NM_001111016|11|1),intron_variant(MODIFIER|||c.2661-3889T>C|2432|Nav2|protein_coding|CODING|NM_175272|10|1)
chr7	49137292	49137292	intron_variant	Nav2	protein_coding	NM_175272:c.2661-3825C>T	NA	MODIFIER	rs50442871	NA	chr7	49487544	49487544	C	T	hom	intron_variant(MODIFIER|||c.2478-3825C>T|2371|Nav2|protein_coding|CODING|NM_001111016|11|1),intron_variant(MODIFIER|||c.2661-3825C>T|2432|Nav2|protein_coding|CODING|NM_175272|10|1)
chr7	49137406	49137406	intron_variant	Nav2	protein_coding	NM_175272:c.2661-3711A>G	NA	MODIFIER	rs51985577	NA	chr7	49487658	49487658	A	G	hom	intron_variant(MODIFIER|||c.2478-3711A>G|2371|Nav2|protein_coding|CODING|NM_001111016|11|1),intron_variant(MODIFIER|||c.2661-3711A>G|2432|Nav2|protein_coding|CODING|NM_175272|10|1)
chr7	49137420	49137420	intron_variant	Nav2	protein_coding	NM_175272:c.2661-3697C>T	NA	MODIFIER	rs51415110	NA	chr7	49487672	49487672	C	T	hom	intron_variant(MODIFIER|||c.2478-3697C>T|2371|Nav2|protein_coding|CODING|NM_001111016|11|1),intron_variant(MODIFIER|||c.2661-3697C>T|2432|Nav2|protein_coding|CODING|NM_175272|10|1)
chr7	49137429	49137429	intron_variant	Nav2	protein_coding	NM_175272:c.2661-3688A>T	NA	MODIFIER	rs48143691	NA	chr7	49487681	49487681	A	T	hom	intron_variant(MODIFIER|||c.2478-3688A>T|2371|Nav2|protein_coding|CODING|NM_001111016|11|1),intron_variant(MODIFIER|||c.2661-3688A>T|2432|Nav2|protein_coding|CODING|NM_175272|10|1)
chr7	49137550	49137550	intron_variant	Nav2	protein_coding	NM_175272:c.2661-3567T>C	NA	MODIFIER	rs45652335	NA	chr7	49487802	49487802	T	C	hom	intron_variant(MODIFIER|||c.2478-3567T>C|2371|Nav2|protein_coding|CODING|NM_001111016|11|1),intron_variant(MODIFIER|||c.2661-3567T>C|2432|Nav2|protein_coding|CODING|NM_175272|10|1)
chr7	49137570	49137570	intron_variant	Nav2	protein_coding	NM_175272:c.2661-3547G>T	NA	MODIFIER	rs45877245	NA	chr7	49487822	49487822	G	T	hom	intron_variant(MODIFIER|||c.2478-3547G>T|2371|Nav2|protein_coding|CODING|NM_001111016|11|1),intron_variant(MODIFIER|||c.2661-3547G>T|2432|Nav2|protein_coding|CODING|NM_175272|10|1)
chr7	49137576	49137576	intron_variant	Nav2	protein_coding	NM_175272:c.2661-3541C>T	NA	MODIFIER	rs51631535	NA	chr7	49487828	49487828	C	T	hom	intron_variant(MODIFIER|||c.2478-3541C>T|2371|Nav2|protein_coding|CODING|NM_001111016|11|1),intron_variant(MODIFIER|||c.2661-3541C>T|2432|Nav2|protein_coding|CODING|NM_175272|10|1)
chr7	49137607	49137607	intron_variant	Nav2	protein_coding	NM_175272:c.2661-3510A>C	NA	MODIFIER	rs47703099	NA	chr7	49487859	49487859	A	C	hom	intron_variant(MODIFIER|||c.2478-3510A>C|2371|Nav2|protein_coding|CODING|NM_001111016|11|1),intron_variant(MODIFIER|||c.2661-3510A>C|2432|Nav2|protein_coding|CODING|NM_175272|10|1)
chr7	49137658	49137658	intron_variant	Nav2	protein_coding	NM_175272:c.2661-3459A>G	NA	MODIFIER	rs51472428	NA	chr7	49487910	49487910	A	G	hom	intron_variant(MODIFIER|||c.2478-3459A>G|2371|Nav2|protein_coding|CODING|NM_001111016|11|1),intron_variant(MODIFIER|||c.2661-3459A>G|2432|Nav2|protein_coding|CODING|NM_175272|10|1)
chr7	49137695	49137695	intron_variant	Nav2	protein_coding	NM_175272:c.2661-3422G>A	NA	MODIFIER	rs46105085	NA	chr7	49487947	49487947	G	A	hom	intron_variant(MODIFIER|||c.2478-3422G>A|2371|Nav2|protein_coding|CODING|NM_001111016|11|1),intron_variant(MODIFIER|||c.2661-3422G>A|2432|Nav2|protein_coding|CODING|NM_175272|10|1)
chr7	49137724	49137724	intron_variant	Nav2	protein_coding	NM_175272:c.2661-3393C>T	NA	MODIFIER	rs49446767	NA	chr7	49487976	49487976	C	T	hom	intron_variant(MODIFIER|||c.2478-3393C>T|2371|Nav2|protein_coding|CODING|NM_001111016|11|1),intron_variant(MODIFIER|||c.2661-3393C>T|2432|Nav2|protein_coding|CODING|NM_175272|10|1)
chr7	49137803	49137803	intron_variant	Nav2	protein_coding	NM_175272:c.2661-3314G>T	NA	MODIFIER	rs252106174	NA	chr7	49488055	49488055	G	T	hom	intron_variant(MODIFIER|||c.2478-3314G>T|2371|Nav2|protein_coding|CODING|NM_001111016|11|1),intron_variant(MODIFIER|||c.2661-3314G>T|2432|Nav2|protein_coding|CODING|NM_175272|10|1)
chr7	49137811	49137811	intron_variant	Nav2	protein_coding	NM_175272:c.2661-3306T>C	NA	MODIFIER	rs49224358	NA	chr7	49488063	49488063	T	C	hom	intron_variant(MODIFIER|||c.2478-3306T>C|2371|Nav2|protein_coding|CODING|NM_001111016|11|1),intron_variant(MODIFIER|||c.2661-3306T>C|2432|Nav2|protein_coding|CODING|NM_175272|10|1)
chr7	49138011	49138011	intron_variant	Nav2	protein_coding	NM_175272:c.2661-3106G>A	NA	MODIFIER	rs49547539	NA	chr7	49488263	49488263	G	A	hom	intron_variant(MODIFIER|||c.2478-3106G>A|2371|Nav2|protein_coding|CODING|NM_001111016|11|1),intron_variant(MODIFIER|||c.2661-3106G>A|2432|Nav2|protein_coding|CODING|NM_175272|10|1)
chr7	49138043	49138043	intron_variant	Nav2	protein_coding	NM_175272:c.2661-3074G>C	NA	MODIFIER	rs32883077	NA	chr7	49488295	49488295	G	C	hom	intron_variant(MODIFIER|||c.2478-3074G>C|2371|Nav2|protein_coding|CODING|NM_001111016|11|1),intron_variant(MODIFIER|||c.2661-3074G>C|2432|Nav2|protein_coding|CODING|NM_175272|10|1)
chr7	49138173	49138173	intron_variant	Nav2	protein_coding	NM_175272:c.2661-2944A>G	NA	MODIFIER	rs49287698	NA	chr7	49488425	49488425	A	G	hom	intron_variant(MODIFIER|||c.2478-2944A>G|2371|Nav2|protein_coding|CODING|NM_001111016|11|1),intron_variant(MODIFIER|||c.2661-2944A>G|2432|Nav2|protein_coding|CODING|NM_175272|10|1)
chr7	49138328	49138328	intron_variant	Nav2	protein_coding	NM_175272:c.2661-2789T>G	NA	MODIFIER	NA	NA	chr7	49488580	49488580	T	G	hom	intron_variant(MODIFIER|||c.2478-2789T>G|2371|Nav2|protein_coding|CODING|NM_001111016|11|1),intron_variant(MODIFIER|||c.2661-2789T>G|2432|Nav2|protein_coding|CODING|NM_175272|10|1)
chr7	49138358	49138358	intron_variant	Nav2	protein_coding	NM_175272:c.2661-2759G>A	NA	MODIFIER	rs51359683	NA	chr7	49488610	49488610	G	A	hom	intron_variant(MODIFIER|||c.2478-2759G>A|2371|Nav2|protein_coding|CODING|NM_001111016|11|1),intron_variant(MODIFIER|||c.2661-2759G>A|2432|Nav2|protein_coding|CODING|NM_175272|10|1)
chr7	49138478	49138478	intron_variant	Nav2	protein_coding	NM_175272:c.2661-2639C>T	NA	MODIFIER	rs32883078	NA	chr7	49488730	49488730	C	T	hom	intron_variant(MODIFIER|||c.2478-2639C>T|2371|Nav2|protein_coding|CODING|NM_001111016|11|1),intron_variant(MODIFIER|||c.2661-2639C>T|2432|Nav2|protein_coding|CODING|NM_175272|10|1)
chr7	49138720	49138720	intron_variant	Nav2	protein_coding	NM_175272:c.2661-2397A>G	NA	MODIFIER	rs52002794	NA	chr7	49488972	49488972	A	G	hom	intron_variant(MODIFIER|||c.2478-2397A>G|2371|Nav2|protein_coding|CODING|NM_001111016|11|1),intron_variant(MODIFIER|||c.2661-2397A>G|2432|Nav2|protein_coding|CODING|NM_175272|10|1)
chr7	49138847	49138847	intron_variant	Nav2	protein_coding	NM_175272:c.2661-2270C>T	NA	MODIFIER	rs233888979	NA	chr7	49489099	49489099	C	T	hom	intron_variant(MODIFIER|||c.2478-2270C>T|2371|Nav2|protein_coding|CODING|NM_001111016|11|1),intron_variant(MODIFIER|||c.2661-2270C>T|2432|Nav2|protein_coding|CODING|NM_175272|10|1)
chr7	49138891	49138891	intron_variant	Nav2	protein_coding	NM_175272:c.2661-2226G>A	NA	MODIFIER	rs230717036	NA	chr7	49489143	49489143	G	A	hom	intron_variant(MODIFIER|||c.2478-2226G>A|2371|Nav2|protein_coding|CODING|NM_001111016|11|1),intron_variant(MODIFIER|||c.2661-2226G>A|2432|Nav2|protein_coding|CODING|NM_175272|10|1)
chr7	49138923	49138923	intron_variant	Nav2	protein_coding	NM_175272:c.2661-2194A>G	NA	MODIFIER	rs251326837	NA	chr7	49489175	49489175	A	G	hom	intron_variant(MODIFIER|||c.2478-2194A>G|2371|Nav2|protein_coding|CODING|NM_001111016|11|1),intron_variant(MODIFIER|||c.2661-2194A>G|2432|Nav2|protein_coding|CODING|NM_175272|10|1)
chr7	49138972	49138972	intron_variant	Nav2	protein_coding	NM_175272:c.2661-2145G>C	NA	MODIFIER	rs226095669	NA	chr7	49489224	49489224	G	C	hom	intron_variant(MODIFIER|||c.2478-2145G>C|2371|Nav2|protein_coding|CODING|NM_001111016|11|1),intron_variant(MODIFIER|||c.2661-2145G>C|2432|Nav2|protein_coding|CODING|NM_175272|10|1)
chr7	49139090	49139090	intron_variant	Nav2	protein_coding	NM_175272:c.2661-2027T>G	NA	MODIFIER	rs32047218	NA	chr7	49489342	49489342	T	G	hom	intron_variant(MODIFIER|||c.2478-2027T>G|2371|Nav2|protein_coding|CODING|NM_001111016|11|1),intron_variant(MODIFIER|||c.2661-2027T>G|2432|Nav2|protein_coding|CODING|NM_175272|10|1)
chr7	49139158	49139158	intron_variant	Nav2	protein_coding	NM_175272:c.2661-1959C>T	NA	MODIFIER	rs32084388	NA	chr7	49489410	49489410	C	T	hom	intron_variant(MODIFIER|||c.2478-1959C>T|2371|Nav2|protein_coding|CODING|NM_001111016|11|1),intron_variant(MODIFIER|||c.2661-1959C>T|2432|Nav2|protein_coding|CODING|NM_175272|10|1)
chr7	49139529	49139529	intron_variant	Nav2	protein_coding	NM_175272:c.2661-1588G>A	NA	MODIFIER	rs31053580	NA	chr7	49489781	49489781	G	A	hom	intron_variant(MODIFIER|||c.2478-1588G>A|2371|Nav2|protein_coding|CODING|NM_001111016|11|1),intron_variant(MODIFIER|||c.2661-1588G>A|2432|Nav2|protein_coding|CODING|NM_175272|10|1)
chr7	49139553	49139553	intron_variant	Nav2	protein_coding	NM_175272:c.2661-1564C>A	NA	MODIFIER	rs225176662	NA	chr7	49489805	49489805	C	A	hom	intron_variant(MODIFIER|||c.2478-1564C>A|2371|Nav2|protein_coding|CODING|NM_001111016|11|1),intron_variant(MODIFIER|||c.2661-1564C>A|2432|Nav2|protein_coding|CODING|NM_175272|10|1)
chr7	49139613	49139613	intron_variant	Nav2	protein_coding	NM_175272:c.2661-1504G>A	NA	MODIFIER	rs240024160	NA	chr7	49489865	49489865	G	A	hom	intron_variant(MODIFIER|||c.2478-1504G>A|2371|Nav2|protein_coding|CODING|NM_001111016|11|1),intron_variant(MODIFIER|||c.2661-1504G>A|2432|Nav2|protein_coding|CODING|NM_175272|10|1)
chr7	49139920	49139920	intron_variant	Nav2	protein_coding	NM_175272:c.2661-1197A>G	NA	MODIFIER	rs254501720	NA	chr7	49490172	49490172	A	G	hom	intron_variant(MODIFIER|||c.2478-1197A>G|2371|Nav2|protein_coding|CODING|NM_001111016|11|1),intron_variant(MODIFIER|||c.2661-1197A>G|2432|Nav2|protein_coding|CODING|NM_175272|10|1)
chr7	49139988	49139988	intron_variant	Nav2	protein_coding	NM_175272:c.2661-1129G>T	NA	MODIFIER	rs248477370	NA	chr7	49490240	49490240	G	T	hom	intron_variant(MODIFIER|||c.2478-1129G>T|2371|Nav2|protein_coding|CODING|NM_001111016|11|1),intron_variant(MODIFIER|||c.2661-1129G>T|2432|Nav2|protein_coding|CODING|NM_175272|10|1)
chr7	49140267	49140267	intron_variant	Nav2	protein_coding	NM_175272:c.2661-850A>G	NA	MODIFIER	rs32883082	NA	chr7	49490519	49490519	A	G	hom	intron_variant(MODIFIER|||c.2478-850A>G|2371|Nav2|protein_coding|CODING|NM_001111016|11|1),intron_variant(MODIFIER|||c.2661-850A>G|2432|Nav2|protein_coding|CODING|NM_175272|10|1)
chr7	49140339	49140339	intron_variant	Nav2	protein_coding	NM_175272:c.2661-778T>A	NA	MODIFIER	rs49130675	NA	chr7	49490591	49490591	T	A	hom	intron_variant(MODIFIER|||c.2478-778T>A|2371|Nav2|protein_coding|CODING|NM_001111016|11|1),intron_variant(MODIFIER|||c.2661-778T>A|2432|Nav2|protein_coding|CODING|NM_175272|10|1)
chr7	49140379	49140379	intron_variant	Nav2	protein_coding	NM_175272:c.2661-738G>A	NA	MODIFIER	NA	NA	chr7	49490631	49490631	G	A	hom	intron_variant(MODIFIER|||c.2478-738G>A|2371|Nav2|protein_coding|CODING|NM_001111016|11|1),intron_variant(MODIFIER|||c.2661-738G>A|2432|Nav2|protein_coding|CODING|NM_175272|10|1)
chr7	49140646	49140646	intron_variant	Nav2	protein_coding	NM_175272:c.2661-471T>G	NA	MODIFIER	rs46549495	NA	chr7	49490898	49490898	T	G	hom	intron_variant(MODIFIER|||c.2478-471T>G|2371|Nav2|protein_coding|CODING|NM_001111016|11|1),intron_variant(MODIFIER|||c.2661-471T>G|2432|Nav2|protein_coding|CODING|NM_175272|10|1)
chr7	49140747	49140747	intron_variant	Nav2	protein_coding	NM_175272:c.2661-370A>G	NA	MODIFIER	rs32883666	NA	chr7	49490999	49490999	A	G	hom	intron_variant(MODIFIER|||c.2478-370A>G|2371|Nav2|protein_coding|CODING|NM_001111016|11|1),intron_variant(MODIFIER|||c.2661-370A>G|2432|Nav2|protein_coding|CODING|NM_175272|10|1)
chr7	49140783	49140783	intron_variant	Nav2	protein_coding	NM_175272:c.2661-334T>C	NA	MODIFIER	rs32883667	NA	chr7	49491035	49491035	T	C	hom	intron_variant(MODIFIER|||c.2478-334T>C|2371|Nav2|protein_coding|CODING|NM_001111016|11|1),intron_variant(MODIFIER|||c.2661-334T>C|2432|Nav2|protein_coding|CODING|NM_175272|10|1)
chr7	49140815	49140815	intron_variant	Nav2	protein_coding	NM_175272:c.2661-302T>C	NA	MODIFIER	rs32883668	NA	chr7	49491067	49491067	T	C	hom	intron_variant(MODIFIER|||c.2478-302T>C|2371|Nav2|protein_coding|CODING|NM_001111016|11|1),intron_variant(MODIFIER|||c.2661-302T>C|2432|Nav2|protein_coding|CODING|NM_175272|10|1)
chr7	49140922	49140922	intron_variant	Nav2	protein_coding	NM_175272:c.2661-195C>T	NA	MODIFIER	rs49639632	NA	chr7	49491174	49491174	C	T	hom	intron_variant(MODIFIER|||c.2478-195C>T|2371|Nav2|protein_coding|CODING|NM_001111016|11|1),intron_variant(MODIFIER|||c.2661-195C>T|2432|Nav2|protein_coding|CODING|NM_175272|10|1)
chr7	49141009	49141009	intron_variant	Nav2	protein_coding	NM_175272:c.2661-108T>C	NA	MODIFIER	rs48164161	NA	chr7	49491261	49491261	T	C	hom	intron_variant(MODIFIER|||c.2478-108T>C|2371|Nav2|protein_coding|CODING|NM_001111016|11|1),intron_variant(MODIFIER|||c.2661-108T>C|2432|Nav2|protein_coding|CODING|NM_175272|10|1)
chr7	49141138	49141138	synonymous_variant	Nav2	SILENT	NM_175272:p.Leu894Leu/c.2682C>T	ctC/ctT	LOW	rs32883670	NA	chr7	49491390	49491390	C	T	hom	synonymous_variant(LOW|SILENT|ctC/ctT|p.Leu833Leu/c.2499C>T|2371|Nav2|protein_coding|CODING|NM_001111016|12|1),synonymous_variant(LOW|SILENT|ctC/ctT|p.Leu894Leu/c.2682C>T|2432|Nav2|protein_coding|CODING|NM_175272|11|1)
chr7	49141434	49141434	intron_variant	Nav2	protein_coding	NM_175272:c.2783+195A>G	NA	MODIFIER	rs32884434	NA	chr7	49491686	49491686	A	G	hom	intron_variant(MODIFIER|||c.2600+195A>G|2371|Nav2|protein_coding|CODING|NM_001111016|12|1),intron_variant(MODIFIER|||c.2783+195A>G|2432|Nav2|protein_coding|CODING|NM_175272|11|1)
chr7	49141445	49141445	intron_variant	Nav2	protein_coding	NM_175272:c.2783+206G>C	NA	MODIFIER	rs49263554	NA	chr7	49491697	49491697	G	C	hom	intron_variant(MODIFIER|||c.2600+206G>C|2371|Nav2|protein_coding|CODING|NM_001111016|12|1),intron_variant(MODIFIER|||c.2783+206G>C|2432|Nav2|protein_coding|CODING|NM_175272|11|1)
chr7	49141455	49141455	intron_variant	Nav2	protein_coding	NM_175272:c.2783+216A>T	NA	MODIFIER	rs49107869	NA	chr7	49491707	49491707	A	T	hom	intron_variant(MODIFIER|||c.2600+216A>T|2371|Nav2|protein_coding|CODING|NM_001111016|12|1),intron_variant(MODIFIER|||c.2783+216A>T|2432|Nav2|protein_coding|CODING|NM_175272|11|1)
chr7	49141861	49141861	intron_variant	Nav2	protein_coding	NM_175272:c.2783+622G>C	NA	MODIFIER	rs107937036	NA	chr7	49492113	49492113	G	C	hom	intron_variant(MODIFIER|||c.2600+622G>C|2371|Nav2|protein_coding|CODING|NM_001111016|12|1),intron_variant(MODIFIER|||c.2783+622G>C|2432|Nav2|protein_coding|CODING|NM_175272|11|1)
chr7	49141881	49141881	intron_variant	Nav2	protein_coding	NM_175272:c.2783+642C>T	NA	MODIFIER	rs46158598	NA	chr7	49492133	49492133	C	T	hom	intron_variant(MODIFIER|||c.2600+642C>T|2371|Nav2|protein_coding|CODING|NM_001111016|12|1),intron_variant(MODIFIER|||c.2783+642C>T|2432|Nav2|protein_coding|CODING|NM_175272|11|1)
chr7	49141937	49141937	intron_variant	Nav2	protein_coding	NM_175272:c.2783+698T>A	NA	MODIFIER	rs50195836	NA	chr7	49492189	49492189	T	A	hom	intron_variant(MODIFIER|||c.2600+698T>A|2371|Nav2|protein_coding|CODING|NM_001111016|12|1),intron_variant(MODIFIER|||c.2783+698T>A|2432|Nav2|protein_coding|CODING|NM_175272|11|1)
chr7	49141966	49141966	intron_variant	Nav2	protein_coding	NM_175272:c.2783+727A>G	NA	MODIFIER	rs46793414	NA	chr7	49492218	49492218	A	G	hom	intron_variant(MODIFIER|||c.2600+727A>G|2371|Nav2|protein_coding|CODING|NM_001111016|12|1),intron_variant(MODIFIER|||c.2783+727A>G|2432|Nav2|protein_coding|CODING|NM_175272|11|1)
chr7	49141973	49141973	intron_variant	Nav2	protein_coding	NM_175272:c.2783+734G>A	NA	MODIFIER	rs48587022	NA	chr7	49492225	49492225	G	A	hom	intron_variant(MODIFIER|||c.2600+734G>A|2371|Nav2|protein_coding|CODING|NM_001111016|12|1),intron_variant(MODIFIER|||c.2783+734G>A|2432|Nav2|protein_coding|CODING|NM_175272|11|1)
chr7	49142001	49142001	intron_variant	Nav2	protein_coding	NM_175272:c.2783+762C>T	NA	MODIFIER	rs32884435	NA	chr7	49492253	49492253	C	T	hom	intron_variant(MODIFIER|||c.2600+762C>T|2371|Nav2|protein_coding|CODING|NM_001111016|12|1),intron_variant(MODIFIER|||c.2783+762C>T|2432|Nav2|protein_coding|CODING|NM_175272|11|1)
chr7	49142008	49142008	intron_variant	Nav2	protein_coding	NM_175272:c.2783+769C>T	NA	MODIFIER	rs50042077	NA	chr7	49492260	49492260	C	T	hom	intron_variant(MODIFIER|||c.2600+769C>T|2371|Nav2|protein_coding|CODING|NM_001111016|12|1),intron_variant(MODIFIER|||c.2783+769C>T|2432|Nav2|protein_coding|CODING|NM_175272|11|1)
chr7	49142049	49142049	intron_variant	Nav2	protein_coding	NM_175272:c.2783+810T>C	NA	MODIFIER	rs48083965	NA	chr7	49492301	49492301	T	C	hom	intron_variant(MODIFIER|||c.2600+810T>C|2371|Nav2|protein_coding|CODING|NM_001111016|12|1),intron_variant(MODIFIER|||c.2783+810T>C|2432|Nav2|protein_coding|CODING|NM_175272|11|1)
chr7	49142116	49142116	intron_variant	Nav2	protein_coding	NM_175272:c.2783+877G>A	NA	MODIFIER	rs263854923	NA	chr7	49492368	49492368	G	A	hom	intron_variant(MODIFIER|||c.2600+877G>A|2371|Nav2|protein_coding|CODING|NM_001111016|12|1),intron_variant(MODIFIER|||c.2783+877G>A|2432|Nav2|protein_coding|CODING|NM_175272|11|1)
chr7	49142220	49142220	intron_variant	Nav2	protein_coding	NM_175272:c.2783+981G>T	NA	MODIFIER	rs51013250	NA	chr7	49492472	49492472	G	T	hom	intron_variant(MODIFIER|||c.2600+981G>T|2371|Nav2|protein_coding|CODING|NM_001111016|12|1),intron_variant(MODIFIER|||c.2783+981G>T|2432|Nav2|protein_coding|CODING|NM_175272|11|1)
chr7	49142226	49142226	intron_variant	Nav2	protein_coding	NM_175272:c.2783+987G>A	NA	MODIFIER	rs51125693	NA	chr7	49492478	49492478	G	A	hom	intron_variant(MODIFIER|||c.2600+987G>A|2371|Nav2|protein_coding|CODING|NM_001111016|12|1),intron_variant(MODIFIER|||c.2783+987G>A|2432|Nav2|protein_coding|CODING|NM_175272|11|1)
chr7	49142291	49142291	intron_variant	Nav2	protein_coding	NM_175272:c.2783+1052G>A	NA	MODIFIER	rs52150344	NA	chr7	49492543	49492543	G	A	hom	intron_variant(MODIFIER|||c.2600+1052G>A|2371|Nav2|protein_coding|CODING|NM_001111016|12|1),intron_variant(MODIFIER|||c.2783+1052G>A|2432|Nav2|protein_coding|CODING|NM_175272|11|1)
chr7	49142581	49142581	intron_variant	Nav2	protein_coding	NM_175272:c.2783+1342G>A	NA	MODIFIER	rs32879016	NA	chr7	49492833	49492833	G	A	hom	intron_variant(MODIFIER|||c.2600+1342G>A|2371|Nav2|protein_coding|CODING|NM_001111016|12|1),intron_variant(MODIFIER|||c.2783+1342G>A|2432|Nav2|protein_coding|CODING|NM_175272|11|1)
chr7	49142639	49142639	intron_variant	Nav2	protein_coding	NM_175272:c.2783+1400G>T	NA	MODIFIER	rs45907106	NA	chr7	49492891	49492891	G	T	hom	intron_variant(MODIFIER|||c.2600+1400G>T|2371|Nav2|protein_coding|CODING|NM_001111016|12|1),intron_variant(MODIFIER|||c.2783+1400G>T|2432|Nav2|protein_coding|CODING|NM_175272|11|1)
chr7	49142663	49142663	intron_variant	Nav2	protein_coding	NM_175272:c.2783+1424G>A	NA	MODIFIER	rs49065839	NA	chr7	49492915	49492915	G	A	hom	intron_variant(MODIFIER|||c.2600+1424G>A|2371|Nav2|protein_coding|CODING|NM_001111016|12|1),intron_variant(MODIFIER|||c.2783+1424G>A|2432|Nav2|protein_coding|CODING|NM_175272|11|1)
chr7	49142780	49142780	intron_variant	Nav2	protein_coding	NM_175272:c.2783+1541T>C	NA	MODIFIER	rs48443879	NA	chr7	49493032	49493032	T	C	hom	intron_variant(MODIFIER|||c.2600+1541T>C|2371|Nav2|protein_coding|CODING|NM_001111016|12|1),intron_variant(MODIFIER|||c.2783+1541T>C|2432|Nav2|protein_coding|CODING|NM_175272|11|1)
chr7	49142931	49142931	intron_variant	Nav2	protein_coding	NM_175272:c.2783+1692A>C	NA	MODIFIER	rs47326412	NA	chr7	49493183	49493183	A	C	hom	intron_variant(MODIFIER|||c.2600+1692A>C|2371|Nav2|protein_coding|CODING|NM_001111016|12|1),intron_variant(MODIFIER|||c.2783+1692A>C|2432|Nav2|protein_coding|CODING|NM_175272|11|1)
chr7	49143054	49143054	intron_variant	Nav2	protein_coding	NM_175272:c.2783+1815T>C	NA	MODIFIER	rs32879017	NA	chr7	49493306	49493306	T	C	hom	intron_variant(MODIFIER|||c.2600+1815T>C|2371|Nav2|protein_coding|CODING|NM_001111016|12|1),intron_variant(MODIFIER|||c.2783+1815T>C|2432|Nav2|protein_coding|CODING|NM_175272|11|1)
chr7	49143339	49143339	intron_variant	Nav2	protein_coding	NM_175272:c.2783+2100T>C	NA	MODIFIER	rs32879018	NA	chr7	49493591	49493591	T	C	hom	intron_variant(MODIFIER|||c.2600+2100T>C|2371|Nav2|protein_coding|CODING|NM_001111016|12|1),intron_variant(MODIFIER|||c.2783+2100T>C|2432|Nav2|protein_coding|CODING|NM_175272|11|1)
chr7	49143346	49143346	intron_variant	Nav2	protein_coding	NM_175272:c.2783+2107A>G	NA	MODIFIER	rs232676815	NA	chr7	49493598	49493598	A	G	hom	intron_variant(MODIFIER|||c.2600+2107A>G|2371|Nav2|protein_coding|CODING|NM_001111016|12|1),intron_variant(MODIFIER|||c.2783+2107A>G|2432|Nav2|protein_coding|CODING|NM_175272|11|1)
chr7	49143369	49143369	intron_variant	Nav2	protein_coding	NM_175272:c.2783+2130A>G	NA	MODIFIER	rs32879019	NA	chr7	49493621	49493621	A	G	hom	intron_variant(MODIFIER|||c.2600+2130A>G|2371|Nav2|protein_coding|CODING|NM_001111016|12|1),intron_variant(MODIFIER|||c.2783+2130A>G|2432|Nav2|protein_coding|CODING|NM_175272|11|1)
chr7	49143439	49143439	intron_variant	Nav2	protein_coding	NM_175272:c.2783+2200A>G	NA	MODIFIER	rs223384973	NA	chr7	49493691	49493691	A	G	hom	intron_variant(MODIFIER|||c.2600+2200A>G|2371|Nav2|protein_coding|CODING|NM_001111016|12|1),intron_variant(MODIFIER|||c.2783+2200A>G|2432|Nav2|protein_coding|CODING|NM_175272|11|1)
chr7	49143512	49143512	intron_variant	Nav2	protein_coding	NM_175272:c.2783+2273A>G	NA	MODIFIER	rs213527602	NA	chr7	49493764	49493764	A	G	hom	intron_variant(MODIFIER|||c.2600+2273A>G|2371|Nav2|protein_coding|CODING|NM_001111016|12|1),intron_variant(MODIFIER|||c.2783+2273A>G|2432|Nav2|protein_coding|CODING|NM_175272|11|1)
chr7	49143915	49143915	intron_variant	Nav2	protein_coding	NM_175272:c.2783+2676G>A	NA	MODIFIER	rs256352598	NA	chr7	49494167	49494167	G	A	hom	intron_variant(MODIFIER|||c.2600+2676G>A|2371|Nav2|protein_coding|CODING|NM_001111016|12|1),intron_variant(MODIFIER|||c.2783+2676G>A|2432|Nav2|protein_coding|CODING|NM_175272|11|1)
chr7	49143948	49143948	intron_variant	Nav2	protein_coding	NM_175272:c.2783+2709G>A	NA	MODIFIER	rs232091222	NA	chr7	49494200	49494200	G	A	hom	intron_variant(MODIFIER|||c.2600+2709G>A|2371|Nav2|protein_coding|CODING|NM_001111016|12|1),intron_variant(MODIFIER|||c.2783+2709G>A|2432|Nav2|protein_coding|CODING|NM_175272|11|1)
chr7	49143962	49143962	intron_variant	Nav2	protein_coding	NM_175272:c.2783+2723C>G	NA	MODIFIER	rs32459210	NA	chr7	49494214	49494214	C	G	hom	intron_variant(MODIFIER|||c.2600+2723C>G|2371|Nav2|protein_coding|CODING|NM_001111016|12|1),intron_variant(MODIFIER|||c.2783+2723C>G|2432|Nav2|protein_coding|CODING|NM_175272|11|1)
chr7	49143977	49143977	intron_variant	Nav2	protein_coding	NM_175272:c.2783+2738G>A	NA	MODIFIER	rs223516376	NA	chr7	49494229	49494229	G	A	hom	intron_variant(MODIFIER|||c.2600+2738G>A|2371|Nav2|protein_coding|CODING|NM_001111016|12|1),intron_variant(MODIFIER|||c.2783+2738G>A|2432|Nav2|protein_coding|CODING|NM_175272|11|1)
chr7	49144003	49144003	intron_variant	Nav2	protein_coding	NM_175272:c.2783+2764T>C	NA	MODIFIER	rs31355820	NA	chr7	49494255	49494255	T	C	hom	intron_variant(MODIFIER|||c.2600+2764T>C|2371|Nav2|protein_coding|CODING|NM_001111016|12|1),intron_variant(MODIFIER|||c.2783+2764T>C|2432|Nav2|protein_coding|CODING|NM_175272|11|1)
chr7	49144099	49144099	intron_variant	Nav2	protein_coding	NM_175272:c.2783+2860A>G	NA	MODIFIER	rs46128746	NA	chr7	49494351	49494351	A	G	hom	intron_variant(MODIFIER|||c.2600+2860A>G|2371|Nav2|protein_coding|CODING|NM_001111016|12|1),intron_variant(MODIFIER|||c.2783+2860A>G|2432|Nav2|protein_coding|CODING|NM_175272|11|1)
chr7	49144269	49144269	intron_variant	Nav2	protein_coding	NM_175272:c.2783+3030G>A	NA	MODIFIER	rs252471342	NA	chr7	49494521	49494521	G	A	hom	intron_variant(MODIFIER|||c.2600+3030G>A|2371|Nav2|protein_coding|CODING|NM_001111016|12|1),intron_variant(MODIFIER|||c.2783+3030G>A|2432|Nav2|protein_coding|CODING|NM_175272|11|1)
chr7	49145114	49145114	intron_variant	Nav2	protein_coding	NM_175272:c.2783+3875A>G	NA	MODIFIER	rs31140232	NA	chr7	49495366	49495366	A	G	hom	intron_variant(MODIFIER|||c.2600+3875A>G|2371|Nav2|protein_coding|CODING|NM_001111016|12|1),intron_variant(MODIFIER|||c.2783+3875A>G|2432|Nav2|protein_coding|CODING|NM_175272|11|1)
chr7	49145307	49145307	intron_variant	Nav2	protein_coding	NM_175272:c.2783+4068A>G	NA	MODIFIER	rs32402397	NA	chr7	49495559	49495559	A	G	hom	intron_variant(MODIFIER|||c.2600+4068A>G|2371|Nav2|protein_coding|CODING|NM_001111016|12|1),intron_variant(MODIFIER|||c.2783+4068A>G|2432|Nav2|protein_coding|CODING|NM_175272|11|1)
chr7	49145375	49145375	intron_variant	Nav2	protein_coding	NM_175272:c.2783+4136T>G	NA	MODIFIER	rs32308272	NA	chr7	49495627	49495627	T	G	hom	intron_variant(MODIFIER|||c.2600+4136T>G|2371|Nav2|protein_coding|CODING|NM_001111016|12|1),intron_variant(MODIFIER|||c.2783+4136T>G|2432|Nav2|protein_coding|CODING|NM_175272|11|1)
chr7	49145880	49145880	intron_variant	Nav2	protein_coding	NM_175272:c.2783+4641A>T	NA	MODIFIER	rs32880685	NA	chr7	49496132	49496132	A	T	hom	intron_variant(MODIFIER|||c.2600+4641A>T|2371|Nav2|protein_coding|CODING|NM_001111016|12|1),intron_variant(MODIFIER|||c.2783+4641A>T|2432|Nav2|protein_coding|CODING|NM_175272|11|1)
chr7	49145934	49145934	intron_variant	Nav2	protein_coding	NM_175272:c.2783+4695C>A	NA	MODIFIER	NA	NA	chr7	49496186	49496186	C	A	hom	intron_variant(MODIFIER|||c.2600+4695C>A|2371|Nav2|protein_coding|CODING|NM_001111016|12|1),intron_variant(MODIFIER|||c.2783+4695C>A|2432|Nav2|protein_coding|CODING|NM_175272|11|1)
chr7	49146077	49146077	intron_variant	Nav2	protein_coding	NM_175272:c.2783+4838A>G	NA	MODIFIER	rs50568255	NA	chr7	49496329	49496329	A	G	hom	intron_variant(MODIFIER|||c.2600+4838A>G|2371|Nav2|protein_coding|CODING|NM_001111016|12|1),intron_variant(MODIFIER|||c.2783+4838A>G|2432|Nav2|protein_coding|CODING|NM_175272|11|1)
chr7	49146179	49146179	intron_variant	Nav2	protein_coding	NM_175272:c.2783+4940G>A	NA	MODIFIER	rs32880687	NA	chr7	49496431	49496431	G	A	hom	intron_variant(MODIFIER|||c.2600+4940G>A|2371|Nav2|protein_coding|CODING|NM_001111016|12|1),intron_variant(MODIFIER|||c.2783+4940G>A|2432|Nav2|protein_coding|CODING|NM_175272|11|1)
chr7	49146196	49146196	intron_variant	Nav2	protein_coding	NM_175272:c.2783+4957G>A	NA	MODIFIER	rs49628041	NA	chr7	49496448	49496448	G	A	hom	intron_variant(MODIFIER|||c.2600+4957G>A|2371|Nav2|protein_coding|CODING|NM_001111016|12|1),intron_variant(MODIFIER|||c.2783+4957G>A|2432|Nav2|protein_coding|CODING|NM_175272|11|1)
chr7	49146458	49146458	intron_variant	Nav2	protein_coding	NM_175272:c.2783+5219T>C	NA	MODIFIER	rs51484931	NA	chr7	49496710	49496710	T	C	hom	intron_variant(MODIFIER|||c.2600+5219T>C|2371|Nav2|protein_coding|CODING|NM_001111016|12|1),intron_variant(MODIFIER|||c.2783+5219T>C|2432|Nav2|protein_coding|CODING|NM_175272|11|1)
chr7	49146622	49146622	intron_variant	Nav2	protein_coding	NM_175272:c.2783+5383C>G	NA	MODIFIER	rs246189655	NA	chr7	49496874	49496874	C	G	hom	intron_variant(MODIFIER|||c.2600+5383C>G|2371|Nav2|protein_coding|CODING|NM_001111016|12|1),intron_variant(MODIFIER|||c.2783+5383C>G|2432|Nav2|protein_coding|CODING|NM_175272|11|1)
chr7	49146744	49146744	intron_variant	Nav2	protein_coding	NM_175272:c.2783+5505G>A	NA	MODIFIER	rs242653884	NA	chr7	49496996	49496996	G	A	hom	intron_variant(MODIFIER|||c.2600+5505G>A|2371|Nav2|protein_coding|CODING|NM_001111016|12|1),intron_variant(MODIFIER|||c.2783+5505G>A|2432|Nav2|protein_coding|CODING|NM_175272|11|1)
chr7	49147032	49147032	intron_variant	Nav2	protein_coding	NM_175272:c.2783+5793T>G	NA	MODIFIER	rs51553843	NA	chr7	49497284	49497284	T	G	hom	intron_variant(MODIFIER|||c.2600+5793T>G|2371|Nav2|protein_coding|CODING|NM_001111016|12|1),intron_variant(MODIFIER|||c.2783+5793T>G|2432|Nav2|protein_coding|CODING|NM_175272|11|1)
chr7	49148193	49148193	intron_variant	Nav2	protein_coding	NM_175272:c.2783+6954T>C	NA	MODIFIER	rs256223634	NA	chr7	49498445	49498445	T	C	hom	intron_variant(MODIFIER|||c.2600+6954T>C|2371|Nav2|protein_coding|CODING|NM_001111016|12|1),intron_variant(MODIFIER|||c.2783+6954T>C|2432|Nav2|protein_coding|CODING|NM_175272|11|1)
chr7	49148624	49148624	intron_variant	Nav2	protein_coding	NM_175272:c.2783+7385C>T	NA	MODIFIER	rs46469687	NA	chr7	49498876	49498876	C	T	hom	intron_variant(MODIFIER|||c.2600+7385C>T|2371|Nav2|protein_coding|CODING|NM_001111016|12|1),intron_variant(MODIFIER|||c.2783+7385C>T|2432|Nav2|protein_coding|CODING|NM_175272|11|1)
chr7	49148791	49148791	intron_variant	Nav2	protein_coding	NM_175272:c.2783+7552C>T	NA	MODIFIER	rs46117146	NA	chr7	49499043	49499043	C	T	hom	intron_variant(MODIFIER|||c.2600+7552C>T|2371|Nav2|protein_coding|CODING|NM_001111016|12|1),intron_variant(MODIFIER|||c.2783+7552C>T|2432|Nav2|protein_coding|CODING|NM_175272|11|1)
chr7	49149784	49149784	intron_variant	Nav2	protein_coding	NM_175272:c.2783+8545T>C	NA	MODIFIER	rs31629392	NA	chr7	49500036	49500036	T	C	hom	intron_variant(MODIFIER|||c.2600+8545T>C|2371|Nav2|protein_coding|CODING|NM_001111016|12|1),intron_variant(MODIFIER|||c.2783+8545T>C|2432|Nav2|protein_coding|CODING|NM_175272|11|1)
chr7	49149953	49149953	intron_variant	Nav2	protein_coding	NM_175272:c.2783+8714G>A	NA	MODIFIER	rs32309282	NA	chr7	49500205	49500205	G	A	hom	intron_variant(MODIFIER|||c.2600+8714G>A|2371|Nav2|protein_coding|CODING|NM_001111016|12|1),intron_variant(MODIFIER|||c.2783+8714G>A|2432|Nav2|protein_coding|CODING|NM_175272|11|1)
chr7	49150948	49150948	intron_variant	Nav2	protein_coding	NM_175272:c.2783+9709G>A	NA	MODIFIER	rs223738715	NA	chr7	49501200	49501200	G	A	hom	intron_variant(MODIFIER|||c.2600+9709G>A|2371|Nav2|protein_coding|CODING|NM_001111016|12|1),intron_variant(MODIFIER|||c.2783+9709G>A|2432|Nav2|protein_coding|CODING|NM_175272|11|1)
chr7	49151370	49151370	intron_variant	Nav2	protein_coding	NM_175272:c.2783+10131C>T	NA	MODIFIER	rs31974938	NA	chr7	49501622	49501622	C	T	hom	intron_variant(MODIFIER|||c.2600+10131C>T|2371|Nav2|protein_coding|CODING|NM_001111016|12|1),intron_variant(MODIFIER|||c.2783+10131C>T|2432|Nav2|protein_coding|CODING|NM_175272|11|1)
chr7	49151458	49151458	intron_variant	Nav2	protein_coding	NM_175272:c.2783+10219G>A	NA	MODIFIER	rs32053554	NA	chr7	49501710	49501710	G	A	hom	intron_variant(MODIFIER|||c.2600+10219G>A|2371|Nav2|protein_coding|CODING|NM_001111016|12|1),intron_variant(MODIFIER|||c.2783+10219G>A|2432|Nav2|protein_coding|CODING|NM_175272|11|1)
chr7	49151898	49151898	intron_variant	Nav2	protein_coding	NM_175272:c.2783+10659A>G	NA	MODIFIER	rs32222542	NA	chr7	49502150	49502150	A	G	hom	intron_variant(MODIFIER|||c.2600+10659A>G|2371|Nav2|protein_coding|CODING|NM_001111016|12|1),intron_variant(MODIFIER|||c.2783+10659A>G|2432|Nav2|protein_coding|CODING|NM_175272|11|1)
chr7	49152406	49152406	intron_variant	Nav2	protein_coding	NM_175272:c.2783+11167G>A	NA	MODIFIER	rs32530232	NA	chr7	49502658	49502658	G	A	hom	intron_variant(MODIFIER|||c.2600+11167G>A|2371|Nav2|protein_coding|CODING|NM_001111016|12|1),intron_variant(MODIFIER|||c.2783+11167G>A|2432|Nav2|protein_coding|CODING|NM_175272|11|1)
chr7	49152869	49152869	intron_variant	Nav2	protein_coding	NM_175272:c.2783+11630T>C	NA	MODIFIER	rs32883380	NA	chr7	49503121	49503121	T	C	hom	intron_variant(MODIFIER|||c.2600+11630T>C|2371|Nav2|protein_coding|CODING|NM_001111016|12|1),intron_variant(MODIFIER|||c.2783+11630T>C|2432|Nav2|protein_coding|CODING|NM_175272|11|1)
chr7	49153103	49153103	intron_variant	Nav2	protein_coding	NM_175272:c.2783+11864A>C	NA	MODIFIER	rs229480346	NA	chr7	49503355	49503355	A	C	hom	intron_variant(MODIFIER|||c.2600+11864A>C|2371|Nav2|protein_coding|CODING|NM_001111016|12|1),intron_variant(MODIFIER|||c.2783+11864A>C|2432|Nav2|protein_coding|CODING|NM_175272|11|1)
chr7	49153118	49153118	intron_variant	Nav2	protein_coding	NM_175272:c.2783+11879A>T	NA	MODIFIER	rs249415012	NA	chr7	49503370	49503370	A	T	hom	intron_variant(MODIFIER|||c.2600+11879A>T|2371|Nav2|protein_coding|CODING|NM_001111016|12|1),intron_variant(MODIFIER|||c.2783+11879A>T|2432|Nav2|protein_coding|CODING|NM_175272|11|1)
chr7	49153169	49153169	intron_variant	Nav2	protein_coding	NM_175272:c.2783+11930G>A	NA	MODIFIER	rs31590675	NA	chr7	49503421	49503421	G	A	hom	intron_variant(MODIFIER|||c.2600+11930G>A|2371|Nav2|protein_coding|CODING|NM_001111016|12|1),intron_variant(MODIFIER|||c.2783+11930G>A|2432|Nav2|protein_coding|CODING|NM_175272|11|1)
chr7	49153376	49153376	intron_variant	Nav2	protein_coding	NM_175272:c.2783+12137A>G	NA	MODIFIER	rs32883382	NA	chr7	49503628	49503628	A	G	hom	intron_variant(MODIFIER|||c.2600+12137A>G|2371|Nav2|protein_coding|CODING|NM_001111016|12|1),intron_variant(MODIFIER|||c.2783+12137A>G|2432|Nav2|protein_coding|CODING|NM_175272|11|1)
chr7	49153403	49153403	intron_variant	Nav2	protein_coding	NM_175272:c.2783+12164G>A	NA	MODIFIER	rs32883383	NA	chr7	49503655	49503655	G	A	hom	intron_variant(MODIFIER|||c.2600+12164G>A|2371|Nav2|protein_coding|CODING|NM_001111016|12|1),intron_variant(MODIFIER|||c.2783+12164G>A|2432|Nav2|protein_coding|CODING|NM_175272|11|1)
chr7	49153428	49153428	intron_variant	Nav2	protein_coding	NM_175272:c.2783+12189T>G	NA	MODIFIER	rs32884174	NA	chr7	49503680	49503680	T	G	hom	intron_variant(MODIFIER|||c.2600+12189T>G|2371|Nav2|protein_coding|CODING|NM_001111016|12|1),intron_variant(MODIFIER|||c.2783+12189T>G|2432|Nav2|protein_coding|CODING|NM_175272|11|1)
chr7	49153495	49153495	intron_variant	Nav2	protein_coding	NM_175272:c.2783+12256T>C	NA	MODIFIER	rs32884176	NA	chr7	49503747	49503747	T	C	hom	intron_variant(MODIFIER|||c.2600+12256T>C|2371|Nav2|protein_coding|CODING|NM_001111016|12|1),intron_variant(MODIFIER|||c.2783+12256T>C|2432|Nav2|protein_coding|CODING|NM_175272|11|1)
chr7	49154020	49154020	intron_variant	Nav2	protein_coding	NM_175272:c.2783+12781T>C	NA	MODIFIER	NA	NA	chr7	49504272	49504272	T	C	hom	intron_variant(MODIFIER|||c.2600+12781T>C|2371|Nav2|protein_coding|CODING|NM_001111016|12|1),intron_variant(MODIFIER|||c.2783+12781T>C|2432|Nav2|protein_coding|CODING|NM_175272|11|1)
chr7	49154033	49154033	intron_variant	Nav2	protein_coding	NM_175272:c.2783+12794G>C	NA	MODIFIER	rs52485158	NA	chr7	49504285	49504285	G	C	hom	intron_variant(MODIFIER|||c.2600+12794G>C|2371|Nav2|protein_coding|CODING|NM_001111016|12|1),intron_variant(MODIFIER|||c.2783+12794G>C|2432|Nav2|protein_coding|CODING|NM_175272|11|1)
chr7	49154046	49154046	intron_variant	Nav2	protein_coding	NM_175272:c.2783+12807C>T	NA	MODIFIER	rs255161615	NA	chr7	49504298	49504298	C	T	hom	intron_variant(MODIFIER|||c.2600+12807C>T|2371|Nav2|protein_coding|CODING|NM_001111016|12|1),intron_variant(MODIFIER|||c.2783+12807C>T|2432|Nav2|protein_coding|CODING|NM_175272|11|1)
chr7	49154575	49154575	intron_variant	Nav2	protein_coding	NM_175272:c.2783+13336A>G	NA	MODIFIER	rs32884182	NA	chr7	49504827	49504827	A	G	hom	intron_variant(MODIFIER|||c.2600+13336A>G|2371|Nav2|protein_coding|CODING|NM_001111016|12|1),intron_variant(MODIFIER|||c.2783+13336A>G|2432|Nav2|protein_coding|CODING|NM_175272|11|1)
chr7	49154693	49154693	intron_variant	Nav2	protein_coding	NM_175272:c.2783+13454A>G	NA	MODIFIER	rs227160946	NA	chr7	49504945	49504945	A	G	hom	intron_variant(MODIFIER|||c.2600+13454A>G|2371|Nav2|protein_coding|CODING|NM_001111016|12|1),intron_variant(MODIFIER|||c.2783+13454A>G|2432|Nav2|protein_coding|CODING|NM_175272|11|1)
chr7	49154801	49154801	intron_variant	Nav2	protein_coding	NM_175272:c.2783+13562G>T	NA	MODIFIER	rs32884854	NA	chr7	49505053	49505053	G	T	hom	intron_variant(MODIFIER|||c.2600+13562G>T|2371|Nav2|protein_coding|CODING|NM_001111016|12|1),intron_variant(MODIFIER|||c.2783+13562G>T|2432|Nav2|protein_coding|CODING|NM_175272|11|1)
chr7	49154893	49154893	intron_variant	Nav2	protein_coding	NM_175272:c.2783+13654T>C	NA	MODIFIER	rs229901806	NA	chr7	49505145	49505145	T	C	hom	intron_variant(MODIFIER|||c.2600+13654T>C|2371|Nav2|protein_coding|CODING|NM_001111016|12|1),intron_variant(MODIFIER|||c.2783+13654T>C|2432|Nav2|protein_coding|CODING|NM_175272|11|1)
chr7	49155249	49155249	intron_variant	Nav2	protein_coding	NM_175272:c.2783+14010T>C	NA	MODIFIER	rs32884856	NA	chr7	49505501	49505501	T	C	hom	intron_variant(MODIFIER|||c.2600+14010T>C|2371|Nav2|protein_coding|CODING|NM_001111016|12|1),intron_variant(MODIFIER|||c.2783+14010T>C|2432|Nav2|protein_coding|CODING|NM_175272|11|1)
chr7	49155726	49155726	intron_variant	Nav2	protein_coding	NM_175272:c.2783+14487A>G	NA	MODIFIER	rs32884859	NA	chr7	49505978	49505978	A	G	hom	intron_variant(MODIFIER|||c.2600+14487A>G|2371|Nav2|protein_coding|CODING|NM_001111016|12|1),intron_variant(MODIFIER|||c.2783+14487A>G|2432|Nav2|protein_coding|CODING|NM_175272|11|1)
chr7	49155977	49155977	intron_variant	Nav2	protein_coding	NM_175272:c.2783+14738A>G	NA	MODIFIER	rs32878654	NA	chr7	49506229	49506229	A	G	hom	intron_variant(MODIFIER|||c.2600+14738A>G|2371|Nav2|protein_coding|CODING|NM_001111016|12|1),intron_variant(MODIFIER|||c.2783+14738A>G|2432|Nav2|protein_coding|CODING|NM_175272|11|1)
chr7	49156058	49156058	intron_variant	Nav2	protein_coding	NM_175272:c.2783+14819C>T	NA	MODIFIER	rs46297208	NA	chr7	49506310	49506310	C	T	hom	intron_variant(MODIFIER|||c.2600+14819C>T|2371|Nav2|protein_coding|CODING|NM_001111016|12|1),intron_variant(MODIFIER|||c.2783+14819C>T|2432|Nav2|protein_coding|CODING|NM_175272|11|1)
chr7	49156108	49156108	intron_variant	Nav2	protein_coding	NM_175272:c.2783+14869A>C	NA	MODIFIER	rs219076123	NA	chr7	49506360	49506360	A	C	hom	intron_variant(MODIFIER|||c.2600+14869A>C|2371|Nav2|protein_coding|CODING|NM_001111016|12|1),intron_variant(MODIFIER|||c.2783+14869A>C|2432|Nav2|protein_coding|CODING|NM_175272|11|1)
chr7	49156144	49156144	intron_variant	Nav2	protein_coding	NM_175272:c.2783+14905T>C	NA	MODIFIER	rs46780171	NA	chr7	49506396	49506396	T	C	hom	intron_variant(MODIFIER|||c.2600+14905T>C|2371|Nav2|protein_coding|CODING|NM_001111016|12|1),intron_variant(MODIFIER|||c.2783+14905T>C|2432|Nav2|protein_coding|CODING|NM_175272|11|1)
chr7	49156203	49156203	intron_variant	Nav2	protein_coding	NM_175272:c.2783+14964C>A	NA	MODIFIER	rs259157958	NA	chr7	49506455	49506455	C	A	hom	intron_variant(MODIFIER|||c.2600+14964C>A|2371|Nav2|protein_coding|CODING|NM_001111016|12|1),intron_variant(MODIFIER|||c.2783+14964C>A|2432|Nav2|protein_coding|CODING|NM_175272|11|1)
chr7	49156614	49156614	intron_variant	Nav2	protein_coding	NM_175272:c.2783+15375A>G	NA	MODIFIER	rs32878661	NA	chr7	49506866	49506866	A	G	hom	intron_variant(MODIFIER|||c.2600+15375A>G|2371|Nav2|protein_coding|CODING|NM_001111016|12|1),intron_variant(MODIFIER|||c.2783+15375A>G|2432|Nav2|protein_coding|CODING|NM_175272|11|1)
chr7	49156727	49156727	intron_variant	Nav2	protein_coding	NM_175272:c.2783+15488T>G	NA	MODIFIER	rs47720457	NA	chr7	49506979	49506979	T	G	hom	intron_variant(MODIFIER|||c.2600+15488T>G|2371|Nav2|protein_coding|CODING|NM_001111016|12|1),intron_variant(MODIFIER|||c.2783+15488T>G|2432|Nav2|protein_coding|CODING|NM_175272|11|1)
chr7	49156742	49156742	intron_variant	Nav2	protein_coding	NM_175272:c.2783+15503G>A	NA	MODIFIER	rs50160647	NA	chr7	49506994	49506994	G	A	hom	intron_variant(MODIFIER|||c.2600+15503G>A|2371|Nav2|protein_coding|CODING|NM_001111016|12|1),intron_variant(MODIFIER|||c.2783+15503G>A|2432|Nav2|protein_coding|CODING|NM_175272|11|1)
chr7	49156982	49156982	intron_variant	Nav2	protein_coding	NM_175272:c.2783+15743C>T	NA	MODIFIER	rs32879485	NA	chr7	49507234	49507234	C	T	hom	intron_variant(MODIFIER|||c.2600+15743C>T|2371|Nav2|protein_coding|CODING|NM_001111016|12|1),intron_variant(MODIFIER|||c.2783+15743C>T|2432|Nav2|protein_coding|CODING|NM_175272|11|1)
chr7	49157013	49157013	intron_variant	Nav2	protein_coding	NM_175272:c.2783+15774C>A	NA	MODIFIER	rs32879486	NA	chr7	49507265	49507265	C	A	hom	intron_variant(MODIFIER|||c.2600+15774C>A|2371|Nav2|protein_coding|CODING|NM_001111016|12|1),intron_variant(MODIFIER|||c.2783+15774C>A|2432|Nav2|protein_coding|CODING|NM_175272|11|1)
chr7	49157055	49157055	intron_variant	Nav2	protein_coding	NM_175272:c.2783+15816C>T	NA	MODIFIER	rs32879487	NA	chr7	49507307	49507307	C	T	hom	intron_variant(MODIFIER|||c.2600+15816C>T|2371|Nav2|protein_coding|CODING|NM_001111016|12|1),intron_variant(MODIFIER|||c.2783+15816C>T|2432|Nav2|protein_coding|CODING|NM_175272|11|1)
chr7	49157095	49157095	intron_variant	Nav2	protein_coding	NM_175272:c.2783+15856T>A	NA	MODIFIER	rs32879488	NA	chr7	49507347	49507347	T	A	hom	intron_variant(MODIFIER|||c.2600+15856T>A|2371|Nav2|protein_coding|CODING|NM_001111016|12|1),intron_variant(MODIFIER|||c.2783+15856T>A|2432|Nav2|protein_coding|CODING|NM_175272|11|1)
chr7	49157161	49157161	intron_variant	Nav2	protein_coding	NM_175272:c.2783+15922A>G	NA	MODIFIER	rs50114815	NA	chr7	49507413	49507413	A	G	hom	intron_variant(MODIFIER|||c.2600+15922A>G|2371|Nav2|protein_coding|CODING|NM_001111016|12|1),intron_variant(MODIFIER|||c.2783+15922A>G|2432|Nav2|protein_coding|CODING|NM_175272|11|1)
chr7	49157206	49157206	intron_variant	Nav2	protein_coding	NM_175272:c.2783+15967T>A	NA	MODIFIER	rs51233971	NA	chr7	49507458	49507458	T	A	hom	intron_variant(MODIFIER|||c.2600+15967T>A|2371|Nav2|protein_coding|CODING|NM_001111016|12|1),intron_variant(MODIFIER|||c.2783+15967T>A|2432|Nav2|protein_coding|CODING|NM_175272|11|1)
chr7	49157239	49157239	intron_variant	Nav2	protein_coding	NM_175272:c.2783+16000A>G	NA	MODIFIER	rs49452043	NA	chr7	49507491	49507491	A	G	hom	intron_variant(MODIFIER|||c.2600+16000A>G|2371|Nav2|protein_coding|CODING|NM_001111016|12|1),intron_variant(MODIFIER|||c.2783+16000A>G|2432|Nav2|protein_coding|CODING|NM_175272|11|1)
chr7	49157261	49157261	intron_variant	Nav2	protein_coding	NM_175272:c.2783+16022A>C	NA	MODIFIER	rs46435995	NA	chr7	49507513	49507513	A	C	hom	intron_variant(MODIFIER|||c.2600+16022A>C|2371|Nav2|protein_coding|CODING|NM_001111016|12|1),intron_variant(MODIFIER|||c.2783+16022A>C|2432|Nav2|protein_coding|CODING|NM_175272|11|1)
chr7	49157448	49157448	intron_variant	Nav2	protein_coding	NM_175272:c.2783+16209G>T	NA	MODIFIER	rs52049159	NA	chr7	49507700	49507700	G	T	hom	intron_variant(MODIFIER|||c.2600+16209G>T|2371|Nav2|protein_coding|CODING|NM_001111016|12|1),intron_variant(MODIFIER|||c.2783+16209G>T|2432|Nav2|protein_coding|CODING|NM_175272|11|1)
chr7	49157526	49157526	intron_variant	Nav2	protein_coding	NM_175272:c.2783+16287T>C	NA	MODIFIER	rs32879490	NA	chr7	49507778	49507778	T	C	hom	intron_variant(MODIFIER|||c.2600+16287T>C|2371|Nav2|protein_coding|CODING|NM_001111016|12|1),intron_variant(MODIFIER|||c.2783+16287T>C|2432|Nav2|protein_coding|CODING|NM_175272|11|1)
chr7	49157631	49157631	intron_variant	Nav2	protein_coding	NM_175272:c.2783+16392T>C	NA	MODIFIER	rs32879492	NA	chr7	49507883	49507883	T	C	hom	intron_variant(MODIFIER|||c.2600+16392T>C|2371|Nav2|protein_coding|CODING|NM_001111016|12|1),intron_variant(MODIFIER|||c.2783+16392T>C|2432|Nav2|protein_coding|CODING|NM_175272|11|1)
chr7	49157763	49157763	intron_variant	Nav2	protein_coding	NM_175272:c.2783+16524C>T	NA	MODIFIER	rs31360519	NA	chr7	49508015	49508015	C	T	hom	intron_variant(MODIFIER|||c.2600+16524C>T|2371|Nav2|protein_coding|CODING|NM_001111016|12|1),intron_variant(MODIFIER|||c.2783+16524C>T|2432|Nav2|protein_coding|CODING|NM_175272|11|1)
chr7	49157812	49157812	intron_variant	Nav2	protein_coding	NM_175272:c.2783+16573A>G	NA	MODIFIER	rs32264327	NA	chr7	49508064	49508064	A	G	hom	intron_variant(MODIFIER|||c.2600+16573A>G|2371|Nav2|protein_coding|CODING|NM_001111016|12|1),intron_variant(MODIFIER|||c.2783+16573A>G|2432|Nav2|protein_coding|CODING|NM_175272|11|1)
chr7	49157842	49157842	intron_variant	Nav2	protein_coding	NM_175272:c.2783+16603T>C	NA	MODIFIER	rs32469349	NA	chr7	49508094	49508094	T	C	hom	intron_variant(MODIFIER|||c.2600+16603T>C|2371|Nav2|protein_coding|CODING|NM_001111016|12|1),intron_variant(MODIFIER|||c.2783+16603T>C|2432|Nav2|protein_coding|CODING|NM_175272|11|1)
chr7	49158179	49158179	intron_variant	Nav2	protein_coding	NM_175272:c.2783+16940G>A	NA	MODIFIER	rs31594501	NA	chr7	49508431	49508431	G	A	hom	intron_variant(MODIFIER|||c.2600+16940G>A|2371|Nav2|protein_coding|CODING|NM_001111016|12|1),intron_variant(MODIFIER|||c.2783+16940G>A|2432|Nav2|protein_coding|CODING|NM_175272|11|1)
chr7	49158298	49158298	intron_variant	Nav2	protein_coding	NM_175272:c.2783+17059T>C	NA	MODIFIER	rs32880268	NA	chr7	49508550	49508550	T	C	hom	intron_variant(MODIFIER|||c.2600+17059T>C|2371|Nav2|protein_coding|CODING|NM_001111016|12|1),intron_variant(MODIFIER|||c.2783+17059T>C|2432|Nav2|protein_coding|CODING|NM_175272|11|1)
chr7	49158529	49158529	intron_variant	Nav2	protein_coding	NM_175272:c.2783+17290C>T	NA	MODIFIER	rs31746423	NA	chr7	49508781	49508781	C	T	hom	intron_variant(MODIFIER|||c.2600+17290C>T|2371|Nav2|protein_coding|CODING|NM_001111016|12|1),intron_variant(MODIFIER|||c.2783+17290C>T|2432|Nav2|protein_coding|CODING|NM_175272|11|1)
chr7	49158713	49158713	intron_variant	Nav2	protein_coding	NM_175272:c.2783+17474T>C	NA	MODIFIER	rs31881646	NA	chr7	49508965	49508965	T	C	hom	intron_variant(MODIFIER|||c.2600+17474T>C|2371|Nav2|protein_coding|CODING|NM_001111016|12|1),intron_variant(MODIFIER|||c.2783+17474T>C|2432|Nav2|protein_coding|CODING|NM_175272|11|1)
chr7	49159067	49159067	intron_variant	Nav2	protein_coding	NM_175272:c.2783+17828C>T	NA	MODIFIER	rs32881074	NA	chr7	49509319	49509319	C	T	hom	intron_variant(MODIFIER|||c.2600+17828C>T|2371|Nav2|protein_coding|CODING|NM_001111016|12|1),intron_variant(MODIFIER|||c.2783+17828C>T|2432|Nav2|protein_coding|CODING|NM_175272|11|1)
chr7	49159178	49159178	intron_variant	Nav2	protein_coding	NM_175272:c.2783+17939A>G	NA	MODIFIER	rs52498625	NA	chr7	49509430	49509430	A	G	hom	intron_variant(MODIFIER|||c.2600+17939A>G|2371|Nav2|protein_coding|CODING|NM_001111016|12|1),intron_variant(MODIFIER|||c.2783+17939A>G|2432|Nav2|protein_coding|CODING|NM_175272|11|1)
chr7	49159273	49159273	intron_variant	Nav2	protein_coding	NM_175272:c.2783+18034G>A	NA	MODIFIER	rs249073323	NA	chr7	49509525	49509525	G	A	hom	intron_variant(MODIFIER|||c.2600+18034G>A|2371|Nav2|protein_coding|CODING|NM_001111016|12|1),intron_variant(MODIFIER|||c.2783+18034G>A|2432|Nav2|protein_coding|CODING|NM_175272|11|1)
chr7	49159343	49159343	intron_variant	Nav2	protein_coding	NM_175272:c.2783+18104A>C	NA	MODIFIER	rs31975734	NA	chr7	49509595	49509595	A	C	hom	intron_variant(MODIFIER|||c.2600+18104A>C|2371|Nav2|protein_coding|CODING|NM_001111016|12|1),intron_variant(MODIFIER|||c.2783+18104A>C|2432|Nav2|protein_coding|CODING|NM_175272|11|1)
chr7	49159731	49159731	intron_variant	Nav2	protein_coding	NM_175272:c.2783+18492T>C	NA	MODIFIER	rs49071977	NA	chr7	49509983	49509983	T	C	hom	intron_variant(MODIFIER|||c.2600+18492T>C|2371|Nav2|protein_coding|CODING|NM_001111016|12|1),intron_variant(MODIFIER|||c.2783+18492T>C|2432|Nav2|protein_coding|CODING|NM_175272|11|1)
chr7	49159833	49159833	intron_variant	Nav2	protein_coding	NM_175272:c.2783+18594A>G	NA	MODIFIER	rs32405999	NA	chr7	49510085	49510085	A	G	hom	intron_variant(MODIFIER|||c.2600+18594A>G|2371|Nav2|protein_coding|CODING|NM_001111016|12|1),intron_variant(MODIFIER|||c.2783+18594A>G|2432|Nav2|protein_coding|CODING|NM_175272|11|1)
chr7	49160251	49160251	intron_variant	Nav2	protein_coding	NM_175272:c.2783+19012C>T	NA	MODIFIER	rs233845920	NA	chr7	49510503	49510503	C	T	hom	intron_variant(MODIFIER|||c.2600+19012C>T|2371|Nav2|protein_coding|CODING|NM_001111016|12|1),intron_variant(MODIFIER|||c.2783+19012C>T|2432|Nav2|protein_coding|CODING|NM_175272|11|1)
chr7	49160391	49160391	intron_variant	Nav2	protein_coding	NM_175272:c.2783+19152C>T	NA	MODIFIER	rs31606719	NA	chr7	49510643	49510643	C	T	hom	intron_variant(MODIFIER|||c.2600+19152C>T|2371|Nav2|protein_coding|CODING|NM_001111016|12|1),intron_variant(MODIFIER|||c.2783+19152C>T|2432|Nav2|protein_coding|CODING|NM_175272|11|1)
chr7	49160536	49160536	intron_variant	Nav2	protein_coding	NM_175272:c.2783+19297T>C	NA	MODIFIER	rs31377005	NA	chr7	49510788	49510788	T	C	hom	intron_variant(MODIFIER|||c.2600+19297T>C|2371|Nav2|protein_coding|CODING|NM_001111016|12|1),intron_variant(MODIFIER|||c.2783+19297T>C|2432|Nav2|protein_coding|CODING|NM_175272|11|1)
chr7	49160769	49160769	intron_variant	Nav2	protein_coding	NM_175272:c.2783+19530A>G	NA	MODIFIER	rs32881083	NA	chr7	49511021	49511021	A	G	hom	intron_variant(MODIFIER|||c.2600+19530A>G|2371|Nav2|protein_coding|CODING|NM_001111016|12|1),intron_variant(MODIFIER|||c.2783+19530A>G|2432|Nav2|protein_coding|CODING|NM_175272|11|1)
chr7	49160858	49160858	intron_variant	Nav2	protein_coding	NM_175272:c.2783+19619G>T	NA	MODIFIER	rs32105651	NA	chr7	49511110	49511110	G	T	hom	intron_variant(MODIFIER|||c.2600+19619G>T|2371|Nav2|protein_coding|CODING|NM_001111016|12|1),intron_variant(MODIFIER|||c.2783+19619G>T|2432|Nav2|protein_coding|CODING|NM_175272|11|1)
chr7	49161142	49161142	intron_variant	Nav2	protein_coding	NM_175272:c.2783+19903T>A	NA	MODIFIER	rs31962694	NA	chr7	49511394	49511394	T	A	hom	intron_variant(MODIFIER|||c.2600+19903T>A|2371|Nav2|protein_coding|CODING|NM_001111016|12|1),intron_variant(MODIFIER|||c.2783+19903T>A|2432|Nav2|protein_coding|CODING|NM_175272|11|1)
chr7	49161210	49161210	intron_variant	Nav2	protein_coding	NM_175272:c.2783+19971G>A	NA	MODIFIER	rs31336202	NA	chr7	49511462	49511462	G	A	hom	intron_variant(MODIFIER|||c.2600+19971G>A|2371|Nav2|protein_coding|CODING|NM_001111016|12|1),intron_variant(MODIFIER|||c.2783+19971G>A|2432|Nav2|protein_coding|CODING|NM_175272|11|1)
chr7	49161217	49161217	intron_variant	Nav2	protein_coding	NM_175272:c.2783+19978T>C	NA	MODIFIER	rs31575037	NA	chr7	49511469	49511469	T	C	hom	intron_variant(MODIFIER|||c.2600+19978T>C|2371|Nav2|protein_coding|CODING|NM_001111016|12|1),intron_variant(MODIFIER|||c.2783+19978T>C|2432|Nav2|protein_coding|CODING|NM_175272|11|1)
chr7	49161302	49161302	intron_variant	Nav2	protein_coding	NM_175272:c.2783+20063T>G	NA	MODIFIER	rs50395155	NA	chr7	49511554	49511554	T	G	hom	intron_variant(MODIFIER|||c.2600+20063T>G|2371|Nav2|protein_coding|CODING|NM_001111016|12|1),intron_variant(MODIFIER|||c.2783+20063T>G|2432|Nav2|protein_coding|CODING|NM_175272|11|1)
chr7	49161366	49161366	intron_variant	Nav2	protein_coding	NM_175272:c.2783+20127C>T	NA	MODIFIER	rs219812956	NA	chr7	49511618	49511618	C	T	hom	intron_variant(MODIFIER|||c.2600+20127C>T|2371|Nav2|protein_coding|CODING|NM_001111016|12|1),intron_variant(MODIFIER|||c.2783+20127C>T|2432|Nav2|protein_coding|CODING|NM_175272|11|1)
chr7	49161451	49161451	intron_variant	Nav2	protein_coding	NM_175272:c.2783+20212G>A	NA	MODIFIER	rs223944474	NA	chr7	49511703	49511703	G	A	hom	intron_variant(MODIFIER|||c.2600+20212G>A|2371|Nav2|protein_coding|CODING|NM_001111016|12|1),intron_variant(MODIFIER|||c.2783+20212G>A|2432|Nav2|protein_coding|CODING|NM_175272|11|1)
chr7	49161500	49161500	intron_variant	Nav2	protein_coding	NM_175272:c.2783+20261G>A	NA	MODIFIER	rs226268598	NA	chr7	49511752	49511752	G	A	hom	intron_variant(MODIFIER|||c.2600+20261G>A|2371|Nav2|protein_coding|CODING|NM_001111016|12|1),intron_variant(MODIFIER|||c.2783+20261G>A|2432|Nav2|protein_coding|CODING|NM_175272|11|1)
chr7	49161660	49161660	intron_variant	Nav2	protein_coding	NM_175272:c.2783+20421G>A	NA	MODIFIER	rs225255353	NA	chr7	49511912	49511912	G	A	hom	intron_variant(MODIFIER|||c.2600+20421G>A|2371|Nav2|protein_coding|CODING|NM_001111016|12|1),intron_variant(MODIFIER|||c.2783+20421G>A|2432|Nav2|protein_coding|CODING|NM_175272|11|1)
chr7	49161722	49161722	intron_variant	Nav2	protein_coding	NM_175272:c.2783+20483G>A	NA	MODIFIER	rs47002003	NA	chr7	49511974	49511974	G	A	hom	intron_variant(MODIFIER|||c.2600+20483G>A|2371|Nav2|protein_coding|CODING|NM_001111016|12|1),intron_variant(MODIFIER|||c.2783+20483G>A|2432|Nav2|protein_coding|CODING|NM_175272|11|1)
chr7	49161732	49161732	intron_variant	Nav2	protein_coding	NM_175272:c.2783+20493T>C	NA	MODIFIER	rs49698903	NA	chr7	49511984	49511984	T	C	hom	intron_variant(MODIFIER|||c.2600+20493T>C|2371|Nav2|protein_coding|CODING|NM_001111016|12|1),intron_variant(MODIFIER|||c.2783+20493T>C|2432|Nav2|protein_coding|CODING|NM_175272|11|1)
chr7	49161806	49161806	intron_variant	Nav2	protein_coding	NM_175272:c.2783+20567G>A	NA	MODIFIER	rs51481443	NA	chr7	49512058	49512058	G	A	hom	intron_variant(MODIFIER|||c.2600+20567G>A|2371|Nav2|protein_coding|CODING|NM_001111016|12|1),intron_variant(MODIFIER|||c.2783+20567G>A|2432|Nav2|protein_coding|CODING|NM_175272|11|1)
chr7	49161937	49161937	intron_variant	Nav2	protein_coding	NM_175272:c.2783+20698A>G	NA	MODIFIER	rs50725683	NA	chr7	49512189	49512189	A	G	hom	intron_variant(MODIFIER|||c.2600+20698A>G|2371|Nav2|protein_coding|CODING|NM_001111016|12|1),intron_variant(MODIFIER|||c.2783+20698A>G|2432|Nav2|protein_coding|CODING|NM_175272|11|1)
chr7	49162085	49162085	intron_variant	Nav2	protein_coding	NM_175272:c.2783+20846C>T	NA	MODIFIER	rs32882066	NA	chr7	49512337	49512337	C	T	hom	intron_variant(MODIFIER|||c.2600+20846C>T|2371|Nav2|protein_coding|CODING|NM_001111016|12|1),intron_variant(MODIFIER|||c.2783+20846C>T|2432|Nav2|protein_coding|CODING|NM_175272|11|1)
chr7	49162103	49162103	intron_variant	Nav2	protein_coding	NM_175272:c.2783+20864G>A	NA	MODIFIER	rs46840612	NA	chr7	49512355	49512355	G	A	hom	intron_variant(MODIFIER|||c.2600+20864G>A|2371|Nav2|protein_coding|CODING|NM_001111016|12|1),intron_variant(MODIFIER|||c.2783+20864G>A|2432|Nav2|protein_coding|CODING|NM_175272|11|1)
chr7	49162275	49162275	intron_variant	Nav2	protein_coding	NM_175272:c.2783+21036C>T	NA	MODIFIER	rs32380480	NA	chr7	49512527	49512527	C	T	hom	intron_variant(MODIFIER|||c.2600+21036C>T|2371|Nav2|protein_coding|CODING|NM_001111016|12|1),intron_variant(MODIFIER|||c.2783+21036C>T|2432|Nav2|protein_coding|CODING|NM_175272|11|1)
[truncated: 7,612 more rows]
