# Supplementary material for: Fine mapping and candidate gene analysis of Dravet syndrome modifier loci on mouse chromosomes 7 and 8
Source: Mamm Genome. 2024 Jun 11;35(3):334–45. doi: 10.1007/s00335-024-10046-3 (PMC11329421; doi:10.1007/s00335-024-10046-3)
Supplement: Supplementary file 3 — (CSV 680 KB) [file 335_2024_10046_MOESM3_ESM.csv]

Chr	Start (m39)	End (m39)	Func	Gene	Exonic|Biotype	Transcript	Codon_Change	Impact	dbSNP	LOF|NMD	Chr	Start (mm10)	End (mm10)	Ref	Obs	Otherinfo	isoform
chr7	45947108	45947108	intron_variant	Otog	protein_coding	NM_013624:c.6707-446_6707-445delGC	NA	MODIFIER	rs258156690	NA	chr7	46297684	46297684	AGC	A	hom	intron_variant(MODIFIER|||c.6707-446_6707-445delGC|2911|Otog|protein_coding|CODING|NM_013624|40|1)
chr7	45951119	45951119	intron_variant	Otog	protein_coding	NM_013624:c.7687+204_7687+205insAA	NA	MODIFIER	NA	NA	chr7	46301695	46301695	G	GAA	hom	intron_variant(MODIFIER|||c.7687+204_7687+205insAA|2911|Otog|protein_coding|CODING|NM_013624|46|1)
chr7	45951410	45951410	intron_variant	Otog	protein_coding	NM_013624:c.7687+495_7687+496insTGTGTGTG	NA	MODIFIER	rs238957172	NA	chr7	46301986	46301986	A	ATGTGTGTG	hom	intron_variant(MODIFIER|||c.7687+495_7687+496insTGTGTGTG|2911|Otog|protein_coding|CODING|NM_013624|46|1)
chr7	45951452	45951452	intron_variant	Otog	protein_coding	NM_013624:c.7687+537_7687+538delTG	NA	MODIFIER	rs217581871	NA	chr7	46302028	46302028	ATG	A	hom	intron_variant(MODIFIER|||c.7687+537_7687+538delTG|2911|Otog|protein_coding|CODING|NM_013624|46|1)
chr7	45956001	45956001	intron_variant	Otog	protein_coding	NM_013624:c.8409+338_8409+339insAA	NA	MODIFIER	NA	NA	chr7	46306577	46306577	C	CAA	hom	intron_variant(MODIFIER|||c.8409+338_8409+339insAA|2911|Otog|protein_coding|CODING|NM_013624|53|1)
chr7	45956098	45956098	intron_variant	Otog	protein_coding	NM_013624:c.8410-372_8410-369delACAC	NA	MODIFIER	rs387307755	NA	chr7	46306674	46306674	AACAC	A	hom	intron_variant(MODIFIER|||c.8410-372_8410-369delACAC|2911|Otog|protein_coding|CODING|NM_013624|53|1)
chr7	45959708	45959708	3_prime_UTR_variant	Otog	protein_coding	NM_013624:c.*116_*117delGT	NA	MODIFIER	NA	NA	chr7	46310284	46310284	CGT	C	hom	3_prime_UTR_variant(MODIFIER||116|c.*116_*117delGT|2911|Otog|protein_coding|CODING|NM_013624|56|1)
chr7	45962287	45962287	downstream_gene_variant	Otog	protein_coding	NM_013624	NA	MODIFIER	NA	NA	chr7	46312863	46312863	G	GCACA	hom	downstream_gene_variant(MODIFIER||1430||2911|Otog|protein_coding|CODING|NM_013624||1),intergenic_region(MODIFIER||||||||||1)
chr7	45963269	45963269	intergenic_region	NA	NA	NA	NA	MODIFIER	NA	NA	chr7	46313845	46313845	A	AC	hom	intergenic_region(MODIFIER||||||||||1)
chr7	45964314	45964314	intergenic_region	NA	NA	NA	NA	MODIFIER	NA	NA	chr7	46314890	46314890	GCC	G	hom	intergenic_region(MODIFIER||||||||||1)
chr7	45964338	45964338	intergenic_region	NA	NA	NA	NA	MODIFIER	rs256827138	NA	chr7	46314914	46314914	GA	G	hom	intergenic_region(MODIFIER||||||||||1)
chr7	45967205	45967205	intergenic_region	NA	NA	NA	NA	MODIFIER	NA	NA	chr7	46317781	46317781	A	AAC	hom	intergenic_region(MODIFIER||||||||||1)
chr7	45974086	45974086	intergenic_region	NA	NA	NA	NA	MODIFIER	rs237839496	NA	chr7	46324662	46324662	A	AAAAAC	hom	intergenic_region(MODIFIER||||||||||1)
chr7	45977220	45977220	intergenic_region	NA	NA	NA	NA	MODIFIER	NA	NA	chr7	46327796	46327796	G	GGA	hom	intergenic_region(MODIFIER||||||||||1)
chr7	45977293	45977293	intergenic_region	NA	NA	NA	NA	MODIFIER	rs247043869	NA	chr7	46327869	46327869	T	TCCC	hom	intergenic_region(MODIFIER||||||||||1)
chr7	45979539	45979539	intergenic_region	NA	NA	NA	NA	MODIFIER	rs265156151	NA	chr7	46330115	46330115	CCT	C	het	intergenic_region(MODIFIER||||||||||1)
chr7	45979568	45979568	intergenic_region	NA	NA	NA	NA	MODIFIER	NA	NA	chr7	46330144	46330144	CCCTCCTCCT	C	hom	intergenic_region(MODIFIER||||||||||1)
chr7	45981766	45981766	intergenic_region	NA	NA	NA	NA	MODIFIER	rs234516488	NA	chr7	46332342	46332342	A	AT	hom	intergenic_region(MODIFIER||||||||||1)
chr7	45982433	45982433	intergenic_region	NA	NA	NA	NA	MODIFIER	rs387763093	NA	chr7	46333009	46333009	AT	A	hom	intergenic_region(MODIFIER||||||||||1)
chr7	45985690	45985690	intergenic_region	NA	NA	NA	NA	MODIFIER	NA	NA	chr7	46336266	46336266	GAC	G	hom	intergenic_region(MODIFIER||||||||||1)
chr7	45985742	45985742	intergenic_region	NA	NA	NA	NA	MODIFIER	rs236971903	NA	chr7	46336318	46336318	CAGACAG	C	hom	intergenic_region(MODIFIER||||||||||1)
chr7	45985816	45985816	intergenic_region	NA	NA	NA	NA	MODIFIER	rs245372722	NA	chr7	46336392	46336392	CAG	C	hom	intergenic_region(MODIFIER||||||||||1)
chr7	45989679	45989679	intergenic_region	NA	NA	NA	NA	MODIFIER	rs218352044	NA	chr7	46340255	46340255	GA	G	hom	intergenic_region(MODIFIER||||||||||1)
chr7	45991014	45991014	intergenic_region	NA	NA	NA	NA	MODIFIER	rs220478593	NA	chr7	46341590	46341590	TC	T	hom	intergenic_region(MODIFIER||||||||||1)
chr7	45994437	45994437	intergenic_region	NA	NA	NA	NA	MODIFIER	NA	NA	chr7	46345013	46345013	CTCTCTCTCTCTCTTTCTCTCTCTCTCTCTCTGTGTGTG	C	het	intergenic_region(MODIFIER||||||||||1)
chr7	45995164	45995164	intergenic_region	NA	NA	NA	NA	MODIFIER	rs241075349	NA	chr7	46345740	46345740	TAA	T	hom	intergenic_region(MODIFIER||||||||||1)
chr7	45997048	45997048	intergenic_region	NA	NA	NA	NA	MODIFIER	rs259271864	NA	chr7	46347624	46347624	GCA	G	hom	intergenic_region(MODIFIER||||||||||1)
chr7	45998936	45998936	intergenic_region	NA	NA	NA	NA	MODIFIER	rs212365217	NA	chr7	46349512	46349512	G	GAGTA	hom	intergenic_region(MODIFIER||||||||||1)
chr7	45999301	45999301	intergenic_region	NA	NA	NA	NA	MODIFIER	NA	NA	chr7	46349877	46349877	T	TCCCCCCCCCCCCCCCCCCCC	het	intergenic_region(MODIFIER||||||||||1)
chr7	45999307	45999307	intergenic_region	NA	NA	NA	NA	MODIFIER	NA	NA	chr7	46349883	46349883	T	TCCCCCCC	hom	intergenic_region(MODIFIER||||||||||1)
chr7	46001127	46001127	intergenic_region	NA	NA	NA	NA	MODIFIER	NA	NA	chr7	46351703	46351703	A	AAGAC	hom	intergenic_region(MODIFIER||||||||||1)
chr7	46004301	46004301	intergenic_region	NA	NA	NA	NA	MODIFIER	rs244011249	NA	chr7	46354877	46354877	C	CA	hom	intergenic_region(MODIFIER||||||||||1)
chr7	46004389	46004389	intergenic_region	NA	NA	NA	NA	MODIFIER	rs221000420	NA	chr7	46354965	46354965	CAATG	C	hom	intergenic_region(MODIFIER||||||||||1)
chr7	46004529	46004529	intergenic_region	NA	NA	NA	NA	MODIFIER	rs246239560	NA	chr7	46355105	46355105	ATT	A	hom	intergenic_region(MODIFIER||||||||||1)
chr7	46004808	46004808	intergenic_region	NA	NA	NA	NA	MODIFIER	NA	NA	chr7	46355384	46355384	G	GTGTGTGTGTGTGTC	hom	intergenic_region(MODIFIER||||||||||1)
chr7	46006165	46006165	intergenic_region	NA	NA	NA	NA	MODIFIER	rs256859992	NA	chr7	46356741	46356741	TG	T	hom	intergenic_region(MODIFIER||||||||||1)
chr7	46011591	46011591	intergenic_region	NA	NA	NA	NA	MODIFIER	rs387843718	NA	chr7	46362167	46362167	TAACAACAAC	T	hom	intergenic_region(MODIFIER||||||||||1)
chr7	46013571	46013571	intergenic_region	NA	NA	NA	NA	MODIFIER	NA	NA	chr7	46364147	46364147	CTCT	C	het	intergenic_region(MODIFIER||||||||||1)
chr7	46019381	46019381	intergenic_region	NA	NA	NA	NA	MODIFIER	rs233490231	NA	chr7	46369957	46369957	AGC	A	hom	intergenic_region(MODIFIER||||||||||1)
chr7	46019415	46019415	intergenic_region	NA	NA	NA	NA	MODIFIER	rs212879008	NA	chr7	46369991	46369991	CA	C	hom	intergenic_region(MODIFIER||||||||||1)
chr7	46019779	46019779	intergenic_region	NA	NA	NA	NA	MODIFIER	rs225725091	NA	chr7	46370355	46370355	GA	G	hom	intergenic_region(MODIFIER||||||||||1)
chr7	46020100	46020100	intergenic_region	NA	NA	NA	NA	MODIFIER	rs239094257	NA	chr7	46370676	46370676	TG	T	hom	intergenic_region(MODIFIER||||||||||1)
chr7	46020149	46020149	intergenic_region	NA	NA	NA	NA	MODIFIER	rs266036195	NA	chr7	46370725	46370725	AT	A	hom	intergenic_region(MODIFIER||||||||||1)
chr7	46021299	46021299	intergenic_region	NA	NA	NA	NA	MODIFIER	rs254387952	NA	chr7	46371875	46371875	AAAG	A	hom	intergenic_region(MODIFIER||||||||||1)
chr7	46022176	46022176	intergenic_region	NA	NA	NA	NA	MODIFIER	rs214302899	NA	chr7	46372752	46372752	GGACA	G	hom	intergenic_region(MODIFIER||||||||||1)
chr7	46023149	46023149	intergenic_region	NA	NA	NA	NA	MODIFIER	rs261679606	NA	chr7	46373725	46373725	ATCTGATAC	A	hom	intergenic_region(MODIFIER||||||||||1)
chr7	46023716	46023716	intergenic_region	NA	NA	NA	NA	MODIFIER	NA	NA	chr7	46374292	46374292	CGAGAT	C	hom	intergenic_region(MODIFIER||||||||||1)
chr7	46023726	46023726	intergenic_region	NA	NA	NA	NA	MODIFIER	NA	NA	chr7	46374302	46374302	CT	C	hom	intergenic_region(MODIFIER||||||||||1)
chr7	46023791	46023791	intergenic_region	NA	NA	NA	NA	MODIFIER	rs221461857	NA	chr7	46374367	46374367	G	GA	hom	intergenic_region(MODIFIER||||||||||1)
chr7	46023866	46023866	intergenic_region	NA	NA	NA	NA	MODIFIER	rs236961207	NA	chr7	46374442	46374442	TG	T	hom	intergenic_region(MODIFIER||||||||||1)
chr7	46024117	46024117	upstream_gene_variant	Myod1	protein_coding	NM_010866	NA	MODIFIER	rs217566977	NA	chr7	46374693	46374693	C	CG	hom	upstream_gene_variant(MODIFIER||1780||318|Myod1|protein_coding|CODING|NM_010866||1),intergenic_region(MODIFIER||||||||||1)
chr7	46025180	46025180	upstream_gene_variant	Myod1	protein_coding	NM_010866	NA	MODIFIER	rs216642497	NA	chr7	46375756	46375756	C	CCTCT	hom	upstream_gene_variant(MODIFIER||717||318|Myod1|protein_coding|CODING|NM_010866||1),intergenic_region(MODIFIER||||||||||1)
chr7	46025559	46025559	upstream_gene_variant	Myod1	protein_coding	NM_010866	NA	MODIFIER	NA	NA	chr7	46376135	46376135	T	TCCCACAAGTCA	hom	upstream_gene_variant(MODIFIER||338||318|Myod1|protein_coding|CODING|NM_010866||1),intergenic_region(MODIFIER||||||||||1)
chr7	46027380	46027380	intron_variant	Myod1	protein_coding	NM_010866:c.706+139_706+140insGGT	NA	MODIFIER	rs221695168	NA	chr7	46377956	46377956	G	GGGT	hom	intron_variant(MODIFIER|||c.706+139_706+140insGGT|318|Myod1|protein_coding|CODING|NM_010866|2|1)
chr7	46027392	46027392	intron_variant	Myod1	protein_coding	NM_010866:c.706+151delG	NA	MODIFIER	rs227457148	NA	chr7	46377968	46377968	TG	T	hom	intron_variant(MODIFIER|||c.706+151delG|318|Myod1|protein_coding|CODING|NM_010866|2|1)
chr7	46028470	46028470	3_prime_UTR_variant	Myod1	protein_coding	NM_010866:c.*653_*669delCCTCGAGGCTCGCTCGC	NA	MODIFIER	rs227854819	NA	chr7	46379046	46379046	GCCTCGAGGCTCGCTCGC	G	hom	3_prime_UTR_variant(MODIFIER||653|c.*653_*669delCCTCGAGGCTCGCTCGC|318|Myod1|protein_coding|CODING|NM_010866|3|1)
chr7	46028761	46028761	downstream_gene_variant	Myod1	protein_coding	NM_010866	NA	MODIFIER	rs254109080	NA	chr7	46379337	46379337	CAA	C	hom	downstream_gene_variant(MODIFIER||246||318|Myod1|protein_coding|CODING|NM_010866||1),intergenic_region(MODIFIER||||||||||1)
chr7	46029128	46029128	downstream_gene_variant	Myod1	protein_coding	NM_010866	NA	MODIFIER	rs216079498	NA	chr7	46379704	46379704	AAAAAAACAACC	A	hom	downstream_gene_variant(MODIFIER||613||318|Myod1|protein_coding|CODING|NM_010866||1),intergenic_region(MODIFIER||||||||||1)
chr7	46029449	46029449	downstream_gene_variant	Myod1	protein_coding	NM_010866	NA	MODIFIER	rs235812478	NA	chr7	46380025	46380025	GCA	G	hom	downstream_gene_variant(MODIFIER||934||318|Myod1|protein_coding|CODING|NM_010866||1),intergenic_region(MODIFIER||||||||||1)
chr7	46029486	46029486	downstream_gene_variant	Myod1	protein_coding	NM_010866	NA	MODIFIER	rs260478788	NA	chr7	46380062	46380062	GTCTCA	G	hom	downstream_gene_variant(MODIFIER||971||318|Myod1|protein_coding|CODING|NM_010866||1),intergenic_region(MODIFIER||||||||||1)
chr7	46030750	46030750	intergenic_region	NA	NA	NA	NA	MODIFIER	rs229767668	NA	chr7	46381326	46381326	A	ATG	hom	intergenic_region(MODIFIER||||||||||1)
chr7	46030779	46030779	intergenic_region	NA	NA	NA	NA	MODIFIER	rs218049057	NA	chr7	46381355	46381355	G	GGTGTGGTGT	hom	intergenic_region(MODIFIER||||||||||1)
chr7	46030977	46030977	intergenic_region	NA	NA	NA	NA	MODIFIER	NA	NA	chr7	46381553	46381553	TAAAAAAAAAAAAAAAAAA	T	hom	intergenic_region(MODIFIER||||||||||1)
chr7	46031046	46031046	intergenic_region	NA	NA	NA	NA	MODIFIER	rs233022904	NA	chr7	46381622	46381622	AT	A	hom	intergenic_region(MODIFIER||||||||||1)
chr7	46031603	46031603	intergenic_region	NA	NA	NA	NA	MODIFIER	NA	NA	chr7	46382179	46382179	G	GGC	hom	intergenic_region(MODIFIER||||||||||1)
chr7	46032767	46032767	intergenic_region	NA	NA	NA	NA	MODIFIER	rs221221675	NA	chr7	46383343	46383343	AG	A	hom	intergenic_region(MODIFIER||||||||||1)
chr7	46032941	46032941	intergenic_region	NA	NA	NA	NA	MODIFIER	NA	NA	chr7	46383517	46383517	G	GAGAGAGAGA	hom	intergenic_region(MODIFIER||||||||||1)
chr7	46032993	46032993	intergenic_region	NA	NA	NA	NA	MODIFIER	NA	NA	chr7	46383569	46383569	AGGAGAG	A	hom	intergenic_region(MODIFIER||||||||||1)
chr7	46037592	46037592	intergenic_region	NA	NA	NA	NA	MODIFIER	NA	NA	chr7	46388168	46388168	A	ACACC	hom	intergenic_region(MODIFIER||||||||||1)
chr7	46038407	46038407	intergenic_region	NA	NA	NA	NA	MODIFIER	rs228926892	NA	chr7	46388983	46388983	AT	A	hom	intergenic_region(MODIFIER||||||||||1)
chr7	46039409	46039409	intergenic_region	NA	NA	NA	NA	MODIFIER	rs242562286	NA	chr7	46389985	46389985	CCACACACA	C	hom	intergenic_region(MODIFIER||||||||||1)
chr7	46039691	46039691	intergenic_region	NA	NA	NA	NA	MODIFIER	rs251833995	NA	chr7	46390267	46390267	CA	C	hom	intergenic_region(MODIFIER||||||||||1)
chr7	46040695	46040695	intergenic_region	NA	NA	NA	NA	MODIFIER	rs226265114	NA	chr7	46391271	46391271	ATGTGTGTCTG	A	hom	intergenic_region(MODIFIER||||||||||1)
chr7	46042001	46042001	intergenic_region	NA	NA	NA	NA	MODIFIER	NA	NA	chr7	46392577	46392577	TTG	T	het	intergenic_region(MODIFIER||||||||||1)
chr7	46042411	46042411	intergenic_region	NA	NA	NA	NA	MODIFIER	NA	NA	chr7	46392987	46392987	GGACACACACACA	G	hom	intergenic_region(MODIFIER||||||||||1)
chr7	46042424	46042424	intergenic_region	NA	NA	NA	NA	MODIFIER	NA	NA	chr7	46393000	46393000	C	CGG	hom	intergenic_region(MODIFIER||||||||||1)
chr7	46043282	46043282	intergenic_region	NA	NA	NA	NA	MODIFIER	NA	NA	chr7	46393858	46393858	TG	T	hom	intergenic_region(MODIFIER||||||||||1)
chr7	46045658	46045658	upstream_gene_variant	Kcnc1	protein_coding	NM_001112739	NA	MODIFIER	rs233255904	NA	chr7	46396234	46396234	A	ACC	hom	upstream_gene_variant(MODIFIER||233||511|Kcnc1|protein_coding|CODING|NM_008421||1),upstream_gene_variant(MODIFIER||262||585|Kcnc1|protein_coding|CODING|NM_001112739||1),intergenic_region(MODIFIER||||||||||1)
chr7	46047878	46047878	intron_variant	Kcnc1	protein_coding	NM_001112739:c.570+208_570+211delGTGT	NA	MODIFIER	rs387349711	NA	chr7	46398454	46398454	AGTGT	A	hom	intron_variant(MODIFIER|||c.570+208_570+211delGTGT|585|Kcnc1|protein_coding|CODING|NM_001112739|1|1),intron_variant(MODIFIER|||c.570+208_570+211delGTGT|511|Kcnc1|protein_coding|CODING|NM_008421|1|1)
chr7	46050432	46050432	intron_variant	Kcnc1	protein_coding	NM_001112739:c.570+2762_570+2763delGC	NA	MODIFIER	NA	NA	chr7	46401008	46401008	TGC	T	hom	intron_variant(MODIFIER|||c.570+2762_570+2763delGC|585|Kcnc1|protein_coding|CODING|NM_001112739|1|1),intron_variant(MODIFIER|||c.570+2762_570+2763delGC|511|Kcnc1|protein_coding|CODING|NM_008421|1|1)
chr7	46050458	46050458	intron_variant	Kcnc1	protein_coding	NM_001112739:c.570+2788_570+2805delGTGTGTGTGTGTGAGAGA	NA	MODIFIER	NA	NA	chr7	46401034	46401034	TGTGTGTGTGTGTGAGAGA	T	hom	intron_variant(MODIFIER|||c.570+2788_570+2805delGTGTGTGTGTGTGAGAGA|585|Kcnc1|protein_coding|CODING|NM_001112739|1|1),intron_variant(MODIFIER|||c.570+2788_570+2805delGTGTGTGTGTGTGAGAGA|511|Kcnc1|protein_coding|CODING|NM_008421|1|1)
chr7	46050591	46050591	intron_variant	Kcnc1	protein_coding	NM_001112739:c.570+2921_570+2922insGTGTGTGTGTGTGT	NA	MODIFIER	NA	NA	chr7	46401167	46401167	C	CGTGTGTGTGTGTGT	hom	intron_variant(MODIFIER|||c.570+2921_570+2922insGTGTGTGTGTGTGT|585|Kcnc1|protein_coding|CODING|NM_001112739|1|1),intron_variant(MODIFIER|||c.570+2921_570+2922insGTGTGTGTGTGTGT|511|Kcnc1|protein_coding|CODING|NM_008421|1|1)
chr7	46051527	46051527	intron_variant	Kcnc1	protein_coding	NM_001112739:c.570+3857_570+3858insGTGTGT	NA	MODIFIER	rs244752064	NA	chr7	46402103	46402103	A	AGTGTGT	hom	intron_variant(MODIFIER|||c.570+3857_570+3858insGTGTGT|585|Kcnc1|protein_coding|CODING|NM_001112739|1|1),intron_variant(MODIFIER|||c.570+3857_570+3858insGTGTGT|511|Kcnc1|protein_coding|CODING|NM_008421|1|1)
chr7	46051968	46051968	intron_variant	Kcnc1	protein_coding	NM_001112739:c.570+4298_570+4299insTGTTT	NA	MODIFIER	NA	NA	chr7	46402544	46402544	G	GTGTTT	hom	intron_variant(MODIFIER|||c.570+4298_570+4299insTGTTT|585|Kcnc1|protein_coding|CODING|NM_001112739|1|1),intron_variant(MODIFIER|||c.570+4298_570+4299insTGTTT|511|Kcnc1|protein_coding|CODING|NM_008421|1|1)
chr7	46052414	46052414	intron_variant	Kcnc1	protein_coding	NM_001112739:c.570+4744_570+4745insTTTT	NA	MODIFIER	NA	NA	chr7	46402990	46402990	C	CTTTT	hom	intron_variant(MODIFIER|||c.570+4744_570+4745insTTTT|585|Kcnc1|protein_coding|CODING|NM_001112739|1|1),intron_variant(MODIFIER|||c.570+4744_570+4745insTTTT|511|Kcnc1|protein_coding|CODING|NM_008421|1|1)
chr7	46052692	46052692	intron_variant	Kcnc1	protein_coding	NM_001112739:c.570+5022_570+5026delGATCT	NA	MODIFIER	rs259117042	NA	chr7	46403268	46403268	AGATCT	A	hom	intron_variant(MODIFIER|||c.570+5022_570+5026delGATCT|585|Kcnc1|protein_coding|CODING|NM_001112739|1|1),intron_variant(MODIFIER|||c.570+5022_570+5026delGATCT|511|Kcnc1|protein_coding|CODING|NM_008421|1|1)
chr7	46054125	46054125	intron_variant	Kcnc1	protein_coding	NM_001112739:c.570+6455_570+6456insC	NA	MODIFIER	NA	NA	chr7	46404701	46404701	G	GC	hom	intron_variant(MODIFIER|||c.570+6455_570+6456insC|585|Kcnc1|protein_coding|CODING|NM_001112739|1|1),intron_variant(MODIFIER|||c.570+6455_570+6456insC|511|Kcnc1|protein_coding|CODING|NM_008421|1|1)
chr7	46057675	46057675	intron_variant	Kcnc1	protein_coding	NM_001112739:c.570+10005delA	NA	MODIFIER	rs251657520	NA	chr7	46408251	46408251	TA	T	hom	intron_variant(MODIFIER|||c.570+10005delA|585|Kcnc1|protein_coding|CODING|NM_001112739|1|1),intron_variant(MODIFIER|||c.570+10005delA|511|Kcnc1|protein_coding|CODING|NM_008421|1|1)
chr7	46060473	46060473	intron_variant	Kcnc1	protein_coding	NM_001112739:c.570+12803_570+12804insA	NA	MODIFIER	rs251876418	NA	chr7	46411049	46411049	T	TA	hom	intron_variant(MODIFIER|||c.570+12803_570+12804insA|585|Kcnc1|protein_coding|CODING|NM_001112739|1|1),intron_variant(MODIFIER|||c.570+12803_570+12804insA|511|Kcnc1|protein_coding|CODING|NM_008421|1|1)
chr7	46062355	46062355	intron_variant	Kcnc1	protein_coding	NM_001112739:c.571-14414_571-14413insCA	NA	MODIFIER	rs241388305	NA	chr7	46412931	46412931	C	CCA	hom	intron_variant(MODIFIER|||c.571-14414_571-14413insCA|585|Kcnc1|protein_coding|CODING|NM_001112739|1|1),intron_variant(MODIFIER|||c.571-14414_571-14413insCA|511|Kcnc1|protein_coding|CODING|NM_008421|1|1)
chr7	46062370	46062370	intron_variant	Kcnc1	protein_coding	NM_001112739:c.571-14399_571-14398insCACATA	NA	MODIFIER	rs224733336	NA	chr7	46412946	46412946	G	GCACATA	hom	intron_variant(MODIFIER|||c.571-14399_571-14398insCACATA|585|Kcnc1|protein_coding|CODING|NM_001112739|1|1),intron_variant(MODIFIER|||c.571-14399_571-14398insCACATA|511|Kcnc1|protein_coding|CODING|NM_008421|1|1)
chr7	46062700	46062700	intron_variant	Kcnc1	protein_coding	NM_001112739:c.571-14069delG	NA	MODIFIER	NA	NA	chr7	46413276	46413276	TG	T	hom	intron_variant(MODIFIER|||c.571-14069delG|585|Kcnc1|protein_coding|CODING|NM_001112739|1|1),intron_variant(MODIFIER|||c.571-14069delG|511|Kcnc1|protein_coding|CODING|NM_008421|1|1)
chr7	46062843	46062843	intron_variant	Kcnc1	protein_coding	NM_001112739:c.571-13926_571-13925insCC	NA	MODIFIER	rs228125648	NA	chr7	46413419	46413419	G	GCC	hom	intron_variant(MODIFIER|||c.571-13926_571-13925insCC|585|Kcnc1|protein_coding|CODING|NM_001112739|1|1),intron_variant(MODIFIER|||c.571-13926_571-13925insCC|511|Kcnc1|protein_coding|CODING|NM_008421|1|1)
chr7	46063031	46063031	intron_variant	Kcnc1	protein_coding	NM_001112739:c.571-13738delC	NA	MODIFIER	rs386948294	NA	chr7	46413607	46413607	GC	G	hom	intron_variant(MODIFIER|||c.571-13738delC|585|Kcnc1|protein_coding|CODING|NM_001112739|1|1),intron_variant(MODIFIER|||c.571-13738delC|511|Kcnc1|protein_coding|CODING|NM_008421|1|1)
chr7	46066351	46066351	intron_variant	Kcnc1	protein_coding	NM_001112739:c.571-10418_571-10409delACACACACAC	NA	MODIFIER	rs222506294	NA	chr7	46416927	46416927	AACACACACAC	A	hom	intron_variant(MODIFIER|||c.571-10418_571-10409delACACACACAC|585|Kcnc1|protein_coding|CODING|NM_001112739|1|1),intron_variant(MODIFIER|||c.571-10418_571-10409delACACACACAC|511|Kcnc1|protein_coding|CODING|NM_008421|1|1)
chr7	46066554	46066554	intron_variant	Kcnc1	protein_coding	NM_001112739:c.571-10215_571-10214insTG	NA	MODIFIER	rs231060992	NA	chr7	46417130	46417130	T	TTG	hom	intron_variant(MODIFIER|||c.571-10215_571-10214insTG|585|Kcnc1|protein_coding|CODING|NM_001112739|1|1),intron_variant(MODIFIER|||c.571-10215_571-10214insTG|511|Kcnc1|protein_coding|CODING|NM_008421|1|1)
chr7	46067351	46067351	intron_variant	Kcnc1	protein_coding	NM_001112739:c.571-9418_571-9417insTGA	NA	MODIFIER	rs214563292	NA	chr7	46417927	46417927	C	CTGA	hom	intron_variant(MODIFIER|||c.571-9418_571-9417insTGA|585|Kcnc1|protein_coding|CODING|NM_001112739|1|1),intron_variant(MODIFIER|||c.571-9418_571-9417insTGA|511|Kcnc1|protein_coding|CODING|NM_008421|1|1)
chr7	46067437	46067437	intron_variant	Kcnc1	protein_coding	NM_001112739:c.571-9332_571-9329delTTTT	NA	MODIFIER	rs239047310	NA	chr7	46418013	46418013	GTTTT	G	hom	intron_variant(MODIFIER|||c.571-9332_571-9329delTTTT|585|Kcnc1|protein_coding|CODING|NM_001112739|1|1),intron_variant(MODIFIER|||c.571-9332_571-9329delTTTT|511|Kcnc1|protein_coding|CODING|NM_008421|1|1)
chr7	46072067	46072067	intron_variant	Kcnc1	protein_coding	NM_001112739:c.571-4702_571-4701insAA	NA	MODIFIER	rs253231968	NA	chr7	46422643	46422643	G	GAA	hom	intron_variant(MODIFIER|||c.571-4702_571-4701insAA|585|Kcnc1|protein_coding|CODING|NM_001112739|1|1),intron_variant(MODIFIER|||c.571-4702_571-4701insAA|511|Kcnc1|protein_coding|CODING|NM_008421|1|1)
chr7	46072551	46072551	intron_variant	Kcnc1	protein_coding	NM_001112739:c.571-4218_571-4213delGCGCGC	NA	MODIFIER	rs230833393	NA	chr7	46423127	46423127	TGCGCGC	T	het	intron_variant(MODIFIER|||c.571-4218_571-4213delGCGCGC|585|Kcnc1|protein_coding|CODING|NM_001112739|1|1),intron_variant(MODIFIER|||c.571-4218_571-4213delGCGCGC|511|Kcnc1|protein_coding|CODING|NM_008421|1|1)
chr7	46075087	46075087	intron_variant	Kcnc1	protein_coding	NM_001112739:c.571-1682_571-1681insT	NA	MODIFIER	rs239421169	NA	chr7	46425663	46425663	G	GT	hom	intron_variant(MODIFIER|||c.571-1682_571-1681insT|585|Kcnc1|protein_coding|CODING|NM_001112739|1|1),intron_variant(MODIFIER|||c.571-1682_571-1681insT|511|Kcnc1|protein_coding|CODING|NM_008421|1|1)
chr7	46075640	46075640	intron_variant	Kcnc1	protein_coding	NM_001112739:c.571-1129_571-1128insG	NA	MODIFIER	rs220160760	NA	chr7	46426216	46426216	A	AG	hom	intron_variant(MODIFIER|||c.571-1129_571-1128insG|585|Kcnc1|protein_coding|CODING|NM_001112739|1|1),intron_variant(MODIFIER|||c.571-1129_571-1128insG|511|Kcnc1|protein_coding|CODING|NM_008421|1|1)
chr7	46075873	46075873	intron_variant	Kcnc1	protein_coding	NM_001112739:c.571-896_571-893delTCTC	NA	MODIFIER	rs239500449	NA	chr7	46426449	46426449	GTCTC	G	hom	intron_variant(MODIFIER|||c.571-896_571-893delTCTC|585|Kcnc1|protein_coding|CODING|NM_001112739|1|1),intron_variant(MODIFIER|||c.571-896_571-893delTCTC|511|Kcnc1|protein_coding|CODING|NM_008421|1|1)
chr7	46076252	46076252	intron_variant	Kcnc1	protein_coding	NM_001112739:c.571-517_571-514delCCCC	NA	MODIFIER	rs261788034	NA	chr7	46426828	46426828	GCCCC	G	hom	intron_variant(MODIFIER|||c.571-517_571-514delCCCC|585|Kcnc1|protein_coding|CODING|NM_001112739|1|1),intron_variant(MODIFIER|||c.571-517_571-514delCCCC|511|Kcnc1|protein_coding|CODING|NM_008421|1|1)
chr7	46076400	46076400	intron_variant	Kcnc1	protein_coding	NM_001112739:c.571-369_571-366delCCTC	NA	MODIFIER	rs234702067	NA	chr7	46426976	46426976	TCCTC	T	hom	intron_variant(MODIFIER|||c.571-369_571-366delCCTC|585|Kcnc1|protein_coding|CODING|NM_001112739|1|1),intron_variant(MODIFIER|||c.571-369_571-366delCCTC|511|Kcnc1|protein_coding|CODING|NM_008421|1|1)
chr7	46079899	46079899	intron_variant	Kcnc1	protein_coding	NM_001112739:c.1504+2197_1504+2216delACAAACACACACACACACAC	NA	MODIFIER	rs242287519	NA	chr7	46430475	46430475	AACAAACACACACACACACAC	A	hom	3_prime_UTR_variant(MODIFIER||2165|c.*2165_*2184delACAAACACACACACACACAC|511|Kcnc1|protein_coding|CODING|NM_008421|2|1),intron_variant(MODIFIER|||c.1504+2197_1504+2216delACAAACACACACACACACAC|585|Kcnc1|protein_coding|CODING|NM_001112739|2|1)
chr7	46082402	46082402	intron_variant	Kcnc1	protein_coding	NM_001112739:c.1505-2179delC	NA	MODIFIER	rs261646039	NA	chr7	46432978	46432978	GC	G	hom	3_prime_UTR_variant(MODIFIER||4668|c.*4668delC|511|Kcnc1|protein_coding|CODING|NM_008421|2|1),intron_variant(MODIFIER|||c.1505-2179delC|585|Kcnc1|protein_coding|CODING|NM_001112739|2|1)
chr7	46082729	46082729	intron_variant	Kcnc1	protein_coding	NM_001112739:c.1505-1852delT	NA	MODIFIER	rs221686687	NA	chr7	46433305	46433305	AT	A	hom	3_prime_UTR_variant(MODIFIER||4995|c.*4995delT|511|Kcnc1|protein_coding|CODING|NM_008421|2|1),intron_variant(MODIFIER|||c.1505-1852delT|585|Kcnc1|protein_coding|CODING|NM_001112739|2|1)
chr7	46084524	46084524	intron_variant	Kcnc1	protein_coding	NM_001112739:c.1505-57_1505-56insC	NA	MODIFIER	rs251142112	NA	chr7	46435100	46435100	A	AC	hom	downstream_gene_variant(MODIFIER||1748||511|Kcnc1|protein_coding|CODING|NM_008421||1),intron_variant(MODIFIER|||c.1505-57_1505-56insC|585|Kcnc1|protein_coding|CODING|NM_001112739|2|1)
chr7	46084888	46084888	intron_variant	Kcnc1	protein_coding	NM_001112739:c.1693+119delA	NA	MODIFIER	rs260336157	NA	chr7	46435464	46435464	TA	T	hom	intron_variant(MODIFIER|||c.1693+119delA|585|Kcnc1|protein_coding|CODING|NM_001112739|3|1)
chr7	46087238	46087238	3_prime_UTR_variant	Kcnc1	protein_coding	NM_001112739:c.*479_*480delGG	NA	MODIFIER	rs237874442	NA	chr7	46437814	46437814	CGG	C	hom	3_prime_UTR_variant(MODIFIER||479|c.*479_*480delGG|585|Kcnc1|protein_coding|CODING|NM_001112739|4|1)
chr7	46087734	46087734	3_prime_UTR_variant	Kcnc1	protein_coding	NM_001112739:c.*975_*976insAAA	NA	MODIFIER	NA	NA	chr7	46438310	46438310	G	GAAA	hom	3_prime_UTR_variant(MODIFIER||975|c.*975_*976insAAA|585|Kcnc1|protein_coding|CODING|NM_001112739|4|1)
chr7	46087941	46087941	3_prime_UTR_variant	Kcnc1	protein_coding	NM_001112739:c.*1182_*1189delGTGTGTGT	NA	MODIFIER	rs222866959	NA	chr7	46438517	46438517	AGTGTGTGT	A	hom	3_prime_UTR_variant(MODIFIER||1182|c.*1182_*1189delGTGTGTGT|585|Kcnc1|protein_coding|CODING|NM_001112739|4|1)
chr7	46090707	46090707	downstream_gene_variant	Sergef	protein_coding	NM_013789	NA	MODIFIER	rs225801834	NA	chr7	46441283	46441283	A	AAACAAC	hom	downstream_gene_variant(MODIFIER||1875||464|Sergef|protein_coding|CODING|NM_013789||1),intergenic_region(MODIFIER||||||||||1)
chr7	46093054	46093054	intron_variant	Sergef	protein_coding	NM_013789:c.1049-95_1049-96insG	NA	MODIFIER	NA	NA	chr7	46443630	46443630	G	GC	hom	intron_variant(MODIFIER|||c.1049-95_1049-96insG|464|Sergef|protein_coding|CODING|NM_013789|10|1)
chr7	46096380	46096380	intron_variant	Sergef	protein_coding	NM_013789:c.1049-3443_1049-3422delCTTTCTTTCTTTCTTTCTTTCT	NA	MODIFIER	rs265276351	NA	chr7	46446956	46446956	AAGAAAGAAAGAAAGAAAGAAAG	A	hom	intron_variant(MODIFIER|||c.1049-3443_1049-3422delCTTTCTTTCTTTCTTTCTTTCT|464|Sergef|protein_coding|CODING|NM_013789|10|1)
chr7	46097001	46097001	intron_variant	Sergef	protein_coding	NM_013789:c.1049-4042_1049-4043insCTTGCTTGCTTGCTTG	NA	MODIFIER	NA	NA	chr7	46447577	46447577	A	ACAAGCAAGCAAGCAAG	hom	intron_variant(MODIFIER|||c.1049-4042_1049-4043insCTTGCTTGCTTGCTTG|464|Sergef|protein_coding|CODING|NM_013789|10|1)
chr7	46098101	46098101	intron_variant	Sergef	protein_coding	NM_013789:c.1049-5158_1049-5143delCAGACACACACACACA	NA	MODIFIER	NA	NA	chr7	46448677	46448677	CTGTGTGTGTGTGTCTG	C	hom	intron_variant(MODIFIER|||c.1049-5158_1049-5143delCAGACACACACACACA|464|Sergef|protein_coding|CODING|NM_013789|10|1)
chr7	46098215	46098215	intron_variant	Sergef	protein_coding	NM_013789:c.1049-5258_1049-5257delGA	NA	MODIFIER	rs218485046	NA	chr7	46448791	46448791	GTC	G	hom	intron_variant(MODIFIER|||c.1049-5258_1049-5257delGA|464|Sergef|protein_coding|CODING|NM_013789|10|1)
chr7	46098733	46098733	intron_variant	Sergef	protein_coding	NM_013789:c.1049-5774_1049-5775insGCG	NA	MODIFIER	rs256680474	NA	chr7	46449309	46449309	A	ACGC	hom	intron_variant(MODIFIER|||c.1049-5774_1049-5775insGCG|464|Sergef|protein_coding|CODING|NM_013789|10|1)
chr7	46099599	46099599	intron_variant	Sergef	protein_coding	NM_013789:c.1049-6641delG	NA	MODIFIER	rs232905252	NA	chr7	46450175	46450175	GC	G	hom	intron_variant(MODIFIER|||c.1049-6641delG|464|Sergef|protein_coding|CODING|NM_013789|10|1)
chr7	46100027	46100027	intron_variant	Sergef	protein_coding	NM_013789:c.1049-7070_1049-7069delAT	NA	MODIFIER	NA	NA	chr7	46450603	46450603	GAT	G	het	intron_variant(MODIFIER|||c.1049-7070_1049-7069delAT|464|Sergef|protein_coding|CODING|NM_013789|10|1)
chr7	46101345	46101345	intron_variant	Sergef	protein_coding	NM_013789:c.1049-8387delT	NA	MODIFIER	rs261121400	NA	chr7	46451921	46451921	TA	T	hom	intron_variant(MODIFIER|||c.1049-8387delT|464|Sergef|protein_coding|CODING|NM_013789|10|1)
chr7	46115673	46115673	intron_variant	Sergef	protein_coding	NM_013789:c.1049-22716_1049-22715delTC	NA	MODIFIER	NA	NA	chr7	46466249	46466249	GGA	G	het	intron_variant(MODIFIER|||c.1049-22716_1049-22715delTC|464|Sergef|protein_coding|CODING|NM_013789|10|1)
chr7	46123910	46123910	intron_variant	Sergef	protein_coding	NM_013789:c.1049-30952delG	NA	MODIFIER	rs264716748	NA	chr7	46474486	46474486	TC	T	hom	intron_variant(MODIFIER|||c.1049-30952delG|464|Sergef|protein_coding|CODING|NM_013789|10|1)
chr7	46133318	46133318	intron_variant	Sergef	protein_coding	NM_013789:c.1048+31774_1048+31773insTCCT	NA	MODIFIER	NA	NA	chr7	46483894	46483894	C	CAGGA	hom	intron_variant(MODIFIER|||c.1048+31774_1048+31773insTCCT|464|Sergef|protein_coding|CODING|NM_013789|10|1)
chr7	46138525	46138525	intron_variant	Sergef	protein_coding	NM_013789:c.1048+26565_1048+26566delTG	NA	MODIFIER	NA	NA	chr7	46489101	46489101	GCA	G	het	intron_variant(MODIFIER|||c.1048+26565_1048+26566delTG|464|Sergef|protein_coding|CODING|NM_013789|10|1)
chr7	46152129	46152129	intron_variant	Sergef	protein_coding	NM_013789:c.1048+12961_1048+12962delGT	NA	MODIFIER	NA	NA	chr7	46502705	46502705	TAC	T	het	intron_variant(MODIFIER|||c.1048+12961_1048+12962delGT|464|Sergef|protein_coding|CODING|NM_013789|10|1)
chr7	46157294	46157294	intron_variant	Sergef	protein_coding	NM_013789:c.1048+7796_1048+7797delAC	NA	MODIFIER	NA	NA	chr7	46507870	46507870	GGT	G	het	intron_variant(MODIFIER|||c.1048+7796_1048+7797delAC|464|Sergef|protein_coding|CODING|NM_013789|10|1)
chr7	46161824	46161824	intron_variant	Sergef	protein_coding	NM_013789:c.1048+3254_1048+3267delAGCAAGAAAAAGAA	NA	MODIFIER	NA	NA	chr7	46512400	46512400	GTTCTTTTTCTTGCT	G	het	intron_variant(MODIFIER|||c.1048+3254_1048+3267delAGCAAGAAAAAGAA|464|Sergef|protein_coding|CODING|NM_013789|10|1)
chr7	46166374	46166374	intron_variant	Sergef	protein_coding	NM_013789:c.1012-1250_1012-1247delTCTT	NA	MODIFIER	NA	NA	chr7	46516950	46516950	GAAGA	G	hom	intron_variant(MODIFIER|||c.1012-1250_1012-1247delTCTT|464|Sergef|protein_coding|CODING|NM_013789|9|1)
chr7	46181036	46181036	intron_variant	Sergef	protein_coding	NM_013789:c.1012-15910_1012-15909delAC	NA	MODIFIER	NA	NA	chr7	46531612	46531612	AGT	A	het	intron_variant(MODIFIER|||c.1012-15910_1012-15909delAC|464|Sergef|protein_coding|CODING|NM_013789|9|1)
chr7	46181429	46181429	intron_variant	Sergef	protein_coding	NM_013789:c.1012-16303_1012-16302delGT	NA	MODIFIER	rs247734652	NA	chr7	46532005	46532005	TAC	T	het	intron_variant(MODIFIER|||c.1012-16303_1012-16302delGT|464|Sergef|protein_coding|CODING|NM_013789|9|1)
chr7	46198732	46198732	intron_variant	Sergef	protein_coding	NM_013789:c.1012-33606_1012-33605delGA	NA	MODIFIER	NA	NA	chr7	46549308	46549308	ATC	A	het	intron_variant(MODIFIER|||c.1012-33606_1012-33605delGA|464|Sergef|protein_coding|CODING|NM_013789|9|1)
chr7	46213270	46213270	intron_variant	Sergef	protein_coding	NM_013789:c.1011+26761_1011+26760insTTATTATTA	NA	MODIFIER	NA	NA	chr7	46563846	46563846	T	TTAATAATAA	hom	intron_variant(MODIFIER|||c.1011+26761_1011+26760insTTATTATTA|464|Sergef|protein_coding|CODING|NM_013789|9|1)
chr7	46213913	46213913	intron_variant	Sergef	protein_coding	NM_013789:c.1011+26116_1011+26117delCT	NA	MODIFIER	NA	NA	chr7	46564489	46564489	AAG	A	het	intron_variant(MODIFIER|||c.1011+26116_1011+26117delCT|464|Sergef|protein_coding|CODING|NM_013789|9|1)
chr7	46215268	46215268	intron_variant	Sergef	protein_coding	NM_013789:c.1011+24763_1011+24762insA	NA	MODIFIER	NA	NA	chr7	46565844	46565844	C	CT	het	intron_variant(MODIFIER|||c.1011+24763_1011+24762insA|464|Sergef|protein_coding|CODING|NM_013789|9|1)
chr7	46219407	46219407	intron_variant	Sergef	protein_coding	NM_013789:c.1011+20622_1011+20623delCT	NA	MODIFIER	NA	NA	chr7	46569983	46569983	AAG	A	het	intron_variant(MODIFIER|||c.1011+20622_1011+20623delCT|464|Sergef|protein_coding|CODING|NM_013789|9|1)
chr7	46237779	46237779	intron_variant	Sergef	protein_coding	NM_013789:c.1011+2251delA	NA	MODIFIER	NA	NA	chr7	46588355	46588355	CT	C	het	intron_variant(MODIFIER|||c.1011+2251delA|464|Sergef|protein_coding|CODING|NM_013789|9|1)
chr7	46246365	46246365	intron_variant	Sergef	protein_coding	NM_013789:c.845-6180_845-6169delTTTTTTTTTTTT	NA	MODIFIER	NA	NA	chr7	46596941	46596941	CAAAAAAAAAAAA	C	hom	intron_variant(MODIFIER|||c.845-6180_845-6169delTTTTTTTTTTTT|464|Sergef|protein_coding|CODING|NM_013789|8|1)
chr7	46247672	46247672	intron_variant	Sergef	protein_coding	NM_013789:c.845-7475_845-7476insGAGA	NA	MODIFIER	NA	NA	chr7	46598248	46598248	A	ATCTC	hom	intron_variant(MODIFIER|||c.845-7475_845-7476insGAGA|464|Sergef|protein_coding|CODING|NM_013789|8|1)
chr7	46267707	46267707	intron_variant	Sergef	protein_coding	NM_013789:c.685+413_685+412insGGGGGGGGG	NA	MODIFIER	NA	NA	chr7	46618283	46618283	T	TCCCCCCCCC	het	intron_variant(MODIFIER|||c.685+413_685+412insGGGGGGGGG|464|Sergef|protein_coding|CODING|NM_013789|7|1)
chr7	46279987	46279987	intron_variant	Sergef	protein_coding	NM_013789:c.447+2096delG	NA	MODIFIER	rs221410034	NA	chr7	46630563	46630563	TC	T	hom	intron_variant(MODIFIER|||c.447+2096delG|464|Sergef|protein_coding|CODING|NM_013789|4|1)
chr7	46281513	46281513	intron_variant	Sergef	protein_coding	NM_013789:c.447+569_447+570delTC	NA	MODIFIER	NA	NA	chr7	46632089	46632089	GGA	G	het	intron_variant(MODIFIER|||c.447+569_447+570delTC|464|Sergef|protein_coding|CODING|NM_013789|4|1)
chr7	46285701	46285701	intron_variant	Sergef	protein_coding	NM_013789:c.61-723_61-722delGG	NA	MODIFIER	rs244714719	NA	chr7	46636277	46636277	TCC	T	hom	intron_variant(MODIFIER|||c.61-723_61-722delGG|464|Sergef|protein_coding|CODING|NM_013789|1|1)
chr7	46301928	46301928	intron_variant	Tph1	protein_coding	NM_001136084:c.939+352_939+353delGA	NA	MODIFIER	NA	NA	chr7	46652504	46652504	TTC	T	het	intron_variant(MODIFIER|||c.939+352_939+353delGA|447|Tph1|protein_coding|CODING|NM_001136084|8|1),intron_variant(MODIFIER|||c.939+352_939+353delGA|447|Tph1|protein_coding|CODING|NM_009414|8|1)
chr7	46310344	46310344	intron_variant	Tph1	protein_coding	NM_001136084:c.311-404_311-405insA	NA	MODIFIER	rs244834268	NA	chr7	46660920	46660920	A	AT	hom	intron_variant(MODIFIER|||c.311-404_311-405insA|447|Tph1|protein_coding|CODING|NM_001136084|3|1),intron_variant(MODIFIER|||c.311-404_311-405insA|155|Tph1|protein_coding|CODING|NM_001276372|3|1),intron_variant(MODIFIER|||c.311-404_311-405insA|447|Tph1|protein_coding|CODING|NM_009414|3|1)
chr7	46322584	46322584	upstream_gene_variant	Tph1	protein_coding	NM_009414	NA	MODIFIER	NA	NA	chr7	46673160	46673160	TTG	T	het	upstream_gene_variant(MODIFIER||624||447|Tph1|protein_coding|CODING|NM_009414||1),intergenic_region(MODIFIER||||||||||1)
chr7	46371502	46371502	intergenic_region	NA	NA	NA	NA	MODIFIER	NA	NA	chr7	46722078	46722078	C	CTCT	het	intergenic_region(MODIFIER||||||||||1)
chr7	46373118	46373118	intergenic_region	NA	NA	NA	NA	MODIFIER	NA	NA	chr7	46723694	46723694	TTG	T	het	intergenic_region(MODIFIER||||||||||1)
chr7	46373370	46373370	intergenic_region	NA	NA	NA	NA	MODIFIER	NA	NA	chr7	46723946	46723946	GAC	G	het	intergenic_region(MODIFIER||||||||||1)
chr7	46377949	46377949	3_prime_UTR_variant	Saa4	protein_coding	NM_011316:c.*995_*996delAC	NA	MODIFIER	NA	NA	chr7	46728525	46728525	GGT	G	het	3_prime_UTR_variant(MODIFIER||995|c.*995_*996delAC|130|Saa4|protein_coding|CODING|NM_011316|4|1)
chr7	46379654	46379654	intron_variant	Saa4	protein_coding	NM_011316:c.92-57_92-56delAC	NA	MODIFIER	NA	NA	chr7	46730230	46730230	AGT	A	het	intron_variant(MODIFIER|||c.92-57_92-56delAC|130|Saa4|protein_coding|CODING|NM_011316|2|1)
chr7	46381300	46381300	intron_variant	Saa4	protein_coding	NM_011316:c.-4-180_-4-177delTTTG	NA	MODIFIER	NA	NA	chr7	46731876	46731876	TCAAA	T	hom	intron_variant(MODIFIER|||c.-4-180_-4-177delTTTG|130|Saa4|protein_coding|CODING|NM_011316|1|1)
chr7	46383652	46383652	upstream_gene_variant	Saa4	protein_coding	NM_011316	NA	MODIFIER	NA	NA	chr7	46734228	46734228	TTATA	T	hom	upstream_gene_variant(MODIFIER||1686||130|Saa4|protein_coding|CODING|NM_011316||1),intergenic_region(MODIFIER||||||||||1)
chr7	46408885	46408885	downstream_gene_variant	Hps5	protein_coding	NM_001005247	NA	MODIFIER	NA	NA	chr7	46759461	46759461	TC	T	het	downstream_gene_variant(MODIFIER||1004||1126|Hps5|protein_coding|CODING|NM_001005247||1),downstream_gene_variant(MODIFIER||1004||1126|Hps5|protein_coding|CODING|NM_001005248||1),downstream_gene_variant(MODIFIER||1004||1093|Hps5|protein_coding|CODING|NM_001167864||1),intergenic_region(MODIFIER||||||||||1)
chr7	46421642	46421642	intron_variant	Hps5	protein_coding	NM_001005247:c.1857-37_1857-38insA	NA	MODIFIER	NA	NA	chr7	46772218	46772218	G	GT	het	intron_variant(MODIFIER|||c.1857-37_1857-38insA|1126|Hps5|protein_coding|CODING|NM_001005247|15|1),intron_variant(MODIFIER|||c.1857-37_1857-38insA|1126|Hps5|protein_coding|CODING|NM_001005248|15|1),intron_variant(MODIFIER|||c.1758-37_1758-38insA|1093|Hps5|protein_coding|CODING|NM_001167864|15|1)
chr7	46442658	46442658	intron_variant	Hps5	protein_coding	NM_001005248:c.-25+2186_-24-2187delTTCTTTCT	NA	MODIFIER	NA	NA	chr7	46793234	46793234	GAGAAAGAA	G	hom	intron_variant(MODIFIER|||c.-25+2186_-24-2187delTTCTTTCT|1126|Hps5|protein_coding|CODING|NM_001005248|1|1),intron_variant(MODIFIER|||c.-48-2170_-48-2163delTTCTTTCT|1126|Hps5|protein_coding|CODING|NM_001005247|1|1),intron_variant(MODIFIER|||c.-48-2170_-48-2163delTTCTTTCT|1093|Hps5|protein_coding|CODING|NM_001167864|1|1)
chr7	46450801	46450801	intron_variant	Gtf2h1	protein_coding	NM_008186:c.-15-294_-15-293insTG	NA	MODIFIER	NA	NA	chr7	46801377	46801377	A	ATG	het	intron_variant(MODIFIER|||c.-15-294_-15-293insTG|547|Gtf2h1|protein_coding|CODING|NM_008186|1|1)
chr7	46474160	46474160	downstream_gene_variant	Gtf2h1	protein_coding	NM_008186	NA	MODIFIER	NA	NA	chr7	46824736	46824736	TA	T	het	downstream_gene_variant(MODIFIER||937||547|Gtf2h1|protein_coding|CODING|NM_008186||1),intergenic_region(MODIFIER||||||||||1)
chr7	46479180	46479180	intergenic_region	NA	NA	NA	NA	MODIFIER	NA	NA	chr7	46829756	46829756	C	CA	het	intergenic_region(MODIFIER||||||||||1)
chr7	46484335	46484335	intergenic_region	NA	NA	NA	NA	MODIFIER	NA	NA	chr7	46834911	46834911	AAG	A	het	intergenic_region(MODIFIER||||||||||1)
chr7	46484491	46484491	intergenic_region	NA	NA	NA	NA	MODIFIER	NA	NA	chr7	46835067	46835067	AC	A	het	intergenic_region(MODIFIER||||||||||1)
chr7	46486324	46486324	intergenic_region	NA	NA	NA	NA	MODIFIER	NA	NA	chr7	46836900	46836900	G	GT	het	intergenic_region(MODIFIER||||||||||1)
chr7	46487832	46487832	intergenic_region	NA	NA	NA	NA	MODIFIER	NA	NA	chr7	46838408	46838408	CTTT	C	het	intergenic_region(MODIFIER||||||||||1)
chr7	46488134	46488134	intergenic_region	NA	NA	NA	NA	MODIFIER	NA	NA	chr7	46838710	46838710	AAAAAC	A	het	intergenic_region(MODIFIER||||||||||1)
chr7	46505614	46505614	downstream_gene_variant	Ldha	protein_coding	NM_001136069	NA	MODIFIER	NA	NA	chr7	46856190	46856190	G	GC	hom	downstream_gene_variant(MODIFIER||564||361|Ldha|protein_coding|CODING|NM_001136069||1),downstream_gene_variant(MODIFIER||564||332|Ldha|protein_coding|CODING|NM_010699||1),downstream_gene_variant(MODIFIER||564|||Ldha||CODING|NR_102727||1),intergenic_region(MODIFIER||||||||||1)
chr7	46509312	46509312	upstream_gene_variant	Ldhc	protein_coding	NM_013580	NA	MODIFIER	NA	NA	chr7	46859888	46859888	ATG	A	het	upstream_gene_variant(MODIFIER||1374||332|Ldhc|protein_coding|CODING|NM_013580||1),intergenic_region(MODIFIER||||||||||1)
chr7	46509838	46509838	upstream_gene_variant	Ldhc	protein_coding	NM_013580	NA	MODIFIER	NA	NA	chr7	46860414	46860414	AGT	A	het	upstream_gene_variant(MODIFIER||848||332|Ldhc|protein_coding|CODING|NM_013580||1),intergenic_region(MODIFIER||||||||||1)
chr7	46510807	46510807	intron_variant	Ldhc	protein_coding	NM_013580:c.-8+83delG	NA	MODIFIER	NA	NA	chr7	46861383	46861383	TG	T	hom	intron_variant(MODIFIER|||c.-8+83delG|332|Ldhc|protein_coding|CODING|NM_013580|1|1)
chr7	46513492	46513492	intron_variant	Ldhc	protein_coding	NM_013580:c.126+2174_126+2175insA	NA	MODIFIER	rs259599346	NA	chr7	46864068	46864068	T	TA	het	intron_variant(MODIFIER|||c.126+2174_126+2175insA|332|Ldhc|protein_coding|CODING|NM_013580|2|1)
chr7	46528250	46528250	downstream_gene_variant	Ldhc	protein_coding	NM_013580	NA	MODIFIER	NA	NA	chr7	46878826	46878826	C	CT	het	downstream_gene_variant(MODIFIER||685||332|Ldhc|protein_coding|CODING|NM_013580||1),intergenic_region(MODIFIER||||||||||1)
chr7	46529730	46529730	intergenic_region	NA	NA	NA	NA	MODIFIER	NA	NA	chr7	46880306	46880306	GA	G	het	intergenic_region(MODIFIER||||||||||1)
chr7	46529942	46529942	intergenic_region	NA	NA	NA	NA	MODIFIER	NA	NA	chr7	46880518	46880518	G	GT	hom	intergenic_region(MODIFIER||||||||||1)
chr7	46533106	46533106	intergenic_region	NA	NA	NA	NA	MODIFIER	NA	NA	chr7	46883358	46883358	TAC	T	het	intergenic_region(MODIFIER||||||||||1)
chr7	46534293	46534293	intergenic_region	NA	NA	NA	NA	MODIFIER	NA	NA	chr7	46884545	46884545	TA	T	het	intergenic_region(MODIFIER||||||||||1)
chr7	46543425	46543425	intron_variant	Tsg101	protein_coding	NM_021884:c.644-1118delT	NA	MODIFIER	NA	NA	chr7	46893677	46893677	CA	C	het	intron_variant(MODIFIER|||c.644-1118delT|391|Tsg101|protein_coding|CODING|NM_021884|7|1)
chr7	46545385	46545385	intron_variant	Tsg101	protein_coding	NM_021884:c.644-3079_644-3078delGT	NA	MODIFIER	NA	NA	chr7	46895637	46895637	TAC	T	het	intron_variant(MODIFIER|||c.644-3079_644-3078delGT|391|Tsg101|protein_coding|CODING|NM_021884|7|1)
chr7	46568614	46568614	intron_variant	Tsg101	protein_coding	NM_021884:c.42+954delT	NA	MODIFIER	rs241136317	NA	chr7	46918866	46918866	GA	G	het	intron_variant(MODIFIER|||c.42+954delT|391|Tsg101|protein_coding|CODING|NM_021884|1|1)
chr7	46569138	46569138	intron_variant	Tsg101	protein_coding	NM_021884:c.42+430delT	NA	MODIFIER	NA	NA	chr7	46919390	46919390	GA	G	het	intron_variant(MODIFIER|||c.42+430delT|391|Tsg101|protein_coding|CODING|NM_021884|1|1)
chr7	46574731	46574731	3_prime_UTR_variant	Uevld	protein_coding	NM_001040695:c.*1337delT	NA	MODIFIER	rs231484566	NA	chr7	46924983	46924983	TA	T	het	3_prime_UTR_variant(MODIFIER||1337|c.*1337delT|471|Uevld|protein_coding|CODING|NM_001040695|12|1)
chr7	46582309	46582309	intron_variant	Uevld	protein_coding	NM_001040695:c.1061-1510delA	NA	MODIFIER	NA	NA	chr7	46932561	46932561	CT	C	het	intron_variant(MODIFIER|||c.1061-1510delA|471|Uevld|protein_coding|CODING|NM_001040695|9|1)
chr7	46585744	46585744	intron_variant	Uevld	protein_coding	NM_001040695:c.1060+1891_1060+1894delACAC	NA	MODIFIER	NA	NA	chr7	46935996	46935996	AGTGT	A	hom	intron_variant(MODIFIER|||c.1060+1891_1060+1894delACAC|471|Uevld|protein_coding|CODING|NM_001040695|9|1)
chr7	46587475	46587475	intron_variant	Uevld	protein_coding	NM_001040695:c.1060+160_1060+163delGAGA	NA	MODIFIER	NA	NA	chr7	46937727	46937727	TTCTC	T	hom	intron_variant(MODIFIER|||c.1060+160_1060+163delGAGA|471|Uevld|protein_coding|CODING|NM_001040695|9|1)
chr7	46588639	46588639	intron_variant	Uevld	protein_coding	NM_001040695:c.887-827_887-828insGGGGGGGGGGGGGGGGG	NA	MODIFIER	NA	NA	chr7	46938891	46938891	A	ACCCCCCCCCCCCCCCCC	het	intron_variant(MODIFIER|||c.887-827_887-828insGGGGGGGGGGGGGGGGG|471|Uevld|protein_coding|CODING|NM_001040695|8|1)
chr7	46595729	46595729	intron_variant	Uevld	protein_coding	NM_001040695:c.494-633delA	NA	MODIFIER	NA	NA	chr7	46945981	46945981	AT	A	hom	intron_variant(MODIFIER|||c.494-633delA|471|Uevld|protein_coding|CODING|NM_001040695|5|1)
chr7	46627271	46627271	upstream_gene_variant	C86187	NA	NR_015609	NA	MODIFIER	NA	NA	chr7	46977523	46977523	T	TAC	het	upstream_gene_variant(MODIFIER||1613|||C86187||NON_CODING|NR_015609||1),intron_variant(MODIFIER|||n.75+818_75+819insAC||Gm9999||NON_CODING|NR_033461|1|1)
chr7	46635678	46635678	intron_variant	Gm9999	NA	NR_033461:n.415-1078_415-1077delGT	NA	MODIFIER	NA	NA	chr7	46985930	46985930	GGT	G	het	intron_variant(MODIFIER|||n.415-1078_415-1077delGT||Gm9999||NON_CODING|NR_033461|3|1)
chr7	46636911	46636911	intron_variant	Gm9999	NA	NR_033461:n.452+118_452+119insT	NA	MODIFIER	NA	NA	chr7	46987163	46987163	G	GT	het	intron_variant(MODIFIER|||n.452+118_452+119insT||Gm9999||NON_CODING|NR_033461|4|1)
chr7	46654621	46654621	intron_variant	Spty2d1	protein_coding	NM_175318:c.60+3202_60+3201insGT	NA	MODIFIER	rs217310450	NA	chr7	47004873	47004873	T	TAC	het	intron_variant(MODIFIER|||c.60+3202_60+3201insGT|682|Spty2d1|protein_coding|CODING|NM_175318|1|1)
chr7	46658368	46658368	upstream_gene_variant	Spty2d1	protein_coding	NM_175318	NA	MODIFIER	NA	NA	chr7	47008620	47008620	AG	A	hom	upstream_gene_variant(MODIFIER||207||682|Spty2d1|protein_coding|CODING|NM_175318||1),intergenic_region(MODIFIER||||||||||1)
chr7	46671490	46671490	intergenic_region	NA	NA	NA	NA	MODIFIER	rs387663514	NA	chr7	47021742	47021742	GTTTC	G	hom	intergenic_region(MODIFIER||||||||||1)
chr7	46672256	46672256	intergenic_region	NA	NA	NA	NA	MODIFIER	NA	NA	chr7	47022508	47022508	GC	G	het	intergenic_region(MODIFIER||||||||||1)
chr7	46673718	46673718	intergenic_region	NA	NA	NA	NA	MODIFIER	NA	NA	chr7	47023970	47023970	T	TC	het	intergenic_region(MODIFIER||||||||||1)
chr7	46676175	46676175	intergenic_region	NA	NA	NA	NA	MODIFIER	NA	NA	chr7	47026427	47026427	GCT	G	het	intergenic_region(MODIFIER||||||||||1)
chr7	46688091	46688091	intergenic_region	NA	NA	NA	NA	MODIFIER	NA	NA	chr7	47038343	47038343	CAG	C	het	intergenic_region(MODIFIER||||||||||1)
chr7	46701264	46701264	intron_variant	Tmem86a	protein_coding	NM_026436:c.21+716_21+719delGTTT	NA	MODIFIER	NA	NA	chr7	47051516	47051516	CGTTT	C	het	intron_variant(MODIFIER|||c.21+716_21+719delGTTT|241|Tmem86a|protein_coding|CODING|NM_026436|1|1)
chr7	46727092	46727092	downstream_gene_variant	Ptpn5	protein_coding	NM_001163565	NA	MODIFIER	rs224786038	NA	chr7	47077344	47077344	CT	C	het	downstream_gene_variant(MODIFIER||455||541|Ptpn5|protein_coding|CODING|NM_001163565||1),downstream_gene_variant(MODIFIER||455||541|Ptpn5|protein_coding|CODING|NM_013643||1),intergenic_region(MODIFIER||||||||||1)
chr7	46729360	46729360	splice_region_variant	Ptpn5	protein_coding	NM_001163565:c.1258_1259insCT	NA	LOW	NA	NA	chr7	47079612	47079612	C	CAG	het	splice_region_variant(LOW|||c.1258_1259insCT|541|Ptpn5|protein_coding|CODING|NM_001163565|11|1),splice_region_variant(LOW|||c.1258_1259insCT|541|Ptpn5|protein_coding|CODING|NM_013643|11|1),intron_variant(MODIFIER|||c.1258-5_1258-6insCT|541|Ptpn5|protein_coding|CODING|NM_001163565|11|1),intron_variant(MODIFIER|||c.1258-5_1258-6insCT|541|Ptpn5|protein_coding|CODING|NM_013643|11|1)
chr7	46730704	46730704	intron_variant	Ptpn5	protein_coding	NM_001163565:c.1257+906delG	NA	MODIFIER	NA	NA	chr7	47080956	47080956	GC	G	hom	intron_variant(MODIFIER|||c.1257+906delG|541|Ptpn5|protein_coding|CODING|NM_001163565|11|1),intron_variant(MODIFIER|||c.1257+906delG|541|Ptpn5|protein_coding|CODING|NM_013643|11|1)
chr7	46732184	46732184	intron_variant	Ptpn5	protein_coding	NM_001163565:c.1146+324delA	NA	MODIFIER	NA	NA	chr7	47082436	47082436	CT	C	het	intron_variant(MODIFIER|||c.1146+324delA|541|Ptpn5|protein_coding|CODING|NM_001163565|10|1),intron_variant(MODIFIER|||c.1146+324delA|541|Ptpn5|protein_coding|CODING|NM_013643|10|1)
chr7	46770225	46770225	intron_variant	Ptpn5	protein_coding	NM_001163565:c.-52-7680_-52-7681insCT	NA	MODIFIER	NA	NA	chr7	47120477	47120477	C	CAG	hom	intron_variant(MODIFIER|||c.-52-7680_-52-7681insCT|541|Ptpn5|protein_coding|CODING|NM_001163565|1|1),intron_variant(MODIFIER|||c.-52-7680_-52-7681insCT|541|Ptpn5|protein_coding|CODING|NM_013643|1|1)
chr7	46781553	46781553	intron_variant	Ptpn5	protein_coding	NM_001163565:c.-53+472delT	NA	MODIFIER	NA	NA	chr7	47131805	47131805	GA	G	het	intron_variant(MODIFIER|||c.-53+472delT|541|Ptpn5|protein_coding|CODING|NM_001163565|1|1),intron_variant(MODIFIER|||c.-53+1450delT|541|Ptpn5|protein_coding|CODING|NM_013643|1|1)
chr7	46787710	46787710	intergenic_region	NA	NA	NA	NA	MODIFIER	NA	NA	chr7	47137962	47137962	GTA	G	het	intergenic_region(MODIFIER||||||||||1)
chr7	46788541	46788541	intergenic_region	NA	NA	NA	NA	MODIFIER	NA	NA	chr7	47138793	47138793	C	CTTTCTTTCT	hom	intergenic_region(MODIFIER||||||||||1)
chr7	46789407	46789407	intergenic_region	NA	NA	NA	NA	MODIFIER	NA	NA	chr7	47139659	47139659	A	AAAATAAATAAAT	hom	intergenic_region(MODIFIER||||||||||1)
chr7	46795086	46795086	intergenic_region	NA	NA	NA	NA	MODIFIER	NA	NA	chr7	47145338	47145338	CT	C	het	intergenic_region(MODIFIER||||||||||1)
chr7	46796993	46796993	intergenic_region	NA	NA	NA	NA	MODIFIER	NA	NA	chr7	47147245	47147245	TAC	T	het	intergenic_region(MODIFIER||||||||||1)
chr7	46798494	46798494	intergenic_region	NA	NA	NA	NA	MODIFIER	NA	NA	chr7	47148746	47148746	CT	C	het	intergenic_region(MODIFIER||||||||||1)
chr7	46805680	46805680	intergenic_region	NA	NA	NA	NA	MODIFIER	NA	NA	chr7	47155932	47155932	CGT	C	het	intergenic_region(MODIFIER||||||||||1)
chr7	46807570	46807570	intergenic_region	NA	NA	NA	NA	MODIFIER	rs223677769	NA	chr7	47157822	47157822	AG	A	het	intergenic_region(MODIFIER||||||||||1)
chr7	46816415	46816415	intergenic_region	NA	NA	NA	NA	MODIFIER	NA	NA	chr7	47166667	47166667	TC	T	hom	intergenic_region(MODIFIER||||||||||1)
chr7	46821715	46821715	intergenic_region	NA	NA	NA	NA	MODIFIER	NA	NA	chr7	47171967	47171967	CT	C	het	intergenic_region(MODIFIER||||||||||1)
chr7	46822753	46822753	intergenic_region	NA	NA	NA	NA	MODIFIER	NA	NA	chr7	47173005	47173005	CGA	C	het	intergenic_region(MODIFIER||||||||||1)
chr7	46835733	46835733	intron_variant	Mrgpra6	protein_coding	NM_205821:c.698-12_698-13insA	NA	MODIFIER	NA	NA	chr7	47185985	47185985	C	CT	het	intron_variant(MODIFIER|||c.698-12_698-13insA|240|Mrgpra6|protein_coding|CODING|NM_205821|1|1)
chr7	46852243	46852243	intergenic_region	NA	NA	NA	NA	MODIFIER	NA	NA	chr7	47202495	47202495	GGAGA	G	hom	intergenic_region(MODIFIER||||||||||1)
chr7	46865342	46865342	intergenic_region	NA	NA	NA	NA	MODIFIER	NA	NA	chr7	47215594	47215594	A	AAC	hom	intergenic_region(MODIFIER||||||||||1)
chr7	46871783	46871783	intergenic_region	NA	NA	NA	NA	MODIFIER	NA	NA	chr7	47222035	47222035	T	TC	het	intergenic_region(MODIFIER||||||||||1)
chr7	46873993	46873993	intergenic_region	NA	NA	NA	NA	MODIFIER	NA	NA	chr7	47224245	47224245	G	GT,GTT	NA	intergenic_region(MODIFIER||||||||||1),intergenic_region(MODIFIER||||||||||2)
chr7	46879527	46879527	intergenic_region	NA	NA	NA	NA	MODIFIER	rs226279850	NA	chr7	47229779	47229779	ATG	A	het	intergenic_region(MODIFIER||||||||||1)
chr7	46891098	46891098	intron_variant	Mrgpra9	protein_coding	NM_001177566:c.12-5448delT	NA	MODIFIER	NA	NA	chr7	47241350	47241350	CA	C	het	intron_variant(MODIFIER|||c.12-5448delT|331|Mrgpra9|protein_coding|CODING|NM_001177566|1|1)
chr7	46896652	46896652	intron_variant	Mrgpra9	protein_coding	NM_001177566:c.11+5880delT	NA	MODIFIER	NA	NA	chr7	47246904	47246904	GA	G	hom	intron_variant(MODIFIER|||c.11+5880delT|331|Mrgpra9|protein_coding|CODING|NM_001177566|1|1)
chr7	46947723	46947723	intergenic_region	NA	NA	NA	NA	MODIFIER	rs224555704	NA	chr7	47297975	47297975	C	CTATG	hom	intergenic_region(MODIFIER||||||||||1)
chr7	46951028	46951028	intergenic_region	NA	NA	NA	NA	MODIFIER	NA	NA	chr7	47301280	47301280	T	TACAC	hom	intergenic_region(MODIFIER||||||||||1)
chr7	46966139	46966139	intergenic_region	NA	NA	NA	NA	MODIFIER	NA	NA	chr7	47316391	47316391	GAC	G	het	intergenic_region(MODIFIER||||||||||1)
chr7	46972477	46972477	intergenic_region	NA	NA	NA	NA	MODIFIER	NA	NA	chr7	47322729	47322729	C	CAG	het	intergenic_region(MODIFIER||||||||||1)
chr7	47000920	47000920	intron_variant	Mrgpra1	protein_coding	NM_153095:c.11+3025_11+3024insGAGAGA	NA	MODIFIER	NA	NA	chr7	47351172	47351172	G	GTCTCTC	hom	intron_variant(MODIFIER|||c.11+3025_11+3024insGAGAGA|331|Mrgpra1|protein_coding|CODING|NM_153095|1|1)
chr7	47004584	47004584	upstream_gene_variant	Mrgpra1	protein_coding	NM_153095	NA	MODIFIER	NA	NA	chr7	47354836	47354836	AAAT	A	hom	upstream_gene_variant(MODIFIER||597||331|Mrgpra1|protein_coding|CODING|NM_153095||1),intergenic_region(MODIFIER||||||||||1)
chr7	47004840	47004840	upstream_gene_variant	Mrgpra1	protein_coding	NM_153095	NA	MODIFIER	rs223696101	NA	chr7	47355092	47355092	C	CATCT	hom	upstream_gene_variant(MODIFIER||853||331|Mrgpra1|protein_coding|CODING|NM_153095||1),intergenic_region(MODIFIER||||||||||1)
chr7	47009068	47009068	intergenic_region	NA	NA	NA	NA	MODIFIER	NA	NA	chr7	47359320	47359320	A	ACCCCCCCCCCCCCCCCCCCCC	het	intergenic_region(MODIFIER||||||||||1)
chr7	47012300	47012300	intergenic_region	NA	NA	NA	NA	MODIFIER	NA	NA	chr7	47362552	47362552	CT	C	het	intergenic_region(MODIFIER||||||||||1)
chr7	47023972	47023972	intergenic_region	NA	NA	NA	NA	MODIFIER	NA	NA	chr7	47374224	47374224	AAC	A	het	intergenic_region(MODIFIER||||||||||1)
chr7	47043360	47043360	intergenic_region	NA	NA	NA	NA	MODIFIER	NA	NA	chr7	47393612	47393612	C	CCTTTCTTT	hom	intergenic_region(MODIFIER||||||||||1)
chr7	47049328	47049328	intergenic_region	NA	NA	NA	NA	MODIFIER	NA	NA	chr7	47399580	47399580	A	AC	het	intergenic_region(MODIFIER||||||||||1)
chr7	47063275	47063275	intergenic_region	NA	NA	NA	NA	MODIFIER	NA	NA	chr7	47413527	47413527	G	GTATTAT	hom	intergenic_region(MODIFIER||||||||||1)
chr7	47070813	47070813	intergenic_region	NA	NA	NA	NA	MODIFIER	NA	NA	chr7	47421065	47421065	C	CCACA	hom	intergenic_region(MODIFIER||||||||||1)
chr7	47086353	47086353	intron_variant	Mrgpra2a	protein_coding	NM_001172588:c.12-9108_12-9109insC	NA	MODIFIER	NA	NA	chr7	47436605	47436605	T	TG	het	intron_variant(MODIFIER|||c.12-9108_12-9109insC|331|Mrgpra2a|protein_coding|CODING|NM_001172588|1|1)
chr7	47088101	47088101	intron_variant	Mrgpra2a	protein_coding	NM_001172588:c.12-10860_12-10857delTCTC	NA	MODIFIER	NA	NA	chr7	47438353	47438353	GGAGA	G	hom	intron_variant(MODIFIER|||c.12-10860_12-10857delTCTC|331|Mrgpra2a|protein_coding|CODING|NM_001172588|1|1)
chr7	47094319	47094319	intron_variant	Mrgpra2a	protein_coding	NM_001172588:c.11+7497_11+7498delAG	NA	MODIFIER	NA	NA	chr7	47444571	47444571	GCT	G	hom	intron_variant(MODIFIER|||c.11+7497_11+7498delAG|331|Mrgpra2a|protein_coding|CODING|NM_001172588|1|1)
chr7	47096263	47096263	intron_variant	Mrgpra2a	protein_coding	NM_001172588:c.11+5553_11+5554delCT	NA	MODIFIER	NA	NA	chr7	47446515	47446515	AAG	A	hom	intron_variant(MODIFIER|||c.11+5553_11+5554delCT|331|Mrgpra2a|protein_coding|CODING|NM_001172588|1|1)
chr7	47102608	47102608	upstream_gene_variant	Mrgpra2a	protein_coding	NM_001172588	NA	MODIFIER	NA	NA	chr7	47452860	47452860	GTCTA	G	het	upstream_gene_variant(MODIFIER||722||331|Mrgpra2a|protein_coding|CODING|NM_001172588||1),intergenic_region(MODIFIER||||||||||1)
chr7	47108287	47108287	intergenic_region	NA	NA	NA	NA	MODIFIER	NA	NA	chr7	47458539	47458539	CCA	C	het	intergenic_region(MODIFIER||||||||||1)
chr7	47125549	47125549	intron_variant	Mrgpra2b	protein_coding	NM_153101:c.12-10830_12-10831insTCTC	NA	MODIFIER	NA	NA	chr7	47475801	47475801	G	GGAGA	hom	intron_variant(MODIFIER|||c.12-10830_12-10831insTCTC|331|Mrgpra2b|protein_coding|CODING|NM_153101|1|1)
chr7	47133300	47133300	intron_variant	Mrgpra2b	protein_coding	NM_153101:c.11+5932_11+5935delTCTC	NA	MODIFIER	NA	NA	chr7	47483552	47483552	TGAGA	T,TGA	NA	intron_variant(MODIFIER|||c.11+5932_11+5935delTCTC|331|Mrgpra2b|protein_coding|CODING|NM_153101|1|1),intron_variant(MODIFIER|||c.11+5932_11+5933delTC|331|Mrgpra2b|protein_coding|CODING|NM_153101|1|2)
chr7	47133706	47133706	intron_variant	Mrgpra2b	protein_coding	NM_153101:c.11+5526_11+5529delCTCT	NA	MODIFIER	NA	NA	chr7	47483958	47483958	AAGAG	A	hom	intron_variant(MODIFIER|||c.11+5526_11+5529delCTCT|331|Mrgpra2b|protein_coding|CODING|NM_153101|1|1)
chr7	47137323	47137323	intron_variant	Mrgpra2b	protein_coding	NM_153101:c.11+1911_11+1912delTG	NA	MODIFIER	NA	NA	chr7	47487575	47487575	CCA	C	het	intron_variant(MODIFIER|||c.11+1911_11+1912delTG|331|Mrgpra2b|protein_coding|CODING|NM_153101|1|1)
chr7	47141896	47141896	intergenic_region	NA	NA	NA	NA	MODIFIER	NA	NA	chr7	47492148	47492148	AGT	A	het	intergenic_region(MODIFIER||||||||||1)
chr7	47155293	47155293	intergenic_region	NA	NA	NA	NA	MODIFIER	NA	NA	chr7	47505545	47505545	C	CT	het	intergenic_region(MODIFIER||||||||||1)
chr7	47155617	47155617	intergenic_region	NA	NA	NA	NA	MODIFIER	NA	NA	chr7	47505869	47505869	CT	C	het	intergenic_region(MODIFIER||||||||||1)
chr7	47166765	47166765	intergenic_region	NA	NA	NA	NA	MODIFIER	NA	NA	chr7	47517017	47517017	GGA	G	hom	intergenic_region(MODIFIER||||||||||1)
chr7	47169809	47169809	intergenic_region	NA	NA	NA	NA	MODIFIER	NA	NA	chr7	47520061	47520061	GGAGA	G	hom	intergenic_region(MODIFIER||||||||||1)
chr7	47175859	47175859	intergenic_region	NA	NA	NA	NA	MODIFIER	NA	NA	chr7	47526111	47526111	AAC	A	hom	intergenic_region(MODIFIER||||||||||1)
chr7	47214214	47214214	intergenic_region	NA	NA	NA	NA	MODIFIER	NA	NA	chr7	47564466	47564466	CAG	C	het	intergenic_region(MODIFIER||||||||||1)
chr7	47217832	47217832	intergenic_region	NA	NA	NA	NA	MODIFIER	NA	NA	chr7	47568084	47568084	C	CTTAT	hom	intergenic_region(MODIFIER||||||||||1)
chr7	47219719	47219719	intergenic_region	NA	NA	NA	NA	MODIFIER	NA	NA	chr7	47569971	47569971	TTCTCTC	T	hom	intergenic_region(MODIFIER||||||||||1)
chr7	47245634	47245634	intron_variant	Mrgpra3	protein_coding	NM_153067:c.11+5398_11+5407delTCTCTCTCTC	NA	MODIFIER	NA	NA	chr7	47595886	47595886	GGAGAGAGAGA	G	het	intron_variant(MODIFIER|||c.11+5398_11+5407delTCTCTCTCTC|329|Mrgpra3|protein_coding|CODING|NM_153067|1|1)
chr7	47252666	47252666	upstream_gene_variant	Mrgpra3	protein_coding	NM_153067	NA	MODIFIER	NA	NA	chr7	47602918	47602918	C	CAG	hom	upstream_gene_variant(MODIFIER||1547||329|Mrgpra3|protein_coding|CODING|NM_153067||1),intergenic_region(MODIFIER||||||||||1)
chr7	47263937	47263937	intergenic_region	NA	NA	NA	NA	MODIFIER	NA	NA	chr7	47614189	47614189	T	TATTC	hom	intergenic_region(MODIFIER||||||||||1)
chr7	47265766	47265766	intergenic_region	NA	NA	NA	NA	MODIFIER	NA	NA	chr7	47616018	47616018	T	TTCTC	het	intergenic_region(MODIFIER||||||||||1)
chr7	47276888	47276888	intergenic_region	NA	NA	NA	NA	MODIFIER	NA	NA	chr7	47627140	47627140	GGAGA	G	hom	intergenic_region(MODIFIER||||||||||1)
chr7	47280115	47280115	intergenic_region	NA	NA	NA	NA	MODIFIER	rs246010996	NA	chr7	47630367	47630367	A	ATATC	het	intergenic_region(MODIFIER||||||||||1)
chr7	47290099	47290099	intergenic_region	NA	NA	NA	NA	MODIFIER	NA	NA	chr7	47640351	47640351	C	CT	het	intergenic_region(MODIFIER||||||||||1)
chr7	47295123	47295123	intergenic_region	NA	NA	NA	NA	MODIFIER	NA	NA	chr7	47645375	47645375	AAT	A	hom	intergenic_region(MODIFIER||||||||||1)
chr7	47302581	47302581	intergenic_region	NA	NA	NA	NA	MODIFIER	NA	NA	chr7	47652833	47652833	ATCTCTCTCTCTC	A	hom	intergenic_region(MODIFIER||||||||||1)
chr7	47307314	47307314	intergenic_region	NA	NA	NA	NA	MODIFIER	NA	NA	chr7	47657566	47657566	CATATATAT	C	hom	intergenic_region(MODIFIER||||||||||1)
chr7	47325041	47325041	intergenic_region	NA	NA	NA	NA	MODIFIER	NA	NA	chr7	47675293	47675293	G	GT	het	intergenic_region(MODIFIER||||||||||1)
chr7	47326510	47326510	intergenic_region	NA	NA	NA	NA	MODIFIER	NA	NA	chr7	47676762	47676762	CT	C	het	intergenic_region(MODIFIER||||||||||1)
chr7	47338562	47338562	intergenic_region	NA	NA	NA	NA	MODIFIER	rs256359812	NA	chr7	47688814	47688814	CAG	C	hom	intergenic_region(MODIFIER||||||||||1)
chr7	47340109	47340109	intergenic_region	NA	NA	NA	NA	MODIFIER	NA	NA	chr7	47690361	47690361	TGAGA	T	hom	intergenic_region(MODIFIER||||||||||1)
chr7	47341777	47341777	intergenic_region	NA	NA	NA	NA	MODIFIER	NA	NA	chr7	47692029	47692029	GTATATA	G	het	intergenic_region(MODIFIER||||||||||1)
chr7	47356643	47356643	intergenic_region	NA	NA	NA	NA	MODIFIER	NA	NA	chr7	47706895	47706895	T	TTATATATATATATA	hom	intergenic_region(MODIFIER||||||||||1)
chr7	47359317	47359317	intergenic_region	NA	NA	NA	NA	MODIFIER	NA	NA	chr7	47709569	47709569	A	ATC	het	intergenic_region(MODIFIER||||||||||1)
chr7	47360563	47360563	intergenic_region	NA	NA	NA	NA	MODIFIER	NA	NA	chr7	47710815	47710815	G	GGA	het	intergenic_region(MODIFIER||||||||||1)
chr7	47373046	47373046	intergenic_region	NA	NA	NA	NA	MODIFIER	NA	NA	chr7	47723298	47723298	TTC	T	hom	intergenic_region(MODIFIER||||||||||1)
chr7	47375707	47375707	intergenic_region	NA	NA	NA	NA	MODIFIER	rs256893052	NA	chr7	47725959	47725959	T	TACAGAC	hom	intergenic_region(MODIFIER||||||||||1)
chr7	47378403	47378403	intergenic_region	NA	NA	NA	NA	MODIFIER	NA	NA	chr7	47728655	47728655	G	GT	het	intergenic_region(MODIFIER||||||||||1)
chr7	47381879	47381879	intergenic_region	NA	NA	NA	NA	MODIFIER	rs244993012	NA	chr7	47732131	47732131	T	TATC	hom	intergenic_region(MODIFIER||||||||||1)
chr7	47391725	47391725	intergenic_region	NA	NA	NA	NA	MODIFIER	NA	NA	chr7	47741977	47741977	C	CAG	hom	intergenic_region(MODIFIER||||||||||1)
chr7	47393188	47393188	intergenic_region	NA	NA	NA	NA	MODIFIER	NA	NA	chr7	47743440	47743440	T	TGA	het	intergenic_region(MODIFIER||||||||||1)
chr7	47395025	47395025	intergenic_region	NA	NA	NA	NA	MODIFIER	NA	NA	chr7	47745277	47745277	GTATC	G	het	intergenic_region(MODIFIER||||||||||1)
chr7	47404014	47404014	intergenic_region	NA	NA	NA	NA	MODIFIER	rs239793671	NA	chr7	47754266	47754266	G	GA	hom	intergenic_region(MODIFIER||||||||||1)
chr7	47411137	47411137	intergenic_region	NA	NA	NA	NA	MODIFIER	NA	NA	chr7	47761389	47761389	CTCTT	C	hom	intergenic_region(MODIFIER||||||||||1)
chr7	47423332	47423332	intergenic_region	NA	NA	NA	NA	MODIFIER	rs262128695	NA	chr7	47773584	47773584	ATG	A	hom	intergenic_region(MODIFIER||||||||||1)
chr7	47438230	47438230	intergenic_region	NA	NA	NA	NA	MODIFIER	NA	NA	chr7	47788482	47788482	ATCTC	A	het	intergenic_region(MODIFIER||||||||||1)
chr7	47463089	47463089	intergenic_region	NA	NA	NA	NA	MODIFIER	rs247528630	NA	chr7	47813341	47813341	C	CCTTTCTTT	hom	intergenic_region(MODIFIER||||||||||1)
chr7	47467636	47467636	intergenic_region	NA	NA	NA	NA	MODIFIER	NA	NA	chr7	47817888	47817888	G	GGT	het	intergenic_region(MODIFIER||||||||||1)
chr7	47481691	47481691	intergenic_region	NA	NA	NA	NA	MODIFIER	NA	NA	chr7	47831943	47831943	G	GGAGA	hom	intergenic_region(MODIFIER||||||||||1)
chr7	47483254	47483254	intergenic_region	NA	NA	NA	NA	MODIFIER	NA	NA	chr7	47833506	47833506	A	AAG	hom	intergenic_region(MODIFIER||||||||||1)
chr7	47485067	47485067	intergenic_region	NA	NA	NA	NA	MODIFIER	NA	NA	chr7	47835319	47835319	C	CCTAT	hom	intergenic_region(MODIFIER||||||||||1)
chr7	47499724	47499724	intergenic_region	NA	NA	NA	NA	MODIFIER	NA	NA	chr7	47849976	47849976	A	AAT	hom	intergenic_region(MODIFIER||||||||||1)
chr7	47505567	47505567	intergenic_region	NA	NA	NA	NA	MODIFIER	NA	NA	chr7	47855819	47855819	GGAGA	G	hom	intergenic_region(MODIFIER||||||||||1)
chr7	47508702	47508702	intergenic_region	NA	NA	NA	NA	MODIFIER	NA	NA	chr7	47858954	47858954	GTC	G	het	intergenic_region(MODIFIER||||||||||1)
chr7	47511598	47511598	intergenic_region	NA	NA	NA	NA	MODIFIER	NA	NA	chr7	47861850	47861850	T	TC	het	intergenic_region(MODIFIER||||||||||1)
chr7	47525980	47525980	intergenic_region	NA	NA	NA	NA	MODIFIER	NA	NA	chr7	47876232	47876232	CA	C	hom	intergenic_region(MODIFIER||||||||||1)
chr7	47558318	47558318	intergenic_region	NA	NA	NA	NA	MODIFIER	NA	NA	chr7	47908570	47908570	AT	A	het	intergenic_region(MODIFIER||||||||||1)
chr7	47568718	47568718	intergenic_region	NA	NA	NA	NA	MODIFIER	NA	NA	chr7	47918970	47918970	CA	C	het	intergenic_region(MODIFIER||||||||||1)
chr7	47573730	47573730	intergenic_region	NA	NA	NA	NA	MODIFIER	NA	NA	chr7	47923982	47923982	T	TAG	hom	intergenic_region(MODIFIER||||||||||1)
chr7	47576252	47576252	intergenic_region	NA	NA	NA	NA	MODIFIER	NA	NA	chr7	47926504	47926504	T	TGA	het	intergenic_region(MODIFIER||||||||||1)
chr7	47593321	47593321	intergenic_region	NA	NA	NA	NA	MODIFIER	NA	NA	chr7	47943573	47943573	ATCTC	A	hom	intergenic_region(MODIFIER||||||||||1)
chr7	47604078	47604078	intergenic_region	NA	NA	NA	NA	MODIFIER	NA	NA	chr7	47954330	47954330	GACAC	G	hom	intergenic_region(MODIFIER||||||||||1)
chr7	47621667	47621667	intergenic_region	NA	NA	NA	NA	MODIFIER	NA	NA	chr7	47971919	47971919	CCTTTCTTT	C	hom	intergenic_region(MODIFIER||||||||||1)
chr7	47624059	47624059	intergenic_region	NA	NA	NA	NA	MODIFIER	NA	NA	chr7	47974311	47974311	ACT	A	het	intergenic_region(MODIFIER||||||||||1)
chr7	47624196	47624196	intergenic_region	NA	NA	NA	NA	MODIFIER	NA	NA	chr7	47974448	47974448	G	GT	het	intergenic_region(MODIFIER||||||||||1)
chr7	47624213	47624213	intergenic_region	NA	NA	NA	NA	MODIFIER	NA	NA	chr7	47974465	47974465	GC	G	het	intergenic_region(MODIFIER||||||||||1)
chr7	47638395	47638395	intergenic_region	NA	NA	NA	NA	MODIFIER	NA	NA	chr7	47988647	47988647	GGAGAGA	G	hom	intergenic_region(MODIFIER||||||||||1)
chr7	47641193	47641193	intergenic_region	NA	NA	NA	NA	MODIFIER	rs224588736	NA	chr7	47991445	47991445	T	TTATG	hom	intergenic_region(MODIFIER||||||||||1)
chr7	47655962	47655962	intergenic_region	NA	NA	NA	NA	MODIFIER	NA	NA	chr7	48006214	48006214	G	GGAGAGA	het	intergenic_region(MODIFIER||||||||||1)
chr7	47669696	47669696	downstream_gene_variant	Mrgprx1	protein_coding	NM_207540	NA	MODIFIER	NA	NA	chr7	48019948	48019948	TC	T	het	downstream_gene_variant(MODIFIER||1022||322|Mrgprx1|protein_coding|CODING|NM_207540||1),intergenic_region(MODIFIER||||||||||1)
chr7	47673526	47673526	intron_variant	Mrgprx1	protein_coding	NM_207540:c.-25-1760_-25-1757delAGAG	NA	MODIFIER	NA	NA	chr7	48023778	48023778	ACTCT	A	hom	intron_variant(MODIFIER|||c.-25-1760_-25-1757delAGAG|322|Mrgprx1|protein_coding|CODING|NM_207540|1|1)
chr7	47698614	47698614	intergenic_region	NA	NA	NA	NA	MODIFIER	rs263408125	NA	chr7	48048866	48048866	CT	C	het	intergenic_region(MODIFIER||||||||||1)
chr7	47705832	47705832	intergenic_region	NA	NA	NA	NA	MODIFIER	NA	NA	chr7	48056084	48056084	CT	C	het	intergenic_region(MODIFIER||||||||||1)
chr7	47711978	47711978	intergenic_region	NA	NA	NA	NA	MODIFIER	NA	NA	chr7	48062230	48062230	T	TAG	hom	intergenic_region(MODIFIER||||||||||1)
chr7	47723830	47723830	intergenic_region	NA	NA	NA	NA	MODIFIER	NA	NA	chr7	48074082	48074082	CT	C	het	intergenic_region(MODIFIER||||||||||1)
chr7	47725253	47725253	intergenic_region	NA	NA	NA	NA	MODIFIER	rs243232657	NA	chr7	48075505	48075505	C	CT	het	intergenic_region(MODIFIER||||||||||1)
chr7	47739841	47739841	intergenic_region	NA	NA	NA	NA	MODIFIER	NA	NA	chr7	48090093	48090093	ATG	A	het	intergenic_region(MODIFIER||||||||||1)
chr7	47741922	47741922	intergenic_region	NA	NA	NA	NA	MODIFIER	NA	NA	chr7	48092174	48092174	G	GGA	het	intergenic_region(MODIFIER||||||||||1)
chr7	47774153	47774153	intergenic_region	NA	NA	NA	NA	MODIFIER	NA	NA	chr7	48124405	48124405	GT	G	het	intergenic_region(MODIFIER||||||||||1)
chr7	47776891	47776891	intergenic_region	NA	NA	NA	NA	MODIFIER	NA	NA	chr7	48127143	48127143	C	CT	het	intergenic_region(MODIFIER||||||||||1)
chr7	47782423	47782423	intergenic_region	NA	NA	NA	NA	MODIFIER	rs250985718	NA	chr7	48132675	48132675	CGAAA	C	hom	intergenic_region(MODIFIER||||||||||1)
chr7	47815257	47815257	intergenic_region	NA	NA	NA	NA	MODIFIER	rs264180878	NA	chr7	48165509	48165509	T	TTTTATTTATTTA	hom	intergenic_region(MODIFIER||||||||||1)
chr7	47822930	47822930	intergenic_region	NA	NA	NA	NA	MODIFIER	NA	NA	chr7	48173182	48173182	CTG	C	hom	intergenic_region(MODIFIER||||||||||1)
chr7	47838636	47838636	intergenic_region	NA	NA	NA	NA	MODIFIER	rs217123626	NA	chr7	48188888	48188888	C	CA	hom	intergenic_region(MODIFIER||||||||||1)
chr7	47843093	47843093	intergenic_region	NA	NA	NA	NA	MODIFIER	NA	NA	chr7	48193345	48193345	GAC	G	het	intergenic_region(MODIFIER||||||||||1)
chr7	47875004	47875004	intergenic_region	NA	NA	NA	NA	MODIFIER	NA	NA	chr7	48225256	48225256	AG	A	het	intergenic_region(MODIFIER||||||||||1)
chr7	47876318	47876318	intergenic_region	NA	NA	NA	NA	MODIFIER	NA	NA	chr7	48226570	48226570	ATC	A	het	intergenic_region(MODIFIER||||||||||1)
chr7	47891424	47891424	intergenic_region	NA	NA	NA	NA	MODIFIER	NA	NA	chr7	48241676	48241676	C	CTG	hom	intergenic_region(MODIFIER||||||||||1)
chr7	47896783	47896783	intergenic_region	NA	NA	NA	NA	MODIFIER	NA	NA	chr7	48247035	48247035	ATCTC	A	hom	intergenic_region(MODIFIER||||||||||1)
chr7	47897993	47897993	intergenic_region	NA	NA	NA	NA	MODIFIER	NA	NA	chr7	48248245	48248245	G	GCA	het	intergenic_region(MODIFIER||||||||||1)
chr7	47913760	47913760	intergenic_region	NA	NA	NA	NA	MODIFIER	NA	NA	chr7	48264012	48264012	GGT	G	het	intergenic_region(MODIFIER||||||||||1)
chr7	47930062	47930062	intergenic_region	NA	NA	NA	NA	MODIFIER	rs236219219	NA	chr7	48280314	48280314	CA	C	het	intergenic_region(MODIFIER||||||||||1)
chr7	47941416	47941416	intergenic_region	NA	NA	NA	NA	MODIFIER	NA	NA	chr7	48291668	48291668	GTC	G	het	intergenic_region(MODIFIER||||||||||1)
chr7	47998071	47998071	intergenic_region	NA	NA	NA	NA	MODIFIER	rs222793487	NA	chr7	48348323	48348323	CTAAA	C	hom	intergenic_region(MODIFIER||||||||||1)
chr7	48012148	48012148	intergenic_region	NA	NA	NA	NA	MODIFIER	NA	NA	chr7	48362400	48362400	GTCTC	G	hom	intergenic_region(MODIFIER||||||||||1)
chr7	48030030	48030030	intergenic_region	NA	NA	NA	NA	MODIFIER	NA	NA	chr7	48380282	48380282	CT	C	het	intergenic_region(MODIFIER||||||||||1)
chr7	48050480	48050480	intergenic_region	NA	NA	NA	NA	MODIFIER	NA	NA	chr7	48400732	48400732	CA	C	het	intergenic_region(MODIFIER||||||||||1)
chr7	48050486	48050486	intergenic_region	NA	NA	NA	NA	MODIFIER	NA	NA	chr7	48400738	48400738	CCTACCCGCCCACT	C	het	intergenic_region(MODIFIER||||||||||1)
chr7	48055799	48055799	intergenic_region	NA	NA	NA	NA	MODIFIER	rs256818514	NA	chr7	48406051	48406051	G	GAA	het	intergenic_region(MODIFIER||||||||||1)
chr7	48075501	48075501	intergenic_region	NA	NA	NA	NA	MODIFIER	NA	NA	chr7	48425753	48425753	C	CA	hom	intergenic_region(MODIFIER||||||||||1)
chr7	48079377	48079377	intergenic_region	NA	NA	NA	NA	MODIFIER	NA	NA	chr7	48429629	48429629	CA	C	het	intergenic_region(MODIFIER||||||||||1)
chr7	48083120	48083120	intergenic_region	NA	NA	NA	NA	MODIFIER	NA	NA	chr7	48433372	48433372	C	CA	het	intergenic_region(MODIFIER||||||||||1)
chr7	48089369	48089369	intergenic_region	NA	NA	NA	NA	MODIFIER	NA	NA	chr7	48439621	48439621	GTA	G	het	intergenic_region(MODIFIER||||||||||1)
chr7	48091988	48091988	downstream_gene_variant	Mrgprb1	protein_coding	NM_205810	NA	MODIFIER	NA	NA	chr7	48442240	48442240	ATG	A	het	downstream_gene_variant(MODIFIER||1872||350|Mrgprb1|protein_coding|CODING|NM_205810||1),intergenic_region(MODIFIER||||||||||1)
chr7	48097907	48097907	intron_variant	Mrgprb1	protein_coding	NM_205810:c.12-8_12-9insT	NA	MODIFIER	NA	NA	chr7	48448159	48448159	G	GA	het	intron_variant(MODIFIER|||c.12-8_12-9insT|350|Mrgprb1|protein_coding|CODING|NM_205810|1|1)
chr7	48098509	48098509	intron_variant	Mrgprb1	protein_coding	NM_205810:c.12-610_12-611insTCTCTC	NA	MODIFIER	NA	NA	chr7	48448761	48448761	G	GGAGAGA	het	intron_variant(MODIFIER|||c.12-610_12-611insTCTCTC|350|Mrgprb1|protein_coding|CODING|NM_205810|1|1)
chr7	48099814	48099814	intron_variant	Mrgprb1	protein_coding	NM_205810:c.12-1916delT	NA	MODIFIER	NA	NA	chr7	48450066	48450066	TA	T	het	intron_variant(MODIFIER|||c.12-1916delT|350|Mrgprb1|protein_coding|CODING|NM_205810|1|1)
chr7	48109387	48109387	intergenic_region	NA	NA	NA	NA	MODIFIER	NA	NA	chr7	48459639	48459639	GT	G	hom	intergenic_region(MODIFIER||||||||||1)
chr7	48133711	48133711	intron_variant	Mrgprx2	protein_coding	NM_001034868:c.12-910_12-907delTCTC	NA	MODIFIER	NA	NA	chr7	48483963	48483963	TGAGA	T	hom	intron_variant(MODIFIER|||c.12-910_12-907delTCTC|352|Mrgprx2|protein_coding|CODING|NM_001034868|1|1)
chr7	48134263	48134263	intron_variant	Mrgprx2	protein_coding	NM_001034868:c.12-1460_12-1459delCA	NA	MODIFIER	NA	NA	chr7	48484515	48484515	ATG	A	hom	intron_variant(MODIFIER|||c.12-1460_12-1459delCA|352|Mrgprx2|protein_coding|CODING|NM_001034868|1|1)
chr7	48159384	48159384	intergenic_region	NA	NA	NA	NA	MODIFIER	rs251324646	NA	chr7	48509636	48509636	TAC	T	het	intergenic_region(MODIFIER||||||||||1)
chr7	48171390	48171390	intergenic_region	NA	NA	NA	NA	MODIFIER	NA	NA	chr7	48521642	48521642	TA	T	het	intergenic_region(MODIFIER||||||||||1)
chr7	48176338	48176338	intergenic_region	NA	NA	NA	NA	MODIFIER	NA	NA	chr7	48526590	48526590	G	GAT	het	intergenic_region(MODIFIER||||||||||1)
chr7	48219158	48219158	intergenic_region	NA	NA	NA	NA	MODIFIER	NA	NA	chr7	48569410	48569410	AG	A	het	intergenic_region(MODIFIER||||||||||1)
chr7	48226443	48226443	intergenic_region	NA	NA	NA	NA	MODIFIER	NA	NA	chr7	48576695	48576695	C	CTATA	hom	intergenic_region(MODIFIER||||||||||1)
chr7	48249052	48249052	intergenic_region	NA	NA	NA	NA	MODIFIER	rs215724287	NA	chr7	48599304	48599304	TG	T	hom	intergenic_region(MODIFIER||||||||||1)
chr7	48260895	48260895	intergenic_region	NA	NA	NA	NA	MODIFIER	NA	NA	chr7	48611147	48611147	GTA	G	hom	intergenic_region(MODIFIER||||||||||1)
chr7	48290720	48290720	downstream_gene_variant	Mrgprb3	protein_coding	NM_207537	NA	MODIFIER	NA	NA	chr7	48640972	48640972	C	CTG	het	downstream_gene_variant(MODIFIER||1890||312|Mrgprb3|protein_coding|CODING|NM_207537||1),intergenic_region(MODIFIER||||||||||1)
chr7	48305881	48305881	intergenic_region	NA	NA	NA	NA	MODIFIER	NA	NA	chr7	48656133	48656133	CGT	C	het	intergenic_region(MODIFIER||||||||||1)
chr7	48315811	48315811	intergenic_region	NA	NA	NA	NA	MODIFIER	NA	NA	chr7	48666063	48666063	T	TG	het	intergenic_region(MODIFIER||||||||||1)
chr7	48322035	48322035	intergenic_region	NA	NA	NA	NA	MODIFIER	NA	NA	chr7	48672287	48672287	AAGAGAGAG	A	hom	intergenic_region(MODIFIER||||||||||1)
chr7	48353770	48353770	intergenic_region	NA	NA	NA	NA	MODIFIER	NA	NA	chr7	48704022	48704022	AATATAT	A	het	intergenic_region(MODIFIER||||||||||1)
chr7	48359205	48359205	intergenic_region	NA	NA	NA	NA	MODIFIER	NA	NA	chr7	48709457	48709457	A	AAT	het	intergenic_region(MODIFIER||||||||||1)
chr7	48366888	48366888	intergenic_region	NA	NA	NA	NA	MODIFIER	NA	NA	chr7	48717140	48717140	TA	T	hom	intergenic_region(MODIFIER||||||||||1)
chr7	48367479	48367479	intergenic_region	NA	NA	NA	NA	MODIFIER	NA	NA	chr7	48717731	48717731	CAT	C	het	intergenic_region(MODIFIER||||||||||1)
chr7	48389377	48389377	intergenic_region	NA	NA	NA	NA	MODIFIER	NA	NA	chr7	48739629	48739629	G	GA	het	intergenic_region(MODIFIER||||||||||1)
chr7	48393154	48393154	intergenic_region	NA	NA	NA	NA	MODIFIER	NA	NA	chr7	48743406	48743406	CGGG	C	het	intergenic_region(MODIFIER||||||||||1)
chr7	48406055	48406055	intergenic_region	NA	NA	NA	NA	MODIFIER	NA	NA	chr7	48756307	48756307	AGT	A	het	intergenic_region(MODIFIER||||||||||1)
chr7	48413917	48413917	intergenic_region	NA	NA	NA	NA	MODIFIER	NA	NA	chr7	48764169	48764169	CA	C	het	intergenic_region(MODIFIER||||||||||1)
chr7	48426031	48426031	intergenic_region	NA	NA	NA	NA	MODIFIER	NA	NA	chr7	48776283	48776283	C	CAGAG	het	intergenic_region(MODIFIER||||||||||1)
chr7	48449710	48449710	intron_variant	Zdhhc13	protein_coding	NM_028031:c.296+12_296+13delTG	NA	MODIFIER	NA	NA	chr7	48799962	48799962	ATG	A	het	intron_variant(MODIFIER|||c.296+12_296+13delTG|622|Zdhhc13|protein_coding|CODING|NM_028031|3|1)
chr7	48456714	48456714	intron_variant	Zdhhc13	protein_coding	NM_028031:c.873+1273_873+1276delACAC	NA	MODIFIER	NA	NA	chr7	48806966	48806966	GACAC	G	het	intron_variant(MODIFIER|||c.873+1273_873+1276delACAC|622|Zdhhc13|protein_coding|CODING|NM_028031|8|1)
chr7	48471074	48471074	intron_variant	Zdhhc13	protein_coding	NM_028031:c.1475-1243delG	NA	MODIFIER	rs232986486	NA	chr7	48821326	48821326	AG	A	het	intron_variant(MODIFIER|||c.1475-1243delG|622|Zdhhc13|protein_coding|CODING|NM_028031|14|1)
chr7	48485688	48485688	intron_variant	Csrp3	protein_coding	NM_001198841:c.113-307_113-306delCA	NA	MODIFIER	NA	NA	chr7	48835940	48835940	TTG	T	het	intron_variant(MODIFIER|||c.113-307_113-306delCA|194|Csrp3|protein_coding|CODING|NM_001198841|2|1),intron_variant(MODIFIER|||c.113-307_113-306delCA|194|Csrp3|protein_coding|CODING|NM_013808|2|1)
chr7	48491594	48491594	intron_variant	Csrp3	protein_coding	NM_013808:c.-27+1748_-27+1749delAC	NA	MODIFIER	NA	NA	chr7	48841846	48841846	CGT	C	het	intron_variant(MODIFIER|||c.-27+1748_-27+1749delAC|194|Csrp3|protein_coding|CODING|NM_013808|1|1),intron_variant(MODIFIER|||c.-26-2290_-26-2289delAC|194|Csrp3|protein_coding|CODING|NM_001198841|1|1)
chr7	48516593	48516593	3_prime_UTR_variant	E2f8	protein_coding	NM_001013368:c.*200_*201delAC	NA	MODIFIER	NA	NA	chr7	48866845	48866845	AGT	A	het	3_prime_UTR_variant(MODIFIER||200|c.*200_*201delAC|860|E2f8|protein_coding|CODING|NM_001013368|13|1)
chr7	48526108	48526108	intron_variant	E2f8	protein_coding	NM_001013368:c.452-591_452-590delGT	NA	MODIFIER	rs387698413	NA	chr7	48876360	48876360	AAC	A	het	intron_variant(MODIFIER|||c.452-591_452-590delGT|860|E2f8|protein_coding|CODING|NM_001013368|4|1)
chr7	48534942	48534942	intergenic_region	NA	NA	NA	NA	MODIFIER	NA	NA	chr7	48885194	48885194	GGAGA	G	hom	intergenic_region(MODIFIER||||||||||1)
chr7	48549592	48549592	intergenic_region	NA	NA	NA	NA	MODIFIER	NA	NA	chr7	48899844	48899844	CCT	C	het	intergenic_region(MODIFIER||||||||||1)
chr7	48551675	48551675	intergenic_region	NA	NA	NA	NA	MODIFIER	NA	NA	chr7	48901927	48901927	TAC	T	het	intergenic_region(MODIFIER||||||||||1)
chr7	48554258	48554258	intergenic_region	NA	NA	NA	NA	MODIFIER	NA	NA	chr7	48904510	48904510	C	CA	hom	intergenic_region(MODIFIER||||||||||1)
chr7	48557260	48557260	intergenic_region	NA	NA	NA	NA	MODIFIER	NA	NA	chr7	48907512	48907512	T	TGAGA	hom	intergenic_region(MODIFIER||||||||||1)
chr7	48564344	48564344	intergenic_region	NA	NA	NA	NA	MODIFIER	NA	NA	chr7	48914596	48914596	CA	C	het	intergenic_region(MODIFIER||||||||||1)
chr7	48565100	48565100	intergenic_region	NA	NA	NA	NA	MODIFIER	NA	NA	chr7	48915352	48915352	GAC	G	het	intergenic_region(MODIFIER||||||||||1)
chr7	48577658	48577658	intergenic_region	NA	NA	NA	NA	MODIFIER	NA	NA	chr7	48927910	48927910	GT	G	het	intergenic_region(MODIFIER||||||||||1)
chr7	48587097	48587097	intergenic_region	NA	NA	NA	NA	MODIFIER	NA	NA	chr7	48937349	48937349	GTATATATA	G	hom	intergenic_region(MODIFIER||||||||||1)
chr7	48596655	48596655	intergenic_region	NA	NA	NA	NA	MODIFIER	NA	NA	chr7	48946907	48946907	TGA	T	het	intergenic_region(MODIFIER||||||||||1)
chr7	48606375	48606375	intergenic_region	NA	NA	NA	NA	MODIFIER	NA	NA	chr7	48956627	48956627	GGT	G	het	intergenic_region(MODIFIER||||||||||1)
chr7	48609722	48609722	intron_variant	Nav2	protein_coding	NM_001111016:c.-569+798_-569+805delCTCTCTCT	NA	MODIFIER	NA	NA	chr7	48959974	48959974	CCTCTCTCT	C	hom	intron_variant(MODIFIER|||c.-569+798_-569+805delCTCTCTCT|2371|Nav2|protein_coding|CODING|NM_001111016|1|1)
chr7	48625606	48625606	intron_variant	Nav2	protein_coding	NM_001111016:c.75+11419_75+11423delAAAAA	NA	MODIFIER	rs229800939	NA	chr7	48975858	48975858	CAAAAA	C	hom	intron_variant(MODIFIER|||c.75+11419_75+11423delAAAAA|2371|Nav2|protein_coding|CODING|NM_001111016|2|1)
chr7	48627321	48627321	intron_variant	Nav2	protein_coding	NM_001111016:c.75+13134delT	NA	MODIFIER	rs258735413	NA	chr7	48977573	48977573	CT	C	hom	intron_variant(MODIFIER|||c.75+13134delT|2371|Nav2|protein_coding|CODING|NM_001111016|2|1)
chr7	48629463	48629463	intron_variant	Nav2	protein_coding	NM_001111016:c.75+15276_75+15277insG	NA	MODIFIER	NA	NA	chr7	48979715	48979715	A	AG	hom	intron_variant(MODIFIER|||c.75+15276_75+15277insG|2371|Nav2|protein_coding|CODING|NM_001111016|2|1)
chr7	48630115	48630115	intron_variant	Nav2	protein_coding	NM_001111016:c.75+15928_75+15929insTTT	NA	MODIFIER	NA	NA	chr7	48980367	48980367	C	CTTT	hom	intron_variant(MODIFIER|||c.75+15928_75+15929insTTT|2371|Nav2|protein_coding|CODING|NM_001111016|2|1)
chr7	48632763	48632763	intron_variant	Nav2	protein_coding	NM_001111016:c.75+18576_75+18577insA	NA	MODIFIER	rs216563658	NA	chr7	48983015	48983015	C	CA	hom	intron_variant(MODIFIER|||c.75+18576_75+18577insA|2371|Nav2|protein_coding|CODING|NM_001111016|2|1)
chr7	48633556	48633556	intron_variant	Nav2	protein_coding	NM_001111016:c.75+19369_75+19370insAG	NA	MODIFIER	rs228986016	NA	chr7	48983808	48983808	A	AAG	hom	intron_variant(MODIFIER|||c.75+19369_75+19370insAG|2371|Nav2|protein_coding|CODING|NM_001111016|2|1)
chr7	48634086	48634086	intron_variant	Nav2	protein_coding	NM_001111016:c.75+19899_75+19900insG	NA	MODIFIER	rs238863872	NA	chr7	48984338	48984338	T	TG	hom	intron_variant(MODIFIER|||c.75+19899_75+19900insG|2371|Nav2|protein_coding|CODING|NM_001111016|2|1)
chr7	48635024	48635024	intron_variant	Nav2	protein_coding	NM_001111016:c.75+20837_75+20860delAGGAAGGAAGGAAGGAAGGAAGGA	NA	MODIFIER	NA	NA	chr7	48985276	48985276	GAGGAAGGAAGGAAGGAAGGAAGGA	G	hom	intron_variant(MODIFIER|||c.75+20837_75+20860delAGGAAGGAAGGAAGGAAGGAAGGA|2371|Nav2|protein_coding|CODING|NM_001111016|2|1)
chr7	48637986	48637986	intron_variant	Nav2	protein_coding	NM_001111016:c.75+23799_75+23800insAC	NA	MODIFIER	rs225184413	NA	chr7	48988238	48988238	G	GAC	hom	intron_variant(MODIFIER|||c.75+23799_75+23800insAC|2371|Nav2|protein_coding|CODING|NM_001111016|2|1)
chr7	48638577	48638577	intron_variant	Nav2	protein_coding	NM_001111016:c.75+24390_75+24391insT	NA	MODIFIER	NA	NA	chr7	48988829	48988829	G	GT	hom	intron_variant(MODIFIER|||c.75+24390_75+24391insT|2371|Nav2|protein_coding|CODING|NM_001111016|2|1)
chr7	48639934	48639934	intron_variant	Nav2	protein_coding	NM_001111016:c.75+25747_75+25748insTG	NA	MODIFIER	rs231941894	NA	chr7	48990186	48990186	A	ATG	het	intron_variant(MODIFIER|||c.75+25747_75+25748insTG|2371|Nav2|protein_coding|CODING|NM_001111016|2|1)
chr7	48641512	48641512	intron_variant	Nav2	protein_coding	NM_001111016:c.75+27325delT	NA	MODIFIER	NA	NA	chr7	48991764	48991764	CT	C	hom	intron_variant(MODIFIER|||c.75+27325delT|2371|Nav2|protein_coding|CODING|NM_001111016|2|1)
chr7	48645521	48645521	intron_variant	Nav2	protein_coding	NM_001111016:c.75+31334_75+31342delGCAGTGACG	NA	MODIFIER	rs256430005	NA	chr7	48995773	48995773	AGCAGTGACG	A	hom	intron_variant(MODIFIER|||c.75+31334_75+31342delGCAGTGACG|2371|Nav2|protein_coding|CODING|NM_001111016|2|1)
chr7	48645947	48645947	intron_variant	Nav2	protein_coding	NM_001111016:c.75+31760_75+31763delAGAG	NA	MODIFIER	NA	NA	chr7	48996199	48996199	AAGAG	A	hom	intron_variant(MODIFIER|||c.75+31760_75+31763delAGAG|2371|Nav2|protein_coding|CODING|NM_001111016|2|1)
chr7	48648955	48648955	intron_variant	Nav2	protein_coding	NM_001111016:c.75+34768delT	NA	MODIFIER	rs387830444	NA	chr7	48999207	48999207	GT	G	hom	intron_variant(MODIFIER|||c.75+34768delT|2371|Nav2|protein_coding|CODING|NM_001111016|2|1)
chr7	48657450	48657450	intron_variant	Nav2	protein_coding	NM_001111016:c.75+43263_75+43268delTGTGTG	NA	MODIFIER	NA	NA	chr7	49007702	49007702	TTGTGTG	T	hom	intron_variant(MODIFIER|||c.75+43263_75+43268delTGTGTG|2371|Nav2|protein_coding|CODING|NM_001111016|2|1)
chr7	48661596	48661596	intron_variant	Nav2	protein_coding	NM_001111016:c.75+47409_75+47410delTG	NA	MODIFIER	NA	NA	chr7	49011848	49011848	TTG	T	hom	intron_variant(MODIFIER|||c.75+47409_75+47410delTG|2371|Nav2|protein_coding|CODING|NM_001111016|2|1)
chr7	48665587	48665587	intron_variant	Nav2	protein_coding	NM_001111016:c.75+51400_75+51401insC	NA	MODIFIER	NA	NA	chr7	49015839	49015839	T	TC	het	intron_variant(MODIFIER|||c.75+51400_75+51401insC|2371|Nav2|protein_coding|CODING|NM_001111016|2|1)
chr7	48667609	48667609	intron_variant	Nav2	protein_coding	NM_001111016:c.75+53422_75+53423insGTGT	NA	MODIFIER	NA	NA	chr7	49017861	49017861	A	AGTGT	hom	intron_variant(MODIFIER|||c.75+53422_75+53423insGTGT|2371|Nav2|protein_coding|CODING|NM_001111016|2|1)
chr7	48668225	48668225	intron_variant	Nav2	protein_coding	NM_001111016:c.75+54038_75+54039insTT	NA	MODIFIER	NA	NA	chr7	49018477	49018477	C	CTT	het	intron_variant(MODIFIER|||c.75+54038_75+54039insTT|2371|Nav2|protein_coding|CODING|NM_001111016|2|1)
chr7	48681626	48681626	intron_variant	Nav2	protein_coding	NM_001111016:c.75+67439_75+67440insCCC	NA	MODIFIER	NA	NA	chr7	49031878	49031878	G	GCCC	het	intron_variant(MODIFIER|||c.75+67439_75+67440insCCC|2371|Nav2|protein_coding|CODING|NM_001111016|2|1)
chr7	48698892	48698892	intron_variant	Nav2	protein_coding	NM_001111016:c.75+84705delA	NA	MODIFIER	rs387048945	NA	chr7	49049144	49049144	TA	T	hom	intron_variant(MODIFIER|||c.75+84705delA|2371|Nav2|protein_coding|CODING|NM_001111016|2|1)
chr7	48699912	48699912	intron_variant	Nav2	protein_coding	NM_001111016:c.75+85725_75+85726insTG	NA	MODIFIER	rs257576161	NA	chr7	49050164	49050164	T	TTG	het	intron_variant(MODIFIER|||c.75+85725_75+85726insTG|2371|Nav2|protein_coding|CODING|NM_001111016|2|1)
chr7	48703857	48703857	intron_variant	Nav2	protein_coding	NM_001111016:c.75+89670_75+89671insGAGAGAGAGA	NA	MODIFIER	NA	NA	chr7	49054109	49054109	C	CGAGAGAGAGA	hom	intron_variant(MODIFIER|||c.75+89670_75+89671insGAGAGAGAGA|2371|Nav2|protein_coding|CODING|NM_001111016|2|1)
chr7	48707196	48707196	intron_variant	Nav2	protein_coding	NM_001111016:c.75+93009delA	NA	MODIFIER	NA	NA	chr7	49057448	49057448	TA	T	het	intron_variant(MODIFIER|||c.75+93009delA|2371|Nav2|protein_coding|CODING|NM_001111016|2|1)
chr7	48712170	48712170	intron_variant	Nav2	protein_coding	NM_001111016:c.75+97983_75+97984insT	NA	MODIFIER	rs263894070	NA	chr7	49062422	49062422	G	GT	hom	intron_variant(MODIFIER|||c.75+97983_75+97984insT|2371|Nav2|protein_coding|CODING|NM_001111016|2|1)
chr7	48712367	48712367	intron_variant	Nav2	protein_coding	NM_001111016:c.75+98180_75+98181delCC	NA	MODIFIER	NA	NA	chr7	49062619	49062619	ACC	A	hom	intron_variant(MODIFIER|||c.75+98180_75+98181delCC|2371|Nav2|protein_coding|CODING|NM_001111016|2|1)
chr7	48712695	48712695	intron_variant	Nav2	protein_coding	NM_001111016:c.75+98508_75+98515delCTTTCTTT	NA	MODIFIER	NA	NA	chr7	49062947	49062947	GCTTTCTTT	G	hom	intron_variant(MODIFIER|||c.75+98508_75+98515delCTTTCTTT|2371|Nav2|protein_coding|CODING|NM_001111016|2|1)
chr7	48714539	48714539	intron_variant	Nav2	protein_coding	NM_001111016:c.75+100352delT	NA	MODIFIER	rs387385158	NA	chr7	49064791	49064791	AT	A	hom	intron_variant(MODIFIER|||c.75+100352delT|2371|Nav2|protein_coding|CODING|NM_001111016|2|1)
chr7	48714939	48714939	intron_variant	Nav2	protein_coding	NM_001111016:c.75+100752_75+100753insTG	NA	MODIFIER	NA	NA	chr7	49065191	49065191	T	TTG	hom	intron_variant(MODIFIER|||c.75+100752_75+100753insTG|2371|Nav2|protein_coding|CODING|NM_001111016|2|1)
chr7	48717258	48717258	intron_variant	Nav2	protein_coding	NM_001111016:c.75+103071delG	NA	MODIFIER	rs387199314	NA	chr7	49067510	49067510	TG	T	hom	intron_variant(MODIFIER|||c.75+103071delG|2371|Nav2|protein_coding|CODING|NM_001111016|2|1)
chr7	48718407	48718407	intron_variant	Nav2	protein_coding	NM_001111016:c.75+104220_75+104259delGTGTGTGTGCACGCATGTGTGCGTGTGTGTGTGTGTGTGT	NA	MODIFIER	rs387745304	NA	chr7	49068659	49068659	CGTGTGTGTGCACGCATGTGTGCGTGTGTGTGTGTGTGTGT	C	hom	intron_variant(MODIFIER|||c.75+104220_75+104259delGTGTGTGTGCACGCATGTGTGCGTGTGTGTGTGTGTGTGT|2371|Nav2|protein_coding|CODING|NM_001111016|2|1)
chr7	48722999	48722999	intron_variant	Nav2	protein_coding	NM_001111016:c.75+108812_75+108813insCCCCCCC	NA	MODIFIER	NA	NA	chr7	49073251	49073251	A	ACCCCCCC	het	intron_variant(MODIFIER|||c.75+108812_75+108813insCCCCCCC|2371|Nav2|protein_coding|CODING|NM_001111016|2|1)
chr7	48726509	48726509	intron_variant	Nav2	protein_coding	NM_001111016:c.75+112322_75+112323insGT	NA	MODIFIER	rs239485219	NA	chr7	49076761	49076761	A	AGT	het	intron_variant(MODIFIER|||c.75+112322_75+112323insGT|2371|Nav2|protein_coding|CODING|NM_001111016|2|1)
chr7	48726894	48726894	intron_variant	Nav2	protein_coding	NM_001111016:c.75+112707_75+112708insCA	NA	MODIFIER	NA	NA	chr7	49077146	49077146	G	GCA	het	intron_variant(MODIFIER|||c.75+112707_75+112708insCA|2371|Nav2|protein_coding|CODING|NM_001111016|2|1)
chr7	48727685	48727685	intron_variant	Nav2	protein_coding	NM_001111016:c.75+113498delA	NA	MODIFIER	NA	NA	chr7	49077937	49077937	CA	C	het	intron_variant(MODIFIER|||c.75+113498delA|2371|Nav2|protein_coding|CODING|NM_001111016|2|1)
chr7	48734066	48734066	intron_variant	Nav2	protein_coding	NM_001111016:c.75+119879_75+119882delAGAG	NA	MODIFIER	NA	NA	chr7	49084318	49084318	CAGAG	C	hom	intron_variant(MODIFIER|||c.75+119879_75+119882delAGAG|2371|Nav2|protein_coding|CODING|NM_001111016|2|1)
chr7	48734574	48734574	intron_variant	Nav2	protein_coding	NM_001111016:c.75+120387delG	NA	MODIFIER	NA	NA	chr7	49084826	49084826	CG	C	hom	intron_variant(MODIFIER|||c.75+120387delG|2371|Nav2|protein_coding|CODING|NM_001111016|2|1)
chr7	48740234	48740234	intron_variant	Nav2	protein_coding	NM_001111016:c.75+126047_75+126048delTG	NA	MODIFIER	rs221897043	NA	chr7	49090486	49090486	TTG	T	het	intron_variant(MODIFIER|||c.75+126047_75+126048delTG|2371|Nav2|protein_coding|CODING|NM_001111016|2|1)
chr7	48745660	48745660	intron_variant	Nav2	protein_coding	NM_001111016:c.75+131473_75+131474insT	NA	MODIFIER	NA	NA	chr7	49095912	49095912	C	CT	het	intron_variant(MODIFIER|||c.75+131473_75+131474insT|2371|Nav2|protein_coding|CODING|NM_001111016|2|1)
chr7	48748151	48748151	intron_variant	Nav2	protein_coding	NM_001111016:c.75+133964_75+133965insGG	NA	MODIFIER	NA	NA	chr7	49098403	49098403	A	AGG	het	intron_variant(MODIFIER|||c.75+133964_75+133965insGG|2371|Nav2|protein_coding|CODING|NM_001111016|2|1)
chr7	48752471	48752471	intron_variant	Nav2	protein_coding	NM_001111016:c.75+138284_75+138285insGTGTGTGT	NA	MODIFIER	NA	NA	chr7	49102723	49102723	C	CGTGTGTGT	hom	intron_variant(MODIFIER|||c.75+138284_75+138285insGTGTGTGT|2371|Nav2|protein_coding|CODING|NM_001111016|2|1)
chr7	48753338	48753338	intron_variant	Nav2	protein_coding	NM_001111016:c.75+139151_75+139152insC	NA	MODIFIER	NA	NA	chr7	49103590	49103590	A	AC	hom	intron_variant(MODIFIER|||c.75+139151_75+139152insC|2371|Nav2|protein_coding|CODING|NM_001111016|2|1)
chr7	48753351	48753351	intron_variant	Nav2	protein_coding	NM_001111016:c.75+139164_75+139165insAAC	NA	MODIFIER	NA	NA	chr7	49103603	49103603	A	AAAC	het	intron_variant(MODIFIER|||c.75+139164_75+139165insAAC|2371|Nav2|protein_coding|CODING|NM_001111016|2|1)
chr7	48753358	48753358	intron_variant	Nav2	protein_coding	NM_001111016:c.75+139171_75+139172insC	NA	MODIFIER	NA	NA	chr7	49103610	49103610	A	AC	het	intron_variant(MODIFIER|||c.75+139171_75+139172insC|2371|Nav2|protein_coding|CODING|NM_001111016|2|1)
chr7	48753700	48753700	intron_variant	Nav2	protein_coding	NM_001111016:c.75+139513_75+139514insA	NA	MODIFIER	NA	NA	chr7	49103952	49103952	T	TA	hom	intron_variant(MODIFIER|||c.75+139513_75+139514insA|2371|Nav2|protein_coding|CODING|NM_001111016|2|1)
chr7	48755085	48755085	intron_variant	Nav2	protein_coding	NM_001111016:c.75+140898_75+140899insTGTGTGTG	NA	MODIFIER	NA	NA	chr7	49105337	49105337	C	CTGTGTGTG	hom	intron_variant(MODIFIER|||c.75+140898_75+140899insTGTGTGTG|2371|Nav2|protein_coding|CODING|NM_001111016|2|1)
chr7	48757547	48757547	intron_variant	Nav2	protein_coding	NM_001111016:c.75+143360_75+143361delGG	NA	MODIFIER	NA	NA	chr7	49107799	49107799	TGG	T	hom	intron_variant(MODIFIER|||c.75+143360_75+143361delGG|2371|Nav2|protein_coding|CODING|NM_001111016|2|1)
chr7	48757707	48757707	intron_variant	Nav2	protein_coding	NM_001111016:c.75+143520_75+143535delCTCTCTCTCTCTCTCT	NA	MODIFIER	NA	NA	chr7	49107959	49107959	CCTCTCTCTCTCTCTCT	C	hom	intron_variant(MODIFIER|||c.75+143520_75+143535delCTCTCTCTCTCTCTCT|2371|Nav2|protein_coding|CODING|NM_001111016|2|1)
chr7	48762849	48762849	intron_variant	Nav2	protein_coding	NM_001111016:c.75+148662_75+148663insT	NA	MODIFIER	NA	NA	chr7	49113101	49113101	C	CT	hom	intron_variant(MODIFIER|||c.75+148662_75+148663insT|2371|Nav2|protein_coding|CODING|NM_001111016|2|1)
chr7	48763664	48763664	intron_variant	Nav2	protein_coding	NM_001111016:c.75+149477_75+149478insATAG	NA	MODIFIER	NA	NA	chr7	49113916	49113916	A	AATAG	hom	intron_variant(MODIFIER|||c.75+149477_75+149478insATAG|2371|Nav2|protein_coding|CODING|NM_001111016|2|1)
chr7	48765129	48765129	intron_variant	Nav2	protein_coding	NM_001111016:c.75+150942_75+150943delGA	NA	MODIFIER	rs261713728	NA	chr7	49115381	49115381	GGA	G	hom	intron_variant(MODIFIER|||c.75+150942_75+150943delGA|2371|Nav2|protein_coding|CODING|NM_001111016|2|1)
chr7	48765705	48765705	intron_variant	Nav2	protein_coding	NM_001111016:c.75+151518_75+151519insTGC	NA	MODIFIER	rs246952061	NA	chr7	49115957	49115957	T	TTGC	hom	intron_variant(MODIFIER|||c.75+151518_75+151519insTGC|2371|Nav2|protein_coding|CODING|NM_001111016|2|1)
chr7	48765872	48765872	intron_variant	Nav2	protein_coding	NM_001111016:c.75+151685_75+151686insAA	NA	MODIFIER	rs232044992	NA	chr7	49116124	49116124	C	CAA	hom	intron_variant(MODIFIER|||c.75+151685_75+151686insAA|2371|Nav2|protein_coding|CODING|NM_001111016|2|1)
chr7	48766386	48766386	intron_variant	Nav2	protein_coding	NM_001111016:c.75+152199_75+152202delACAG	NA	MODIFIER	rs254059877	NA	chr7	49116638	49116638	TACAG	T	hom	intron_variant(MODIFIER|||c.75+152199_75+152202delACAG|2371|Nav2|protein_coding|CODING|NM_001111016|2|1)
chr7	48766653	48766653	intron_variant	Nav2	protein_coding	NM_001111016:c.75+152466_75+152467insGT	NA	MODIFIER	rs256768202	NA	chr7	49116905	49116905	A	AGT	hom	intron_variant(MODIFIER|||c.75+152466_75+152467insGT|2371|Nav2|protein_coding|CODING|NM_001111016|2|1)
chr7	48766971	48766971	intron_variant	Nav2	protein_coding	NM_001111016:c.75+152784_75+152785insAAAAAAAAAAAAAAAAAAAAA	NA	MODIFIER	NA	NA	chr7	49117223	49117223	T	TAAAAAAAAAAAAAAAAAAAAA	hom	intron_variant(MODIFIER|||c.75+152784_75+152785insAAAAAAAAAAAAAAAAAAAAA|2371|Nav2|protein_coding|CODING|NM_001111016|2|1)
chr7	48767015	48767015	intron_variant	Nav2	protein_coding	NM_001111016:c.75+152828_75+152829insCATTTCTT	NA	MODIFIER	rs217663347	NA	chr7	49117267	49117267	A	ACATTTCTT	hom	intron_variant(MODIFIER|||c.75+152828_75+152829insCATTTCTT|2371|Nav2|protein_coding|CODING|NM_001111016|2|1)
chr7	48767219	48767219	intron_variant	Nav2	protein_coding	NM_001111016:c.75+153032_75+153033insC	NA	MODIFIER	rs242219458	NA	chr7	49117471	49117471	A	AC	hom	intron_variant(MODIFIER|||c.75+153032_75+153033insC|2371|Nav2|protein_coding|CODING|NM_001111016|2|1)
chr7	48767641	48767641	intron_variant	Nav2	protein_coding	NM_001111016:c.75+153454_75+153472delGGCTTCCTGACTGGTTGAG	NA	MODIFIER	rs250418413	NA	chr7	49117893	49117893	AGGCTTCCTGACTGGTTGAG	A	hom	intron_variant(MODIFIER|||c.75+153454_75+153472delGGCTTCCTGACTGGTTGAG|2371|Nav2|protein_coding|CODING|NM_001111016|2|1)
chr7	48767727	48767727	intron_variant	Nav2	protein_coding	NM_001111016:c.75+153540_75+153541insA	NA	MODIFIER	rs212647395	NA	chr7	49117979	49117979	T	TA	hom	intron_variant(MODIFIER|||c.75+153540_75+153541insA|2371|Nav2|protein_coding|CODING|NM_001111016|2|1)
chr7	48768509	48768509	intron_variant	Nav2	protein_coding	NM_001111016:c.75+154322_75+154336delGTAGGCACCCCATCC	NA	MODIFIER	rs233359830	NA	chr7	49118761	49118761	TGTAGGCACCCCATCC	T	hom	intron_variant(MODIFIER|||c.75+154322_75+154336delGTAGGCACCCCATCC|2371|Nav2|protein_coding|CODING|NM_001111016|2|1)
chr7	48768638	48768638	intron_variant	Nav2	protein_coding	NM_001111016:c.75+154451_75+154452insG	NA	MODIFIER	rs229652532	NA	chr7	49118890	49118890	A	AG	hom	intron_variant(MODIFIER|||c.75+154451_75+154452insG|2371|Nav2|protein_coding|CODING|NM_001111016|2|1)
chr7	48769119	48769119	intron_variant	Nav2	protein_coding	NM_001111016:c.75+154932_75+154933insCC	NA	MODIFIER	NA	NA	chr7	49119371	49119371	G	GCC	het	intron_variant(MODIFIER|||c.75+154932_75+154933insCC|2371|Nav2|protein_coding|CODING|NM_001111016|2|1)
chr7	48769122	48769122	intron_variant	Nav2	protein_coding	NM_001111016:c.75+154935_75+154936insC	NA	MODIFIER	NA	NA	chr7	49119374	49119374	T	TC,TCC	NA	intron_variant(MODIFIER|||c.75+154935_75+154936insC|2371|Nav2|protein_coding|CODING|NM_001111016|2|1),intron_variant(MODIFIER|||c.75+154935_75+154936insCC|2371|Nav2|protein_coding|CODING|NM_001111016|2|2)
chr7	48770391	48770391	intron_variant	Nav2	protein_coding	NM_001111016:c.75+156204_75+156205insA	NA	MODIFIER	rs222597970	NA	chr7	49120643	49120643	T	TA	het	intron_variant(MODIFIER|||c.75+156204_75+156205insA|2371|Nav2|protein_coding|CODING|NM_001111016|2|1)
chr7	48770861	48770861	intron_variant	Nav2	protein_coding	NM_001111016:c.75+156674_75+156675insTGCGCGTGCGTGCG	NA	MODIFIER	rs255865972	NA	chr7	49121113	49121113	A	ATGCGCGTGCGTGCG	hom	intron_variant(MODIFIER|||c.75+156674_75+156675insTGCGCGTGCGTGCG|2371|Nav2|protein_coding|CODING|NM_001111016|2|1)
chr7	48770901	48770901	intron_variant	Nav2	protein_coding	NM_001111016:c.75+156714_75+156715insCA	NA	MODIFIER	rs260573525	NA	chr7	49121153	49121153	T	TCA	hom	intron_variant(MODIFIER|||c.75+156714_75+156715insCA|2371|Nav2|protein_coding|CODING|NM_001111016|2|1)
chr7	48774583	48774583	intron_variant	Nav2	protein_coding	NM_001111016:c.75+160396_75+160405delTGTGTGTGTG	NA	MODIFIER	rs387567126	NA	chr7	49124835	49124835	TTGTGTGTGTG	T	hom	intron_variant(MODIFIER|||c.75+160396_75+160405delTGTGTGTGTG|2371|Nav2|protein_coding|CODING|NM_001111016|2|1)
chr7	48784594	48784594	intron_variant	Nav2	protein_coding	NM_001111016:c.75+170407_75+170408insT	NA	MODIFIER	NA	NA	chr7	49134846	49134846	C	CT	hom	intron_variant(MODIFIER|||c.75+170407_75+170408insT|2371|Nav2|protein_coding|CODING|NM_001111016|2|1)
chr7	48785283	48785283	intron_variant	Nav2	protein_coding	NM_001111016:c.75+171096delT	NA	MODIFIER	rs237265305	NA	chr7	49135535	49135535	GT	G	hom	intron_variant(MODIFIER|||c.75+171096delT|2371|Nav2|protein_coding|CODING|NM_001111016|2|1)
chr7	48786213	48786213	intron_variant	Nav2	protein_coding	NM_001111016:c.75+172026_75+172028delCCC	NA	MODIFIER	rs387260324	NA	chr7	49136465	49136465	TCCC	T	hom	intron_variant(MODIFIER|||c.75+172026_75+172028delCCC|2371|Nav2|protein_coding|CODING|NM_001111016|2|1)
chr7	48786400	48786400	intron_variant	Nav2	protein_coding	NM_001111016:c.75+172213_75+172214insGGTTTGGTTT	NA	MODIFIER	NA	NA	chr7	49136652	49136652	A	AGGTTTGGTTT	hom	intron_variant(MODIFIER|||c.75+172213_75+172214insGGTTTGGTTT|2371|Nav2|protein_coding|CODING|NM_001111016|2|1)
chr7	48789799	48789799	intron_variant	Nav2	protein_coding	NM_001111016:c.75+175612_75+175613delGT	NA	MODIFIER	rs219715844	NA	chr7	49140051	49140051	AGT	A	hom	intron_variant(MODIFIER|||c.75+175612_75+175613delGT|2371|Nav2|protein_coding|CODING|NM_001111016|2|1)
chr7	48789844	48789844	intron_variant	Nav2	protein_coding	NM_001111016:c.75+175657_75+175658delTG	NA	MODIFIER	NA	NA	chr7	49140096	49140096	ATG	A	hom	intron_variant(MODIFIER|||c.75+175657_75+175658delTG|2371|Nav2|protein_coding|CODING|NM_001111016|2|1)
chr7	48790448	48790448	intron_variant	Nav2	protein_coding	NM_001111016:c.75+176261_75+176262insA	NA	MODIFIER	rs258948770	NA	chr7	49140700	49140700	C	CA	hom	intron_variant(MODIFIER|||c.75+176261_75+176262insA|2371|Nav2|protein_coding|CODING|NM_001111016|2|1)
chr7	48791888	48791888	intron_variant	Nav2	protein_coding	NM_001111016:c.75+177701_75+177704delCACA	NA	MODIFIER	NA	NA	chr7	49142140	49142140	GCACA	G	hom	intron_variant(MODIFIER|||c.75+177701_75+177704delCACA|2371|Nav2|protein_coding|CODING|NM_001111016|2|1)
chr7	48794856	48794856	intron_variant	Nav2	protein_coding	NM_001111016:c.75+180669delC	NA	MODIFIER	rs387058776	NA	chr7	49145108	49145108	GC	G	hom	intron_variant(MODIFIER|||c.75+180669delC|2371|Nav2|protein_coding|CODING|NM_001111016|2|1)
chr7	48795014	48795014	intron_variant	Nav2	protein_coding	NM_001111016:c.75+180827delT	NA	MODIFIER	rs387414366	NA	chr7	49145266	49145266	GT	G	hom	intron_variant(MODIFIER|||c.75+180827delT|2371|Nav2|protein_coding|CODING|NM_001111016|2|1)
chr7	48799029	48799029	intron_variant	Nav2	protein_coding	NM_001111016:c.75+184842_75+184843insAT	NA	MODIFIER	rs250274711	NA	chr7	49149281	49149281	C	CAT	hom	intron_variant(MODIFIER|||c.75+184842_75+184843insAT|2371|Nav2|protein_coding|CODING|NM_001111016|2|1)
chr7	48811102	48811102	intron_variant	Nav2	protein_coding	NM_001111016:c.75+196915_75+196916insTTGATTGA	NA	MODIFIER	NA	NA	chr7	49161354	49161354	T	TTTGATTGA	hom	intron_variant(MODIFIER|||c.75+196915_75+196916insTTGATTGA|2371|Nav2|protein_coding|CODING|NM_001111016|2|1)
chr7	48811795	48811795	intron_variant	Nav2	protein_coding	NM_001111016:c.75+197608delA	NA	MODIFIER	rs387094578	NA	chr7	49162047	49162047	GA	G	hom	intron_variant(MODIFIER|||c.75+197608delA|2371|Nav2|protein_coding|CODING|NM_001111016|2|1)
chr7	48817107	48817107	intron_variant	Nav2	protein_coding	NM_001111016:c.76-194738_76-194737insCA	NA	MODIFIER	NA	NA	chr7	49167359	49167359	T	TCA	het	intron_variant(MODIFIER|||c.76-194738_76-194737insCA|2371|Nav2|protein_coding|CODING|NM_001111016|2|1)
chr7	48817976	48817976	intron_variant	Nav2	protein_coding	NM_001111016:c.76-193869_76-193868delAC	NA	MODIFIER	rs387846311	NA	chr7	49168228	49168228	AAC	A	hom	intron_variant(MODIFIER|||c.76-193869_76-193868delAC|2371|Nav2|protein_coding|CODING|NM_001111016|2|1)
chr7	48818009	48818009	intron_variant	Nav2	protein_coding	NM_001111016:c.76-193836delA	NA	MODIFIER	rs387435484	NA	chr7	49168261	49168261	GA	G	hom	intron_variant(MODIFIER|||c.76-193836delA|2371|Nav2|protein_coding|CODING|NM_001111016|2|1)
chr7	48818895	48818895	intron_variant	Nav2	protein_coding	NM_001111016:c.76-192950_76-192947delTGTG	NA	MODIFIER	NA	NA	chr7	49169147	49169147	CTGTG	C	hom	intron_variant(MODIFIER|||c.76-192950_76-192947delTGTG|2371|Nav2|protein_coding|CODING|NM_001111016|2|1)
chr7	48822541	48822541	intron_variant	Nav2	protein_coding	NM_001111016:c.76-189304_76-189301delCTGT	NA	MODIFIER	rs387705234	NA	chr7	49172793	49172793	ACTGT	A	hom	intron_variant(MODIFIER|||c.76-189304_76-189301delCTGT|2371|Nav2|protein_coding|CODING|NM_001111016|2|1)
chr7	48826979	48826979	intron_variant	Nav2	protein_coding	NM_001111016:c.76-184866_76-184865delAA	NA	MODIFIER	NA	NA	chr7	49177231	49177231	TAA	T	hom	intron_variant(MODIFIER|||c.76-184866_76-184865delAA|2371|Nav2|protein_coding|CODING|NM_001111016|2|1)
chr7	48829015	48829015	intron_variant	Nav2	protein_coding	NM_001111016:c.76-182830delC	NA	MODIFIER	NA	NA	chr7	49179267	49179267	TC	T	hom	intron_variant(MODIFIER|||c.76-182830delC|2371|Nav2|protein_coding|CODING|NM_001111016|2|1)
chr7	48834613	48834613	intron_variant	Nav2	protein_coding	NM_001111016:c.76-177232_76-177219delTCTCTCTCTCTCTC	NA	MODIFIER	NA	NA	chr7	49184865	49184865	TTCTCTCTCTCTCTC	T,TTC	NA	intron_variant(MODIFIER|||c.76-177232_76-177219delTCTCTCTCTCTCTC|2371|Nav2|protein_coding|CODING|NM_001111016|2|1),intron_variant(MODIFIER|||c.76-177230_76-177219delTCTCTCTCTCTC|2371|Nav2|protein_coding|CODING|NM_001111016|2|2)
chr7	48839640	48839640	intron_variant	Nav2	protein_coding	NM_001111016:c.76-172205_76-172204insGGGG	NA	MODIFIER	NA	NA	chr7	49189892	49189892	C	CGGGG	hom	intron_variant(MODIFIER|||c.76-172205_76-172204insGGGG|2371|Nav2|protein_coding|CODING|NM_001111016|2|1)
chr7	48840711	48840711	intron_variant	Nav2	protein_coding	NM_001111016:c.76-171134delC	NA	MODIFIER	NA	NA	chr7	49190963	49190963	AC	A	hom	intron_variant(MODIFIER|||c.76-171134delC|2371|Nav2|protein_coding|CODING|NM_001111016|2|1)
chr7	48843738	48843738	intron_variant	Nav2	protein_coding	NM_001111016:c.76-168107_76-168106delAC	NA	MODIFIER	NA	NA	chr7	49193990	49193990	TAC	T	het	intron_variant(MODIFIER|||c.76-168107_76-168106delAC|2371|Nav2|protein_coding|CODING|NM_001111016|2|1)
chr7	48855077	48855077	intron_variant	Nav2	protein_coding	NM_001111016:c.76-156768_76-156767insAGGAGGAGGAGG	NA	MODIFIER	NA	NA	chr7	49205329	49205329	A	AAGGAGGAGGAGG	hom	intron_variant(MODIFIER|||c.76-156768_76-156767insAGGAGGAGGAGG|2371|Nav2|protein_coding|CODING|NM_001111016|2|1)
chr7	48857109	48857109	intron_variant	Nav2	protein_coding	NM_001111016:c.76-154736delT	NA	MODIFIER	rs250231085	NA	chr7	49207361	49207361	CT	C	het	intron_variant(MODIFIER|||c.76-154736delT|2371|Nav2|protein_coding|CODING|NM_001111016|2|1)
chr7	48864456	48864456	intron_variant	Nav2	protein_coding	NM_001111016:c.76-147389_76-147388delTC	NA	MODIFIER	NA	NA	chr7	49214708	49214708	GTC	G	hom	intron_variant(MODIFIER|||c.76-147389_76-147388delTC|2371|Nav2|protein_coding|CODING|NM_001111016|2|1)
chr7	48865126	48865126	intron_variant	Nav2	protein_coding	NM_001111016:c.76-146719_76-146718delGG	NA	MODIFIER	rs258086203	NA	chr7	49215378	49215378	CGG	C	het	intron_variant(MODIFIER|||c.76-146719_76-146718delGG|2371|Nav2|protein_coding|CODING|NM_001111016|2|1)
chr7	48874112	48874112	intron_variant	Nav2	protein_coding	NM_001111016:c.76-137733delG	NA	MODIFIER	rs386856816	NA	chr7	49224364	49224364	TG	T	hom	intron_variant(MODIFIER|||c.76-137733delG|2371|Nav2|protein_coding|CODING|NM_001111016|2|1)
chr7	48876986	48876986	intron_variant	Nav2	protein_coding	NM_001111016:c.76-134859_76-134823delTTCTCCAAGTATTTCTCTCTCTCTCTCTCTCTCTCTC	NA	MODIFIER	rs221786359	NA	chr7	49227238	49227238	TTTCTCCAAGTATTTCTCTCTCTCTCTCTCTCTCTCTC	T	hom	intron_variant(MODIFIER|||c.76-134859_76-134823delTTCTCCAAGTATTTCTCTCTCTCTCTCTCTCTCTCTC|2371|Nav2|protein_coding|CODING|NM_001111016|2|1)
chr7	48881021	48881021	intron_variant	Nav2	protein_coding	NM_001111016:c.76-130824_76-130823insTATAGTATAG	NA	MODIFIER	NA	NA	chr7	49231273	49231273	A	ATATAGTATAG	hom	intron_variant(MODIFIER|||c.76-130824_76-130823insTATAGTATAG|2371|Nav2|protein_coding|CODING|NM_001111016|2|1)
chr7	48882066	48882066	intron_variant	Nav2	protein_coding	NM_001111016:c.76-129779delT	NA	MODIFIER	NA	NA	chr7	49232318	49232318	CT	C	het	intron_variant(MODIFIER|||c.76-129779delT|2371|Nav2|protein_coding|CODING|NM_001111016|2|1)
chr7	48886270	48886270	intron_variant	Nav2	protein_coding	NM_001111016:c.76-125575delC	NA	MODIFIER	rs254919418	NA	chr7	49236522	49236522	GC	G	hom	intron_variant(MODIFIER|||c.76-125575delC|2371|Nav2|protein_coding|CODING|NM_001111016|2|1)
chr7	48886517	48886517	intron_variant	Nav2	protein_coding	NM_001111016:c.76-125328delG	NA	MODIFIER	rs214450892	NA	chr7	49236769	49236769	AG	A	hom	intron_variant(MODIFIER|||c.76-125328delG|2371|Nav2|protein_coding|CODING|NM_001111016|2|1)
chr7	48887540	48887540	intron_variant	Nav2	protein_coding	NM_001111016:c.76-124305_76-124298delTCTCTCTC	NA	MODIFIER	rs251742295	NA	chr7	49237792	49237792	TTCTCTCTC	T	hom	intron_variant(MODIFIER|||c.76-124305_76-124298delTCTCTCTC|2371|Nav2|protein_coding|CODING|NM_001111016|2|1)
chr7	48894121	48894121	upstream_gene_variant	Nav2	protein_coding	NM_175272	NA	MODIFIER	NA	NA	chr7	49244373	49244373	T	TCC	hom	upstream_gene_variant(MODIFIER||1815||2432|Nav2|protein_coding|CODING|NM_175272||1),intron_variant(MODIFIER|||c.76-117724_76-117723insCC|2371|Nav2|protein_coding|CODING|NM_001111016|2|1)
chr7	48899236	48899236	intron_variant	Nav2	protein_coding	NM_175272:c.258+2291_258+2292insA	NA	MODIFIER	NA	NA	chr7	49249488	49249488	T	TA	hom	intron_variant(MODIFIER|||c.76-112609_76-112608insA|2371|Nav2|protein_coding|CODING|NM_001111016|2|1),intron_variant(MODIFIER|||c.258+2291_258+2292insA|2432|Nav2|protein_coding|CODING|NM_175272|1|1)
chr7	48900911	48900911	intron_variant	Nav2	protein_coding	NM_175272:c.258+3966_258+3967insT	NA	MODIFIER	NA	NA	chr7	49251163	49251163	C	CT	het	intron_variant(MODIFIER|||c.76-110934_76-110933insT|2371|Nav2|protein_coding|CODING|NM_001111016|2|1),intron_variant(MODIFIER|||c.258+3966_258+3967insT|2432|Nav2|protein_coding|CODING|NM_175272|1|1)
chr7	48901028	48901028	intron_variant	Nav2	protein_coding	NM_175272:c.258+4083delA	NA	MODIFIER	rs225725478	NA	chr7	49251280	49251280	TA	T	hom	intron_variant(MODIFIER|||c.76-110817delA|2371|Nav2|protein_coding|CODING|NM_001111016|2|1),intron_variant(MODIFIER|||c.258+4083delA|2432|Nav2|protein_coding|CODING|NM_175272|1|1)
chr7	48902059	48902059	intron_variant	Nav2	protein_coding	NM_175272:c.258+5114_258+5115insTT	NA	MODIFIER	rs252430640	NA	chr7	49252311	49252311	G	GTT	hom	intron_variant(MODIFIER|||c.76-109786_76-109785insTT|2371|Nav2|protein_coding|CODING|NM_001111016|2|1),intron_variant(MODIFIER|||c.258+5114_258+5115insTT|2432|Nav2|protein_coding|CODING|NM_175272|1|1)
chr7	48903327	48903327	intron_variant	Nav2	protein_coding	NM_175272:c.258+6382delA	NA	MODIFIER	NA	NA	chr7	49253579	49253579	TA	T	het	intron_variant(MODIFIER|||c.76-108518delA|2371|Nav2|protein_coding|CODING|NM_001111016|2|1),intron_variant(MODIFIER|||c.258+6382delA|2432|Nav2|protein_coding|CODING|NM_175272|1|1)
chr7	48905345	48905345	intron_variant	Nav2	protein_coding	NM_175272:c.258+8400_258+8403delAAAA	NA	MODIFIER	NA	NA	chr7	49255597	49255597	GAAAA	G	hom	intron_variant(MODIFIER|||c.76-106500_76-106497delAAAA|2371|Nav2|protein_coding|CODING|NM_001111016|2|1),intron_variant(MODIFIER|||c.258+8400_258+8403delAAAA|2432|Nav2|protein_coding|CODING|NM_175272|1|1)
chr7	48909930	48909930	intron_variant	Nav2	protein_coding	NM_175272:c.258+12985_258+12994delTTGAAAGTCT	NA	MODIFIER	rs240765767	NA	chr7	49260182	49260182	GTTGAAAGTCT	G	hom	intron_variant(MODIFIER|||c.76-101915_76-101906delTTGAAAGTCT|2371|Nav2|protein_coding|CODING|NM_001111016|2|1),intron_variant(MODIFIER|||c.258+12985_258+12994delTTGAAAGTCT|2432|Nav2|protein_coding|CODING|NM_175272|1|1)
chr7	48911280	48911280	intron_variant	Nav2	protein_coding	NM_175272:c.258+14335_258+14336insTGG	NA	MODIFIER	NA	NA	chr7	49261532	49261532	A	ATGG	hom	intron_variant(MODIFIER|||c.76-100565_76-100564insTGG|2371|Nav2|protein_coding|CODING|NM_001111016|2|1),intron_variant(MODIFIER|||c.258+14335_258+14336insTGG|2432|Nav2|protein_coding|CODING|NM_175272|1|1)
chr7	48912423	48912423	intron_variant	Nav2	protein_coding	NM_175272:c.258+15478_258+15479insGG	NA	MODIFIER	NA	NA	chr7	49262675	49262675	T	TGG	hom	intron_variant(MODIFIER|||c.76-99422_76-99421insGG|2371|Nav2|protein_coding|CODING|NM_001111016|2|1),intron_variant(MODIFIER|||c.258+15478_258+15479insGG|2432|Nav2|protein_coding|CODING|NM_175272|1|1)
chr7	48912770	48912770	intron_variant	Nav2	protein_coding	NM_175272:c.258+15825delA	NA	MODIFIER	rs243158979	NA	chr7	49263022	49263022	CA	C	hom	intron_variant(MODIFIER|||c.76-99075delA|2371|Nav2|protein_coding|CODING|NM_001111016|2|1),intron_variant(MODIFIER|||c.258+15825delA|2432|Nav2|protein_coding|CODING|NM_175272|1|1)
chr7	48915184	48915184	intron_variant	Nav2	protein_coding	NM_175272:c.258+18239_258+18240insCACACA	NA	MODIFIER	NA	NA	chr7	49265436	49265436	T	TCACACA	hom	intron_variant(MODIFIER|||c.76-96661_76-96660insCACACA|2371|Nav2|protein_coding|CODING|NM_001111016|2|1),intron_variant(MODIFIER|||c.258+18239_258+18240insCACACA|2432|Nav2|protein_coding|CODING|NM_175272|1|1)
chr7	48916291	48916291	intron_variant	Nav2	protein_coding	NM_175272:c.258+19346_258+19347delCC	NA	MODIFIER	NA	NA	chr7	49266543	49266543	ACC	A	hom	intron_variant(MODIFIER|||c.76-95554_76-95553delCC|2371|Nav2|protein_coding|CODING|NM_001111016|2|1),intron_variant(MODIFIER|||c.258+19346_258+19347delCC|2432|Nav2|protein_coding|CODING|NM_175272|1|1)
chr7	48917442	48917442	intron_variant	Nav2	protein_coding	NM_175272:c.258+20497_258+20498insT	NA	MODIFIER	NA	NA	chr7	49267694	49267694	C	CT	hom	intron_variant(MODIFIER|||c.76-94403_76-94402insT|2371|Nav2|protein_coding|CODING|NM_001111016|2|1),intron_variant(MODIFIER|||c.258+20497_258+20498insT|2432|Nav2|protein_coding|CODING|NM_175272|1|1)
chr7	48920391	48920391	intron_variant	Nav2	protein_coding	NM_175272:c.258+23446_258+23447insCTCACATAT	NA	MODIFIER	NA	NA	chr7	49270643	49270643	A	ACTCACATAT	hom	intron_variant(MODIFIER|||c.76-91454_76-91453insCTCACATAT|2371|Nav2|protein_coding|CODING|NM_001111016|2|1),intron_variant(MODIFIER|||c.258+23446_258+23447insCTCACATAT|2432|Nav2|protein_coding|CODING|NM_175272|1|1)
chr7	48920397	48920397	intron_variant	Nav2	protein_coding	NM_175272:c.258+23452_258+23461delATTTTTTTTT	NA	MODIFIER	NA	NA	chr7	49270649	49270649	GATTTTTTTTT	G	hom	intron_variant(MODIFIER|||c.76-91448_76-91439delATTTTTTTTT|2371|Nav2|protein_coding|CODING|NM_001111016|2|1),intron_variant(MODIFIER|||c.258+23452_258+23461delATTTTTTTTT|2432|Nav2|protein_coding|CODING|NM_175272|1|1)
chr7	48920423	48920423	intron_variant	Nav2	protein_coding	NM_175272:c.258+23478_258+23479insTATTTATT	NA	MODIFIER	NA	NA	chr7	49270675	49270675	A	ATATTTATT	hom	intron_variant(MODIFIER|||c.76-91422_76-91421insTATTTATT|2371|Nav2|protein_coding|CODING|NM_001111016|2|1),intron_variant(MODIFIER|||c.258+23478_258+23479insTATTTATT|2432|Nav2|protein_coding|CODING|NM_175272|1|1)
chr7	48923631	48923631	intron_variant	Nav2	protein_coding	NM_175272:c.258+26686_258+26687insG	NA	MODIFIER	rs234239856	NA	chr7	49273883	49273883	A	AG	hom	intron_variant(MODIFIER|||c.76-88214_76-88213insG|2371|Nav2|protein_coding|CODING|NM_001111016|2|1),intron_variant(MODIFIER|||c.258+26686_258+26687insG|2432|Nav2|protein_coding|CODING|NM_175272|1|1)
chr7	48923644	48923644	intron_variant	Nav2	protein_coding	NM_175272:c.258+26699_258+26700delAA	NA	MODIFIER	rs387364997	NA	chr7	49273896	49273896	CAA	C	hom	intron_variant(MODIFIER|||c.76-88201_76-88200delAA|2371|Nav2|protein_coding|CODING|NM_001111016|2|1),intron_variant(MODIFIER|||c.258+26699_258+26700delAA|2432|Nav2|protein_coding|CODING|NM_175272|1|1)
chr7	48926509	48926509	intron_variant	Nav2	protein_coding	NM_175272:c.258+29564_258+29569delACTACA	NA	MODIFIER	rs213844270	NA	chr7	49276761	49276761	CACTACA	C	hom	intron_variant(MODIFIER|||c.76-85336_76-85331delACTACA|2371|Nav2|protein_coding|CODING|NM_001111016|2|1),intron_variant(MODIFIER|||c.258+29564_258+29569delACTACA|2432|Nav2|protein_coding|CODING|NM_175272|1|1)
chr7	48926522	48926522	intron_variant	Nav2	protein_coding	NM_175272:c.258+29577_258+29582delACACAT	NA	MODIFIER	NA	NA	chr7	49276774	49276774	CACACAT	C	hom	intron_variant(MODIFIER|||c.76-85323_76-85318delACACAT|2371|Nav2|protein_coding|CODING|NM_001111016|2|1),intron_variant(MODIFIER|||c.258+29577_258+29582delACACAT|2432|Nav2|protein_coding|CODING|NM_175272|1|1)
chr7	48926607	48926607	intron_variant	Nav2	protein_coding	NM_175272:c.258+29662_258+29704delACCACACACACTGCACACATGCACACCACACATACACATACAT	NA	MODIFIER	rs386960493	NA	chr7	49276859	49276859	CACCACACACACTGCACACATGCACACCACACATACACATACAT	C	hom	intron_variant(MODIFIER|||c.76-85238_76-85196delACCACACACACTGCACACATGCACACCACACATACACATACAT|2371|Nav2|protein_coding|CODING|NM_001111016|2|1),intron_variant(MODIFIER|||c.258+29662_258+29704delACCACACACACTGCACACATGCACACCACACATACACATACAT|2432|Nav2|protein_coding|CODING|NM_175272|1|1)
chr7	48926963	48926963	intron_variant	Nav2	protein_coding	NM_175272:c.258+30018_258+30038delCACACACACACGAATACACAC	NA	MODIFIER	rs238900971	NA	chr7	49277215	49277215	ACACACACACACGAATACACAC	A	hom	intron_variant(MODIFIER|||c.76-84882_76-84862delCACACACACACGAATACACAC|2371|Nav2|protein_coding|CODING|NM_001111016|2|1),intron_variant(MODIFIER|||c.258+30018_258+30038delCACACACACACGAATACACAC|2432|Nav2|protein_coding|CODING|NM_175272|1|1)
chr7	48927141	48927141	intron_variant	Nav2	protein_coding	NM_175272:c.258+30196_258+30197insA	NA	MODIFIER	rs246766525	NA	chr7	49277393	49277393	T	TA	hom	intron_variant(MODIFIER|||c.76-84704_76-84703insA|2371|Nav2|protein_coding|CODING|NM_001111016|2|1),intron_variant(MODIFIER|||c.258+30196_258+30197insA|2432|Nav2|protein_coding|CODING|NM_175272|1|1)
chr7	48927737	48927737	intron_variant	Nav2	protein_coding	NM_175272:c.258+30792_258+30793insC	NA	MODIFIER	rs232864093	NA	chr7	49277989	49277989	G	GC	hom	intron_variant(MODIFIER|||c.76-84108_76-84107insC|2371|Nav2|protein_coding|CODING|NM_001111016|2|1),intron_variant(MODIFIER|||c.258+30792_258+30793insC|2432|Nav2|protein_coding|CODING|NM_175272|1|1)
chr7	48928293	48928293	intron_variant	Nav2	protein_coding	NM_175272:c.258+31348_258+31349insAAG	NA	MODIFIER	rs244111820	NA	chr7	49278545	49278545	A	AAAG	hom	intron_variant(MODIFIER|||c.76-83552_76-83551insAAG|2371|Nav2|protein_coding|CODING|NM_001111016|2|1),intron_variant(MODIFIER|||c.258+31348_258+31349insAAG|2432|Nav2|protein_coding|CODING|NM_175272|1|1)
chr7	48930984	48930984	intron_variant	Nav2	protein_coding	NM_175272:c.258+34039_258+34040insA	NA	MODIFIER	rs261018964	NA	chr7	49281236	49281236	C	CA	hom	intron_variant(MODIFIER|||c.76-80861_76-80860insA|2371|Nav2|protein_coding|CODING|NM_001111016|2|1),intron_variant(MODIFIER|||c.258+34039_258+34040insA|2432|Nav2|protein_coding|CODING|NM_175272|1|1)
chr7	48931547	48931547	intron_variant	Nav2	protein_coding	NM_175272:c.258+34602_258+34605delACTC	NA	MODIFIER	rs236455178	NA	chr7	49281799	49281799	GACTC	G	hom	intron_variant(MODIFIER|||c.76-80298_76-80295delACTC|2371|Nav2|protein_coding|CODING|NM_001111016|2|1),intron_variant(MODIFIER|||c.258+34602_258+34605delACTC|2432|Nav2|protein_coding|CODING|NM_175272|1|1)
chr7	48933125	48933125	intron_variant	Nav2	protein_coding	NM_175272:c.258+36180_258+36181insA	NA	MODIFIER	rs214490764	NA	chr7	49283377	49283377	T	TA	hom	intron_variant(MODIFIER|||c.76-78720_76-78719insA|2371|Nav2|protein_coding|CODING|NM_001111016|2|1),intron_variant(MODIFIER|||c.258+36180_258+36181insA|2432|Nav2|protein_coding|CODING|NM_175272|1|1)
chr7	48933573	48933573	intron_variant	Nav2	protein_coding	NM_175272:c.258+36628_258+36629insACACACAT	NA	MODIFIER	NA	NA	chr7	49283825	49283825	C	CACACACAT	hom	intron_variant(MODIFIER|||c.76-78272_76-78271insACACACAT|2371|Nav2|protein_coding|CODING|NM_001111016|2|1),intron_variant(MODIFIER|||c.258+36628_258+36629insACACACAT|2432|Nav2|protein_coding|CODING|NM_175272|1|1)
chr7	48936113	48936113	intron_variant	Nav2	protein_coding	NM_175272:c.258+39168_258+39169insTGCAGAGGCCCTTAGCAACATCAGCC	NA	MODIFIER	rs237251819	NA	chr7	49286365	49286365	A	ATGCAGAGGCCCTTAGCAACATCAGCC	hom	intron_variant(MODIFIER|||c.76-75732_76-75731insTGCAGAGGCCCTTAGCAACATCAGCC|2371|Nav2|protein_coding|CODING|NM_001111016|2|1),intron_variant(MODIFIER|||c.258+39168_258+39169insTGCAGAGGCCCTTAGCAACATCAGCC|2432|Nav2|protein_coding|CODING|NM_175272|1|1)
chr7	48937229	48937229	intron_variant	Nav2	protein_coding	NM_175272:c.258+40284_258+40285insACACACACAC	NA	MODIFIER	NA	NA	chr7	49287481	49287481	T	TACACACACAC	hom	intron_variant(MODIFIER|||c.76-74616_76-74615insACACACACAC|2371|Nav2|protein_coding|CODING|NM_001111016|2|1),intron_variant(MODIFIER|||c.258+40284_258+40285insACACACACAC|2432|Nav2|protein_coding|CODING|NM_175272|1|1)
chr7	48939725	48939725	intron_variant	Nav2	protein_coding	NM_175272:c.258+42780_258+42781insCATGGCAT	NA	MODIFIER	rs234583802	NA	chr7	49289977	49289977	C	CCATGGCAT	hom	intron_variant(MODIFIER|||c.76-72120_76-72119insCATGGCAT|2371|Nav2|protein_coding|CODING|NM_001111016|2|1),intron_variant(MODIFIER|||c.258+42780_258+42781insCATGGCAT|2432|Nav2|protein_coding|CODING|NM_175272|1|1)
chr7	48940208	48940208	intron_variant	Nav2	protein_coding	NM_175272:c.258+43263_258+43264insTGC	NA	MODIFIER	rs229942914	NA	chr7	49290460	49290460	G	GTGC	hom	intron_variant(MODIFIER|||c.76-71637_76-71636insTGC|2371|Nav2|protein_coding|CODING|NM_001111016|2|1),intron_variant(MODIFIER|||c.258+43263_258+43264insTGC|2432|Nav2|protein_coding|CODING|NM_175272|1|1)
chr7	48941103	48941103	intron_variant	Nav2	protein_coding	NM_175272:c.258+44158delA	NA	MODIFIER	rs255261267	NA	chr7	49291355	49291355	CA	C	hom	intron_variant(MODIFIER|||c.76-70742delA|2371|Nav2|protein_coding|CODING|NM_001111016|2|1),intron_variant(MODIFIER|||c.258+44158delA|2432|Nav2|protein_coding|CODING|NM_175272|1|1)
chr7	48942193	48942193	intron_variant	Nav2	protein_coding	NM_175272:c.258+45248_258+45250delGAT	NA	MODIFIER	rs221321425	NA	chr7	49292445	49292445	AGAT	A	hom	intron_variant(MODIFIER|||c.76-69652_76-69650delGAT|2371|Nav2|protein_coding|CODING|NM_001111016|2|1),intron_variant(MODIFIER|||c.258+45248_258+45250delGAT|2432|Nav2|protein_coding|CODING|NM_175272|1|1)
chr7	48942299	48942299	intron_variant	Nav2	protein_coding	NM_175272:c.258+45354_258+45355insC	NA	MODIFIER	NA	NA	chr7	49292551	49292551	G	GC	hom	intron_variant(MODIFIER|||c.76-69546_76-69545insC|2371|Nav2|protein_coding|CODING|NM_001111016|2|1),intron_variant(MODIFIER|||c.258+45354_258+45355insC|2432|Nav2|protein_coding|CODING|NM_175272|1|1)
chr7	48942309	48942309	intron_variant	Nav2	protein_coding	NM_175272:c.258+45364_258+45365insGGGGGGGGA	NA	MODIFIER	NA	NA	chr7	49292561	49292561	G	GGGGGGGGGA	hom	intron_variant(MODIFIER|||c.76-69536_76-69535insGGGGGGGGA|2371|Nav2|protein_coding|CODING|NM_001111016|2|1),intron_variant(MODIFIER|||c.258+45364_258+45365insGGGGGGGGA|2432|Nav2|protein_coding|CODING|NM_175272|1|1)
chr7	48944121	48944121	intron_variant	Nav2	protein_coding	NM_175272:c.258+47176_258+47211delGAGGGAGAGAGGGAGTGAGGGAGGGAGGGAGGGAGG	NA	MODIFIER	NA	NA	chr7	49294373	49294373	AGAGGGAGAGAGGGAGTGAGGGAGGGAGGGAGGGAGG	A	hom	intron_variant(MODIFIER|||c.76-67724_76-67689delGAGGGAGAGAGGGAGTGAGGGAGGGAGGGAGGGAGG|2371|Nav2|protein_coding|CODING|NM_001111016|2|1),intron_variant(MODIFIER|||c.258+47176_258+47211delGAGGGAGAGAGGGAGTGAGGGAGGGAGGGAGGGAGG|2432|Nav2|protein_coding|CODING|NM_175272|1|1)
chr7	48944210	48944210	intron_variant	Nav2	protein_coding	NM_175272:c.258+47265_258+47266insAGACAG	NA	MODIFIER	rs222129345	NA	chr7	49294462	49294462	C	CAGACAG	hom	intron_variant(MODIFIER|||c.76-67635_76-67634insAGACAG|2371|Nav2|protein_coding|CODING|NM_001111016|2|1),intron_variant(MODIFIER|||c.258+47265_258+47266insAGACAG|2432|Nav2|protein_coding|CODING|NM_175272|1|1)
chr7	48945430	48945430	intron_variant	Nav2	protein_coding	NM_175272:c.258+48485delT	NA	MODIFIER	rs257962108	NA	chr7	49295682	49295682	GT	G	hom	intron_variant(MODIFIER|||c.76-66415delT|2371|Nav2|protein_coding|CODING|NM_001111016|2|1),intron_variant(MODIFIER|||c.258+48485delT|2432|Nav2|protein_coding|CODING|NM_175272|1|1)
chr7	48949389	48949389	intron_variant	Nav2	protein_coding	NM_175272:c.258+52444_258+52445delGG	NA	MODIFIER	NA	NA	chr7	49299641	49299641	TGG	T	hom	intron_variant(MODIFIER|||c.76-62456_76-62455delGG|2371|Nav2|protein_coding|CODING|NM_001111016|2|1),intron_variant(MODIFIER|||c.258+52444_258+52445delGG|2432|Nav2|protein_coding|CODING|NM_175272|1|1)
chr7	48953515	48953515	intron_variant	Nav2	protein_coding	NM_175272:c.258+56570_258+56571insTGTGTGTG	NA	MODIFIER	NA	NA	chr7	49303767	49303767	C	CTGTGTGTG	hom	intron_variant(MODIFIER|||c.76-58330_76-58329insTGTGTGTG|2371|Nav2|protein_coding|CODING|NM_001111016|2|1),intron_variant(MODIFIER|||c.258+56570_258+56571insTGTGTGTG|2432|Nav2|protein_coding|CODING|NM_175272|1|1)
chr7	48954455	48954455	intron_variant	Nav2	protein_coding	NM_175272:c.259-57390_259-57389delTG	NA	MODIFIER	NA	NA	chr7	49304707	49304707	ATG	A	hom	intron_variant(MODIFIER|||c.76-57390_76-57389delTG|2371|Nav2|protein_coding|CODING|NM_001111016|2|1),intron_variant(MODIFIER|||c.259-57390_259-57389delTG|2432|Nav2|protein_coding|CODING|NM_175272|1|1)
chr7	48954936	48954936	intron_variant	Nav2	protein_coding	NM_175272:c.259-56909delT	NA	MODIFIER	NA	NA	chr7	49305188	49305188	AT	A	het	intron_variant(MODIFIER|||c.76-56909delT|2371|Nav2|protein_coding|CODING|NM_001111016|2|1),intron_variant(MODIFIER|||c.259-56909delT|2432|Nav2|protein_coding|CODING|NM_175272|1|1)
chr7	48957936	48957936	intron_variant	Nav2	protein_coding	NM_175272:c.259-53909delA	NA	MODIFIER	NA	NA	chr7	49308188	49308188	CA	C	het	intron_variant(MODIFIER|||c.76-53909delA|2371|Nav2|protein_coding|CODING|NM_001111016|2|1),intron_variant(MODIFIER|||c.259-53909delA|2432|Nav2|protein_coding|CODING|NM_175272|1|1)
chr7	48958659	48958659	intron_variant	Nav2	protein_coding	NM_175272:c.259-53186_259-53185insAGATAGAT	NA	MODIFIER	rs262859320	NA	chr7	49308911	49308911	C	CAGATAGAT	hom	intron_variant(MODIFIER|||c.76-53186_76-53185insAGATAGAT|2371|Nav2|protein_coding|CODING|NM_001111016|2|1),intron_variant(MODIFIER|||c.259-53186_259-53185insAGATAGAT|2432|Nav2|protein_coding|CODING|NM_175272|1|1)
chr7	48960541	48960541	intron_variant	Nav2	protein_coding	NM_175272:c.259-51304_259-51303insATTTATTT	NA	MODIFIER	rs241802159	NA	chr7	49310793	49310793	G	GATTTATTT	hom	intron_variant(MODIFIER|||c.76-51304_76-51303insATTTATTT|2371|Nav2|protein_coding|CODING|NM_001111016|2|1),intron_variant(MODIFIER|||c.259-51304_259-51303insATTTATTT|2432|Nav2|protein_coding|CODING|NM_175272|1|1)
chr7	48964966	48964966	intron_variant	Nav2	protein_coding	NM_175272:c.259-46879_259-46878insGT	NA	MODIFIER	NA	NA	chr7	49315218	49315218	C	CGT,CGTGT	NA	intron_variant(MODIFIER|||c.76-46879_76-46878insGT|2371|Nav2|protein_coding|CODING|NM_001111016|2|1),intron_variant(MODIFIER|||c.76-46879_76-46878insGTGT|2371|Nav2|protein_coding|CODING|NM_001111016|2|2),intron_variant(MODIFIER|||c.259-46879_259-46878insGT|2432|Nav2|protein_coding|CODING|NM_175272|1|1),intron_variant(MODIFIER|||c.259-46879_259-46878insGTGT|2432|Nav2|protein_coding|CODING|NM_17527…
chr7	48965887	48965887	intron_variant	Nav2	protein_coding	NM_175272:c.259-45958_259-45957insG	NA	MODIFIER	rs237765327	NA	chr7	49316139	49316139	T	TG	hom	intron_variant(MODIFIER|||c.76-45958_76-45957insG|2371|Nav2|protein_coding|CODING|NM_001111016|2|1),intron_variant(MODIFIER|||c.259-45958_259-45957insG|2432|Nav2|protein_coding|CODING|NM_175272|1|1)
chr7	48966104	48966104	intron_variant	Nav2	protein_coding	NM_175272:c.259-45741delA	NA	MODIFIER	rs219214543	NA	chr7	49316356	49316356	GA	G	hom	intron_variant(MODIFIER|||c.76-45741delA|2371|Nav2|protein_coding|CODING|NM_001111016|2|1),intron_variant(MODIFIER|||c.259-45741delA|2432|Nav2|protein_coding|CODING|NM_175272|1|1)
chr7	48969456	48969456	intron_variant	Nav2	protein_coding	NM_175272:c.259-42389_259-42388delTG	NA	MODIFIER	NA	NA	chr7	49319708	49319708	ATG	A	het	intron_variant(MODIFIER|||c.76-42389_76-42388delTG|2371|Nav2|protein_coding|CODING|NM_001111016|2|1),intron_variant(MODIFIER|||c.259-42389_259-42388delTG|2432|Nav2|protein_coding|CODING|NM_175272|1|1)
chr7	48973474	48973474	intron_variant	Nav2	protein_coding	NM_175272:c.259-38371_259-38368delCTCC	NA	MODIFIER	NA	NA	chr7	49323726	49323726	GCTCC	G	hom	intron_variant(MODIFIER|||c.76-38371_76-38368delCTCC|2371|Nav2|protein_coding|CODING|NM_001111016|2|1),intron_variant(MODIFIER|||c.259-38371_259-38368delCTCC|2432|Nav2|protein_coding|CODING|NM_175272|1|1)
chr7	48977909	48977909	intron_variant	Nav2	protein_coding	NM_175272:c.259-33936delA	NA	MODIFIER	rs247034045	NA	chr7	49328161	49328161	CA	C	hom	intron_variant(MODIFIER|||c.76-33936delA|2371|Nav2|protein_coding|CODING|NM_001111016|2|1),intron_variant(MODIFIER|||c.259-33936delA|2432|Nav2|protein_coding|CODING|NM_175272|1|1)
chr7	48985241	48985241	intron_variant	Nav2	protein_coding	NM_175272:c.259-26604_259-26603insTCTA	NA	MODIFIER	rs252553095	NA	chr7	49335493	49335493	T	TTCTA	hom	intron_variant(MODIFIER|||c.76-26604_76-26603insTCTA|2371|Nav2|protein_coding|CODING|NM_001111016|2|1),intron_variant(MODIFIER|||c.259-26604_259-26603insTCTA|2432|Nav2|protein_coding|CODING|NM_175272|1|1)
chr7	48985630	48985630	intron_variant	Nav2	protein_coding	NM_175272:c.259-26215_259-26214insC	NA	MODIFIER	NA	NA	chr7	49335882	49335882	G	GC	hom	intron_variant(MODIFIER|||c.76-26215_76-26214insC|2371|Nav2|protein_coding|CODING|NM_001111016|2|1),intron_variant(MODIFIER|||c.259-26215_259-26214insC|2432|Nav2|protein_coding|CODING|NM_175272|1|1)
chr7	48988444	48988444	intron_variant	Nav2	protein_coding	NM_175272:c.259-23401_259-23400delCA	NA	MODIFIER	rs223781944	NA	chr7	49338696	49338696	CCA	C	hom	intron_variant(MODIFIER|||c.76-23401_76-23400delCA|2371|Nav2|protein_coding|CODING|NM_001111016|2|1),intron_variant(MODIFIER|||c.259-23401_259-23400delCA|2432|Nav2|protein_coding|CODING|NM_175272|1|1)
chr7	48988761	48988761	intron_variant	Nav2	protein_coding	NM_175272:c.259-23084_259-23081delTCTC	NA	MODIFIER	NA	NA	chr7	49339013	49339013	TTCTC	T	hom	intron_variant(MODIFIER|||c.76-23084_76-23081delTCTC|2371|Nav2|protein_coding|CODING|NM_001111016|2|1),intron_variant(MODIFIER|||c.259-23084_259-23081delTCTC|2432|Nav2|protein_coding|CODING|NM_175272|1|1)
chr7	48990535	48990535	intron_variant	Nav2	protein_coding	NM_175272:c.259-21310_259-21307delAAAT	NA	MODIFIER	rs387703379	NA	chr7	49340787	49340787	CAAAT	C	hom	intron_variant(MODIFIER|||c.76-21310_76-21307delAAAT|2371|Nav2|protein_coding|CODING|NM_001111016|2|1),intron_variant(MODIFIER|||c.259-21310_259-21307delAAAT|2432|Nav2|protein_coding|CODING|NM_175272|1|1)
chr7	48991444	48991444	intron_variant	Nav2	protein_coding	NM_175272:c.259-20401_259-20400delGT	NA	MODIFIER	NA	NA	chr7	49341696	49341696	GGT	G	het	intron_variant(MODIFIER|||c.76-20401_76-20400delGT|2371|Nav2|protein_coding|CODING|NM_001111016|2|1),intron_variant(MODIFIER|||c.259-20401_259-20400delGT|2432|Nav2|protein_coding|CODING|NM_175272|1|1)
chr7	48999768	48999768	intron_variant	Nav2	protein_coding	NM_175272:c.259-12077_259-12074delTGTG	NA	MODIFIER	rs231926565	NA	chr7	49350020	49350020	CTGTG	C	hom	intron_variant(MODIFIER|||c.76-12077_76-12074delTGTG|2371|Nav2|protein_coding|CODING|NM_001111016|2|1),intron_variant(MODIFIER|||c.259-12077_259-12074delTGTG|2432|Nav2|protein_coding|CODING|NM_175272|1|1)
chr7	48999855	48999855	intron_variant	Nav2	protein_coding	NM_175272:c.259-11990_259-11967delAAAGAAAGAAAGAAAGAAAGAAAG	NA	MODIFIER	rs387669474	NA	chr7	49350107	49350107	AAAAGAAAGAAAGAAAGAAAGAAAG	A	hom	intron_variant(MODIFIER|||c.76-11990_76-11967delAAAGAAAGAAAGAAAGAAAGAAAG|2371|Nav2|protein_coding|CODING|NM_001111016|2|1),intron_variant(MODIFIER|||c.259-11990_259-11967delAAAGAAAGAAAGAAAGAAAGAAAG|2432|Nav2|protein_coding|CODING|NM_175272|1|1)
chr7	48999941	48999941	intron_variant	Nav2	protein_coding	NM_175272:c.259-11904_259-11895delAAAGGAAAGG	NA	MODIFIER	NA	NA	chr7	49350193	49350193	AAAAGGAAAGG	A	hom	intron_variant(MODIFIER|||c.76-11904_76-11895delAAAGGAAAGG|2371|Nav2|protein_coding|CODING|NM_001111016|2|1),intron_variant(MODIFIER|||c.259-11904_259-11895delAAAGGAAAGG|2432|Nav2|protein_coding|CODING|NM_175272|1|1)
chr7	49003385	49003385	intron_variant	Nav2	protein_coding	NM_175272:c.259-8460_259-8459insGT	NA	MODIFIER	NA	NA	chr7	49353637	49353637	A	AGT	hom	intron_variant(MODIFIER|||c.76-8460_76-8459insGT|2371|Nav2|protein_coding|CODING|NM_001111016|2|1),intron_variant(MODIFIER|||c.259-8460_259-8459insGT|2432|Nav2|protein_coding|CODING|NM_175272|1|1)
chr7	49007218	49007218	intron_variant	Nav2	protein_coding	NM_175272:c.259-4627_259-4625delTTT	NA	MODIFIER	NA	NA	chr7	49357470	49357470	CTTT	C	het	intron_variant(MODIFIER|||c.76-4627_76-4625delTTT|2371|Nav2|protein_coding|CODING|NM_001111016|2|1),intron_variant(MODIFIER|||c.259-4627_259-4625delTTT|2432|Nav2|protein_coding|CODING|NM_175272|1|1)
chr7	49007340	49007340	intron_variant	Nav2	protein_coding	NM_175272:c.259-4505delC	NA	MODIFIER	rs253676837	NA	chr7	49357592	49357592	GC	G	hom	intron_variant(MODIFIER|||c.76-4505delC|2371|Nav2|protein_coding|CODING|NM_001111016|2|1),intron_variant(MODIFIER|||c.259-4505delC|2432|Nav2|protein_coding|CODING|NM_175272|1|1)
chr7	49013840	49013840	intron_variant	Nav2	protein_coding	NM_175272:c.376+1878_376+1880delCCC	NA	MODIFIER	NA	NA	chr7	49364092	49364092	GCCC	G	hom	intron_variant(MODIFIER|||c.193+1878_193+1880delCCC|2371|Nav2|protein_coding|CODING|NM_001111016|3|1),intron_variant(MODIFIER|||c.376+1878_376+1880delCCC|2432|Nav2|protein_coding|CODING|NM_175272|2|1)
chr7	49018854	49018854	intron_variant	Nav2	protein_coding	NM_175272:c.377-3210_377-3209insCCCCCC	NA	MODIFIER	NA	NA	chr7	49369106	49369106	T	TCCCCCC	het	intron_variant(MODIFIER|||c.194-3210_194-3209insCCCCCC|2371|Nav2|protein_coding|CODING|NM_001111016|3|1),intron_variant(MODIFIER|||c.377-3210_377-3209insCCCCCC|2432|Nav2|protein_coding|CODING|NM_175272|2|1)
chr7	49025712	49025712	intron_variant	Nav2	protein_coding	NM_175272:c.429+3596delA	NA	MODIFIER	rs236715377	NA	chr7	49375964	49375964	TA	T	hom	intron_variant(MODIFIER|||c.246+3596delA|2371|Nav2|protein_coding|CODING|NM_001111016|4|1),intron_variant(MODIFIER|||c.429+3596delA|2432|Nav2|protein_coding|CODING|NM_175272|3|1)
chr7	49025973	49025973	intron_variant	Nav2	protein_coding	NM_175272:c.429+3857_429+3860delTGTG	NA	MODIFIER	rs251370823	NA	chr7	49376225	49376225	ATGTG	A	hom	intron_variant(MODIFIER|||c.246+3857_246+3860delTGTG|2371|Nav2|protein_coding|CODING|NM_001111016|4|1),intron_variant(MODIFIER|||c.429+3857_429+3860delTGTG|2432|Nav2|protein_coding|CODING|NM_175272|3|1)
chr7	49027102	49027102	intron_variant	Nav2	protein_coding	NM_175272:c.429+4986_429+4987insCT	NA	MODIFIER	rs228656339	NA	chr7	49377354	49377354	C	CCT	hom	intron_variant(MODIFIER|||c.246+4986_246+4987insCT|2371|Nav2|protein_coding|CODING|NM_001111016|4|1),intron_variant(MODIFIER|||c.429+4986_429+4987insCT|2432|Nav2|protein_coding|CODING|NM_175272|3|1)
chr7	49028849	49028849	intron_variant	Nav2	protein_coding	NM_175272:c.429+6733_429+6734insTTATT	NA	MODIFIER	NA	NA	chr7	49379101	49379101	C	CTTATT	hom	intron_variant(MODIFIER|||c.246+6733_246+6734insTTATT|2371|Nav2|protein_coding|CODING|NM_001111016|4|1),intron_variant(MODIFIER|||c.429+6733_429+6734insTTATT|2432|Nav2|protein_coding|CODING|NM_175272|3|1)
chr7	49029160	49029160	intron_variant	Nav2	protein_coding	NM_175272:c.429+7044_429+7045insAC	NA	MODIFIER	rs230776835	NA	chr7	49379412	49379412	T	TAC	hom	intron_variant(MODIFIER|||c.246+7044_246+7045insAC|2371|Nav2|protein_coding|CODING|NM_001111016|4|1),intron_variant(MODIFIER|||c.429+7044_429+7045insAC|2432|Nav2|protein_coding|CODING|NM_175272|3|1)
chr7	49031413	49031413	intron_variant	Nav2	protein_coding	NM_175272:c.429+9297_429+9298insTTTTTTT	NA	MODIFIER	NA	NA	chr7	49381665	49381665	C	CTTTTTTT	hom	intron_variant(MODIFIER|||c.246+9297_246+9298insTTTTTTT|2371|Nav2|protein_coding|CODING|NM_001111016|4|1),intron_variant(MODIFIER|||c.429+9297_429+9298insTTTTTTT|2432|Nav2|protein_coding|CODING|NM_175272|3|1)
chr7	49034920	49034920	intron_variant	Nav2	protein_coding	NM_175272:c.429+12804_429+12805delGT	NA	MODIFIER	rs249103646	NA	chr7	49385172	49385172	AGT	A	hom	intron_variant(MODIFIER|||c.246+12804_246+12805delGT|2371|Nav2|protein_coding|CODING|NM_001111016|4|1),intron_variant(MODIFIER|||c.429+12804_429+12805delGT|2432|Nav2|protein_coding|CODING|NM_175272|3|1)
chr7	49034942	49034942	intron_variant	Nav2	protein_coding	NM_175272:c.429+12826_429+12833delGTGTGTAT	NA	MODIFIER	rs236648018	NA	chr7	49385194	49385194	AGTGTGTAT	A	hom	intron_variant(MODIFIER|||c.246+12826_246+12833delGTGTGTAT|2371|Nav2|protein_coding|CODING|NM_001111016|4|1),intron_variant(MODIFIER|||c.429+12826_429+12833delGTGTGTAT|2432|Nav2|protein_coding|CODING|NM_175272|3|1)
chr7	49035630	49035630	intron_variant	Nav2	protein_coding	NM_175272:c.430-12200_430-12193delGTGTGTGC	NA	MODIFIER	rs233105843	NA	chr7	49385882	49385882	TGTGTGTGC	T	het	intron_variant(MODIFIER|||c.247-12200_247-12193delGTGTGTGC|2371|Nav2|protein_coding|CODING|NM_001111016|4|1),intron_variant(MODIFIER|||c.430-12200_430-12193delGTGTGTGC|2432|Nav2|protein_coding|CODING|NM_175272|3|1)
chr7	49035683	49035683	intron_variant	Nav2	protein_coding	NM_175272:c.430-12147_430-12146delTG	NA	MODIFIER	rs387363741	NA	chr7	49385935	49385935	CTG	C	hom	intron_variant(MODIFIER|||c.247-12147_247-12146delTG|2371|Nav2|protein_coding|CODING|NM_001111016|4|1),intron_variant(MODIFIER|||c.430-12147_430-12146delTG|2432|Nav2|protein_coding|CODING|NM_175272|3|1)
chr7	49039711	49039711	intron_variant	Nav2	protein_coding	NM_175272:c.430-8119_430-8118insT	NA	MODIFIER	NA	NA	chr7	49389963	49389963	C	CT	hom	intron_variant(MODIFIER|||c.247-8119_247-8118insT|2371|Nav2|protein_coding|CODING|NM_001111016|4|1),intron_variant(MODIFIER|||c.430-8119_430-8118insT|2432|Nav2|protein_coding|CODING|NM_175272|3|1)
chr7	49040360	49040360	intron_variant	Nav2	protein_coding	NM_175272:c.430-7470_430-7459delTTTGTTTGTTTG	NA	MODIFIER	rs231511392	NA	chr7	49390612	49390612	TTTTGTTTGTTTG	T	hom	intron_variant(MODIFIER|||c.247-7470_247-7459delTTTGTTTGTTTG|2371|Nav2|protein_coding|CODING|NM_001111016|4|1),intron_variant(MODIFIER|||c.430-7470_430-7459delTTTGTTTGTTTG|2432|Nav2|protein_coding|CODING|NM_175272|3|1)
chr7	49040432	49040432	intron_variant	Nav2	protein_coding	NM_175272:c.430-7398_430-7397insTT	NA	MODIFIER	rs238536224	NA	chr7	49390684	49390684	A	ATT	hom	intron_variant(MODIFIER|||c.247-7398_247-7397insTT|2371|Nav2|protein_coding|CODING|NM_001111016|4|1),intron_variant(MODIFIER|||c.430-7398_430-7397insTT|2432|Nav2|protein_coding|CODING|NM_175272|3|1)
chr7	49040439	49040439	intron_variant	Nav2	protein_coding	NM_175272:c.430-7391_430-7390insTTTTTTTTTTTTT	NA	MODIFIER	NA	NA	chr7	49390691	49390691	G	GTTTTTTTTTTTTT	hom	intron_variant(MODIFIER|||c.247-7391_247-7390insTTTTTTTTTTTTT|2371|Nav2|protein_coding|CODING|NM_001111016|4|1),intron_variant(MODIFIER|||c.430-7391_430-7390insTTTTTTTTTTTTT|2432|Nav2|protein_coding|CODING|NM_175272|3|1)
chr7	49041934	49041934	intron_variant	Nav2	protein_coding	NM_175272:c.430-5896_430-5895delTA	NA	MODIFIER	rs260794082	NA	chr7	49392186	49392186	TTA	T	hom	intron_variant(MODIFIER|||c.247-5896_247-5895delTA|2371|Nav2|protein_coding|CODING|NM_001111016|4|1),intron_variant(MODIFIER|||c.430-5896_430-5895delTA|2432|Nav2|protein_coding|CODING|NM_175272|3|1)
chr7	49042193	49042193	intron_variant	Nav2	protein_coding	NM_175272:c.430-5637delT	NA	MODIFIER	rs219953769	NA	chr7	49392445	49392445	GT	G	hom	intron_variant(MODIFIER|||c.247-5637delT|2371|Nav2|protein_coding|CODING|NM_001111016|4|1),intron_variant(MODIFIER|||c.430-5637delT|2432|Nav2|protein_coding|CODING|NM_175272|3|1)
chr7	49043679	49043679	intron_variant	Nav2	protein_coding	NM_175272:c.430-4151delG	NA	MODIFIER	rs260423959	NA	chr7	49393931	49393931	AG	A	hom	intron_variant(MODIFIER|||c.247-4151delG|2371|Nav2|protein_coding|CODING|NM_001111016|4|1),intron_variant(MODIFIER|||c.430-4151delG|2432|Nav2|protein_coding|CODING|NM_175272|3|1)
chr7	49044177	49044177	intron_variant	Nav2	protein_coding	NM_175272:c.430-3653delA	NA	MODIFIER	rs214803413	NA	chr7	49394429	49394429	TA	T	hom	intron_variant(MODIFIER|||c.247-3653delA|2371|Nav2|protein_coding|CODING|NM_001111016|4|1),intron_variant(MODIFIER|||c.430-3653delA|2432|Nav2|protein_coding|CODING|NM_175272|3|1)
chr7	49044420	49044420	intron_variant	Nav2	protein_coding	NM_175272:c.430-3410_430-3409insTCTCTCTCTCTCTC	NA	MODIFIER	NA	NA	chr7	49394672	49394672	A	ATCTCTCTCTCTCTC	hom	intron_variant(MODIFIER|||c.247-3410_247-3409insTCTCTCTCTCTCTC|2371|Nav2|protein_coding|CODING|NM_001111016|4|1),intron_variant(MODIFIER|||c.430-3410_430-3409insTCTCTCTCTCTCTC|2432|Nav2|protein_coding|CODING|NM_175272|3|1)
chr7	49044604	49044604	intron_variant	Nav2	protein_coding	NM_175272:c.430-3226delT	NA	MODIFIER	NA	NA	chr7	49394856	49394856	CT	C	hom	intron_variant(MODIFIER|||c.247-3226delT|2371|Nav2|protein_coding|CODING|NM_001111016|4|1),intron_variant(MODIFIER|||c.430-3226delT|2432|Nav2|protein_coding|CODING|NM_175272|3|1)
chr7	49045861	49045861	intron_variant	Nav2	protein_coding	NM_175272:c.430-1969_430-1964delGTGTGT	NA	MODIFIER	NA	NA	chr7	49396113	49396113	AGTGTGT	A	hom	intron_variant(MODIFIER|||c.247-1969_247-1964delGTGTGT|2371|Nav2|protein_coding|CODING|NM_001111016|4|1),intron_variant(MODIFIER|||c.430-1969_430-1964delGTGTGT|2432|Nav2|protein_coding|CODING|NM_175272|3|1)
chr7	49048563	49048563	intron_variant	Nav2	protein_coding	NM_175272:c.502+661_502+662delAA	NA	MODIFIER	NA	NA	chr7	49398815	49398815	CAA	C	hom	intron_variant(MODIFIER|||c.319+661_319+662delAA|2371|Nav2|protein_coding|CODING|NM_001111016|5|1),intron_variant(MODIFIER|||c.502+661_502+662delAA|2432|Nav2|protein_coding|CODING|NM_175272|4|1)
chr7	49048570	49048570	intron_variant	Nav2	protein_coding	NM_175272:c.502+668_502+676delCTCTCTCTC	NA	MODIFIER	NA	NA	chr7	49398822	49398822	TCTCTCTCTC	T	hom	intron_variant(MODIFIER|||c.319+668_319+676delCTCTCTCTC|2371|Nav2|protein_coding|CODING|NM_001111016|5|1),intron_variant(MODIFIER|||c.502+668_502+676delCTCTCTCTC|2432|Nav2|protein_coding|CODING|NM_175272|4|1)
chr7	49050160	49050160	intron_variant	Nav2	protein_coding	NM_175272:c.502+2258delC	NA	MODIFIER	NA	NA	chr7	49400412	49400412	AC	A	hom	intron_variant(MODIFIER|||c.319+2258delC|2371|Nav2|protein_coding|CODING|NM_001111016|5|1),intron_variant(MODIFIER|||c.502+2258delC|2432|Nav2|protein_coding|CODING|NM_175272|4|1)
chr7	49050261	49050261	intron_variant	Nav2	protein_coding	NM_175272:c.502+2359_502+2363delCAGGG	NA	MODIFIER	rs387342511	NA	chr7	49400513	49400513	CCAGGG	C	hom	intron_variant(MODIFIER|||c.319+2359_319+2363delCAGGG|2371|Nav2|protein_coding|CODING|NM_001111016|5|1),intron_variant(MODIFIER|||c.502+2359_502+2363delCAGGG|2432|Nav2|protein_coding|CODING|NM_175272|4|1)
chr7	49051327	49051327	intron_variant	Nav2	protein_coding	NM_175272:c.502+3425delC	NA	MODIFIER	rs216099474	NA	chr7	49401579	49401579	AC	A	hom	intron_variant(MODIFIER|||c.319+3425delC|2371|Nav2|protein_coding|CODING|NM_001111016|5|1),intron_variant(MODIFIER|||c.502+3425delC|2432|Nav2|protein_coding|CODING|NM_175272|4|1)
chr7	49051749	49051749	intron_variant	Nav2	protein_coding	NM_175272:c.502+3847_502+3851delAAAAA	NA	MODIFIER	NA	NA	chr7	49402001	49402001	CAAAAA	C	hom	intron_variant(MODIFIER|||c.319+3847_319+3851delAAAAA|2371|Nav2|protein_coding|CODING|NM_001111016|5|1),intron_variant(MODIFIER|||c.502+3847_502+3851delAAAAA|2432|Nav2|protein_coding|CODING|NM_175272|4|1)
chr7	49052510	49052510	intron_variant	Nav2	protein_coding	NM_175272:c.502+4608_502+4609insC	NA	MODIFIER	rs212251342	NA	chr7	49402762	49402762	T	TC	hom	intron_variant(MODIFIER|||c.319+4608_319+4609insC|2371|Nav2|protein_coding|CODING|NM_001111016|5|1),intron_variant(MODIFIER|||c.502+4608_502+4609insC|2432|Nav2|protein_coding|CODING|NM_175272|4|1)
chr7	49053063	49053063	intron_variant	Nav2	protein_coding	NM_175272:c.502+5161_502+5162insT	NA	MODIFIER	rs250736834	NA	chr7	49403315	49403315	G	GT	hom	intron_variant(MODIFIER|||c.319+5161_319+5162insT|2371|Nav2|protein_coding|CODING|NM_001111016|5|1),intron_variant(MODIFIER|||c.502+5161_502+5162insT|2432|Nav2|protein_coding|CODING|NM_175272|4|1)
chr7	49053212	49053212	intron_variant	Nav2	protein_coding	NM_175272:c.503-5168_503-5167delAA	NA	MODIFIER	rs387668481	NA	chr7	49403464	49403464	GAA	G	hom	intron_variant(MODIFIER|||c.320-5168_320-5167delAA|2371|Nav2|protein_coding|CODING|NM_001111016|5|1),intron_variant(MODIFIER|||c.503-5168_503-5167delAA|2432|Nav2|protein_coding|CODING|NM_175272|4|1)
chr7	49053914	49053914	intron_variant	Nav2	protein_coding	NM_175272:c.503-4466_503-4465insAC	NA	MODIFIER	NA	NA	chr7	49404166	49404166	G	GAC	hom	intron_variant(MODIFIER|||c.320-4466_320-4465insAC|2371|Nav2|protein_coding|CODING|NM_001111016|5|1),intron_variant(MODIFIER|||c.503-4466_503-4465insAC|2432|Nav2|protein_coding|CODING|NM_175272|4|1)
chr7	49054145	49054145	intron_variant	Nav2	protein_coding	NM_175272:c.503-4235_503-4226delAAAACAAAAC	NA	MODIFIER	rs214267210	NA	chr7	49404397	49404397	AAAAACAAAAC	A	hom	intron_variant(MODIFIER|||c.320-4235_320-4226delAAAACAAAAC|2371|Nav2|protein_coding|CODING|NM_001111016|5|1),intron_variant(MODIFIER|||c.503-4235_503-4226delAAAACAAAAC|2432|Nav2|protein_coding|CODING|NM_175272|4|1)
chr7	49056072	49056072	intron_variant	Nav2	protein_coding	NM_175272:c.503-2308delA	NA	MODIFIER	rs211821288	NA	chr7	49406324	49406324	GA	G	hom	intron_variant(MODIFIER|||c.320-2308delA|2371|Nav2|protein_coding|CODING|NM_001111016|5|1),intron_variant(MODIFIER|||c.503-2308delA|2432|Nav2|protein_coding|CODING|NM_175272|4|1)
chr7	49056447	49056447	intron_variant	Nav2	protein_coding	NM_175272:c.503-1933delA	NA	MODIFIER	rs239942145	NA	chr7	49406699	49406699	GA	G	hom	intron_variant(MODIFIER|||c.320-1933delA|2371|Nav2|protein_coding|CODING|NM_001111016|5|1),intron_variant(MODIFIER|||c.503-1933delA|2432|Nav2|protein_coding|CODING|NM_175272|4|1)
chr7	49058454	49058454	inframe_insertion	Nav2	protein_coding	NM_175272:p.Gln193_Gln194insGlnGlnGlnGlnGln/c.577_578insCAGCAACAGCAA	NA	MODERATE	rs250301556	NA	chr7	49408706	49408706	G	GCAGCAACAGCAA	hom	inframe_insertion(MODERATE||cag/CAGCAACAGCAAcag|p.Gln132_Gln133insGlnGlnGlnGlnGln/c.394_395insCAGCAACAGCAA|2371|Nav2|protein_coding|CODING|NM_001111016|6|1),inframe_insertion(MODERATE||cag/CAGCAACAGCAAcag|p.Gln193_Gln194insGlnGlnGlnGlnGln/c.577_578insCAGCAACAGCAA|2432|Nav2|protein_coding|CODING|NM_175272|5|1)
chr7	49059385	49059385	intron_variant	Nav2	protein_coding	NM_175272:c.776+732_776+733insAG	NA	MODIFIER	rs215908261	NA	chr7	49409637	49409637	A	AAG	hom	intron_variant(MODIFIER|||c.593+732_593+733insAG|2371|Nav2|protein_coding|CODING|NM_001111016|6|1),intron_variant(MODIFIER|||c.776+732_776+733insAG|2432|Nav2|protein_coding|CODING|NM_175272|5|1)
chr7	49059445	49059445	intron_variant	Nav2	protein_coding	NM_175272:c.776+792_776+793insGGAAAGGAAAGGGAAAGGGAAAGGGAAAG	NA	MODIFIER	NA	NA	chr7	49409697	49409697	A	AGGAAAGGAAAGGGAAAGGGAAAGGGAAAG	hom	intron_variant(MODIFIER|||c.593+792_593+793insGGAAAGGAAAGGGAAAGGGAAAGGGAAAG|2371|Nav2|protein_coding|CODING|NM_001111016|6|1),intron_variant(MODIFIER|||c.776+792_776+793insGGAAAGGAAAGGGAAAGGGAAAGGGAAAG|2432|Nav2|protein_coding|CODING|NM_175272|5|1)
chr7	49061156	49061156	intron_variant	Nav2	protein_coding	NM_175272:c.776+2503delA	NA	MODIFIER	rs387183903	NA	chr7	49411408	49411408	TA	T	hom	intron_variant(MODIFIER|||c.593+2503delA|2371|Nav2|protein_coding|CODING|NM_001111016|6|1),intron_variant(MODIFIER|||c.776+2503delA|2432|Nav2|protein_coding|CODING|NM_175272|5|1)
chr7	49063772	49063772	intron_variant	Nav2	protein_coding	NM_175272:c.776+5119delC	NA	MODIFIER	rs261118044	NA	chr7	49414024	49414024	TC	T	hom	intron_variant(MODIFIER|||c.593+5119delC|2371|Nav2|protein_coding|CODING|NM_001111016|6|1),intron_variant(MODIFIER|||c.776+5119delC|2432|Nav2|protein_coding|CODING|NM_175272|5|1)
chr7	49063897	49063897	intron_variant	Nav2	protein_coding	NM_175272:c.776+5244_776+5245insGAA	NA	MODIFIER	rs236983430	NA	chr7	49414149	49414149	T	TGAA	hom	intron_variant(MODIFIER|||c.593+5244_593+5245insGAA|2371|Nav2|protein_coding|CODING|NM_001111016|6|1),intron_variant(MODIFIER|||c.776+5244_776+5245insGAA|2432|Nav2|protein_coding|CODING|NM_175272|5|1)
chr7	49065145	49065145	intron_variant	Nav2	protein_coding	NM_175272:c.777-4776_777-4775delTA	NA	MODIFIER	NA	NA	chr7	49415397	49415397	TTA	T	hom	intron_variant(MODIFIER|||c.594-4776_594-4775delTA|2371|Nav2|protein_coding|CODING|NM_001111016|6|1),intron_variant(MODIFIER|||c.777-4776_777-4775delTA|2432|Nav2|protein_coding|CODING|NM_175272|5|1)
chr7	49065158	49065158	intron_variant	Nav2	protein_coding	NM_175272:c.777-4763_777-4743delACACACACACACACACACACA	NA	MODIFIER	NA	NA	chr7	49415410	49415410	CACACACACACACACACACACA	C	hom	intron_variant(MODIFIER|||c.594-4763_594-4743delACACACACACACACACACACA|2371|Nav2|protein_coding|CODING|NM_001111016|6|1),intron_variant(MODIFIER|||c.777-4763_777-4743delACACACACACACACACACACA|2432|Nav2|protein_coding|CODING|NM_175272|5|1)
chr7	49066771	49066771	intron_variant	Nav2	protein_coding	NM_175272:c.777-3150_777-3147delACAT	NA	MODIFIER	rs249718809	NA	chr7	49417023	49417023	AACAT	A	hom	intron_variant(MODIFIER|||c.594-3150_594-3147delACAT|2371|Nav2|protein_coding|CODING|NM_001111016|6|1),intron_variant(MODIFIER|||c.777-3150_777-3147delACAT|2432|Nav2|protein_coding|CODING|NM_175272|5|1)
chr7	49067049	49067049	intron_variant	Nav2	protein_coding	NM_175272:c.777-2872_777-2871insCCCACCCCCACT	NA	MODIFIER	NA	NA	chr7	49417301	49417301	C	CCCCACCCCCACT	hom	intron_variant(MODIFIER|||c.594-2872_594-2871insCCCACCCCCACT|2371|Nav2|protein_coding|CODING|NM_001111016|6|1),intron_variant(MODIFIER|||c.777-2872_777-2871insCCCACCCCCACT|2432|Nav2|protein_coding|CODING|NM_175272|5|1)
chr7	49067059	49067059	intron_variant	Nav2	protein_coding	NM_175272:c.777-2862_777-2861insCTCCCCCCCCCC	NA	MODIFIER	NA	NA	chr7	49417311	49417311	A	ACTCCCCCCCCCC	het	intron_variant(MODIFIER|||c.594-2862_594-2861insCTCCCCCCCCCC|2371|Nav2|protein_coding|CODING|NM_001111016|6|1),intron_variant(MODIFIER|||c.777-2862_777-2861insCTCCCCCCCCCC|2432|Nav2|protein_coding|CODING|NM_175272|5|1)
chr7	49067642	49067642	intron_variant	Nav2	protein_coding	NM_175272:c.777-2279_777-2278insAAAAAAAAAAAAAAA	NA	MODIFIER	NA	NA	chr7	49417894	49417894	G	GAAAAAAAAAAAAAAA	hom	intron_variant(MODIFIER|||c.594-2279_594-2278insAAAAAAAAAAAAAAA|2371|Nav2|protein_coding|CODING|NM_001111016|6|1),intron_variant(MODIFIER|||c.777-2279_777-2278insAAAAAAAAAAAAAAA|2432|Nav2|protein_coding|CODING|NM_175272|5|1)
chr7	49071650	49071650	intron_variant	Nav2	protein_coding	NM_175272:c.943+1563_943+1574delACTTTCCGCAGT	NA	MODIFIER	rs249964435	NA	chr7	49421902	49421902	AACTTTCCGCAGT	A	hom	intron_variant(MODIFIER|||c.760+1563_760+1574delACTTTCCGCAGT|2371|Nav2|protein_coding|CODING|NM_001111016|7|1),intron_variant(MODIFIER|||c.943+1563_943+1574delACTTTCCGCAGT|2432|Nav2|protein_coding|CODING|NM_175272|6|1)
chr7	49072671	49072671	intron_variant	Nav2	protein_coding	NM_175272:c.943+2584delA	NA	MODIFIER	rs386882030	NA	chr7	49422923	49422923	TA	T	hom	intron_variant(MODIFIER|||c.760+2584delA|2371|Nav2|protein_coding|CODING|NM_001111016|7|1),intron_variant(MODIFIER|||c.943+2584delA|2432|Nav2|protein_coding|CODING|NM_175272|6|1)
chr7	49073773	49073773	intron_variant	Nav2	protein_coding	NM_175272:c.943+3686_943+3687delCA	NA	MODIFIER	rs236976142	NA	chr7	49424025	49424025	CCA	C	hom	intron_variant(MODIFIER|||c.760+3686_760+3687delCA|2371|Nav2|protein_coding|CODING|NM_001111016|7|1),intron_variant(MODIFIER|||c.943+3686_943+3687delCA|2432|Nav2|protein_coding|CODING|NM_175272|6|1)
chr7	49074138	49074138	intron_variant	Nav2	protein_coding	NM_175272:c.943+4051delT	NA	MODIFIER	rs253922157	NA	chr7	49424390	49424390	CT	C	hom	intron_variant(MODIFIER|||c.760+4051delT|2371|Nav2|protein_coding|CODING|NM_001111016|7|1),intron_variant(MODIFIER|||c.943+4051delT|2432|Nav2|protein_coding|CODING|NM_175272|6|1)
chr7	49074901	49074901	intron_variant	Nav2	protein_coding	NM_175272:c.943+4814_943+4815insGTAAAAGACAATGAGCCTG	NA	MODIFIER	NA	NA	chr7	49425153	49425153	T	TGTAAAAGACAATGAGCCTG	hom	intron_variant(MODIFIER|||c.760+4814_760+4815insGTAAAAGACAATGAGCCTG|2371|Nav2|protein_coding|CODING|NM_001111016|7|1),intron_variant(MODIFIER|||c.943+4814_943+4815insGTAAAAGACAATGAGCCTG|2432|Nav2|protein_coding|CODING|NM_175272|6|1)
chr7	49076084	49076084	intron_variant	Nav2	protein_coding	NM_175272:c.943+5997delT	NA	MODIFIER	rs251536927	NA	chr7	49426336	49426336	AT	A	hom	intron_variant(MODIFIER|||c.760+5997delT|2371|Nav2|protein_coding|CODING|NM_001111016|7|1),intron_variant(MODIFIER|||c.943+5997delT|2432|Nav2|protein_coding|CODING|NM_175272|6|1)
chr7	49077470	49077470	intron_variant	Nav2	protein_coding	NM_175272:c.943+7383_943+7386delCATC	NA	MODIFIER	rs387513875	NA	chr7	49427722	49427722	GCATC	G	hom	intron_variant(MODIFIER|||c.760+7383_760+7386delCATC|2371|Nav2|protein_coding|CODING|NM_001111016|7|1),intron_variant(MODIFIER|||c.943+7383_943+7386delCATC|2432|Nav2|protein_coding|CODING|NM_175272|6|1)
chr7	49079584	49079584	intron_variant	Nav2	protein_coding	NM_175272:c.943+9497_943+9498insAA	NA	MODIFIER	NA	NA	chr7	49429836	49429836	T	TAA	hom	intron_variant(MODIFIER|||c.760+9497_760+9498insAA|2371|Nav2|protein_coding|CODING|NM_001111016|7|1),intron_variant(MODIFIER|||c.943+9497_943+9498insAA|2432|Nav2|protein_coding|CODING|NM_175272|6|1)
chr7	49079870	49079870	intron_variant	Nav2	protein_coding	NM_175272:c.943+9783_943+9784insTGTG	NA	MODIFIER	NA	NA	chr7	49430122	49430122	A	ATGTG	hom	intron_variant(MODIFIER|||c.760+9783_760+9784insTGTG|2371|Nav2|protein_coding|CODING|NM_001111016|7|1),intron_variant(MODIFIER|||c.943+9783_943+9784insTGTG|2432|Nav2|protein_coding|CODING|NM_175272|6|1)
chr7	49084117	49084117	intron_variant	Nav2	protein_coding	NM_175272:c.943+14030_943+14031delTC	NA	MODIFIER	rs226768013	NA	chr7	49434369	49434369	GTC	G	hom	intron_variant(MODIFIER|||c.760+14030_760+14031delTC|2371|Nav2|protein_coding|CODING|NM_001111016|7|1),intron_variant(MODIFIER|||c.943+14030_943+14031delTC|2432|Nav2|protein_coding|CODING|NM_175272|6|1)
chr7	49085047	49085047	intron_variant	Nav2	protein_coding	NM_175272:c.943+14960_943+14961delTG	NA	MODIFIER	rs259472175	NA	chr7	49435299	49435299	TTG	T	hom	intron_variant(MODIFIER|||c.760+14960_760+14961delTG|2371|Nav2|protein_coding|CODING|NM_001111016|7|1),intron_variant(MODIFIER|||c.943+14960_943+14961delTG|2432|Nav2|protein_coding|CODING|NM_175272|6|1)
chr7	49085255	49085255	intron_variant	Nav2	protein_coding	NM_175272:c.943+15168_943+15179delATGTATGTATGT	NA	MODIFIER	rs248877023	NA	chr7	49435507	49435507	CATGTATGTATGT	C	hom	intron_variant(MODIFIER|||c.760+15168_760+15179delATGTATGTATGT|2371|Nav2|protein_coding|CODING|NM_001111016|7|1),intron_variant(MODIFIER|||c.943+15168_943+15179delATGTATGTATGT|2432|Nav2|protein_coding|CODING|NM_175272|6|1)
chr7	49087500	49087500	intron_variant	Nav2	protein_coding	NM_175272:c.944-14646delT	NA	MODIFIER	rs258989060	NA	chr7	49437752	49437752	AT	A	hom	intron_variant(MODIFIER|||c.761-14646delT|2371|Nav2|protein_coding|CODING|NM_001111016|7|1),intron_variant(MODIFIER|||c.944-14646delT|2432|Nav2|protein_coding|CODING|NM_175272|6|1)
chr7	49087903	49087903	intron_variant	Nav2	protein_coding	NM_175272:c.944-14243_944-14236delGCTGGACA	NA	MODIFIER	rs215434916	NA	chr7	49438155	49438155	GGCTGGACA	G	hom	intron_variant(MODIFIER|||c.761-14243_761-14236delGCTGGACA|2371|Nav2|protein_coding|CODING|NM_001111016|7|1),intron_variant(MODIFIER|||c.944-14243_944-14236delGCTGGACA|2432|Nav2|protein_coding|CODING|NM_175272|6|1)
chr7	49088156	49088156	intron_variant	Nav2	protein_coding	NM_175272:c.944-13990delT	NA	MODIFIER	NA	NA	chr7	49438408	49438408	AT	A	hom	intron_variant(MODIFIER|||c.761-13990delT|2371|Nav2|protein_coding|CODING|NM_001111016|7|1),intron_variant(MODIFIER|||c.944-13990delT|2432|Nav2|protein_coding|CODING|NM_175272|6|1)
chr7	49089379	49089379	intron_variant	Nav2	protein_coding	NM_175272:c.944-12767_944-12766insG	NA	MODIFIER	NA	NA	chr7	49439631	49439631	C	CG	hom	intron_variant(MODIFIER|||c.761-12767_761-12766insG|2371|Nav2|protein_coding|CODING|NM_001111016|7|1),intron_variant(MODIFIER|||c.944-12767_944-12766insG|2432|Nav2|protein_coding|CODING|NM_175272|6|1)
chr7	49089599	49089599	intron_variant	Nav2	protein_coding	NM_175272:c.944-12547_944-12546insG	NA	MODIFIER	rs255495177	NA	chr7	49439851	49439851	C	CG	hom	intron_variant(MODIFIER|||c.761-12547_761-12546insG|2371|Nav2|protein_coding|CODING|NM_001111016|7|1),intron_variant(MODIFIER|||c.944-12547_944-12546insG|2432|Nav2|protein_coding|CODING|NM_175272|6|1)
chr7	49090950	49090950	intron_variant	Nav2	protein_coding	NM_175272:c.944-11196_944-11183delTGTGTGTGTGTGTA	NA	MODIFIER	rs221495717	NA	chr7	49441202	49441202	GTGTGTGTGTGTGTA	G	hom	intron_variant(MODIFIER|||c.761-11196_761-11183delTGTGTGTGTGTGTA|2371|Nav2|protein_coding|CODING|NM_001111016|7|1),intron_variant(MODIFIER|||c.944-11196_944-11183delTGTGTGTGTGTGTA|2432|Nav2|protein_coding|CODING|NM_175272|6|1)
chr7	49092171	49092171	intron_variant	Nav2	protein_coding	NM_175272:c.944-9975_944-9974insT	NA	MODIFIER	rs232192757	NA	chr7	49442423	49442423	C	CT	hom	intron_variant(MODIFIER|||c.761-9975_761-9974insT|2371|Nav2|protein_coding|CODING|NM_001111016|7|1),intron_variant(MODIFIER|||c.944-9975_944-9974insT|2432|Nav2|protein_coding|CODING|NM_175272|6|1)
chr7	49092454	49092454	intron_variant	Nav2	protein_coding	NM_175272:c.944-9692delT	NA	MODIFIER	rs213659163	NA	chr7	49442706	49442706	GT	G	hom	intron_variant(MODIFIER|||c.761-9692delT|2371|Nav2|protein_coding|CODING|NM_001111016|7|1),intron_variant(MODIFIER|||c.944-9692delT|2432|Nav2|protein_coding|CODING|NM_175272|6|1)
chr7	49094105	49094105	intron_variant	Nav2	protein_coding	NM_175272:c.944-8041_944-8040insCAAGTACTCCTCCTCCTC	NA	MODIFIER	NA	NA	chr7	49444357	49444357	A	ACAAGTACTCCTCCTCCTC	hom	intron_variant(MODIFIER|||c.761-8041_761-8040insCAAGTACTCCTCCTCCTC|2371|Nav2|protein_coding|CODING|NM_001111016|7|1),intron_variant(MODIFIER|||c.944-8041_944-8040insCAAGTACTCCTCCTCCTC|2432|Nav2|protein_coding|CODING|NM_175272|6|1)
chr7	49094612	49094612	intron_variant	Nav2	protein_coding	NM_175272:c.944-7534_944-7532delAAA	NA	MODIFIER	NA	NA	chr7	49444864	49444864	TAAA	T	hom	intron_variant(MODIFIER|||c.761-7534_761-7532delAAA|2371|Nav2|protein_coding|CODING|NM_001111016|7|1),intron_variant(MODIFIER|||c.944-7534_944-7532delAAA|2432|Nav2|protein_coding|CODING|NM_175272|6|1)
chr7	49095081	49095081	intron_variant	Nav2	protein_coding	NM_175272:c.944-7065_944-7064insACACAT	NA	MODIFIER	rs241003300	NA	chr7	49445333	49445333	C	CACACAT	het	intron_variant(MODIFIER|||c.761-7065_761-7064insACACAT|2371|Nav2|protein_coding|CODING|NM_001111016|7|1),intron_variant(MODIFIER|||c.944-7065_944-7064insACACAT|2432|Nav2|protein_coding|CODING|NM_175272|6|1)
chr7	49095129	49095129	intron_variant	Nav2	protein_coding	NM_175272:c.944-7017_944-7016insACACACATACAT	NA	MODIFIER	rs215876315	NA	chr7	49445381	49445381	C	CACACACATACAT	hom	intron_variant(MODIFIER|||c.761-7017_761-7016insACACACATACAT|2371|Nav2|protein_coding|CODING|NM_001111016|7|1),intron_variant(MODIFIER|||c.944-7017_944-7016insACACACATACAT|2432|Nav2|protein_coding|CODING|NM_175272|6|1)
chr7	49095722	49095722	intron_variant	Nav2	protein_coding	NM_175272:c.944-6424_944-6382delTATTTTGTGTGTGTGTGTGTGTGTGTGTGTGTGTGTGTGTGTT	NA	MODIFIER	NA	NA	chr7	49445974	49445974	ATATTTTGTGTGTGTGTGTGTGTGTGTGTGTGTGTGTGTGTGTT	A	hom	intron_variant(MODIFIER|||c.761-6424_761-6382delTATTTTGTGTGTGTGTGTGTGTGTGTGTGTGTGTGTGTGTGTT|2371|Nav2|protein_coding|CODING|NM_001111016|7|1),intron_variant(MODIFIER|||c.944-6424_944-6382delTATTTTGTGTGTGTGTGTGTGTGTGTGTGTGTGTGTGTGTGTT|2432|Nav2|protein_coding|CODING|NM_175272|6|1)
chr7	49095770	49095770	intron_variant	Nav2	protein_coding	NM_175272:c.944-6376delG	NA	MODIFIER	NA	NA	chr7	49446022	49446022	TG	T	hom	intron_variant(MODIFIER|||c.761-6376delG|2371|Nav2|protein_coding|CODING|NM_001111016|7|1),intron_variant(MODIFIER|||c.944-6376delG|2432|Nav2|protein_coding|CODING|NM_175272|6|1)
chr7	49095776	49095776	intron_variant	Nav2	protein_coding	NM_175272:c.944-6370_944-6365delGTGTAC	NA	MODIFIER	NA	NA	chr7	49446028	49446028	TGTGTAC	T	hom	intron_variant(MODIFIER|||c.761-6370_761-6365delGTGTAC|2371|Nav2|protein_coding|CODING|NM_001111016|7|1),intron_variant(MODIFIER|||c.944-6370_944-6365delGTGTAC|2432|Nav2|protein_coding|CODING|NM_175272|6|1)
chr7	49095798	49095798	intron_variant	Nav2	protein_coding	NM_175272:c.944-6348_944-6337delGTGTGTGTGTGT	NA	MODIFIER	NA	NA	chr7	49446050	49446050	CGTGTGTGTGTGT	C	hom	intron_variant(MODIFIER|||c.761-6348_761-6337delGTGTGTGTGTGT|2371|Nav2|protein_coding|CODING|NM_001111016|7|1),intron_variant(MODIFIER|||c.944-6348_944-6337delGTGTGTGTGTGT|2432|Nav2|protein_coding|CODING|NM_175272|6|1)
chr7	49096013	49096013	intron_variant	Nav2	protein_coding	NM_175272:c.944-6133_944-6132insA	NA	MODIFIER	rs211951390	NA	chr7	49446265	49446265	G	GA	hom	intron_variant(MODIFIER|||c.761-6133_761-6132insA|2371|Nav2|protein_coding|CODING|NM_001111016|7|1),intron_variant(MODIFIER|||c.944-6133_944-6132insA|2432|Nav2|protein_coding|CODING|NM_175272|6|1)
chr7	49096483	49096483	intron_variant	Nav2	protein_coding	NM_175272:c.944-5663_944-5662insTGG	NA	MODIFIER	NA	NA	chr7	49446735	49446735	A	ATGG	hom	intron_variant(MODIFIER|||c.761-5663_761-5662insTGG|2371|Nav2|protein_coding|CODING|NM_001111016|7|1),intron_variant(MODIFIER|||c.944-5663_944-5662insTGG|2432|Nav2|protein_coding|CODING|NM_175272|6|1)
chr7	49097260	49097260	intron_variant	Nav2	protein_coding	NM_175272:c.944-4886_944-4885insGTGTGTGTGTGTGT	NA	MODIFIER	NA	NA	chr7	49447512	49447512	C	CGTGTGTGTGTGTGT	hom	intron_variant(MODIFIER|||c.761-4886_761-4885insGTGTGTGTGTGTGT|2371|Nav2|protein_coding|CODING|NM_001111016|7|1),intron_variant(MODIFIER|||c.944-4886_944-4885insGTGTGTGTGTGTGT|2432|Nav2|protein_coding|CODING|NM_175272|6|1)
chr7	49097711	49097711	intron_variant	Nav2	protein_coding	NM_175272:c.944-4435_944-4434insACAA	NA	MODIFIER	rs223164955	NA	chr7	49447963	49447963	G	GACAA	hom	intron_variant(MODIFIER|||c.761-4435_761-4434insACAA|2371|Nav2|protein_coding|CODING|NM_001111016|7|1),intron_variant(MODIFIER|||c.944-4435_944-4434insACAA|2432|Nav2|protein_coding|CODING|NM_175272|6|1)
chr7	49097921	49097921	intron_variant	Nav2	protein_coding	NM_175272:c.944-4225_944-4224insCACACACACA	NA	MODIFIER	NA	NA	chr7	49448173	49448173	G	GCACACACACA	hom	intron_variant(MODIFIER|||c.761-4225_761-4224insCACACACACA|2371|Nav2|protein_coding|CODING|NM_001111016|7|1),intron_variant(MODIFIER|||c.944-4225_944-4224insCACACACACA|2432|Nav2|protein_coding|CODING|NM_175272|6|1)
chr7	49098215	49098215	intron_variant	Nav2	protein_coding	NM_175272:c.944-3931_944-3930insA	NA	MODIFIER	rs242839554	NA	chr7	49448467	49448467	T	TA	hom	intron_variant(MODIFIER|||c.761-3931_761-3930insA|2371|Nav2|protein_coding|CODING|NM_001111016|7|1),intron_variant(MODIFIER|||c.944-3931_944-3930insA|2432|Nav2|protein_coding|CODING|NM_175272|6|1)
chr7	49098223	49098223	intron_variant	Nav2	protein_coding	NM_175272:c.944-3923_944-3922insTTT	NA	MODIFIER	NA	NA	chr7	49448475	49448475	A	ATTT	hom	intron_variant(MODIFIER|||c.761-3923_761-3922insTTT|2371|Nav2|protein_coding|CODING|NM_001111016|7|1),intron_variant(MODIFIER|||c.944-3923_944-3922insTTT|2432|Nav2|protein_coding|CODING|NM_175272|6|1)
chr7	49099195	49099195	intron_variant	Nav2	protein_coding	NM_175272:c.944-2951_944-2950insGT	NA	MODIFIER	rs239558970	NA	chr7	49449447	49449447	G	GGT	hom	intron_variant(MODIFIER|||c.761-2951_761-2950insGT|2371|Nav2|protein_coding|CODING|NM_001111016|7|1),intron_variant(MODIFIER|||c.944-2951_944-2950insGT|2432|Nav2|protein_coding|CODING|NM_175272|6|1)
chr7	49099358	49099358	intron_variant	Nav2	protein_coding	NM_175272:c.944-2788_944-2785delTGGA	NA	MODIFIER	rs230338570	NA	chr7	49449610	49449610	GTGGA	G	hom	intron_variant(MODIFIER|||c.761-2788_761-2785delTGGA|2371|Nav2|protein_coding|CODING|NM_001111016|7|1),intron_variant(MODIFIER|||c.944-2788_944-2785delTGGA|2432|Nav2|protein_coding|CODING|NM_175272|6|1)
chr7	49099544	49099544	intron_variant	Nav2	protein_coding	NM_175272:c.944-2602_944-2601delAT	NA	MODIFIER	rs255151558	NA	chr7	49449796	49449796	CAT	C	hom	intron_variant(MODIFIER|||c.761-2602_761-2601delAT|2371|Nav2|protein_coding|CODING|NM_001111016|7|1),intron_variant(MODIFIER|||c.944-2602_944-2601delAT|2432|Nav2|protein_coding|CODING|NM_175272|6|1)
chr7	49100135	49100135	intron_variant	Nav2	protein_coding	NM_175272:c.944-2011_944-2010insC	NA	MODIFIER	rs222232571	NA	chr7	49450387	49450387	T	TC	hom	intron_variant(MODIFIER|||c.761-2011_761-2010insC|2371|Nav2|protein_coding|CODING|NM_001111016|7|1),intron_variant(MODIFIER|||c.944-2011_944-2010insC|2432|Nav2|protein_coding|CODING|NM_175272|6|1)
chr7	49101022	49101022	intron_variant	Nav2	protein_coding	NM_175272:c.944-1124_944-1123insGTGT	NA	MODIFIER	rs254116651	NA	chr7	49451274	49451274	A	AGTGT	het	intron_variant(MODIFIER|||c.761-1124_761-1123insGTGT|2371|Nav2|protein_coding|CODING|NM_001111016|7|1),intron_variant(MODIFIER|||c.944-1124_944-1123insGTGT|2432|Nav2|protein_coding|CODING|NM_175272|6|1)
chr7	49101526	49101526	intron_variant	Nav2	protein_coding	NM_175272:c.944-620_944-609delGGAAGGAAGGAG	NA	MODIFIER	NA	NA	chr7	49451778	49451778	AGGAAGGAAGGAG	A	hom	intron_variant(MODIFIER|||c.761-620_761-609delGGAAGGAAGGAG|2371|Nav2|protein_coding|CODING|NM_001111016|7|1),intron_variant(MODIFIER|||c.944-620_944-609delGGAAGGAAGGAG|2432|Nav2|protein_coding|CODING|NM_175272|6|1)
chr7	49105270	49105270	intron_variant	Nav2	protein_coding	NM_175272:c.2051+2017_2051+2024delAATAAATA	NA	MODIFIER	NA	NA	chr7	49455522	49455522	TAATAAATA	T	hom	intron_variant(MODIFIER|||c.1868+2017_1868+2024delAATAAATA|2371|Nav2|protein_coding|CODING|NM_001111016|8|1),intron_variant(MODIFIER|||c.2051+2017_2051+2024delAATAAATA|2432|Nav2|protein_coding|CODING|NM_175272|7|1)
chr7	49105320	49105320	intron_variant	Nav2	protein_coding	NM_175272:c.2051+2067delA	NA	MODIFIER	rs211779894	NA	chr7	49455572	49455572	TA	T	hom	intron_variant(MODIFIER|||c.1868+2067delA|2371|Nav2|protein_coding|CODING|NM_001111016|8|1),intron_variant(MODIFIER|||c.2051+2067delA|2432|Nav2|protein_coding|CODING|NM_175272|7|1)
chr7	49106249	49106249	intron_variant	Nav2	protein_coding	NM_175272:c.2052-1594delC	NA	MODIFIER	rs229384957	NA	chr7	49456501	49456501	TC	T	hom	intron_variant(MODIFIER|||c.1869-1594delC|2371|Nav2|protein_coding|CODING|NM_001111016|8|1),intron_variant(MODIFIER|||c.2052-1594delC|2432|Nav2|protein_coding|CODING|NM_175272|7|1)
chr7	49106631	49106631	intron_variant	Nav2	protein_coding	NM_175272:c.2052-1212_2052-1211insACACACACACATACACACACACACAG	NA	MODIFIER	NA	NA	chr7	49456883	49456883	C	CACACACACACATACACACACACACAG	hom	intron_variant(MODIFIER|||c.1869-1212_1869-1211insACACACACACATACACACACACACAG|2371|Nav2|protein_coding|CODING|NM_001111016|8|1),intron_variant(MODIFIER|||c.2052-1212_2052-1211insACACACACACATACACACACACACAG|2432|Nav2|protein_coding|CODING|NM_175272|7|1)
chr7	49106643	49106643	intron_variant	Nav2	protein_coding	NM_175272:c.2052-1200_2052-1199delGC	NA	MODIFIER	NA	NA	chr7	49456895	49456895	GGC	G	hom	intron_variant(MODIFIER|||c.1869-1200_1869-1199delGC|2371|Nav2|protein_coding|CODING|NM_001111016|8|1),intron_variant(MODIFIER|||c.2052-1200_2052-1199delGC|2432|Nav2|protein_coding|CODING|NM_175272|7|1)
chr7	49108412	49108412	intron_variant	Nav2	protein_coding	NM_175272:c.2164+457_2164+458insA	NA	MODIFIER	rs221446411	NA	chr7	49458664	49458664	T	TA	hom	intron_variant(MODIFIER|||c.1981+457_1981+458insA|2371|Nav2|protein_coding|CODING|NM_001111016|9|1),intron_variant(MODIFIER|||c.2164+457_2164+458insA|2432|Nav2|protein_coding|CODING|NM_175272|8|1)
chr7	49108567	49108567	intron_variant	Nav2	protein_coding	NM_175272:c.2164+612_2164+613insA	NA	MODIFIER	NA	NA	chr7	49458819	49458819	C	CA	hom	intron_variant(MODIFIER|||c.1981+612_1981+613insA|2371|Nav2|protein_coding|CODING|NM_001111016|9|1),intron_variant(MODIFIER|||c.2164+612_2164+613insA|2432|Nav2|protein_coding|CODING|NM_175272|8|1)
chr7	49108574	49108574	intron_variant	Nav2	protein_coding	NM_175272:c.2164+619_2164+620insAAAAAAA	NA	MODIFIER	NA	NA	chr7	49458826	49458826	C	CAAAAAAA	hom	intron_variant(MODIFIER|||c.1981+619_1981+620insAAAAAAA|2371|Nav2|protein_coding|CODING|NM_001111016|9|1),intron_variant(MODIFIER|||c.2164+619_2164+620insAAAAAAA|2432|Nav2|protein_coding|CODING|NM_175272|8|1)
chr7	49109378	49109378	intron_variant	Nav2	protein_coding	NM_175272:c.2164+1423_2164+1424insTGGTGGTGGTGGTT	NA	MODIFIER	rs217720733	NA	chr7	49459630	49459630	G	GTGGTGGTGGTGGTT	hom	intron_variant(MODIFIER|||c.1981+1423_1981+1424insTGGTGGTGGTGGTT|2371|Nav2|protein_coding|CODING|NM_001111016|9|1),intron_variant(MODIFIER|||c.2164+1423_2164+1424insTGGTGGTGGTGGTT|2432|Nav2|protein_coding|CODING|NM_175272|8|1)
chr7	49111382	49111382	intron_variant	Nav2	protein_coding	NM_175272:c.2165-277_2165-276insGTGTGT	NA	MODIFIER	NA	NA	chr7	49461634	49461634	C	CGTGTGT	hom	intron_variant(MODIFIER|||c.1982-277_1982-276insGTGTGT|2371|Nav2|protein_coding|CODING|NM_001111016|9|1),intron_variant(MODIFIER|||c.2165-277_2165-276insGTGTGT|2432|Nav2|protein_coding|CODING|NM_175272|8|1)
chr7	49112989	49112989	intron_variant	Nav2	protein_coding	NM_175272:c.2270+1225_2270+1226insAATAAATA	NA	MODIFIER	rs258342538	NA	chr7	49463241	49463241	T	TAATAAATA	hom	intron_variant(MODIFIER|||c.2087+1225_2087+1226insAATAAATA|2371|Nav2|protein_coding|CODING|NM_001111016|10|1),intron_variant(MODIFIER|||c.2270+1225_2270+1226insAATAAATA|2432|Nav2|protein_coding|CODING|NM_175272|9|1)
chr7	49113027	49113027	intron_variant	Nav2	protein_coding	NM_175272:c.2271-1260_2271-1259insAAAGAGAG	NA	MODIFIER	NA	NA	chr7	49463279	49463279	A	AAAAGAGAG	hom	intron_variant(MODIFIER|||c.2088-1260_2088-1259insAAAGAGAG|2371|Nav2|protein_coding|CODING|NM_001111016|10|1),intron_variant(MODIFIER|||c.2271-1260_2271-1259insAAAGAGAG|2432|Nav2|protein_coding|CODING|NM_175272|9|1)
chr7	49116267	49116267	intron_variant	Nav2	protein_coding	NM_175272:c.2660+1591_2660+1592insTAAATAAA	NA	MODIFIER	rs263461472	NA	chr7	49466519	49466519	G	GTAAATAAA	hom	intron_variant(MODIFIER|||c.2477+1591_2477+1592insTAAATAAA|2371|Nav2|protein_coding|CODING|NM_001111016|11|1),intron_variant(MODIFIER|||c.2660+1591_2660+1592insTAAATAAA|2432|Nav2|protein_coding|CODING|NM_175272|10|1)
chr7	49116436	49116436	intron_variant	Nav2	protein_coding	NM_175272:c.2660+1760_2660+1767delACATACAT	NA	MODIFIER	rs231907147	NA	chr7	49466688	49466688	AACATACAT	A	hom	intron_variant(MODIFIER|||c.2477+1760_2477+1767delACATACAT|2371|Nav2|protein_coding|CODING|NM_001111016|11|1),intron_variant(MODIFIER|||c.2660+1760_2660+1767delACATACAT|2432|Nav2|protein_coding|CODING|NM_175272|10|1)
chr7	49117235	49117235	intron_variant	Nav2	protein_coding	NM_175272:c.2660+2559_2660+2566delTCTCTCTT	NA	MODIFIER	rs264193134	NA	chr7	49467487	49467487	CTCTCTCTT	C	het	intron_variant(MODIFIER|||c.2477+2559_2477+2566delTCTCTCTT|2371|Nav2|protein_coding|CODING|NM_001111016|11|1),intron_variant(MODIFIER|||c.2660+2559_2660+2566delTCTCTCTT|2432|Nav2|protein_coding|CODING|NM_175272|10|1)
chr7	49117599	49117599	intron_variant	Nav2	protein_coding	NM_175272:c.2660+2923_2660+2934delACAGGCATATAC	NA	MODIFIER	rs227969112	NA	chr7	49467851	49467851	AACAGGCATATAC	A	hom	intron_variant(MODIFIER|||c.2477+2923_2477+2934delACAGGCATATAC|2371|Nav2|protein_coding|CODING|NM_001111016|11|1),intron_variant(MODIFIER|||c.2660+2923_2660+2934delACAGGCATATAC|2432|Nav2|protein_coding|CODING|NM_175272|10|1)
chr7	49118883	49118883	intron_variant	Nav2	protein_coding	NM_175272:c.2660+4207delA	NA	MODIFIER	rs249912197	NA	chr7	49469135	49469135	GA	G	hom	intron_variant(MODIFIER|||c.2477+4207delA|2371|Nav2|protein_coding|CODING|NM_001111016|11|1),intron_variant(MODIFIER|||c.2660+4207delA|2432|Nav2|protein_coding|CODING|NM_175272|10|1)
chr7	49119929	49119929	intron_variant	Nav2	protein_coding	NM_175272:c.2660+5253delA	NA	MODIFIER	rs221284706	NA	chr7	49470181	49470181	TA	T	hom	intron_variant(MODIFIER|||c.2477+5253delA|2371|Nav2|protein_coding|CODING|NM_001111016|11|1),intron_variant(MODIFIER|||c.2660+5253delA|2432|Nav2|protein_coding|CODING|NM_175272|10|1)
chr7	49119987	49119987	intron_variant	Nav2	protein_coding	NM_175272:c.2660+5311_2660+5319delTTATGTATG	NA	MODIFIER	rs230775939	NA	chr7	49470239	49470239	ATTATGTATG	A	hom	intron_variant(MODIFIER|||c.2477+5311_2477+5319delTTATGTATG|2371|Nav2|protein_coding|CODING|NM_001111016|11|1),intron_variant(MODIFIER|||c.2660+5311_2660+5319delTTATGTATG|2432|Nav2|protein_coding|CODING|NM_175272|10|1)
chr7	49120013	49120013	intron_variant	Nav2	protein_coding	NM_175272:c.2660+5337delG	NA	MODIFIER	rs245452685	NA	chr7	49470265	49470265	TG	T	hom	intron_variant(MODIFIER|||c.2477+5337delG|2371|Nav2|protein_coding|CODING|NM_001111016|11|1),intron_variant(MODIFIER|||c.2660+5337delG|2432|Nav2|protein_coding|CODING|NM_175272|10|1)
chr7	49121361	49121361	intron_variant	Nav2	protein_coding	NM_175272:c.2660+6685_2660+6686insTGGT	NA	MODIFIER	rs228510518	NA	chr7	49471613	49471613	C	CTGGT	hom	intron_variant(MODIFIER|||c.2477+6685_2477+6686insTGGT|2371|Nav2|protein_coding|CODING|NM_001111016|11|1),intron_variant(MODIFIER|||c.2660+6685_2660+6686insTGGT|2432|Nav2|protein_coding|CODING|NM_175272|10|1)
chr7	49121813	49121813	intron_variant	Nav2	protein_coding	NM_175272:c.2660+7137delC	NA	MODIFIER	rs229813351	NA	chr7	49472065	49472065	GC	G	hom	intron_variant(MODIFIER|||c.2477+7137delC|2371|Nav2|protein_coding|CODING|NM_001111016|11|1),intron_variant(MODIFIER|||c.2660+7137delC|2432|Nav2|protein_coding|CODING|NM_175272|10|1)
chr7	49123175	49123175	intron_variant	Nav2	protein_coding	NM_175272:c.2660+8499_2660+8500insC	NA	MODIFIER	rs211911602	NA	chr7	49473427	49473427	T	TC	hom	intron_variant(MODIFIER|||c.2477+8499_2477+8500insC|2371|Nav2|protein_coding|CODING|NM_001111016|11|1),intron_variant(MODIFIER|||c.2660+8499_2660+8500insC|2432|Nav2|protein_coding|CODING|NM_175272|10|1)
chr7	49123617	49123617	intron_variant	Nav2	protein_coding	NM_175272:c.2660+8941delC	NA	MODIFIER	rs214501006	NA	chr7	49473869	49473869	AC	A	hom	intron_variant(MODIFIER|||c.2477+8941delC|2371|Nav2|protein_coding|CODING|NM_001111016|11|1),intron_variant(MODIFIER|||c.2660+8941delC|2432|Nav2|protein_coding|CODING|NM_175272|10|1)
chr7	49123784	49123784	intron_variant	Nav2	protein_coding	NM_175272:c.2660+9108_2660+9109insAAAAA	NA	MODIFIER	rs242026973	NA	chr7	49474036	49474036	T	TAAAAA	hom	intron_variant(MODIFIER|||c.2477+9108_2477+9109insAAAAA|2371|Nav2|protein_coding|CODING|NM_001111016|11|1),intron_variant(MODIFIER|||c.2660+9108_2660+9109insAAAAA|2432|Nav2|protein_coding|CODING|NM_175272|10|1)
chr7	49124270	49124270	intron_variant	Nav2	protein_coding	NM_175272:c.2660+9594_2660+9595insCTT	NA	MODIFIER	rs250624600	NA	chr7	49474522	49474522	C	CCTT	hom	intron_variant(MODIFIER|||c.2477+9594_2477+9595insCTT|2371|Nav2|protein_coding|CODING|NM_001111016|11|1),intron_variant(MODIFIER|||c.2660+9594_2660+9595insCTT|2432|Nav2|protein_coding|CODING|NM_175272|10|1)
chr7	49124642	49124642	intron_variant	Nav2	protein_coding	NM_175272:c.2660+9966_2660+9967insA	NA	MODIFIER	rs251618104	NA	chr7	49474894	49474894	T	TA	hom	intron_variant(MODIFIER|||c.2477+9966_2477+9967insA|2371|Nav2|protein_coding|CODING|NM_001111016|11|1),intron_variant(MODIFIER|||c.2660+9966_2660+9967insA|2432|Nav2|protein_coding|CODING|NM_175272|10|1)
chr7	49125450	49125450	intron_variant	Nav2	protein_coding	NM_175272:c.2660+10774_2660+10775insGGTTG	NA	MODIFIER	rs262096288	NA	chr7	49475702	49475702	T	TGGTTG	hom	intron_variant(MODIFIER|||c.2477+10774_2477+10775insGGTTG|2371|Nav2|protein_coding|CODING|NM_001111016|11|1),intron_variant(MODIFIER|||c.2660+10774_2660+10775insGGTTG|2432|Nav2|protein_coding|CODING|NM_175272|10|1)
chr7	49125549	49125549	intron_variant	Nav2	protein_coding	NM_175272:c.2660+10873_2660+10874insCTTGGAG	NA	MODIFIER	rs222591806	NA	chr7	49475801	49475801	A	ACTTGGAG	hom	intron_variant(MODIFIER|||c.2477+10873_2477+10874insCTTGGAG|2371|Nav2|protein_coding|CODING|NM_001111016|11|1),intron_variant(MODIFIER|||c.2660+10873_2660+10874insCTTGGAG|2432|Nav2|protein_coding|CODING|NM_175272|10|1)
chr7	49125565	49125565	intron_variant	Nav2	protein_coding	NM_175272:c.2660+10889_2660+10890insTGCCTC	NA	MODIFIER	rs256792181	NA	chr7	49475817	49475817	T	TTGCCTC	hom	intron_variant(MODIFIER|||c.2477+10889_2477+10890insTGCCTC|2371|Nav2|protein_coding|CODING|NM_001111016|11|1),intron_variant(MODIFIER|||c.2660+10889_2660+10890insTGCCTC|2432|Nav2|protein_coding|CODING|NM_175272|10|1)
chr7	49126046	49126046	intron_variant	Nav2	protein_coding	NM_175272:c.2660+11370_2660+11371insACTT	NA	MODIFIER	rs251200211	NA	chr7	49476298	49476298	G	GACTT	hom	intron_variant(MODIFIER|||c.2477+11370_2477+11371insACTT|2371|Nav2|protein_coding|CODING|NM_001111016|11|1),intron_variant(MODIFIER|||c.2660+11370_2660+11371insACTT|2432|Nav2|protein_coding|CODING|NM_175272|10|1)
chr7	49126228	49126228	intron_variant	Nav2	protein_coding	NM_175272:c.2660+11552_2660+11553insCCTGAGGCATAACCTGCACTGCAGGCCCTGGGAAGACA	NA	MODIFIER	NA	NA	chr7	49476480	49476480	C	CCCTGAGGCATAACCTGCACTGCAGGCCCTGGGAAGACA	hom	intron_variant(MODIFIER|||c.2477+11552_2477+11553insCCTGAGGCATAACCTGCACTGCAGGCCCTGGGAAGACA|2371|Nav2|protein_coding|CODING|NM_001111016|11|1),intron_variant(MODIFIER|||c.2660+11552_2660+11553insCCTGAGGCATAACCTGCACTGCAGGCCCTGGGAAGACA|2432|Nav2|protein_coding|CODING|NM_175272|10|1)
chr7	49128226	49128226	intron_variant	Nav2	protein_coding	NM_175272:c.2661-12890_2661-12889insTGGTAAAG	NA	MODIFIER	NA	NA	chr7	49478478	49478478	C	CTGGTAAAG	hom	intron_variant(MODIFIER|||c.2478-12890_2478-12889insTGGTAAAG|2371|Nav2|protein_coding|CODING|NM_001111016|11|1),intron_variant(MODIFIER|||c.2661-12890_2661-12889insTGGTAAAG|2432|Nav2|protein_coding|CODING|NM_175272|10|1)
chr7	49128241	49128241	intron_variant	Nav2	protein_coding	NM_175272:c.2661-12875_2661-12872delTCCG	NA	MODIFIER	NA	NA	chr7	49478493	49478493	TTCCG	T	hom	intron_variant(MODIFIER|||c.2478-12875_2478-12872delTCCG|2371|Nav2|protein_coding|CODING|NM_001111016|11|1),intron_variant(MODIFIER|||c.2661-12875_2661-12872delTCCG|2432|Nav2|protein_coding|CODING|NM_175272|10|1)
chr7	49128493	49128493	intron_variant	Nav2	protein_coding	NM_175272:c.2661-12623_2661-12622delCC	NA	MODIFIER	NA	NA	chr7	49478745	49478745	ACC	A	hom	intron_variant(MODIFIER|||c.2478-12623_2478-12622delCC|2371|Nav2|protein_coding|CODING|NM_001111016|11|1),intron_variant(MODIFIER|||c.2661-12623_2661-12622delCC|2432|Nav2|protein_coding|CODING|NM_175272|10|1)
chr7	49129862	49129862	intron_variant	Nav2	protein_coding	NM_175272:c.2661-11254_2661-11253delTC	NA	MODIFIER	rs221234934	NA	chr7	49480114	49480114	TTC	T	hom	intron_variant(MODIFIER|||c.2478-11254_2478-11253delTC|2371|Nav2|protein_coding|CODING|NM_001111016|11|1),intron_variant(MODIFIER|||c.2661-11254_2661-11253delTC|2432|Nav2|protein_coding|CODING|NM_175272|10|1)
chr7	49130697	49130697	intron_variant	Nav2	protein_coding	NM_175272:c.2661-10419delA	NA	MODIFIER	rs240732696	NA	chr7	49480949	49480949	GA	G	hom	intron_variant(MODIFIER|||c.2478-10419delA|2371|Nav2|protein_coding|CODING|NM_001111016|11|1),intron_variant(MODIFIER|||c.2661-10419delA|2432|Nav2|protein_coding|CODING|NM_175272|10|1)
chr7	49131578	49131578	intron_variant	Nav2	protein_coding	NM_175272:c.2661-9538_2661-9537insACACAC	NA	MODIFIER	NA	NA	chr7	49481830	49481830	T	TACACAC	hom	intron_variant(MODIFIER|||c.2478-9538_2478-9537insACACAC|2371|Nav2|protein_coding|CODING|NM_001111016|11|1),intron_variant(MODIFIER|||c.2661-9538_2661-9537insACACAC|2432|Nav2|protein_coding|CODING|NM_175272|10|1)
chr7	49131671	49131671	intron_variant	Nav2	protein_coding	NM_175272:c.2661-9445_2661-9444insT	NA	MODIFIER	rs216380193	NA	chr7	49481923	49481923	A	AT	hom	intron_variant(MODIFIER|||c.2478-9445_2478-9444insT|2371|Nav2|protein_coding|CODING|NM_001111016|11|1),intron_variant(MODIFIER|||c.2661-9445_2661-9444insT|2432|Nav2|protein_coding|CODING|NM_175272|10|1)
chr7	49132238	49132238	intron_variant	Nav2	protein_coding	NM_175272:c.2661-8878delG	NA	MODIFIER	rs228725843	NA	chr7	49482490	49482490	AG	A	hom	intron_variant(MODIFIER|||c.2478-8878delG|2371|Nav2|protein_coding|CODING|NM_001111016|11|1),intron_variant(MODIFIER|||c.2661-8878delG|2432|Nav2|protein_coding|CODING|NM_175272|10|1)
chr7	49132847	49132847	intron_variant	Nav2	protein_coding	NM_175272:c.2661-8269_2661-8266delTATG	NA	MODIFIER	NA	NA	chr7	49483099	49483099	CTATG	C	hom	intron_variant(MODIFIER|||c.2478-8269_2478-8266delTATG|2371|Nav2|protein_coding|CODING|NM_001111016|11|1),intron_variant(MODIFIER|||c.2661-8269_2661-8266delTATG|2432|Nav2|protein_coding|CODING|NM_175272|10|1)
chr7	49132877	49132877	intron_variant	Nav2	protein_coding	NM_175272:c.2661-8239_2661-8232delTGAATGAG	NA	MODIFIER	NA	NA	chr7	49483129	49483129	ATGAATGAG	A	hom	intron_variant(MODIFIER|||c.2478-8239_2478-8232delTGAATGAG|2371|Nav2|protein_coding|CODING|NM_001111016|11|1),intron_variant(MODIFIER|||c.2661-8239_2661-8232delTGAATGAG|2432|Nav2|protein_coding|CODING|NM_175272|10|1)
chr7	49133466	49133466	intron_variant	Nav2	protein_coding	NM_175272:c.2661-7650_2661-7647delATCT	NA	MODIFIER	rs222108549	NA	chr7	49483718	49483718	CATCT	C	hom	intron_variant(MODIFIER|||c.2478-7650_2478-7647delATCT|2371|Nav2|protein_coding|CODING|NM_001111016|11|1),intron_variant(MODIFIER|||c.2661-7650_2661-7647delATCT|2432|Nav2|protein_coding|CODING|NM_175272|10|1)
chr7	49133851	49133851	intron_variant	Nav2	protein_coding	NM_175272:c.2661-7265delC	NA	MODIFIER	rs244075143	NA	chr7	49484103	49484103	AC	A	hom	intron_variant(MODIFIER|||c.2478-7265delC|2371|Nav2|protein_coding|CODING|NM_001111016|11|1),intron_variant(MODIFIER|||c.2661-7265delC|2432|Nav2|protein_coding|CODING|NM_175272|10|1)
chr7	49133931	49133931	intron_variant	Nav2	protein_coding	NM_175272:c.2661-7185delA	NA	MODIFIER	rs261061349	NA	chr7	49484183	49484183	CA	C	hom	intron_variant(MODIFIER|||c.2478-7185delA|2371|Nav2|protein_coding|CODING|NM_001111016|11|1),intron_variant(MODIFIER|||c.2661-7185delA|2432|Nav2|protein_coding|CODING|NM_175272|10|1)
chr7	49134307	49134307	intron_variant	Nav2	protein_coding	NM_175272:c.2661-6809_2661-6808insA	NA	MODIFIER	rs231534342	NA	chr7	49484559	49484559	C	CA	hom	intron_variant(MODIFIER|||c.2478-6809_2478-6808insA|2371|Nav2|protein_coding|CODING|NM_001111016|11|1),intron_variant(MODIFIER|||c.2661-6809_2661-6808insA|2432|Nav2|protein_coding|CODING|NM_175272|10|1)
chr7	49134317	49134317	intron_variant	Nav2	protein_coding	NM_175272:c.2661-6799_2661-6797delCTG	NA	MODIFIER	NA	NA	chr7	49484569	49484569	CCTG	C	hom	intron_variant(MODIFIER|||c.2478-6799_2478-6797delCTG|2371|Nav2|protein_coding|CODING|NM_001111016|11|1),intron_variant(MODIFIER|||c.2661-6799_2661-6797delCTG|2432|Nav2|protein_coding|CODING|NM_175272|10|1)
chr7	49134327	49134327	intron_variant	Nav2	protein_coding	NM_175272:c.2661-6789delC	NA	MODIFIER	NA	NA	chr7	49484579	49484579	GC	G	hom	intron_variant(MODIFIER|||c.2478-6789delC|2371|Nav2|protein_coding|CODING|NM_001111016|11|1),intron_variant(MODIFIER|||c.2661-6789delC|2432|Nav2|protein_coding|CODING|NM_175272|10|1)
chr7	49134802	49134802	intron_variant	Nav2	protein_coding	NM_175272:c.2661-6314_2661-6313insTGTGTGTGTGTGTGTGTGTGTG	NA	MODIFIER	NA	NA	chr7	49485054	49485054	T	TTGTGTGTGTGTGTGTGTGTGTG	hom	intron_variant(MODIFIER|||c.2478-6314_2478-6313insTGTGTGTGTGTGTGTGTGTGTG|2371|Nav2|protein_coding|CODING|NM_001111016|11|1),intron_variant(MODIFIER|||c.2661-6314_2661-6313insTGTGTGTGTGTGTGTGTGTGTG|2432|Nav2|protein_coding|CODING|NM_175272|10|1)
chr7	49135210	49135210	intron_variant	Nav2	protein_coding	NM_175272:c.2661-5906_2661-5905delTT	NA	MODIFIER	rs247522545	NA	chr7	49485462	49485462	GTT	G	hom	intron_variant(MODIFIER|||c.2478-5906_2478-5905delTT|2371|Nav2|protein_coding|CODING|NM_001111016|11|1),intron_variant(MODIFIER|||c.2661-5906_2661-5905delTT|2432|Nav2|protein_coding|CODING|NM_175272|10|1)
chr7	49135740	49135740	intron_variant	Nav2	protein_coding	NM_175272:c.2661-5376_2661-5360delGCCCGATGTGCTTTTCC	NA	MODIFIER	rs215500394	NA	chr7	49485992	49485992	GGCCCGATGTGCTTTTCC	G	hom	intron_variant(MODIFIER|||c.2478-5376_2478-5360delGCCCGATGTGCTTTTCC|2371|Nav2|protein_coding|CODING|NM_001111016|11|1),intron_variant(MODIFIER|||c.2661-5376_2661-5360delGCCCGATGTGCTTTTCC|2432|Nav2|protein_coding|CODING|NM_175272|10|1)
chr7	49136219	49136219	intron_variant	Nav2	protein_coding	NM_175272:c.2661-4897_2661-4888delAAACAAAACA	NA	MODIFIER	rs387637790	NA	chr7	49486471	49486471	GAAACAAAACA	G	hom	intron_variant(MODIFIER|||c.2478-4897_2478-4888delAAACAAAACA|2371|Nav2|protein_coding|CODING|NM_001111016|11|1),intron_variant(MODIFIER|||c.2661-4897_2661-4888delAAACAAAACA|2432|Nav2|protein_coding|CODING|NM_175272|10|1)
chr7	49136297	49136297	intron_variant	Nav2	protein_coding	NM_175272:c.2661-4819_2661-4808delAGGAAGGGAGGG	NA	MODIFIER	NA	NA	chr7	49486549	49486549	AAGGAAGGGAGGG	A	hom	intron_variant(MODIFIER|||c.2478-4819_2478-4808delAGGAAGGGAGGG|2371|Nav2|protein_coding|CODING|NM_001111016|11|1),intron_variant(MODIFIER|||c.2661-4819_2661-4808delAGGAAGGGAGGG|2432|Nav2|protein_coding|CODING|NM_175272|10|1)
chr7	49136583	49136583	intron_variant	Nav2	protein_coding	NM_175272:c.2661-4533_2661-4532insA	NA	MODIFIER	NA	NA	chr7	49486835	49486835	G	GA	hom	intron_variant(MODIFIER|||c.2478-4533_2478-4532insA|2371|Nav2|protein_coding|CODING|NM_001111016|11|1),intron_variant(MODIFIER|||c.2661-4533_2661-4532insA|2432|Nav2|protein_coding|CODING|NM_175272|10|1)
chr7	49136972	49136972	intron_variant	Nav2	protein_coding	NM_175272:c.2661-4144_2661-4143delAT	NA	MODIFIER	rs220836002	NA	chr7	49487224	49487224	CAT	C	hom	intron_variant(MODIFIER|||c.2478-4144_2478-4143delAT|2371|Nav2|protein_coding|CODING|NM_001111016|11|1),intron_variant(MODIFIER|||c.2661-4144_2661-4143delAT|2432|Nav2|protein_coding|CODING|NM_175272|10|1)
chr7	49137008	49137008	intron_variant	Nav2	protein_coding	NM_175272:c.2661-4108_2661-4081delAGATAGATAGATAGATAGATAGATAGAC	NA	MODIFIER	NA	NA	chr7	49487260	49487260	TAGATAGATAGATAGATAGATAGATAGAC	T	hom	intron_variant(MODIFIER|||c.2478-4108_2478-4081delAGATAGATAGATAGATAGATAGATAGAC|2371|Nav2|protein_coding|CODING|NM_001111016|11|1),intron_variant(MODIFIER|||c.2661-4108_2661-4081delAGATAGATAGATAGATAGATAGATAGAC|2432|Nav2|protein_coding|CODING|NM_175272|10|1)
chr7	49138261	49138261	intron_variant	Nav2	protein_coding	NM_175272:c.2661-2855_2661-2854insCACACACACACACACACACACACACACA	NA	MODIFIER	NA	NA	chr7	49488513	49488513	T	TCACACACACACACACACACACACACACA	hom	intron_variant(MODIFIER|||c.2478-2855_2478-2854insCACACACACACACACACACACACACACA|2371|Nav2|protein_coding|CODING|NM_001111016|11|1),intron_variant(MODIFIER|||c.2661-2855_2661-2854insCACACACACACACACACACACACACACA|2432|Nav2|protein_coding|CODING|NM_175272|10|1)
chr7	49138325	49138325	intron_variant	Nav2	protein_coding	NM_175272:c.2661-2791delC	NA	MODIFIER	rs223855098	NA	chr7	49488577	49488577	TC	T	hom	intron_variant(MODIFIER|||c.2478-2791delC|2371|Nav2|protein_coding|CODING|NM_001111016|11|1),intron_variant(MODIFIER|||c.2661-2791delC|2432|Nav2|protein_coding|CODING|NM_175272|10|1)
chr7	49138853	49138853	intron_variant	Nav2	protein_coding	NM_175272:c.2661-2263_2661-2257delAGGCAGA	NA	MODIFIER	NA	NA	chr7	49489105	49489105	CAGGCAGA	C	hom	intron_variant(MODIFIER|||c.2478-2263_2478-2257delAGGCAGA|2371|Nav2|protein_coding|CODING|NM_001111016|11|1),intron_variant(MODIFIER|||c.2661-2263_2661-2257delAGGCAGA|2432|Nav2|protein_coding|CODING|NM_175272|10|1)
chr7	49139430	49139430	intron_variant	Nav2	protein_coding	NM_175272:c.2661-1686_2661-1685insGTGTGTATGTA	NA	MODIFIER	rs222154423	NA	chr7	49489682	49489682	T	TGTGTGTATGTA	hom	intron_variant(MODIFIER|||c.2478-1686_2478-1685insGTGTGTATGTA|2371|Nav2|protein_coding|CODING|NM_001111016|11|1),intron_variant(MODIFIER|||c.2661-1686_2661-1685insGTGTGTATGTA|2432|Nav2|protein_coding|CODING|NM_175272|10|1)
chr7	49139913	49139913	intron_variant	Nav2	protein_coding	NM_175272:c.2661-1203_2661-1202insGTGTGTGTGTGT	NA	MODIFIER	NA	NA	chr7	49490165	49490165	A	AGTGTGTGTGTGT	hom	intron_variant(MODIFIER|||c.2478-1203_2478-1202insGTGTGTGTGTGT|2371|Nav2|protein_coding|CODING|NM_001111016|11|1),intron_variant(MODIFIER|||c.2661-1203_2661-1202insGTGTGTGTGTGT|2432|Nav2|protein_coding|CODING|NM_175272|10|1)
chr7	49140372	49140372	intron_variant	Nav2	protein_coding	NM_175272:c.2661-744_2661-743insG	NA	MODIFIER	rs240600547	NA	chr7	49490624	49490624	T	TG	hom	intron_variant(MODIFIER|||c.2478-744_2478-743insG|2371|Nav2|protein_coding|CODING|NM_001111016|11|1),intron_variant(MODIFIER|||c.2661-744_2661-743insG|2432|Nav2|protein_coding|CODING|NM_175272|10|1)
chr7	49141014	49141014	intron_variant	Nav2	protein_coding	NM_175272:c.2661-102delA	NA	MODIFIER	rs218231438	NA	chr7	49491266	49491266	CA	C	hom	intron_variant(MODIFIER|||c.2478-102delA|2371|Nav2|protein_coding|CODING|NM_001111016|11|1),intron_variant(MODIFIER|||c.2661-102delA|2432|Nav2|protein_coding|CODING|NM_175272|10|1)
chr7	49141588	49141588	intron_variant	Nav2	protein_coding	NM_175272:c.2783+350_2783+351insG	NA	MODIFIER	rs260669432	NA	chr7	49491840	49491840	T	TG	hom	intron_variant(MODIFIER|||c.2600+350_2600+351insG|2371|Nav2|protein_coding|CODING|NM_001111016|12|1),intron_variant(MODIFIER|||c.2783+350_2783+351insG|2432|Nav2|protein_coding|CODING|NM_175272|11|1)
chr7	49141765	49141765	intron_variant	Nav2	protein_coding	NM_175272:c.2783+527delG	NA	MODIFIER	rs212727877	NA	chr7	49492017	49492017	AG	A	hom	intron_variant(MODIFIER|||c.2600+527delG|2371|Nav2|protein_coding|CODING|NM_001111016|12|1),intron_variant(MODIFIER|||c.2783+527delG|2432|Nav2|protein_coding|CODING|NM_175272|11|1)
chr7	49142606	49142606	intron_variant	Nav2	protein_coding	NM_175272:c.2783+1368_2783+1369insT	NA	MODIFIER	rs237294240	NA	chr7	49492858	49492858	C	CT	hom	intron_variant(MODIFIER|||c.2600+1368_2600+1369insT|2371|Nav2|protein_coding|CODING|NM_001111016|12|1),intron_variant(MODIFIER|||c.2783+1368_2783+1369insT|2432|Nav2|protein_coding|CODING|NM_175272|11|1)
chr7	49143610	49143610	intron_variant	Nav2	protein_coding	NM_175272:c.2783+2372_2783+2373insT	NA	MODIFIER	NA	NA	chr7	49493862	49493862	A	AT	hom	intron_variant(MODIFIER|||c.2600+2372_2600+2373insT|2371|Nav2|protein_coding|CODING|NM_001111016|12|1),intron_variant(MODIFIER|||c.2783+2372_2783+2373insT|2432|Nav2|protein_coding|CODING|NM_175272|11|1)
chr7	49143748	49143748	intron_variant	Nav2	protein_coding	NM_175272:c.2783+2510_2783+2513delAAAA	NA	MODIFIER	NA	NA	chr7	49494000	49494000	TAAAA	T	hom	intron_variant(MODIFIER|||c.2600+2510_2600+2513delAAAA|2371|Nav2|protein_coding|CODING|NM_001111016|12|1),intron_variant(MODIFIER|||c.2783+2510_2783+2513delAAAA|2432|Nav2|protein_coding|CODING|NM_175272|11|1)
chr7	49143926	49143926	intron_variant	Nav2	protein_coding	NM_175272:c.2783+2688_2783+2689insTTTTTT	NA	MODIFIER	NA	NA	chr7	49494178	49494178	G	GTTTTTT	hom	intron_variant(MODIFIER|||c.2600+2688_2600+2689insTTTTTT|2371|Nav2|protein_coding|CODING|NM_001111016|12|1),intron_variant(MODIFIER|||c.2783+2688_2783+2689insTTTTTT|2432|Nav2|protein_coding|CODING|NM_175272|11|1)
chr7	49144704	49144704	intron_variant	Nav2	protein_coding	NM_175272:c.2783+3466_2783+3467insCCC	NA	MODIFIER	NA	NA	chr7	49494956	49494956	G	GCCC	hom	intron_variant(MODIFIER|||c.2600+3466_2600+3467insCCC|2371|Nav2|protein_coding|CODING|NM_001111016|12|1),intron_variant(MODIFIER|||c.2783+3466_2783+3467insCCC|2432|Nav2|protein_coding|CODING|NM_175272|11|1)
chr7	49145370	49145370	intron_variant	Nav2	protein_coding	NM_175272:c.2783+4132_2783+4133insC	NA	MODIFIER	rs248682111	NA	chr7	49495622	49495622	G	GC	hom	intron_variant(MODIFIER|||c.2600+4132_2600+4133insC|2371|Nav2|protein_coding|CODING|NM_001111016|12|1),intron_variant(MODIFIER|||c.2783+4132_2783+4133insC|2432|Nav2|protein_coding|CODING|NM_175272|11|1)
chr7	49145932	49145932	intron_variant	Nav2	protein_coding	NM_175272:c.2783+4694delC	NA	MODIFIER	rs214734237	NA	chr7	49496184	49496184	AC	A	hom	intron_variant(MODIFIER|||c.2600+4694delC|2371|Nav2|protein_coding|CODING|NM_001111016|12|1),intron_variant(MODIFIER|||c.2783+4694delC|2432|Nav2|protein_coding|CODING|NM_175272|11|1)
chr7	49146305	49146305	intron_variant	Nav2	protein_coding	NM_175272:c.2783+5067delA	NA	MODIFIER	NA	NA	chr7	49496557	49496557	CA	C	hom	intron_variant(MODIFIER|||c.2600+5067delA|2371|Nav2|protein_coding|CODING|NM_001111016|12|1),intron_variant(MODIFIER|||c.2783+5067delA|2432|Nav2|protein_coding|CODING|NM_175272|11|1)
chr7	49147618	49147618	intron_variant	Nav2	protein_coding	NM_175272:c.2783+6380_2783+6381insGATA	NA	MODIFIER	NA	NA	chr7	49497870	49497870	G	GGATA	het	intron_variant(MODIFIER|||c.2600+6380_2600+6381insGATA|2371|Nav2|protein_coding|CODING|NM_001111016|12|1),intron_variant(MODIFIER|||c.2783+6380_2783+6381insGATA|2432|Nav2|protein_coding|CODING|NM_175272|11|1)
chr7	49148158	49148158	intron_variant	Nav2	protein_coding	NM_175272:c.2783+6920_2783+6923delCCTG	NA	MODIFIER	rs225848675	NA	chr7	49498410	49498410	TCCTG	T	hom	intron_variant(MODIFIER|||c.2600+6920_2600+6923delCCTG|2371|Nav2|protein_coding|CODING|NM_001111016|12|1),intron_variant(MODIFIER|||c.2783+6920_2783+6923delCCTG|2432|Nav2|protein_coding|CODING|NM_175272|11|1)
chr7	49149372	49149372	intron_variant	Nav2	protein_coding	NM_175272:c.2783+8134_2783+8135insAAAAAAAAAAAAA	NA	MODIFIER	NA	NA	chr7	49499624	49499624	C	CAAAAAAAAAAAAA	hom	intron_variant(MODIFIER|||c.2600+8134_2600+8135insAAAAAAAAAAAAA|2371|Nav2|protein_coding|CODING|NM_001111016|12|1),intron_variant(MODIFIER|||c.2783+8134_2783+8135insAAAAAAAAAAAAA|2432|Nav2|protein_coding|CODING|NM_175272|11|1)
chr7	49153070	49153070	intron_variant	Nav2	protein_coding	NM_175272:c.2783+11832_2783+11833insAGA	NA	MODIFIER	rs214635610	NA	chr7	49503322	49503322	G	GAGA	hom	intron_variant(MODIFIER|||c.2600+11832_2600+11833insAGA|2371|Nav2|protein_coding|CODING|NM_001111016|12|1),intron_variant(MODIFIER|||c.2783+11832_2783+11833insAGA|2432|Nav2|protein_coding|CODING|NM_175272|11|1)
chr7	49153412	49153412	intron_variant	Nav2	protein_coding	NM_175272:c.2783+12174delC	NA	MODIFIER	rs256149186	NA	chr7	49503664	49503664	GC	G	hom	intron_variant(MODIFIER|||c.2600+12174delC|2371|Nav2|protein_coding|CODING|NM_001111016|12|1),intron_variant(MODIFIER|||c.2783+12174delC|2432|Nav2|protein_coding|CODING|NM_175272|11|1)
chr7	49154005	49154005	intron_variant	Nav2	protein_coding	NM_175272:c.2783+12767_2783+12768insTCTCTT	NA	MODIFIER	NA	NA	chr7	49504257	49504257	C	CTCTCTT	hom	intron_variant(MODIFIER|||c.2600+12767_2600+12768insTCTCTT|2371|Nav2|protein_coding|CODING|NM_001111016|12|1),intron_variant(MODIFIER|||c.2783+12767_2783+12768insTCTCTT|2432|Nav2|protein_coding|CODING|NM_175272|11|1)
chr7	49154017	49154017	intron_variant	Nav2	protein_coding	NM_175272:c.2783+12779_2783+12780insTCCCTGCTCTCTTTCTCTCTCTCTCTCTCCCCCCCCCTC	NA	MODIFIER	NA	NA	chr7	49504269	49504269	T	TTCCCTGCTCTCTTTCTCTCTCTCTCTCTCCCCCCCCCTC	hom	intron_variant(MODIFIER|||c.2600+12779_2600+12780insTCCCTGCTCTCTTTCTCTCTCTCTCTCTCCCCCCCCCTC|2371|Nav2|protein_coding|CODING|NM_001111016|12|1),intron_variant(MODIFIER|||c.2783+12779_2783+12780insTCCCTGCTCTCTTTCTCTCTCTCTCTCTCCCCCCCCCTC|2432|Nav2|protein_coding|CODING|NM_175272|11|1)
chr7	49154022	49154022	intron_variant	Nav2	protein_coding	NM_175272:c.2783+12784_2783+12785insG	NA	MODIFIER	NA	NA	chr7	49504274	49504274	T	TG	hom	intron_variant(MODIFIER|||c.2600+12784_2600+12785insG|2371|Nav2|protein_coding|CODING|NM_001111016|12|1),intron_variant(MODIFIER|||c.2783+12784_2783+12785insG|2432|Nav2|protein_coding|CODING|NM_175272|11|1)
chr7	49154222	49154222	intron_variant	Nav2	protein_coding	NM_175272:c.2783+12984_2783+12985delTG	NA	MODIFIER	rs232286014	NA	chr7	49504474	49504474	CTG	C	hom	intron_variant(MODIFIER|||c.2600+12984_2600+12985delTG|2371|Nav2|protein_coding|CODING|NM_001111016|12|1),intron_variant(MODIFIER|||c.2783+12984_2783+12985delTG|2432|Nav2|protein_coding|CODING|NM_175272|11|1)
chr7	49154800	49154800	intron_variant	Nav2	protein_coding	NM_175272:c.2783+13562_2783+13563insC	NA	MODIFIER	rs242764124	NA	chr7	49505052	49505052	A	AC	hom	intron_variant(MODIFIER|||c.2600+13562_2600+13563insC|2371|Nav2|protein_coding|CODING|NM_001111016|12|1),intron_variant(MODIFIER|||c.2783+13562_2783+13563insC|2432|Nav2|protein_coding|CODING|NM_175272|11|1)
chr7	49154838	49154838	intron_variant	Nav2	protein_coding	NM_175272:c.2783+13600_2783+13604delGGGGA	NA	MODIFIER	NA	NA	chr7	49505090	49505090	GGGGGA	G	hom	intron_variant(MODIFIER|||c.2600+13600_2600+13604delGGGGA|2371|Nav2|protein_coding|CODING|NM_001111016|12|1),intron_variant(MODIFIER|||c.2783+13600_2783+13604delGGGGA|2432|Nav2|protein_coding|CODING|NM_175272|11|1)
chr7	49156051	49156051	intron_variant	Nav2	protein_coding	NM_175272:c.2783+14813_2783+14814insAAA	NA	MODIFIER	rs236567027	NA	chr7	49506303	49506303	G	GAAA	hom	intron_variant(MODIFIER|||c.2600+14813_2600+14814insAAA|2371|Nav2|protein_coding|CODING|NM_001111016|12|1),intron_variant(MODIFIER|||c.2783+14813_2783+14814insAAA|2432|Nav2|protein_coding|CODING|NM_175272|11|1)
chr7	49158976	49158976	intron_variant	Nav2	protein_coding	NM_175272:c.2783+17738_2783+17739delTT	NA	MODIFIER	rs263729799	NA	chr7	49509228	49509228	ATT	A	hom	intron_variant(MODIFIER|||c.2600+17738_2600+17739delTT|2371|Nav2|protein_coding|CODING|NM_001111016|12|1),intron_variant(MODIFIER|||c.2783+17738_2783+17739delTT|2432|Nav2|protein_coding|CODING|NM_175272|11|1)
chr7	49159096	49159096	intron_variant	Nav2	protein_coding	NM_175272:c.2783+17858_2783+17862delTTGTT	NA	MODIFIER	rs225259394	NA	chr7	49509348	49509348	GTTGTT	G	hom	intron_variant(MODIFIER|||c.2600+17858_2600+17862delTTGTT|2371|Nav2|protein_coding|CODING|NM_001111016|12|1),intron_variant(MODIFIER|||c.2783+17858_2783+17862delTTGTT|2432|Nav2|protein_coding|CODING|NM_175272|11|1)
chr7	49159250	49159250	intron_variant	Nav2	protein_coding	NM_175272:c.2783+18012_2783+18027delGTGTGTGTGTGTGTGT	NA	MODIFIER	rs258922758	NA	chr7	49509502	49509502	CGTGTGTGTGTGTGTGT	C	hom	intron_variant(MODIFIER|||c.2600+18012_2600+18027delGTGTGTGTGTGTGTGT|2371|Nav2|protein_coding|CODING|NM_001111016|12|1),intron_variant(MODIFIER|||c.2783+18012_2783+18027delGTGTGTGTGTGTGTGT|2432|Nav2|protein_coding|CODING|NM_175272|11|1)
chr7	49160208	49160208	intron_variant	Nav2	protein_coding	NM_175272:c.2783+18970_2783+18971insCAAAACAAAACAAAA	NA	MODIFIER	NA	NA	chr7	49510460	49510460	T	TCAAAACAAAACAAAA	hom	intron_variant(MODIFIER|||c.2600+18970_2600+18971insCAAAACAAAACAAAA|2371|Nav2|protein_coding|CODING|NM_001111016|12|1),intron_variant(MODIFIER|||c.2783+18970_2783+18971insCAAAACAAAACAAAA|2432|Nav2|protein_coding|CODING|NM_175272|11|1)
chr7	49160603	49160603	intron_variant	Nav2	protein_coding	NM_175272:c.2783+19365_2783+19366delTG	NA	MODIFIER	rs239584179	NA	chr7	49510855	49510855	CTG	C	hom	intron_variant(MODIFIER|||c.2600+19365_2600+19366delTG|2371|Nav2|protein_coding|CODING|NM_001111016|12|1),intron_variant(MODIFIER|||c.2783+19365_2783+19366delTG|2432|Nav2|protein_coding|CODING|NM_175272|11|1)
chr7	49162380	49162380	intron_variant	Nav2	protein_coding	NM_175272:c.2783+21142_2783+21143insT	NA	MODIFIER	rs256155514	NA	chr7	49512632	49512632	C	CT	hom	intron_variant(MODIFIER|||c.2600+21142_2600+21143insT|2371|Nav2|protein_coding|CODING|NM_001111016|12|1),intron_variant(MODIFIER|||c.2783+21142_2783+21143insT|2432|Nav2|protein_coding|CODING|NM_175272|11|1)
chr7	49162614	49162614	intron_variant	Nav2	protein_coding	NM_175272:c.2783+21376_2783+21377insT	NA	MODIFIER	NA	NA	chr7	49512866	49512866	G	GT	hom	intron_variant(MODIFIER|||c.2600+21376_2600+21377insT|2371|Nav2|protein_coding|CODING|NM_001111016|12|1),intron_variant(MODIFIER|||c.2783+21376_2783+21377insT|2432|Nav2|protein_coding|CODING|NM_175272|11|1)
chr7	49163720	49163720	intron_variant	Nav2	protein_coding	NM_175272:c.2784-21921delG	NA	MODIFIER	NA	NA	chr7	49513972	49513972	AG	A	hom	intron_variant(MODIFIER|||c.2601-21921delG|2371|Nav2|protein_coding|CODING|NM_001111016|12|1),intron_variant(MODIFIER|||c.2784-21921delG|2432|Nav2|protein_coding|CODING|NM_175272|11|1)
chr7	49164613	49164613	intron_variant	Nav2	protein_coding	NM_175272:c.2784-21028_2784-21021delTCTCTCTC	NA	MODIFIER	rs387804773	NA	chr7	49514865	49514865	GTCTCTCTC	G	hom	intron_variant(MODIFIER|||c.2601-21028_2601-21021delTCTCTCTC|2371|Nav2|protein_coding|CODING|NM_001111016|12|1),intron_variant(MODIFIER|||c.2784-21028_2784-21021delTCTCTCTC|2432|Nav2|protein_coding|CODING|NM_175272|11|1)
chr7	49165457	49165457	intron_variant	Nav2	protein_coding	NM_175272:c.2784-20184_2784-20178delCCCTTCT	NA	MODIFIER	rs224335805	NA	chr7	49515709	49515709	CCCCTTCT	C	hom	intron_variant(MODIFIER|||c.2601-20184_2601-20178delCCCTTCT|2371|Nav2|protein_coding|CODING|NM_001111016|12|1),intron_variant(MODIFIER|||c.2784-20184_2784-20178delCCCTTCT|2432|Nav2|protein_coding|CODING|NM_175272|11|1)
chr7	49166061	49166061	intron_variant	Nav2	protein_coding	NM_175272:c.2784-19580_2784-19579insT	NA	MODIFIER	rs265243996	NA	chr7	49516313	49516313	G	GT	hom	intron_variant(MODIFIER|||c.2601-19580_2601-19579insT|2371|Nav2|protein_coding|CODING|NM_001111016|12|1),intron_variant(MODIFIER|||c.2784-19580_2784-19579insT|2432|Nav2|protein_coding|CODING|NM_175272|11|1)
chr7	49166169	49166169	intron_variant	Nav2	protein_coding	NM_175272:c.2784-19472delC	NA	MODIFIER	rs263400176	NA	chr7	49516421	49516421	TC	T	hom	intron_variant(MODIFIER|||c.2601-19472delC|2371|Nav2|protein_coding|CODING|NM_001111016|12|1),intron_variant(MODIFIER|||c.2784-19472delC|2432|Nav2|protein_coding|CODING|NM_175272|11|1)
chr7	49166190	49166190	intron_variant	Nav2	protein_coding	NM_175272:c.2784-19451delT	NA	MODIFIER	rs265305161	NA	chr7	49516442	49516442	CT	C	hom	intron_variant(MODIFIER|||c.2601-19451delT|2371|Nav2|protein_coding|CODING|NM_001111016|12|1),intron_variant(MODIFIER|||c.2784-19451delT|2432|Nav2|protein_coding|CODING|NM_175272|11|1)
chr7	49166276	49166276	intron_variant	Nav2	protein_coding	NM_175272:c.2784-19365delT	NA	MODIFIER	rs257343578	NA	chr7	49516528	49516528	CT	C	hom	intron_variant(MODIFIER|||c.2601-19365delT|2371|Nav2|protein_coding|CODING|NM_001111016|12|1),intron_variant(MODIFIER|||c.2784-19365delT|2432|Nav2|protein_coding|CODING|NM_175272|11|1)
chr7	49166583	49166583	intron_variant	Nav2	protein_coding	NM_175272:c.2784-19058_2784-19040delTTTTTTTTTTTTTTTTTTT	NA	MODIFIER	NA	NA	chr7	49516835	49516835	ATTTTTTTTTTTTTTTTTTT	A	hom	intron_variant(MODIFIER|||c.2601-19058_2601-19040delTTTTTTTTTTTTTTTTTTT|2371|Nav2|protein_coding|CODING|NM_001111016|12|1),intron_variant(MODIFIER|||c.2784-19058_2784-19040delTTTTTTTTTTTTTTTTTTT|2432|Nav2|protein_coding|CODING|NM_175272|11|1)
chr7	49167388	49167388	intron_variant	Nav2	protein_coding	NM_175272:c.2784-18253_2784-18252insA	NA	MODIFIER	NA	NA	chr7	49517640	49517640	T	TA	hom	intron_variant(MODIFIER|||c.2601-18253_2601-18252insA|2371|Nav2|protein_coding|CODING|NM_001111016|12|1),intron_variant(MODIFIER|||c.2784-18253_2784-18252insA|2432|Nav2|protein_coding|CODING|NM_175272|11|1)
chr7	49168085	49168085	intron_variant	Nav2	protein_coding	NM_175272:c.2784-17556_2784-17555insT	NA	MODIFIER	rs227041871	NA	chr7	49518337	49518337	G	GT	hom	intron_variant(MODIFIER|||c.2601-17556_2601-17555insT|2371|Nav2|protein_coding|CODING|NM_001111016|12|1),intron_variant(MODIFIER|||c.2784-17556_2784-17555insT|2432|Nav2|protein_coding|CODING|NM_175272|11|1)
chr7	49168255	49168255	intron_variant	Nav2	protein_coding	NM_175272:c.2784-17386_2784-17385delTG	NA	MODIFIER	rs239394985	NA	chr7	49518507	49518507	CTG	C	hom	intron_variant(MODIFIER|||c.2601-17386_2601-17385delTG|2371|Nav2|protein_coding|CODING|NM_001111016|12|1),intron_variant(MODIFIER|||c.2784-17386_2784-17385delTG|2432|Nav2|protein_coding|CODING|NM_175272|11|1)
chr7	49168456	49168456	intron_variant	Nav2	protein_coding	NM_175272:c.2784-17185delA	NA	MODIFIER	rs264550308	NA	chr7	49518708	49518708	GA	G	hom	intron_variant(MODIFIER|||c.2601-17185delA|2371|Nav2|protein_coding|CODING|NM_001111016|12|1),intron_variant(MODIFIER|||c.2784-17185delA|2432|Nav2|protein_coding|CODING|NM_175272|11|1)
chr7	49169280	49169280	intron_variant	Nav2	protein_coding	NM_175272:c.2784-16361delG	NA	MODIFIER	rs226115291	NA	chr7	49519532	49519532	AG	A	hom	intron_variant(MODIFIER|||c.2601-16361delG|2371|Nav2|protein_coding|CODING|NM_001111016|12|1),intron_variant(MODIFIER|||c.2784-16361delG|2432|Nav2|protein_coding|CODING|NM_175272|11|1)
chr7	49169904	49169904	intron_variant	Nav2	protein_coding	NM_175272:c.2784-15737_2784-15736insTGTGTGTGTGTGTTGTTGT	NA	MODIFIER	NA	NA	chr7	49520156	49520156	G	GTGTGTGTGTGTGTTGTTGT	hom	intron_variant(MODIFIER|||c.2601-15737_2601-15736insTGTGTGTGTGTGTTGTTGT|2371|Nav2|protein_coding|CODING|NM_001111016|12|1),intron_variant(MODIFIER|||c.2784-15737_2784-15736insTGTGTGTGTGTGTTGTTGT|2432|Nav2|protein_coding|CODING|NM_175272|11|1)
chr7	49169912	49169912	intron_variant	Nav2	protein_coding	NM_175272:c.2784-15729_2784-15728insTTG	NA	MODIFIER	rs228470026	NA	chr7	49520164	49520164	A	ATTG	hom	intron_variant(MODIFIER|||c.2601-15729_2601-15728insTTG|2371|Nav2|protein_coding|CODING|NM_001111016|12|1),intron_variant(MODIFIER|||c.2784-15729_2784-15728insTTG|2432|Nav2|protein_coding|CODING|NM_175272|11|1)
chr7	49169967	49169967	intron_variant	Nav2	protein_coding	NM_175272:c.2784-15674_2784-15673insAGCCGGGCGTGGTGGCGCACGCCTTTAATTCCAGCACTGGGAGGCA	NA	MODIFIER	NA	NA	chr7	49520219	49520219	T	TAGCCGGGCGTGGTGGCGCACGCCTTTAATTCCAGCACTGGGAGGCA	het	intron_variant(MODIFIER|||c.2601-15674_2601-15673insAGCCGGGCGTGGTGGCGCACGCCTTTAATTCCAGCACTGGGAGGCA|2371|Nav2|protein_coding|CODING|NM_001111016|12|1),intron_variant(MODIFIER|||c.2784-15674_2784-15673insAGCCGGGCGTGGTGGCGCACGCCTTTAATTCCAGCACTGGGAGGCA|2432|Nav2|protein_coding|CODING|NM_175272|11|1)
chr7	49171079	49171079	intron_variant	Nav2	protein_coding	NM_175272:c.2784-14562delA	NA	MODIFIER	rs386897935	NA	chr7	49521331	49521331	TA	T	hom	intron_variant(MODIFIER|||c.2601-14562delA|2371|Nav2|protein_coding|CODING|NM_001111016|12|1),intron_variant(MODIFIER|||c.2784-14562delA|2432|Nav2|protein_coding|CODING|NM_175272|11|1)
chr7	49171269	49171269	intron_variant	Nav2	protein_coding	NM_175272:c.2784-14372_2784-14371insTGCC	NA	MODIFIER	rs236944562	NA	chr7	49521521	49521521	A	ATGCC	hom	intron_variant(MODIFIER|||c.2601-14372_2601-14371insTGCC|2371|Nav2|protein_coding|CODING|NM_001111016|12|1),intron_variant(MODIFIER|||c.2784-14372_2784-14371insTGCC|2432|Nav2|protein_coding|CODING|NM_175272|11|1)
chr7	49171581	49171581	intron_variant	Nav2	protein_coding	NM_175272:c.2784-14060_2784-14059insTA	NA	MODIFIER	NA	NA	chr7	49521833	49521833	C	CTA	hom	intron_variant(MODIFIER|||c.2601-14060_2601-14059insTA|2371|Nav2|protein_coding|CODING|NM_001111016|12|1),intron_variant(MODIFIER|||c.2784-14060_2784-14059insTA|2432|Nav2|protein_coding|CODING|NM_175272|11|1)
chr7	49171603	49171603	intron_variant	Nav2	protein_coding	NM_175272:c.2784-14038_2784-14037insCGCACACGCACACGCACACGCACACGCACACG	NA	MODIFIER	NA	NA	chr7	49521855	49521855	A	ACGCACACGCACACGCACACGCACACGCACACG	hom	intron_variant(MODIFIER|||c.2601-14038_2601-14037insCGCACACGCACACGCACACGCACACGCACACG|2371|Nav2|protein_coding|CODING|NM_001111016|12|1),intron_variant(MODIFIER|||c.2784-14038_2784-14037insCGCACACGCACACGCACACGCACACGCACACG|2432|Nav2|protein_coding|CODING|NM_175272|11|1)
chr7	49172811	49172811	intron_variant	Nav2	protein_coding	NM_175272:c.2784-12830_2784-12823delTGTGTGTG	NA	MODIFIER	NA	NA	chr7	49523063	49523063	TTGTGTGTG	T	hom	intron_variant(MODIFIER|||c.2601-12830_2601-12823delTGTGTGTG|2371|Nav2|protein_coding|CODING|NM_001111016|12|1),intron_variant(MODIFIER|||c.2784-12830_2784-12823delTGTGTGTG|2432|Nav2|protein_coding|CODING|NM_175272|11|1)
chr7	49174148	49174148	intron_variant	Nav2	protein_coding	NM_175272:c.2784-11493_2784-11482delCTTCCTTCCTTC	NA	MODIFIER	rs262569477	NA	chr7	49524400	49524400	TCTTCCTTCCTTC	T	hom	intron_variant(MODIFIER|||c.2601-11493_2601-11482delCTTCCTTCCTTC|2371|Nav2|protein_coding|CODING|NM_001111016|12|1),intron_variant(MODIFIER|||c.2784-11493_2784-11482delCTTCCTTCCTTC|2432|Nav2|protein_coding|CODING|NM_175272|11|1)
chr7	49174510	49174510	intron_variant	Nav2	protein_coding	NM_175272:c.2784-11131_2784-11130insTTG	NA	MODIFIER	rs224093113	NA	chr7	49524762	49524762	T	TTTG	hom	intron_variant(MODIFIER|||c.2601-11131_2601-11130insTTG|2371|Nav2|protein_coding|CODING|NM_001111016|12|1),intron_variant(MODIFIER|||c.2784-11131_2784-11130insTTG|2432|Nav2|protein_coding|CODING|NM_175272|11|1)
chr7	49174819	49174819	intron_variant	Nav2	protein_coding	NM_175272:c.2784-10822_2784-10820delCCC	NA	MODIFIER	rs223586443	NA	chr7	49525071	49525071	TCCC	T	hom	intron_variant(MODIFIER|||c.2601-10822_2601-10820delCCC|2371|Nav2|protein_coding|CODING|NM_001111016|12|1),intron_variant(MODIFIER|||c.2784-10822_2784-10820delCCC|2432|Nav2|protein_coding|CODING|NM_175272|11|1)
chr7	49174934	49174934	intron_variant	Nav2	protein_coding	NM_175272:c.2784-10707_2784-10706insTTTT	NA	MODIFIER	rs258705950	NA	chr7	49525186	49525186	A	ATTTT	hom	intron_variant(MODIFIER|||c.2601-10707_2601-10706insTTTT|2371|Nav2|protein_coding|CODING|NM_001111016|12|1),intron_variant(MODIFIER|||c.2784-10707_2784-10706insTTTT|2432|Nav2|protein_coding|CODING|NM_175272|11|1)
chr7	49176116	49176116	intron_variant	Nav2	protein_coding	NM_175272:c.2784-9525_2784-9524insATTTTTTT	NA	MODIFIER	NA	NA	chr7	49526368	49526368	A	AATTTTTTT,AATTTTTTTT	NA	intron_variant(MODIFIER|||c.2601-9525_2601-9524insATTTTTTT|2371|Nav2|protein_coding|CODING|NM_001111016|12|1),intron_variant(MODIFIER|||c.2601-9525_2601-9524insATTTTTTTT|2371|Nav2|protein_coding|CODING|NM_001111016|12|2),intron_variant(MODIFIER|||c.2784-9525_2784-9524insATTTTTTT|2432|Nav2|protein_coding|CODING|NM_175272|11|1),intron_variant(MODIFIER|||c.2784-9525_2784-9524insATTTTTTTT|2432|Nav2|p…
chr7	49176170	49176170	intron_variant	Nav2	protein_coding	NM_175272:c.2784-9471delT	NA	MODIFIER	rs218551790	NA	chr7	49526422	49526422	GT	G	hom	intron_variant(MODIFIER|||c.2601-9471delT|2371|Nav2|protein_coding|CODING|NM_001111016|12|1),intron_variant(MODIFIER|||c.2784-9471delT|2432|Nav2|protein_coding|CODING|NM_175272|11|1)
chr7	49176186	49176186	intron_variant	Nav2	protein_coding	NM_175272:c.2784-9455_2784-9454insGTTTTGTTTT	NA	MODIFIER	NA	NA	chr7	49526438	49526438	G	GGTTTTGTTTT	hom	intron_variant(MODIFIER|||c.2601-9455_2601-9454insGTTTTGTTTT|2371|Nav2|protein_coding|CODING|NM_001111016|12|1),intron_variant(MODIFIER|||c.2784-9455_2784-9454insGTTTTGTTTT|2432|Nav2|protein_coding|CODING|NM_175272|11|1)
chr7	49176595	49176595	intron_variant	Nav2	protein_coding	NM_175272:c.2784-9046delT	NA	MODIFIER	rs246149842	NA	chr7	49526847	49526847	CT	C	hom	intron_variant(MODIFIER|||c.2601-9046delT|2371|Nav2|protein_coding|CODING|NM_001111016|12|1),intron_variant(MODIFIER|||c.2784-9046delT|2432|Nav2|protein_coding|CODING|NM_175272|11|1)
chr7	49177997	49177997	intron_variant	Nav2	protein_coding	NM_175272:c.2784-7644_2784-7643insCCCCCCCC	NA	MODIFIER	NA	NA	chr7	49528249	49528249	T	TCCCCCCCC	het	intron_variant(MODIFIER|||c.2601-7644_2601-7643insCCCCCCCC|2371|Nav2|protein_coding|CODING|NM_001111016|12|1),intron_variant(MODIFIER|||c.2784-7644_2784-7643insCCCCCCCC|2432|Nav2|protein_coding|CODING|NM_175272|11|1)
chr7	49178009	49178009	intron_variant	Nav2	protein_coding	NM_175272:c.2784-7632_2784-7630delACG	NA	MODIFIER	NA	NA	chr7	49528261	49528261	CACG	C	het	intron_variant(MODIFIER|||c.2601-7632_2601-7630delACG|2371|Nav2|protein_coding|CODING|NM_001111016|12|1),intron_variant(MODIFIER|||c.2784-7632_2784-7630delACG|2432|Nav2|protein_coding|CODING|NM_175272|11|1)
chr7	49179004	49179004	intron_variant	Nav2	protein_coding	NM_175272:c.2784-6637_2784-6636insAC	NA	MODIFIER	NA	NA	chr7	49529256	49529256	A	AAC	het	intron_variant(MODIFIER|||c.2601-6637_2601-6636insAC|2371|Nav2|protein_coding|CODING|NM_001111016|12|1),intron_variant(MODIFIER|||c.2784-6637_2784-6636insAC|2432|Nav2|protein_coding|CODING|NM_175272|11|1)
chr7	49179055	49179055	intron_variant	Nav2	protein_coding	NM_175272:c.2784-6586delA	NA	MODIFIER	NA	NA	chr7	49529307	49529307	TA	T	hom	intron_variant(MODIFIER|||c.2601-6586delA|2371|Nav2|protein_coding|CODING|NM_001111016|12|1),intron_variant(MODIFIER|||c.2784-6586delA|2432|Nav2|protein_coding|CODING|NM_175272|11|1)
chr7	49179607	49179607	intron_variant	Nav2	protein_coding	NM_175272:c.2784-6034_2784-6033insT	NA	MODIFIER	rs251891776	NA	chr7	49529859	49529859	C	CT	hom	intron_variant(MODIFIER|||c.2601-6034_2601-6033insT|2371|Nav2|protein_coding|CODING|NM_001111016|12|1),intron_variant(MODIFIER|||c.2784-6034_2784-6033insT|2432|Nav2|protein_coding|CODING|NM_175272|11|1)
chr7	49179846	49179846	intron_variant	Nav2	protein_coding	NM_175272:c.2784-5795_2784-5794insT	NA	MODIFIER	NA	NA	chr7	49530098	49530098	C	CT	hom	intron_variant(MODIFIER|||c.2601-5795_2601-5794insT|2371|Nav2|protein_coding|CODING|NM_001111016|12|1),intron_variant(MODIFIER|||c.2784-5795_2784-5794insT|2432|Nav2|protein_coding|CODING|NM_175272|11|1)
chr7	49180787	49180787	intron_variant	Nav2	protein_coding	NM_175272:c.2784-4854_2784-4853insACAC	NA	MODIFIER	rs235060078	NA	chr7	49531039	49531039	T	TACAC	hom	intron_variant(MODIFIER|||c.2601-4854_2601-4853insACAC|2371|Nav2|protein_coding|CODING|NM_001111016|12|1),intron_variant(MODIFIER|||c.2784-4854_2784-4853insACAC|2432|Nav2|protein_coding|CODING|NM_175272|11|1)
chr7	49185998	49185998	intron_variant	Nav2	protein_coding	NM_175272:c.2922+219_2922+220insT	NA	MODIFIER	rs232477916	NA	chr7	49536250	49536250	A	AT	hom	intron_variant(MODIFIER|||c.2739+219_2739+220insT|2371|Nav2|protein_coding|CODING|NM_001111016|13|1),intron_variant(MODIFIER|||c.2922+219_2922+220insT|2432|Nav2|protein_coding|CODING|NM_175272|12|1)
chr7	49186484	49186484	intron_variant	Nav2	protein_coding	NM_175272:c.2922+705_2922+713delGGCAGCTGT	NA	MODIFIER	rs217668859	NA	chr7	49536736	49536736	AGGCAGCTGT	A	hom	intron_variant(MODIFIER|||c.2739+705_2739+713delGGCAGCTGT|2371|Nav2|protein_coding|CODING|NM_001111016|13|1),intron_variant(MODIFIER|||c.2922+705_2922+713delGGCAGCTGT|2432|Nav2|protein_coding|CODING|NM_175272|12|1)
chr7	49186670	49186670	intron_variant	Nav2	protein_coding	NM_175272:c.2922+891_2922+892insA	NA	MODIFIER	rs223564801	NA	chr7	49536922	49536922	T	TA	hom	intron_variant(MODIFIER|||c.2739+891_2739+892insA|2371|Nav2|protein_coding|CODING|NM_001111016|13|1),intron_variant(MODIFIER|||c.2922+891_2922+892insA|2432|Nav2|protein_coding|CODING|NM_175272|12|1)
chr7	49186737	49186737	intron_variant	Nav2	protein_coding	NM_175272:c.2922+958_2922+959insT	NA	MODIFIER	rs261585090	NA	chr7	49536989	49536989	G	GT	hom	intron_variant(MODIFIER|||c.2739+958_2739+959insT|2371|Nav2|protein_coding|CODING|NM_001111016|13|1),intron_variant(MODIFIER|||c.2922+958_2922+959insT|2432|Nav2|protein_coding|CODING|NM_175272|12|1)
chr7	49186800	49186800	intron_variant	Nav2	protein_coding	NM_175272:c.2922+1021_2922+1025delTGTTT	NA	MODIFIER	rs225952892	NA	chr7	49537052	49537052	GTGTTT	G	hom	intron_variant(MODIFIER|||c.2739+1021_2739+1025delTGTTT|2371|Nav2|protein_coding|CODING|NM_001111016|13|1),intron_variant(MODIFIER|||c.2922+1021_2922+1025delTGTTT|2432|Nav2|protein_coding|CODING|NM_175272|12|1)
chr7	49187143	49187143	intron_variant	Nav2	protein_coding	NM_175272:c.2922+1364_2922+1365insAAACAAAAAACAAAC	NA	MODIFIER	NA	NA	chr7	49537395	49537395	A	AAAACAAAAAACAAAC	hom	intron_variant(MODIFIER|||c.2739+1364_2739+1365insAAACAAAAAACAAAC|2371|Nav2|protein_coding|CODING|NM_001111016|13|1),intron_variant(MODIFIER|||c.2922+1364_2922+1365insAAACAAAAAACAAAC|2432|Nav2|protein_coding|CODING|NM_175272|12|1)
chr7	49187664	49187664	intron_variant	Nav2	protein_coding	NM_175272:c.2922+1885_2922+1886insTGCACCTTTCGCACATTGGCTTGTACTCACG	NA	MODIFIER	NA	NA	chr7	49537916	49537916	C	CTGCACCTTTCGCACATTGGCTTGTACTCACG	hom	intron_variant(MODIFIER|||c.2739+1885_2739+1886insTGCACCTTTCGCACATTGGCTTGTACTCACG|2371|Nav2|protein_coding|CODING|NM_001111016|13|1),intron_variant(MODIFIER|||c.2922+1885_2922+1886insTGCACCTTTCGCACATTGGCTTGTACTCACG|2432|Nav2|protein_coding|CODING|NM_175272|12|1)
chr7	49187843	49187843	intron_variant	Nav2	protein_coding	NM_175272:c.2922+2064_2922+2065insT	NA	MODIFIER	rs214124727	NA	chr7	49538095	49538095	A	AT	hom	intron_variant(MODIFIER|||c.2739+2064_2739+2065insT|2371|Nav2|protein_coding|CODING|NM_001111016|13|1),intron_variant(MODIFIER|||c.2922+2064_2922+2065insT|2432|Nav2|protein_coding|CODING|NM_175272|12|1)
chr7	49188033	49188033	intron_variant	Nav2	protein_coding	NM_175272:c.2922+2254_2922+2260delAGAAAAG	NA	MODIFIER	NA	NA	chr7	49538285	49538285	AAGAAAAG	A	het	intron_variant(MODIFIER|||c.2739+2254_2739+2260delAGAAAAG|2371|Nav2|protein_coding|CODING|NM_001111016|13|1),intron_variant(MODIFIER|||c.2922+2254_2922+2260delAGAAAAG|2432|Nav2|protein_coding|CODING|NM_175272|12|1)
chr7	49188049	49188049	intron_variant	Nav2	protein_coding	NM_175272:c.2922+2270_2922+2279delAAAGAAAAGA	NA	MODIFIER	NA	NA	chr7	49538301	49538301	GAAAGAAAAGA	G	hom	intron_variant(MODIFIER|||c.2739+2270_2739+2279delAAAGAAAAGA|2371|Nav2|protein_coding|CODING|NM_001111016|13|1),intron_variant(MODIFIER|||c.2922+2270_2922+2279delAAAGAAAAGA|2432|Nav2|protein_coding|CODING|NM_175272|12|1)
chr7	49188521	49188521	intron_variant	Nav2	protein_coding	NM_175272:c.2922+2742delC	NA	MODIFIER	rs240619223	NA	chr7	49538773	49538773	TC	T	hom	intron_variant(MODIFIER|||c.2739+2742delC|2371|Nav2|protein_coding|CODING|NM_001111016|13|1),intron_variant(MODIFIER|||c.2922+2742delC|2432|Nav2|protein_coding|CODING|NM_175272|12|1)
chr7	49188527	49188527	intron_variant	Nav2	protein_coding	NM_175272:c.2922+2748_2922+2749insC	NA	MODIFIER	rs386900573	NA	chr7	49538779	49538779	G	GC	hom	intron_variant(MODIFIER|||c.2739+2748_2739+2749insC|2371|Nav2|protein_coding|CODING|NM_001111016|13|1),intron_variant(MODIFIER|||c.2922+2748_2922+2749insC|2432|Nav2|protein_coding|CODING|NM_175272|12|1)
chr7	49189130	49189130	intron_variant	Nav2	protein_coding	NM_175272:c.2922+3351_2922+3352insA	NA	MODIFIER	NA	NA	chr7	49539382	49539382	T	TA	hom	intron_variant(MODIFIER|||c.2739+3351_2739+3352insA|2371|Nav2|protein_coding|CODING|NM_001111016|13|1),intron_variant(MODIFIER|||c.2922+3351_2922+3352insA|2432|Nav2|protein_coding|CODING|NM_175272|12|1)
chr7	49189139	49189139	intron_variant	Nav2	protein_coding	NM_175272:c.2922+3360_2922+3361insT	NA	MODIFIER	rs234226036	NA	chr7	49539391	49539391	A	AT	hom	intron_variant(MODIFIER|||c.2739+3360_2739+3361insT|2371|Nav2|protein_coding|CODING|NM_001111016|13|1),intron_variant(MODIFIER|||c.2922+3360_2922+3361insT|2432|Nav2|protein_coding|CODING|NM_175272|12|1)
chr7	49189910	49189910	intron_variant	Nav2	protein_coding	NM_175272:c.2922+4131_2922+4132insT	NA	MODIFIER	rs220764177	NA	chr7	49540162	49540162	C	CT	hom	intron_variant(MODIFIER|||c.2739+4131_2739+4132insT|2371|Nav2|protein_coding|CODING|NM_001111016|13|1),intron_variant(MODIFIER|||c.2922+4131_2922+4132insT|2432|Nav2|protein_coding|CODING|NM_175272|12|1)
chr7	49190276	49190276	intron_variant	Nav2	protein_coding	NM_175272:c.2922+4497_2922+4498insGAG	NA	MODIFIER	rs258853873	NA	chr7	49540528	49540528	A	AGAG	hom	intron_variant(MODIFIER|||c.2739+4497_2739+4498insGAG|2371|Nav2|protein_coding|CODING|NM_001111016|13|1),intron_variant(MODIFIER|||c.2922+4497_2922+4498insGAG|2432|Nav2|protein_coding|CODING|NM_175272|12|1)
chr7	49190775	49190775	intron_variant	Nav2	protein_coding	NM_175272:c.2923-4772_2923-4762delGGTAGCACAAA	NA	MODIFIER	rs217531139	NA	chr7	49541027	49541027	TGGTAGCACAAA	T	hom	intron_variant(MODIFIER|||c.2740-4772_2740-4762delGGTAGCACAAA|2371|Nav2|protein_coding|CODING|NM_001111016|13|1),intron_variant(MODIFIER|||c.2923-4772_2923-4762delGGTAGCACAAA|2432|Nav2|protein_coding|CODING|NM_175272|12|1)
chr7	49191084	49191084	intron_variant	Nav2	protein_coding	NM_175272:c.2923-4463_2923-4462insAA	NA	MODIFIER	rs230722619	NA	chr7	49541336	49541336	T	TAA	hom	intron_variant(MODIFIER|||c.2740-4463_2740-4462insAA|2371|Nav2|protein_coding|CODING|NM_001111016|13|1),intron_variant(MODIFIER|||c.2923-4463_2923-4462insAA|2432|Nav2|protein_coding|CODING|NM_175272|12|1)
chr7	49191366	49191366	intron_variant	Nav2	protein_coding	NM_175272:c.2923-4181delT	NA	MODIFIER	rs263949749	NA	chr7	49541618	49541618	AT	A	hom	intron_variant(MODIFIER|||c.2740-4181delT|2371|Nav2|protein_coding|CODING|NM_001111016|13|1),intron_variant(MODIFIER|||c.2923-4181delT|2432|Nav2|protein_coding|CODING|NM_175272|12|1)
chr7	49191869	49191869	intron_variant	Nav2	protein_coding	NM_175272:c.2923-3678_2923-3675delTCTG	NA	MODIFIER	NA	NA	chr7	49542121	49542121	CTCTG	C	hom	intron_variant(MODIFIER|||c.2740-3678_2740-3675delTCTG|2371|Nav2|protein_coding|CODING|NM_001111016|13|1),intron_variant(MODIFIER|||c.2923-3678_2923-3675delTCTG|2432|Nav2|protein_coding|CODING|NM_175272|12|1)
chr7	49191875	49191875	intron_variant	Nav2	protein_coding	NM_175272:c.2923-3672_2923-3671insG	NA	MODIFIER	NA	NA	chr7	49542127	49542127	C	CG	hom	intron_variant(MODIFIER|||c.2740-3672_2740-3671insG|2371|Nav2|protein_coding|CODING|NM_001111016|13|1),intron_variant(MODIFIER|||c.2923-3672_2923-3671insG|2432|Nav2|protein_coding|CODING|NM_175272|12|1)
chr7	49191890	49191890	intron_variant	Nav2	protein_coding	NM_175272:c.2923-3657_2923-3656insG	NA	MODIFIER	NA	NA	chr7	49542142	49542142	C	CG	hom	intron_variant(MODIFIER|||c.2740-3657_2740-3656insG|2371|Nav2|protein_coding|CODING|NM_001111016|13|1),intron_variant(MODIFIER|||c.2923-3657_2923-3656insG|2432|Nav2|protein_coding|CODING|NM_175272|12|1)
chr7	49192410	49192410	intron_variant	Nav2	protein_coding	NM_175272:c.2923-3137_2923-3123delGAAGGTTATCTCTTT	NA	MODIFIER	rs258995913	NA	chr7	49542662	49542662	AGAAGGTTATCTCTTT	A	hom	intron_variant(MODIFIER|||c.2740-3137_2740-3123delGAAGGTTATCTCTTT|2371|Nav2|protein_coding|CODING|NM_001111016|13|1),intron_variant(MODIFIER|||c.2923-3137_2923-3123delGAAGGTTATCTCTTT|2432|Nav2|protein_coding|CODING|NM_175272|12|1)
chr7	49192602	49192602	intron_variant	Nav2	protein_coding	NM_175272:c.2923-2945_2923-2944insT	NA	MODIFIER	rs228991544	NA	chr7	49542854	49542854	A	AT	hom	intron_variant(MODIFIER|||c.2740-2945_2740-2944insT|2371|Nav2|protein_coding|CODING|NM_001111016|13|1),intron_variant(MODIFIER|||c.2923-2945_2923-2944insT|2432|Nav2|protein_coding|CODING|NM_175272|12|1)
chr7	49192649	49192649	intron_variant	Nav2	protein_coding	NM_175272:c.2923-2898_2923-2897insCTGTCTCTCTGTGTCT	NA	MODIFIER	rs233000800	NA	chr7	49542901	49542901	C	CCTGTCTCTCTGTGTCT	hom	intron_variant(MODIFIER|||c.2740-2898_2740-2897insCTGTCTCTCTGTGTCT|2371|Nav2|protein_coding|CODING|NM_001111016|13|1),intron_variant(MODIFIER|||c.2923-2898_2923-2897insCTGTCTCTCTGTGTCT|2432|Nav2|protein_coding|CODING|NM_175272|12|1)
chr7	49192890	49192890	intron_variant	Nav2	protein_coding	NM_175272:c.2923-2657_2923-2656insATATATATATATATATAC	NA	MODIFIER	rs248974466	NA	chr7	49543142	49543142	A	AATATATATATATATATAC	hom	intron_variant(MODIFIER|||c.2740-2657_2740-2656insATATATATATATATATAC|2371|Nav2|protein_coding|CODING|NM_001111016|13|1),intron_variant(MODIFIER|||c.2923-2657_2923-2656insATATATATATATATATAC|2432|Nav2|protein_coding|CODING|NM_175272|12|1)
chr7	49192959	49192959	intron_variant	Nav2	protein_coding	NM_175272:c.2923-2588_2923-2587insATACATACATACATAC	NA	MODIFIER	NA	NA	chr7	49543211	49543211	T	TATACATACATACATAC	hom	intron_variant(MODIFIER|||c.2740-2588_2740-2587insATACATACATACATAC|2371|Nav2|protein_coding|CODING|NM_001111016|13|1),intron_variant(MODIFIER|||c.2923-2588_2923-2587insATACATACATACATAC|2432|Nav2|protein_coding|CODING|NM_175272|12|1)
chr7	49194366	49194366	intron_variant	Nav2	protein_coding	NM_175272:c.2923-1181_2923-1180insT	NA	MODIFIER	rs217700591	NA	chr7	49544618	49544618	G	GT	hom	intron_variant(MODIFIER|||c.2740-1181_2740-1180insT|2371|Nav2|protein_coding|CODING|NM_001111016|13|1),intron_variant(MODIFIER|||c.2923-1181_2923-1180insT|2432|Nav2|protein_coding|CODING|NM_175272|12|1)
chr7	49195411	49195411	intron_variant	Nav2	protein_coding	NM_175272:c.2923-136delA	NA	MODIFIER	rs239115017	NA	chr7	49545663	49545663	GA	G	hom	intron_variant(MODIFIER|||c.2740-136delA|2371|Nav2|protein_coding|CODING|NM_001111016|13|1),intron_variant(MODIFIER|||c.2923-136delA|2432|Nav2|protein_coding|CODING|NM_175272|12|1)
chr7	49195923	49195923	intron_variant	Nav2	protein_coding	NM_175272:c.3214+85delC	NA	MODIFIER	rs245046216	NA	chr7	49546175	49546175	TC	T	hom	intron_variant(MODIFIER|||c.3031+85delC|2371|Nav2|protein_coding|CODING|NM_001111016|14|1),intron_variant(MODIFIER|||c.3214+85delC|2432|Nav2|protein_coding|CODING|NM_175272|13|1)
chr7	49195956	49195956	intron_variant	Nav2	protein_coding	NM_175272:c.3214+118_3214+121delTGTG	NA	MODIFIER	rs259695222	NA	chr7	49546208	49546208	ATGTG	A	hom	intron_variant(MODIFIER|||c.3031+118_3031+121delTGTG|2371|Nav2|protein_coding|CODING|NM_001111016|14|1),intron_variant(MODIFIER|||c.3214+118_3214+121delTGTG|2432|Nav2|protein_coding|CODING|NM_175272|13|1)
chr7	49198407	49198407	intron_variant	Nav2	protein_coding	NM_175272:c.3917+119delT	NA	MODIFIER	rs239518025	NA	chr7	49548659	49548659	CT	C	hom	intron_variant(MODIFIER|||c.3734+119delT|2371|Nav2|protein_coding|CODING|NM_001111016|15|1),intron_variant(MODIFIER|||c.3917+119delT|2432|Nav2|protein_coding|CODING|NM_175272|14|1)
chr7	49199351	49199351	intron_variant	Nav2	protein_coding	NM_175272:c.3917+1063_3917+1064insTTCTTTT	NA	MODIFIER	rs217491692	NA	chr7	49549603	49549603	C	CTTCTTTT	hom	intron_variant(MODIFIER|||c.3734+1063_3734+1064insTTCTTTT|2371|Nav2|protein_coding|CODING|NM_001111016|15|1),intron_variant(MODIFIER|||c.3917+1063_3917+1064insTTCTTTT|2432|Nav2|protein_coding|CODING|NM_175272|14|1)
chr7	49199511	49199511	intron_variant	Nav2	protein_coding	NM_175272:c.3917+1223_3917+1227delTTTAT	NA	MODIFIER	rs219586656	NA	chr7	49549763	49549763	GTTTAT	G	hom	intron_variant(MODIFIER|||c.3734+1223_3734+1227delTTTAT|2371|Nav2|protein_coding|CODING|NM_001111016|15|1),intron_variant(MODIFIER|||c.3917+1223_3917+1227delTTTAT|2432|Nav2|protein_coding|CODING|NM_175272|14|1)
chr7	49200040	49200040	intron_variant	Nav2	protein_coding	NM_175272:c.3918-1304_3918-1227delTGTGGAGGCTACAGTGGCATTTGCTAGACCTTCAGGCTAATGTACAGGAATCTTTAAAAAACACATGAGCTCCTAACA	NA	MODIFIER	rs387693884	NA	chr7	49550292	49550292	CTGTGGAGGCTACAGTGGCATTTGCTAGACCTTCAGGCTAATGTACAGGAATCTTTAAAAAACACATGAGCTCCTAACA	C	hom	intron_variant(MODIFIER|||c.3735-1304_3735-1227delTGTGGAGGCTACAGTGGCATTTGCTAGACCTTCAGGCTAATGTACAGGAATCTTTAAAAAACACATGAGCTCCTAACA|2371|Nav2|protein_coding|CODING|NM_001111016|15|1),intron_variant(MODIFIER|||c.3918-1304_3918-1227delTGTGGAGGCTACAGTGGCATTTGCTAGACCTTCAGGCTAATGTACAGGAATCTTTAAAAAACACATGAGCTCCTAACA|2432|Nav2|protein_coding|CODING|NM_175272|14|1)
chr7	49203111	49203111	intron_variant	Nav2	protein_coding	NM_175272:c.4436+459_4436+460delTG	NA	MODIFIER	rs232275545	NA	chr7	49553363	49553363	TTG	T	hom	intron_variant(MODIFIER|||c.4253+459_4253+460delTG|2371|Nav2|protein_coding|CODING|NM_001111016|17|1),intron_variant(MODIFIER|||c.4436+459_4436+460delTG|2432|Nav2|protein_coding|CODING|NM_175272|16|1)
chr7	49204414	49204414	intron_variant	Nav2	protein_coding	NM_175272:c.4481+408_4481+409insA	NA	MODIFIER	rs256432542	NA	chr7	49554666	49554666	T	TA	hom	intron_variant(MODIFIER|||c.4298+408_4298+409insA|2371|Nav2|protein_coding|CODING|NM_001111016|18|1),intron_variant(MODIFIER|||c.4481+408_4481+409insA|2432|Nav2|protein_coding|CODING|NM_175272|17|1)
chr7	49204487	49204487	intron_variant	Nav2	protein_coding	NM_175272:c.4481+481_4481+489delAATAATAAT	NA	MODIFIER	rs220748518	NA	chr7	49554739	49554739	AAATAATAAT	A	hom	intron_variant(MODIFIER|||c.4298+481_4298+489delAATAATAAT|2371|Nav2|protein_coding|CODING|NM_001111016|18|1),intron_variant(MODIFIER|||c.4481+481_4481+489delAATAATAAT|2432|Nav2|protein_coding|CODING|NM_175272|17|1)
chr7	49206478	49206478	intron_variant	Nav2	protein_coding	NM_175272:c.4482-179_4482-178delAA	NA	MODIFIER	rs244372602	NA	chr7	49556730	49556730	GAA	G	hom	intron_variant(MODIFIER|||c.4299-179_4299-178delAA|2371|Nav2|protein_coding|CODING|NM_001111016|18|1),intron_variant(MODIFIER|||c.4482-179_4482-178delAA|2432|Nav2|protein_coding|CODING|NM_175272|17|1)
chr7	49206545	49206545	intron_variant	Nav2	protein_coding	NM_175272:c.4482-112_4482-111delCC	NA	MODIFIER	NA	NA	chr7	49556797	49556797	TCC	T	hom	intron_variant(MODIFIER|||c.4299-112_4299-111delCC|2371|Nav2|protein_coding|CODING|NM_001111016|18|1),intron_variant(MODIFIER|||c.4482-112_4482-111delCC|2432|Nav2|protein_coding|CODING|NM_175272|17|1)
chr7	49206912	49206912	intron_variant	Nav2	protein_coding	NM_175272:c.4642+95_4642+100delTTTTTT	NA	MODIFIER	NA	NA	chr7	49557164	49557164	CTTTTTT	C	hom	intron_variant(MODIFIER|||c.4459+95_4459+100delTTTTTT|2371|Nav2|protein_coding|CODING|NM_001111016|19|1),intron_variant(MODIFIER|||c.4642+95_4642+100delTTTTTT|2432|Nav2|protein_coding|CODING|NM_175272|18|1)
chr7	49207900	49207900	intron_variant	Nav2	protein_coding	NM_175272:c.4643-555_4643-554insATAC	NA	MODIFIER	rs234897438	NA	chr7	49558152	49558152	A	AATAC	hom	intron_variant(MODIFIER|||c.4460-555_4460-554insATAC|2371|Nav2|protein_coding|CODING|NM_001111016|19|1),intron_variant(MODIFIER|||c.4643-555_4643-554insATAC|2432|Nav2|protein_coding|CODING|NM_175272|18|1)
chr7	49208346	49208346	intron_variant	Nav2	protein_coding	NM_175272:c.4643-109_4643-106delCACA	NA	MODIFIER	rs253599834	NA	chr7	49558598	49558598	GCACA	G	hom	intron_variant(MODIFIER|||c.4460-109_4460-106delCACA|2371|Nav2|protein_coding|CODING|NM_001111016|19|1),intron_variant(MODIFIER|||c.4643-109_4643-106delCACA|2432|Nav2|protein_coding|CODING|NM_175272|18|1)
chr7	49210468	49210468	intron_variant	Nav2	protein_coding	NM_175272:c.4831+1825_4831+1826insTTTG	NA	MODIFIER	rs237060341	NA	chr7	49560720	49560720	T	TTTTG	hom	intron_variant(MODIFIER|||c.4648+1825_4648+1826insTTTG|2371|Nav2|protein_coding|CODING|NM_001111016|20|1),intron_variant(MODIFIER|||c.4831+1825_4831+1826insTTTG|2432|Nav2|protein_coding|CODING|NM_175272|19|1)
chr7	49215062	49215062	intron_variant	Nav2	protein_coding	NM_175272:c.4983+35_4983+36insACACACACACACAC	NA	MODIFIER	NA	NA	chr7	49565314	49565314	T	TACACACACACACAC	hom	intron_variant(MODIFIER|||c.4800+35_4800+36insACACACACACACAC|2371|Nav2|protein_coding|CODING|NM_001111016|23|1),intron_variant(MODIFIER|||c.4983+35_4983+36insACACACACACACAC|2432|Nav2|protein_coding|CODING|NM_175272|22|1)
chr7	49217155	49217155	intron_variant	Nav2	protein_coding	NM_175272:c.4983+2128delC	NA	MODIFIER	NA	NA	chr7	49567407	49567407	AC	A	hom	intron_variant(MODIFIER|||c.4800+2128delC|2371|Nav2|protein_coding|CODING|NM_001111016|23|1),intron_variant(MODIFIER|||c.4983+2128delC|2432|Nav2|protein_coding|CODING|NM_175272|22|1)
chr7	49217641	49217641	intron_variant	Nav2	protein_coding	NM_175272:c.4983+2614delC	NA	MODIFIER	rs240382305	NA	chr7	49567893	49567893	AC	A	hom	intron_variant(MODIFIER|||c.4800+2614delC|2371|Nav2|protein_coding|CODING|NM_001111016|23|1),intron_variant(MODIFIER|||c.4983+2614delC|2432|Nav2|protein_coding|CODING|NM_175272|22|1)
chr7	49218007	49218007	intron_variant	Nav2	protein_coding	NM_175272:c.4984-2432_4984-2399delCAACCCAAGGGAAGCTGCGGCAGAAGGATGACCA	NA	MODIFIER	rs387790147	NA	chr7	49568259	49568259	CCAACCCAAGGGAAGCTGCGGCAGAAGGATGACCA	C	hom	intron_variant(MODIFIER|||c.4801-2432_4801-2399delCAACCCAAGGGAAGCTGCGGCAGAAGGATGACCA|2371|Nav2|protein_coding|CODING|NM_001111016|23|1),intron_variant(MODIFIER|||c.4984-2432_4984-2399delCAACCCAAGGGAAGCTGCGGCAGAAGGATGACCA|2432|Nav2|protein_coding|CODING|NM_175272|22|1)
chr7	49218111	49218111	intron_variant	Nav2	protein_coding	NM_175272:c.4984-2328_4984-2325delGATA	NA	MODIFIER	rs214016715	NA	chr7	49568363	49568363	CGATA	C	hom	intron_variant(MODIFIER|||c.4801-2328_4801-2325delGATA|2371|Nav2|protein_coding|CODING|NM_001111016|23|1),intron_variant(MODIFIER|||c.4984-2328_4984-2325delGATA|2432|Nav2|protein_coding|CODING|NM_175272|22|1)
chr7	49218581	49218581	intron_variant	Nav2	protein_coding	NM_175272:c.4984-1858_4984-1857insA	NA	MODIFIER	rs262968429	NA	chr7	49568833	49568833	C	CA	hom	intron_variant(MODIFIER|||c.4801-1858_4801-1857insA|2371|Nav2|protein_coding|CODING|NM_001111016|23|1),intron_variant(MODIFIER|||c.4984-1858_4984-1857insA|2432|Nav2|protein_coding|CODING|NM_175272|22|1)
chr7	49218588	49218588	intron_variant	Nav2	protein_coding	NM_175272:c.4984-1851_4984-1824delCTTAACGGCTCAGCCATCTTTCCAGTCC	NA	MODIFIER	NA	NA	chr7	49568840	49568840	TCTTAACGGCTCAGCCATCTTTCCAGTCC	T	hom	intron_variant(MODIFIER|||c.4801-1851_4801-1824delCTTAACGGCTCAGCCATCTTTCCAGTCC|2371|Nav2|protein_coding|CODING|NM_001111016|23|1),intron_variant(MODIFIER|||c.4984-1851_4984-1824delCTTAACGGCTCAGCCATCTTTCCAGTCC|2432|Nav2|protein_coding|CODING|NM_175272|22|1)
chr7	49218999	49218999	intron_variant	Nav2	protein_coding	NM_175272:c.4984-1440_4984-1431delGTGTGTGTGC	NA	MODIFIER	rs231160647	NA	chr7	49569251	49569251	TGTGTGTGTGC	T	hom	intron_variant(MODIFIER|||c.4801-1440_4801-1431delGTGTGTGTGC|2371|Nav2|protein_coding|CODING|NM_001111016|23|1),intron_variant(MODIFIER|||c.4984-1440_4984-1431delGTGTGTGTGC|2432|Nav2|protein_coding|CODING|NM_175272|22|1)
chr7	49219819	49219819	intron_variant	Nav2	protein_coding	NM_175272:c.4984-620_4984-619insGATTTGGGCTCAGT	NA	MODIFIER	rs228483264	NA	chr7	49570071	49570071	C	CGATTTGGGCTCAGT	hom	intron_variant(MODIFIER|||c.4801-620_4801-619insGATTTGGGCTCAGT|2371|Nav2|protein_coding|CODING|NM_001111016|23|1),intron_variant(MODIFIER|||c.4984-620_4984-619insGATTTGGGCTCAGT|2432|Nav2|protein_coding|CODING|NM_175272|22|1)
chr7	49220137	49220137	intron_variant	Nav2	protein_coding	NM_175272:c.4984-302_4984-290delAAAAAAAAAAAAC	NA	MODIFIER	rs242493750	NA	chr7	49570389	49570389	AAAAAAAAAAAAAC	A	hom	intron_variant(MODIFIER|||c.4801-302_4801-290delAAAAAAAAAAAAC|2371|Nav2|protein_coding|CODING|NM_001111016|23|1),intron_variant(MODIFIER|||c.4984-302_4984-290delAAAAAAAAAAAAC|2432|Nav2|protein_coding|CODING|NM_175272|22|1)
chr7	49223409	49223409	intron_variant	Nav2	protein_coding	NM_175272:c.5327+1207_5327+1208delTT	NA	MODIFIER	rs387517338	NA	chr7	49573661	49573661	GTT	G	hom	intron_variant(MODIFIER|||c.5144+1207_5144+1208delTT|2371|Nav2|protein_coding|CODING|NM_001111016|26|1),intron_variant(MODIFIER|||c.5327+1207_5327+1208delTT|2432|Nav2|protein_coding|CODING|NM_175272|25|1)
chr7	49223739	49223739	intron_variant	Nav2	protein_coding	NM_175272:c.5327+1537_5327+1538insATA	NA	MODIFIER	rs222159314	NA	chr7	49573991	49573991	C	CATA	hom	intron_variant(MODIFIER|||c.5144+1537_5144+1538insATA|2371|Nav2|protein_coding|CODING|NM_001111016|26|1),intron_variant(MODIFIER|||c.5327+1537_5327+1538insATA|2432|Nav2|protein_coding|CODING|NM_175272|25|1)
chr7	49223780	49223780	intron_variant	Nav2	protein_coding	NM_175272:c.5327+1578_5327+1579insATA	NA	MODIFIER	rs240014191	NA	chr7	49574032	49574032	C	CATA	hom	intron_variant(MODIFIER|||c.5144+1578_5144+1579insATA|2371|Nav2|protein_coding|CODING|NM_001111016|26|1),intron_variant(MODIFIER|||c.5327+1578_5327+1579insATA|2432|Nav2|protein_coding|CODING|NM_175272|25|1)
chr7	49224913	49224913	intron_variant	Nav2	protein_coding	NM_175272:c.5328-475_5328-474delTT	NA	MODIFIER	rs387213735	NA	chr7	49575165	49575165	CTT	C	hom	intron_variant(MODIFIER|||c.5145-475_5145-474delTT|2371|Nav2|protein_coding|CODING|NM_001111016|26|1),intron_variant(MODIFIER|||c.5328-475_5328-474delTT|2432|Nav2|protein_coding|CODING|NM_175272|25|1)
chr7	49224982	49224982	intron_variant	Nav2	protein_coding	NM_175272:c.5328-406_5328-405insT	NA	MODIFIER	rs229987413	NA	chr7	49575234	49575234	A	AT	hom	intron_variant(MODIFIER|||c.5145-406_5145-405insT|2371|Nav2|protein_coding|CODING|NM_001111016|26|1),intron_variant(MODIFIER|||c.5328-406_5328-405insT|2432|Nav2|protein_coding|CODING|NM_175272|25|1)
chr7	49225302	49225302	intron_variant	Nav2	protein_coding	NM_175272:c.5328-86_5328-85insG	NA	MODIFIER	rs258792048	NA	chr7	49575554	49575554	T	TG	hom	intron_variant(MODIFIER|||c.5145-86_5145-85insG|2371|Nav2|protein_coding|CODING|NM_001111016|26|1),intron_variant(MODIFIER|||c.5328-86_5328-85insG|2432|Nav2|protein_coding|CODING|NM_175272|25|1)
chr7	49227119	49227119	intron_variant	Nav2	protein_coding	NM_175272:c.5507+1552delC	NA	MODIFIER	rs220301164	NA	chr7	49577371	49577371	TC	T	hom	intron_variant(MODIFIER|||c.5324+1552delC|2371|Nav2|protein_coding|CODING|NM_001111016|27|1),intron_variant(MODIFIER|||c.5507+1552delC|2432|Nav2|protein_coding|CODING|NM_175272|26|1)
chr7	49229642	49229642	intron_variant	Nav2	protein_coding	NM_175272:c.5508-2909_5508-2907delAAA	NA	MODIFIER	rs220149888	NA	chr7	49579894	49579894	GAAA	G	hom	intron_variant(MODIFIER|||c.5325-2909_5325-2907delAAA|2371|Nav2|protein_coding|CODING|NM_001111016|27|1),intron_variant(MODIFIER|||c.5508-2909_5508-2907delAAA|2432|Nav2|protein_coding|CODING|NM_175272|26|1)
chr7	49230989	49230989	intron_variant	Nav2	protein_coding	NM_175272:c.5508-1562_5508-1561insGCAAAGCCAGT	NA	MODIFIER	rs227989949	NA	chr7	49581241	49581241	G	GGCAAAGCCAGT	hom	intron_variant(MODIFIER|||c.5325-1562_5325-1561insGCAAAGCCAGT|2371|Nav2|protein_coding|CODING|NM_001111016|27|1),intron_variant(MODIFIER|||c.5508-1562_5508-1561insGCAAAGCCAGT|2432|Nav2|protein_coding|CODING|NM_175272|26|1)
chr7	49231033	49231033	intron_variant	Nav2	protein_coding	NM_175272:c.5508-1518_5508-1517insT	NA	MODIFIER	rs254588924	NA	chr7	49581285	49581285	A	AT	hom	intron_variant(MODIFIER|||c.5325-1518_5325-1517insT|2371|Nav2|protein_coding|CODING|NM_001111016|27|1),intron_variant(MODIFIER|||c.5508-1518_5508-1517insT|2432|Nav2|protein_coding|CODING|NM_175272|26|1)
chr7	49232130	49232130	intron_variant	Nav2	protein_coding	NM_175272:c.5508-421_5508-420insACACACAC	NA	MODIFIER	NA	NA	chr7	49582382	49582382	T	TACACACAC	hom	intron_variant(MODIFIER|||c.5325-421_5325-420insACACACAC|2371|Nav2|protein_coding|CODING|NM_001111016|27|1),intron_variant(MODIFIER|||c.5508-421_5508-420insACACACAC|2432|Nav2|protein_coding|CODING|NM_175272|26|1)
chr7	49235939	49235939	intron_variant	Nav2	protein_coding	NM_175272:c.5925+948delA	NA	MODIFIER	rs220911701	NA	chr7	49586191	49586191	GA	G	hom	intron_variant(MODIFIER|||c.5742+948delA|2371|Nav2|protein_coding|CODING|NM_001111016|30|1),intron_variant(MODIFIER|||c.5925+948delA|2432|Nav2|protein_coding|CODING|NM_175272|29|1)
chr7	49236560	49236560	intron_variant	Nav2	protein_coding	NM_175272:c.5926-894_5926-893insAAA	NA	MODIFIER	NA	NA	chr7	49586812	49586812	T	TAAA	hom	intron_variant(MODIFIER|||c.5743-894_5743-893insAAA|2371|Nav2|protein_coding|CODING|NM_001111016|30|1),intron_variant(MODIFIER|||c.5926-894_5926-893insAAA|2432|Nav2|protein_coding|CODING|NM_175272|29|1)
chr7	49236886	49236886	intron_variant	Nav2	protein_coding	NM_175272:c.5926-568_5926-557delAGGAAGGAAGGG	NA	MODIFIER	NA	NA	chr7	49587138	49587138	AAGGAAGGAAGGG	A	hom	intron_variant(MODIFIER|||c.5743-568_5743-557delAGGAAGGAAGGG|2371|Nav2|protein_coding|CODING|NM_001111016|30|1),intron_variant(MODIFIER|||c.5926-568_5926-557delAGGAAGGAAGGG|2432|Nav2|protein_coding|CODING|NM_175272|29|1)
chr7	49236911	49236911	intron_variant	Nav2	protein_coding	NM_175272:c.5926-543_5926-511delAGGAAGGGAGGGAGGAAAGGAAGGAAGGAAGGG	NA	MODIFIER	NA	NA	chr7	49587163	49587163	AAGGAAGGGAGGGAGGAAAGGAAGGAAGGAAGGG	A	hom	intron_variant(MODIFIER|||c.5743-543_5743-511delAGGAAGGGAGGGAGGAAAGGAAGGAAGGAAGGG|2371|Nav2|protein_coding|CODING|NM_001111016|30|1),intron_variant(MODIFIER|||c.5926-543_5926-511delAGGAAGGGAGGGAGGAAAGGAAGGAAGGAAGGG|2432|Nav2|protein_coding|CODING|NM_175272|29|1)
chr7	49237364	49237364	intron_variant	Nav2	protein_coding	NM_175272:c.5926-90_5926-88delGGA	NA	MODIFIER	rs227279314	NA	chr7	49587616	49587616	TGGA	T	hom	intron_variant(MODIFIER|||c.5743-90_5743-88delGGA|2371|Nav2|protein_coding|CODING|NM_001111016|30|1),intron_variant(MODIFIER|||c.5926-90_5926-88delGGA|2432|Nav2|protein_coding|CODING|NM_175272|29|1)
chr7	49238011	49238011	intron_variant	Nav2	protein_coding	NM_175272:c.6021+462_6021+463insAG	NA	MODIFIER	rs216015273	NA	chr7	49588263	49588263	C	CAG	hom	intron_variant(MODIFIER|||c.5838+462_5838+463insAG|2371|Nav2|protein_coding|CODING|NM_001111016|31|1),intron_variant(MODIFIER|||c.6021+462_6021+463insAG|2432|Nav2|protein_coding|CODING|NM_175272|30|1)
chr7	49238430	49238430	intron_variant	Nav2	protein_coding	NM_175272:c.6022-467_6022-466insT	NA	MODIFIER	NA	NA	chr7	49588682	49588682	C	CT	het	intron_variant(MODIFIER|||c.5839-467_5839-466insT|2371|Nav2|protein_coding|CODING|NM_001111016|31|1),intron_variant(MODIFIER|||c.6022-467_6022-466insT|2432|Nav2|protein_coding|CODING|NM_175272|30|1)
chr7	49239263	49239263	intron_variant	Nav2	protein_coding	NM_175272:c.6190+198delT	NA	MODIFIER	rs222733263	NA	chr7	49589515	49589515	GT	G	hom	intron_variant(MODIFIER|||c.6007+198delT|2371|Nav2|protein_coding|CODING|NM_001111016|32|1),intron_variant(MODIFIER|||c.6190+198delT|2432|Nav2|protein_coding|CODING|NM_175272|31|1)
chr7	49239801	49239801	intron_variant	Nav2	protein_coding	NM_175272:c.6190+736_6190+737insAAA	NA	MODIFIER	rs257276582	NA	chr7	49590053	49590053	T	TAAA	hom	intron_variant(MODIFIER|||c.6007+736_6007+737insAAA|2371|Nav2|protein_coding|CODING|NM_001111016|32|1),intron_variant(MODIFIER|||c.6190+736_6190+737insAAA|2432|Nav2|protein_coding|CODING|NM_175272|31|1)
chr7	49240168	49240168	intron_variant	Nav2	protein_coding	NM_175272:c.6190+1103delG	NA	MODIFIER	rs241502312	NA	chr7	49590420	49590420	TG	T	hom	intron_variant(MODIFIER|||c.6007+1103delG|2371|Nav2|protein_coding|CODING|NM_001111016|32|1),intron_variant(MODIFIER|||c.6190+1103delG|2432|Nav2|protein_coding|CODING|NM_175272|31|1)
chr7	49240947	49240947	intron_variant	Nav2	protein_coding	NM_175272:c.6190+1882delT	NA	MODIFIER	NA	NA	chr7	49591199	49591199	CT	C	hom	intron_variant(MODIFIER|||c.6007+1882delT|2371|Nav2|protein_coding|CODING|NM_001111016|32|1),intron_variant(MODIFIER|||c.6190+1882delT|2432|Nav2|protein_coding|CODING|NM_175272|31|1)
chr7	49241049	49241049	intron_variant	Nav2	protein_coding	NM_175272:c.6190+1984_6190+1985insATTT	NA	MODIFIER	rs241003662	NA	chr7	49591301	49591301	G	GATTT	hom	intron_variant(MODIFIER|||c.6007+1984_6007+1985insATTT|2371|Nav2|protein_coding|CODING|NM_001111016|32|1),intron_variant(MODIFIER|||c.6190+1984_6190+1985insATTT|2432|Nav2|protein_coding|CODING|NM_175272|31|1)
chr7	49241892	49241892	intron_variant	Nav2	protein_coding	NM_175272:c.6191-2072_6191-2071insCTAACCTCTG	NA	MODIFIER	rs261485723	NA	chr7	49592144	49592144	A	ACTAACCTCTG	hom	intron_variant(MODIFIER|||c.6008-2072_6008-2071insCTAACCTCTG|2371|Nav2|protein_coding|CODING|NM_001111016|32|1),intron_variant(MODIFIER|||c.6191-2072_6191-2071insCTAACCTCTG|2432|Nav2|protein_coding|CODING|NM_175272|31|1)
chr7	49242552	49242552	intron_variant	Nav2	protein_coding	NM_175272:c.6191-1412_6191-1411delTG	NA	MODIFIER	rs214320000	NA	chr7	49592804	49592804	CTG	C	hom	intron_variant(MODIFIER|||c.6008-1412_6008-1411delTG|2371|Nav2|protein_coding|CODING|NM_001111016|32|1),intron_variant(MODIFIER|||c.6191-1412_6191-1411delTG|2432|Nav2|protein_coding|CODING|NM_175272|31|1)
chr7	49245402	49245402	intron_variant	Nav2	protein_coding	NM_175272:c.6426+1203delA	NA	MODIFIER	rs239926615	NA	chr7	49595654	49595654	CA	C	het	intron_variant(MODIFIER|||c.6243+1203delA|2371|Nav2|protein_coding|CODING|NM_001111016|33|1),intron_variant(MODIFIER|||c.6426+1203delA|2432|Nav2|protein_coding|CODING|NM_175272|32|1)
chr7	49246142	49246142	intron_variant	Nav2	protein_coding	NM_175272:c.6427-760_6427-759delGG	NA	MODIFIER	NA	NA	chr7	49596394	49596394	AGG	A	hom	intron_variant(MODIFIER|||c.6244-760_6244-759delGG|2371|Nav2|protein_coding|CODING|NM_001111016|33|1),intron_variant(MODIFIER|||c.6427-760_6427-759delGG|2432|Nav2|protein_coding|CODING|NM_175272|32|1)
chr7	49247333	49247333	intron_variant	Nav2	protein_coding	NM_175272:c.6653+13delG	NA	MODIFIER	rs262604473	NA	chr7	49597585	49597585	TG	T	hom	intron_variant(MODIFIER|||c.6470+13delG|2371|Nav2|protein_coding|CODING|NM_001111016|35|1),intron_variant(MODIFIER|||c.6653+13delG|2432|Nav2|protein_coding|CODING|NM_175272|34|1)
chr7	49247510	49247510	intron_variant	Nav2	protein_coding	NM_175272:c.6653+190_6653+191delAT	NA	MODIFIER	rs229431325	NA	chr7	49597762	49597762	CAT	C	hom	intron_variant(MODIFIER|||c.6470+190_6470+191delAT|2371|Nav2|protein_coding|CODING|NM_001111016|35|1),intron_variant(MODIFIER|||c.6653+190_6653+191delAT|2432|Nav2|protein_coding|CODING|NM_175272|34|1)
chr7	49249682	49249682	intron_variant	Nav2	protein_coding	NM_175272:c.6969+1053_6969+1054insG	NA	MODIFIER	rs246092174	NA	chr7	49599934	49599934	T	TG	hom	intron_variant(MODIFIER|||c.6786+1053_6786+1054insG|2371|Nav2|protein_coding|CODING|NM_001111016|37|1),intron_variant(MODIFIER|||c.6969+1053_6969+1054insG|2432|Nav2|protein_coding|CODING|NM_175272|36|1)
chr7	49250095	49250095	intron_variant	Nav2	protein_coding	NM_175272:c.6969+1466_6969+1467insA	NA	MODIFIER	rs246624750	NA	chr7	49600347	49600347	G	GA	hom	intron_variant(MODIFIER|||c.6786+1466_6786+1467insA|2371|Nav2|protein_coding|CODING|NM_001111016|37|1),intron_variant(MODIFIER|||c.6969+1466_6969+1467insA|2432|Nav2|protein_coding|CODING|NM_175272|36|1)
chr7	49254839	49254839	intron_variant	Nav2	protein_coding	NM_175272:c.7173+464delA	NA	MODIFIER	rs221372336	NA	chr7	49605091	49605091	GA	G	hom	intron_variant(MODIFIER|||c.6990+464delA|2371|Nav2|protein_coding|CODING|NM_001111016|38|1),intron_variant(MODIFIER|||c.7173+464delA|2432|Nav2|protein_coding|CODING|NM_175272|37|1)
chr7	49257229	49257229	3_prime_UTR_variant	Nav2	protein_coding	NM_175272:c.*661_*662insTCCCCCCCCC	NA	MODIFIER	NA	NA	chr7	49607481	49607481	T	TTCCCCCCCCC	het	3_prime_UTR_variant(MODIFIER||661|c.*661_*662insTCCCCCCCCC|2371|Nav2|protein_coding|CODING|NM_001111016|39|1),3_prime_UTR_variant(MODIFIER||661|c.*661_*662insTCCCCCCCCC|2432|Nav2|protein_coding|CODING|NM_175272|38|1)
chr7	49257969	49257969	3_prime_UTR_variant	Nav2	protein_coding	NM_175272:c.*1401_*1420delTGTGTGTGTGTGTGTGTGTG	NA	MODIFIER	rs217231064	NA	chr7	49608221	49608221	TTGTGTGTGTGTGTGTGTGTG	T	hom	3_prime_UTR_variant(MODIFIER||1401|c.*1401_*1420delTGTGTGTGTGTGTGTGTGTG|2371|Nav2|protein_coding|CODING|NM_001111016|39|1),3_prime_UTR_variant(MODIFIER||1401|c.*1401_*1420delTGTGTGTGTGTGTGTGTGTG|2432|Nav2|protein_coding|CODING|NM_175272|38|1)
chr7	49258130	49258130	3_prime_UTR_variant	Nav2	protein_coding	NM_175272:c.*1562_*1563insG	NA	MODIFIER	NA	NA	chr7	49608382	49608382	T	TG	het	3_prime_UTR_variant(MODIFIER||1562|c.*1562_*1563insG|2371|Nav2|protein_coding|CODING|NM_001111016|39|1),3_prime_UTR_variant(MODIFIER||1562|c.*1562_*1563insG|2432|Nav2|protein_coding|CODING|NM_175272|38|1)
chr7	49258158	49258158	3_prime_UTR_variant	Nav2	protein_coding	NM_175272:c.*1590_*1591insGAGAGAGAGAGAGAGA	NA	MODIFIER	NA	NA	chr7	49608410	49608410	G	GGAGAGAGAGAGAGAGA	hom	3_prime_UTR_variant(MODIFIER||1590|c.*1590_*1591insGAGAGAGAGAGAGAGA|2371|Nav2|protein_coding|CODING|NM_001111016|39|1),3_prime_UTR_variant(MODIFIER||1590|c.*1590_*1591insGAGAGAGAGAGAGAGA|2432|Nav2|protein_coding|CODING|NM_175272|38|1)
chr7	49258454	49258454	3_prime_UTR_variant	Nav2	protein_coding	NM_175272:c.*1886_*1887insTTTT	NA	MODIFIER	NA	NA	chr7	49608706	49608706	C	CTTTT	hom	3_prime_UTR_variant(MODIFIER||1886|c.*1886_*1887insTTTT|2371|Nav2|protein_coding|CODING|NM_001111016|39|1),3_prime_UTR_variant(MODIFIER||1886|c.*1886_*1887insTTTT|2432|Nav2|protein_coding|CODING|NM_175272|38|1)
chr7	49264095	49264095	intergenic_region	NA	NA	NA	NA	MODIFIER	rs244632163	NA	chr7	49614347	49614347	AAAAAG	A	hom	intergenic_region(MODIFIER||||||||||1)
chr7	49266289	49266289	intergenic_region	NA	NA	NA	NA	MODIFIER	NA	NA	chr7	49616541	49616541	TCC	T,TC	NA	intergenic_region(MODIFIER||||||||||1),intergenic_region(MODIFIER||||||||||2)
chr7	49271329	49271329	intergenic_region	NA	NA	NA	NA	MODIFIER	rs237063334	NA	chr7	49621581	49621581	AAGAGAG	A	hom	intergenic_region(MODIFIER||||||||||1)
chr7	49272487	49272487	intergenic_region	NA	NA	NA	NA	MODIFIER	rs260164527	NA	chr7	49622739	49622739	A	AC	hom	intergenic_region(MODIFIER||||||||||1)
chr7	49273179	49273179	intergenic_region	NA	NA	NA	NA	MODIFIER	NA	NA	chr7	49623431	49623431	T	TAACAACAAC	hom	intergenic_region(MODIFIER||||||||||1)
chr7	49273332	49273332	intergenic_region	NA	NA	NA	NA	MODIFIER	NA	NA	chr7	49623584	49623584	A	AAGAG	hom	intergenic_region(MODIFIER||||||||||1)
chr7	49276138	49276138	intergenic_region	NA	NA	NA	NA	MODIFIER	NA	NA	chr7	49626390	49626390	TG	T	hom	intergenic_region(MODIFIER||||||||||1)
chr7	49278316	49278316	intergenic_region	NA	NA	NA	NA	MODIFIER	NA	NA	chr7	49628568	49628568	T	TG	hom	intergenic_region(MODIFIER||||||||||1)
chr7	49282284	49282284	disruptive_inframe_deletion	Dbx1	protein_coding	NM_001005232:p.Pro305_His307del/c.914_919delCGGCGC	NA	MODERATE	rs246161289	NA	chr7	49632536	49632536	TGCGCCG	T	hom	disruptive_inframe_deletion(MODERATE||ccggcgcac/cac|p.Pro305_His307del/c.914_919delCGGCGC|335|Dbx1|protein_coding|CODING|NM_001005232|4|1)
chr7	49282579	49282579	intron_variant	Dbx1	protein_coding	NM_001005232:c.673-54_673-49delACCACC	NA	MODIFIER	rs387004830	NA	chr7	49632831	49632831	GGGTGGT	G	hom	intron_variant(MODIFIER|||c.673-54_673-49delACCACC|335|Dbx1|protein_coding|CODING|NM_001005232|3|1)
chr7	49282857	49282857	intron_variant	Dbx1	protein_coding	NM_001005232:c.673-326_673-327insGTGT	NA	MODIFIER	NA	NA	chr7	49633109	49633109	T	TACAC	hom	intron_variant(MODIFIER|||c.673-326_673-327insGTGT|335|Dbx1|protein_coding|CODING|NM_001005232|3|1)
chr7	49283849	49283849	intron_variant	Dbx1	protein_coding	NM_001005232:c.470-410_470-411insG	NA	MODIFIER	NA	NA	chr7	49634101	49634101	T	TC	hom	intron_variant(MODIFIER|||c.470-410_470-411insG|335|Dbx1|protein_coding|CODING|NM_001005232|2|1)
chr7	49284470	49284470	intron_variant	Dbx1	protein_coding	NM_001005232:c.469+903_469+904delTT	NA	MODIFIER	NA	NA	chr7	49634722	49634722	CAA	C	hom	intron_variant(MODIFIER|||c.469+903_469+904delTT|335|Dbx1|protein_coding|CODING|NM_001005232|2|1)
chr7	49285492	49285492	intron_variant	Dbx1	protein_coding	NM_001005232:c.368-16_368-17insCTCTCTCTCTCTCTCT	NA	MODIFIER	NA	NA	chr7	49635744	49635744	A	AAGAGAGAGAGAGAGAG	hom	intron_variant(MODIFIER|||c.368-16_368-17insCTCTCTCTCTCTCTCT|335|Dbx1|protein_coding|CODING|NM_001005232|1|1)
chr7	49287490	49287490	upstream_gene_variant	Dbx1	protein_coding	NM_001005232	NA	MODIFIER	NA	NA	chr7	49637742	49637742	AGAGAGAGAGAGAGAGAGAGAGAGAGAGAGAGAGAGAGAGGAGAGAGAGAGGAGGGAGGGAGG	A	het	upstream_gene_variant(MODIFIER||908||335|Dbx1|protein_coding|CODING|NM_001005232||1),intergenic_region(MODIFIER||||||||||1)
chr7	49288234	49288234	upstream_gene_variant	Dbx1	protein_coding	NM_001005232	NA	MODIFIER	NA	NA	chr7	49638486	49638486	CAAAAAAAA	C	hom	upstream_gene_variant(MODIFIER||1652||335|Dbx1|protein_coding|CODING|NM_001005232||1),intergenic_region(MODIFIER||||||||||1)
chr7	49290872	49290872	intergenic_region	NA	NA	NA	NA	MODIFIER	rs387586186	NA	chr7	49641124	49641124	GC	G	hom	intergenic_region(MODIFIER||||||||||1)
chr7	49291175	49291175	intergenic_region	NA	NA	NA	NA	MODIFIER	NA	NA	chr7	49641427	49641427	C	CTG	hom	intergenic_region(MODIFIER||||||||||1)
chr7	49291426	49291426	intergenic_region	NA	NA	NA	NA	MODIFIER	rs223346622	NA	chr7	49641678	49641678	TAAAAA	T	hom	intergenic_region(MODIFIER||||||||||1)
chr7	49291856	49291856	intergenic_region	NA	NA	NA	NA	MODIFIER	NA	NA	chr7	49642108	49642108	T	TC	hom	intergenic_region(MODIFIER||||||||||1)
chr7	49293565	49293565	intergenic_region	NA	NA	NA	NA	MODIFIER	rs249496577	NA	chr7	49643817	49643817	T	TA	hom	intergenic_region(MODIFIER||||||||||1)
chr7	49294767	49294767	intergenic_region	NA	NA	NA	NA	MODIFIER	rs215362099	NA	chr7	49645019	49645019	GGTCACA	G	hom	intergenic_region(MODIFIER||||||||||1)
chr7	49297782	49297782	intergenic_region	NA	NA	NA	NA	MODIFIER	NA	NA	chr7	49648034	49648034	AG	A	hom	intergenic_region(MODIFIER||||||||||1)
chr7	49297789	49297789	intergenic_region	NA	NA	NA	NA	MODIFIER	NA	NA	chr7	49648041	49648041	AAGT	A	het	intergenic_region(MODIFIER||||||||||1)
chr7	49301213	49301213	intergenic_region	NA	NA	NA	NA	MODIFIER	rs250122836	NA	chr7	49651465	49651465	T	TTATCTATC	hom	intergenic_region(MODIFIER||||||||||1)
chr7	49308805	49308805	intergenic_region	NA	NA	NA	NA	MODIFIER	NA	NA	chr7	49659057	49659057	G	GA	hom	intergenic_region(MODIFIER||||||||||1)
chr7	49310400	49310400	intergenic_region	NA	NA	NA	NA	MODIFIER	NA	NA	chr7	49660652	49660652	CAAAA	C	hom	intergenic_region(MODIFIER||||||||||1)
chr7	49310775	49310775	intergenic_region	NA	NA	NA	NA	MODIFIER	NA	NA	chr7	49661027	49661027	T	TCCCC	hom	intergenic_region(MODIFIER||||||||||1)
chr7	49314844	49314844	intergenic_region	NA	NA	NA	NA	MODIFIER	NA	NA	chr7	49665096	49665096	A	AAAAGCAAAGC	hom	intergenic_region(MODIFIER||||||||||1)
chr7	49316278	49316278	intergenic_region	NA	NA	NA	NA	MODIFIER	NA	NA	chr7	49666530	49666530	G	GTA	het	intergenic_region(MODIFIER||||||||||1)
chr7	49317023	49317023	intergenic_region	NA	NA	NA	NA	MODIFIER	NA	NA	chr7	49667275	49667275	CCTAT	C	hom	intergenic_region(MODIFIER||||||||||1)
chr7	49319169	49319169	intergenic_region	NA	NA	NA	NA	MODIFIER	rs253350029	NA	chr7	49669421	49669421	GA	G	hom	intergenic_region(MODIFIER||||||||||1)
chr7	49321910	49321910	intergenic_region	NA	NA	NA	NA	MODIFIER	NA	NA	chr7	49672162	49672162	TAAAA	T	hom	intergenic_region(MODIFIER||||||||||1)
chr7	49322953	49322953	intergenic_region	NA	NA	NA	NA	MODIFIER	rs238817549	NA	chr7	49673205	49673205	TTA	T	hom	intergenic_region(MODIFIER||||||||||1)
chr7	49323350	49323350	intergenic_region	NA	NA	NA	NA	MODIFIER	NA	NA	chr7	49673602	49673602	T	TTATATATATATATATATA	hom	intergenic_region(MODIFIER||||||||||1)
chr7	49324828	49324828	intergenic_region	NA	NA	NA	NA	MODIFIER	NA	NA	chr7	49675080	49675080	CTA	C	het	intergenic_region(MODIFIER||||||||||1)
chr7	49337137	49337137	intergenic_region	NA	NA	NA	NA	MODIFIER	rs387171104	NA	chr7	49687389	49687389	CT	C	hom	intergenic_region(MODIFIER||||||||||1)
chr7	49337422	49337422	intergenic_region	NA	NA	NA	NA	MODIFIER	NA	NA	chr7	49687674	49687674	C	CTTT	het	intergenic_region(MODIFIER||||||||||1)
chr7	49338783	49338783	intergenic_region	NA	NA	NA	NA	MODIFIER	NA	NA	chr7	49689035	49689035	C	CA	het	intergenic_region(MODIFIER||||||||||1)
chr7	49342184	49342184	intergenic_region	NA	NA	NA	NA	MODIFIER	NA	NA	chr7	49692436	49692436	TGAGAGAGAGAGAGAGA	T	hom	intergenic_region(MODIFIER||||||||||1)
chr7	49342736	49342736	intergenic_region	NA	NA	NA	NA	MODIFIER	rs214006351	NA	chr7	49692988	49692988	TACACAC	T	hom	intergenic_region(MODIFIER||||||||||1)
chr7	49342790	49342790	intergenic_region	NA	NA	NA	NA	MODIFIER	rs241750405	NA	chr7	49693042	49693042	CGTGTGT	C	hom	intergenic_region(MODIFIER||||||||||1)
chr7	49343735	49343735	intergenic_region	NA	NA	NA	NA	MODIFIER	NA	NA	chr7	49693987	49693987	CT	C	hom	intergenic_region(MODIFIER||||||||||1)
chr7	49344853	49344853	intergenic_region	NA	NA	NA	NA	MODIFIER	rs236148348	NA	chr7	49695105	49695105	TAAATAAAG	T	hom	intergenic_region(MODIFIER||||||||||1)
chr7	49352364	49352364	intergenic_region	NA	NA	NA	NA	MODIFIER	rs245446410	NA	chr7	49702616	49702616	T	TTG	hom	intergenic_region(MODIFIER||||||||||1)
chr7	49352451	49352451	intergenic_region	NA	NA	NA	NA	MODIFIER	rs238788386	NA	chr7	49702703	49702703	CTATG	C	hom	intergenic_region(MODIFIER||||||||||1)
chr7	49353152	49353152	intergenic_region	NA	NA	NA	NA	MODIFIER	rs234383337	NA	chr7	49703404	49703404	A	AAAACAAAC	hom	intergenic_region(MODIFIER||||||||||1)
chr7	49353207	49353207	intergenic_region	NA	NA	NA	NA	MODIFIER	rs236200175	NA	chr7	49703459	49703459	T	TCCAA	hom	intergenic_region(MODIFIER||||||||||1)
chr7	49354762	49354762	intergenic_region	NA	NA	NA	NA	MODIFIER	NA	NA	chr7	49705014	49705014	TCC	T	hom	intergenic_region(MODIFIER||||||||||1)
chr7	49355022	49355022	intergenic_region	NA	NA	NA	NA	MODIFIER	NA	NA	chr7	49705274	49705274	GCC	G	hom	intergenic_region(MODIFIER||||||||||1)
chr7	49357936	49357936	intergenic_region	NA	NA	NA	NA	MODIFIER	rs215726945	NA	chr7	49708188	49708188	GT	G	hom	intergenic_region(MODIFIER||||||||||1)
chr7	49359096	49359096	intergenic_region	NA	NA	NA	NA	MODIFIER	rs256110202	NA	chr7	49709348	49709348	A	AC	hom	intergenic_region(MODIFIER||||||||||1)
chr7	49362514	49362514	intergenic_region	NA	NA	NA	NA	MODIFIER	NA	NA	chr7	49712766	49712766	TAGAGAG	T	hom	intergenic_region(MODIFIER||||||||||1)
chr7	49362568	49362568	intergenic_region	NA	NA	NA	NA	MODIFIER	rs259017489	NA	chr7	49712820	49712820	GGA	G	hom	intergenic_region(MODIFIER||||||||||1)
chr7	49362695	49362695	intergenic_region	NA	NA	NA	NA	MODIFIER	rs259893107	NA	chr7	49712947	49712947	GATAGATAC	G	hom	intergenic_region(MODIFIER||||||||||1)
chr7	49364496	49364496	intergenic_region	NA	NA	NA	NA	MODIFIER	rs387894633	NA	chr7	49714748	49714748	TCA	T	hom	intergenic_region(MODIFIER||||||||||1)
chr7	49366676	49366676	intergenic_region	NA	NA	NA	NA	MODIFIER	rs221622428	NA	chr7	49716928	49716928	A	AT	hom	intergenic_region(MODIFIER||||||||||1)
chr7	49368759	49368759	intergenic_region	NA	NA	NA	NA	MODIFIER	NA	NA	chr7	49719011	49719011	GAC	G	hom	intergenic_region(MODIFIER||||||||||1)
chr7	49371944	49371944	intergenic_region	NA	NA	NA	NA	MODIFIER	rs233817096	NA	chr7	49722196	49722196	TACAC	T	hom	intergenic_region(MODIFIER||||||||||1)
chr7	49373107	49373107	intergenic_region	NA	NA	NA	NA	MODIFIER	NA	NA	chr7	49723359	49723359	T	TA	hom	intergenic_region(MODIFIER||||||||||1)
chr7	49376181	49376181	intergenic_region	NA	NA	NA	NA	MODIFIER	rs221323135	NA	chr7	49726433	49726433	AT	A	hom	intergenic_region(MODIFIER||||||||||1)
chr7	49376738	49376738	intergenic_region	NA	NA	NA	NA	MODIFIER	NA	NA	chr7	49726990	49726990	C	CAA	hom	intergenic_region(MODIFIER||||||||||1)
chr7	49378336	49378336	intergenic_region	NA	NA	NA	NA	MODIFIER	rs387246195	NA	chr7	49728588	49728588	CA	C	hom	intergenic_region(MODIFIER||||||||||1)
chr7	49380269	49380269	intergenic_region	NA	NA	NA	NA	MODIFIER	NA	NA	chr7	49730521	49730521	A	ATGTGTGTG	hom	intergenic_region(MODIFIER||||||||||1)
chr7	49383004	49383004	intergenic_region	NA	NA	NA	NA	MODIFIER	rs230860201	NA	chr7	49733256	49733256	CGT	C	hom	intergenic_region(MODIFIER||||||||||1)
chr7	49385960	49385960	intergenic_region	NA	NA	NA	NA	MODIFIER	rs220854808	NA	chr7	49736212	49736212	C	CT	hom	intergenic_region(MODIFIER||||||||||1)
chr7	49386046	49386046	intergenic_region	NA	NA	NA	NA	MODIFIER	rs262501485	NA	chr7	49736298	49736298	T	TTTA	hom	intergenic_region(MODIFIER||||||||||1)
chr7	49387794	49387794	intergenic_region	NA	NA	NA	NA	MODIFIER	NA	NA	chr7	49738046	49738046	T	TAGAA	het	intergenic_region(MODIFIER||||||||||1)
chr7	49387808	49387808	intergenic_region	NA	NA	NA	NA	MODIFIER	NA	NA	chr7	49738060	49738060	GGGGGAA	G	het	intergenic_region(MODIFIER||||||||||1)
chr7	49387854	49387854	intergenic_region	NA	NA	NA	NA	MODIFIER	NA	NA	chr7	49738106	49738106	A	ATAGTCAT	het	intergenic_region(MODIFIER||||||||||1)
chr7	49387863	49387863	intergenic_region	NA	NA	NA	NA	MODIFIER	NA	NA	chr7	49738115	49738115	T	TG	het	intergenic_region(MODIFIER||||||||||1)
chr7	49387937	49387937	intergenic_region	NA	NA	NA	NA	MODIFIER	NA	NA	chr7	49738189	49738189	TG	T	het	intergenic_region(MODIFIER||||||||||1)
chr7	49388260	49388260	intergenic_region	NA	NA	NA	NA	MODIFIER	rs228700449	NA	chr7	49738512	49738512	A	AGTGT	hom	intergenic_region(MODIFIER||||||||||1)
chr7	49388743	49388743	intergenic_region	NA	NA	NA	NA	MODIFIER	rs247469608	NA	chr7	49738995	49738995	T	TA	hom	intergenic_region(MODIFIER||||||||||1)
chr7	49390435	49390435	intergenic_region	NA	NA	NA	NA	MODIFIER	rs387622316	NA	chr7	49740687	49740687	CAG	C	hom	intergenic_region(MODIFIER||||||||||1)
chr7	49391012	49391012	intergenic_region	NA	NA	NA	NA	MODIFIER	rs234623202	NA	chr7	49741264	49741264	A	ACAACAACC	hom	intergenic_region(MODIFIER||||||||||1)
chr7	49392367	49392367	intergenic_region	NA	NA	NA	NA	MODIFIER	NA	NA	chr7	49742619	49742619	G	GCTCTCTCTCTCTCT	hom	intergenic_region(MODIFIER||||||||||1)
chr7	49392691	49392691	intergenic_region	NA	NA	NA	NA	MODIFIER	NA	NA	chr7	49742943	49742943	T	TAC	het	intergenic_region(MODIFIER||||||||||1)
chr7	49392693	49392693	intergenic_region	NA	NA	NA	NA	MODIFIER	NA	NA	chr7	49742945	49742945	T	TACAC	hom	intergenic_region(MODIFIER||||||||||1)
chr7	49394609	49394609	intergenic_region	NA	NA	NA	NA	MODIFIER	NA	NA	chr7	49744861	49744861	A	AGTGTGTGT	hom	intergenic_region(MODIFIER||||||||||1)
chr7	49395102	49395102	intergenic_region	NA	NA	NA	NA	MODIFIER	rs387264186	NA	chr7	49745354	49745354	AAC	A	hom	intergenic_region(MODIFIER||||||||||1)
chr7	49398056	49398056	intergenic_region	NA	NA	NA	NA	MODIFIER	NA	NA	chr7	49748308	49748308	T	TTA	hom	intergenic_region(MODIFIER||||||||||1)
chr7	49398260	49398260	intergenic_region	NA	NA	NA	NA	MODIFIER	rs254472470	NA	chr7	49748512	49748512	CA	C	hom	intergenic_region(MODIFIER||||||||||1)
chr7	49398455	49398455	intergenic_region	NA	NA	NA	NA	MODIFIER	NA	NA	chr7	49748707	49748707	AAAC	A	hom	intergenic_region(MODIFIER||||||||||1)
chr7	49398580	49398580	intergenic_region	NA	NA	NA	NA	MODIFIER	NA	NA	chr7	49748832	49748832	G	GAAAGA	hom	intergenic_region(MODIFIER||||||||||1)
chr7	49401604	49401604	intergenic_region	NA	NA	NA	NA	MODIFIER	rs252742400	NA	chr7	49751856	49751856	A	AATTT	hom	intergenic_region(MODIFIER||||||||||1)
chr7	49404033	49404033	intergenic_region	NA	NA	NA	NA	MODIFIER	NA	NA	chr7	49754285	49754285	AC	A	het	intergenic_region(MODIFIER||||||||||1)
chr7	49406874	49406874	upstream_gene_variant	Htatip2	protein_coding	NM_016865	NA	MODIFIER	rs223200345	NA	chr7	49757126	49757126	GATTTATTT	G	hom	upstream_gene_variant(MODIFIER||1979||242|Htatip2|protein_coding|CODING|NM_001146049||1),upstream_gene_variant(MODIFIER||1979||242|Htatip2|protein_coding|CODING|NM_001146050||1),upstream_gene_variant(MODIFIER||1979||242|Htatip2|protein_coding|CODING|NM_001146053||1),upstream_gene_variant(MODIFIER||1979||275|Htatip2|protein_coding|CODING|NM_016865||1),intergenic_region(MODIFIER||||||||||1)
chr7	49407895	49407895	upstream_gene_variant	Htatip2	protein_coding	NM_016865	NA	MODIFIER	NA	NA	chr7	49758147	49758147	TACACACACACAC	T	hom	upstream_gene_variant(MODIFIER||958||242|Htatip2|protein_coding|CODING|NM_001146049||1),upstream_gene_variant(MODIFIER||958||242|Htatip2|protein_coding|CODING|NM_001146050||1),upstream_gene_variant(MODIFIER||958||242|Htatip2|protein_coding|CODING|NM_001146053||1),upstream_gene_variant(MODIFIER||958||275|Htatip2|protein_coding|CODING|NM_016865||1),upstream_gene_variant(MODIFIER||1364||242|Htatip2|…
chr7	49411655	49411655	intron_variant	Htatip2	protein_coding	NM_016865:c.295-152_295-151insG	NA	MODIFIER	NA	NA	chr7	49761907	49761907	T	TG	hom	intron_variant(MODIFIER|||c.196-152_196-151insG|242|Htatip2|protein_coding|CODING|NM_001146049|2|1),intron_variant(MODIFIER|||c.196-152_196-151insG|242|Htatip2|protein_coding|CODING|NM_001146050|2|1),intron_variant(MODIFIER|||c.196-152_196-151insG|242|Htatip2|protein_coding|CODING|NM_001146052|1|1),intron_variant(MODIFIER|||c.196-152_196-151insG|242|Htatip2|protein_coding|CODING|NM_001146053|2|1)…
chr7	49412927	49412927	intron_variant	Htatip2	protein_coding	NM_016865:c.402+1013_402+1014insT	NA	MODIFIER	NA	NA	chr7	49763179	49763179	G	GT	hom	intron_variant(MODIFIER|||c.303+1013_303+1014insT|242|Htatip2|protein_coding|CODING|NM_001146049|3|1),intron_variant(MODIFIER|||c.303+1013_303+1014insT|242|Htatip2|protein_coding|CODING|NM_001146050|3|1),intron_variant(MODIFIER|||c.303+1013_303+1014insT|242|Htatip2|protein_coding|CODING|NM_001146052|2|1),intron_variant(MODIFIER|||c.303+1013_303+1014insT|242|Htatip2|protein_coding|CODING|NM_001146…
chr7	49413381	49413381	intron_variant	Htatip2	protein_coding	NM_016865:c.402+1467_402+1468insCACACACACA	NA	MODIFIER	NA	NA	chr7	49763633	49763633	G	GCACACACACA	hom	intron_variant(MODIFIER|||c.303+1467_303+1468insCACACACACA|242|Htatip2|protein_coding|CODING|NM_001146049|3|1),intron_variant(MODIFIER|||c.303+1467_303+1468insCACACACACA|242|Htatip2|protein_coding|CODING|NM_001146050|3|1),intron_variant(MODIFIER|||c.303+1467_303+1468insCACACACACA|242|Htatip2|protein_coding|CODING|NM_001146052|2|1),intron_variant(MODIFIER|||c.303+1467_303+1468insCACACACACA|242|Hta…
chr7	49414654	49414654	intron_variant	Htatip2	protein_coding	NM_016865:c.402+2740delA	NA	MODIFIER	rs251634833	NA	chr7	49764906	49764906	TA	T	hom	intron_variant(MODIFIER|||c.303+2740delA|242|Htatip2|protein_coding|CODING|NM_001146049|3|1),intron_variant(MODIFIER|||c.303+2740delA|242|Htatip2|protein_coding|CODING|NM_001146050|3|1),intron_variant(MODIFIER|||c.303+2740delA|242|Htatip2|protein_coding|CODING|NM_001146052|2|1),intron_variant(MODIFIER|||c.303+2740delA|242|Htatip2|protein_coding|CODING|NM_001146053|3|1),intron_variant(MODIFIER|||c…
chr7	49418995	49418995	intron_variant	Htatip2	protein_coding	NM_016865:c.403-1562delT	NA	MODIFIER	NA	NA	chr7	49769247	49769247	CT	C	het	intron_variant(MODIFIER|||c.304-1562delT|242|Htatip2|protein_coding|CODING|NM_001146049|3|1),intron_variant(MODIFIER|||c.304-1562delT|242|Htatip2|protein_coding|CODING|NM_001146050|3|1),intron_variant(MODIFIER|||c.304-1562delT|242|Htatip2|protein_coding|CODING|NM_001146052|2|1),intron_variant(MODIFIER|||c.304-1562delT|242|Htatip2|protein_coding|CODING|NM_001146053|3|1),intron_variant(MODIFIER|||c…
chr7	49419413	49419413	intron_variant	Htatip2	protein_coding	NM_016865:c.403-1144delT	NA	MODIFIER	rs217872372	NA	chr7	49769665	49769665	CT	C	hom	intron_variant(MODIFIER|||c.304-1144delT|242|Htatip2|protein_coding|CODING|NM_001146049|3|1),intron_variant(MODIFIER|||c.304-1144delT|242|Htatip2|protein_coding|CODING|NM_001146050|3|1),intron_variant(MODIFIER|||c.304-1144delT|242|Htatip2|protein_coding|CODING|NM_001146052|2|1),intron_variant(MODIFIER|||c.304-1144delT|242|Htatip2|protein_coding|CODING|NM_001146053|3|1),intron_variant(MODIFIER|||c…
chr7	49419438	49419438	intron_variant	Htatip2	protein_coding	NM_016865:c.403-1119delT	NA	MODIFIER	NA	NA	chr7	49769690	49769690	AT	A	hom	intron_variant(MODIFIER|||c.304-1119delT|242|Htatip2|protein_coding|CODING|NM_001146049|3|1),intron_variant(MODIFIER|||c.304-1119delT|242|Htatip2|protein_coding|CODING|NM_001146050|3|1),intron_variant(MODIFIER|||c.304-1119delT|242|Htatip2|protein_coding|CODING|NM_001146052|2|1),intron_variant(MODIFIER|||c.304-1119delT|242|Htatip2|protein_coding|CODING|NM_001146053|3|1),intron_variant(MODIFIER|||c…
chr7	49419644	49419644	intron_variant	Htatip2	protein_coding	NM_016865:c.403-913_403-878delGTGTGTGTGTGCGTGTGCGTGTGTGTGCATGTGCAC	NA	MODIFIER	rs227171351	NA	chr7	49769896	49769896	TGTGTGTGTGTGCGTGTGCGTGTGTGTGCATGTGCAC	T	hom	intron_variant(MODIFIER|||c.304-913_304-878delGTGTGTGTGTGCGTGTGCGTGTGTGTGCATGTGCAC|242|Htatip2|protein_coding|CODING|NM_001146049|3|1),intron_variant(MODIFIER|||c.304-913_304-878delGTGTGTGTGTGCGTGTGCGTGTGTGTGCATGTGCAC|242|Htatip2|protein_coding|CODING|NM_001146050|3|1),intron_variant(MODIFIER|||c.304-913_304-878delGTGTGTGTGTGCGTGTGCGTGTGTGTGCATGTGCAC|242|Htatip2|protein_coding|CODING|NM_001146052…
chr7	49419900	49419900	intron_variant	Htatip2	protein_coding	NM_016865:c.403-657_403-656insA	NA	MODIFIER	NA	NA	chr7	49770152	49770152	T	TA	hom	intron_variant(MODIFIER|||c.304-657_304-656insA|242|Htatip2|protein_coding|CODING|NM_001146049|3|1),intron_variant(MODIFIER|||c.304-657_304-656insA|242|Htatip2|protein_coding|CODING|NM_001146050|3|1),intron_variant(MODIFIER|||c.304-657_304-656insA|242|Htatip2|protein_coding|CODING|NM_001146052|2|1),intron_variant(MODIFIER|||c.304-657_304-656insA|242|Htatip2|protein_coding|CODING|NM_001146053|3|1)…
chr7	49419935	49419935	intron_variant	Htatip2	protein_coding	NM_016865:c.403-622_403-599delCCAAAGTATTTTGTAAAGGCGCCA	NA	MODIFIER	rs255987581	NA	chr7	49770187	49770187	TCCAAAGTATTTTGTAAAGGCGCCA	T	hom	intron_variant(MODIFIER|||c.304-622_304-599delCCAAAGTATTTTGTAAAGGCGCCA|242|Htatip2|protein_coding|CODING|NM_001146049|3|1),intron_variant(MODIFIER|||c.304-622_304-599delCCAAAGTATTTTGTAAAGGCGCCA|242|Htatip2|protein_coding|CODING|NM_001146050|3|1),intron_variant(MODIFIER|||c.304-622_304-599delCCAAAGTATTTTGTAAAGGCGCCA|242|Htatip2|protein_coding|CODING|NM_001146052|2|1),intron_variant(MODIFIER|||c.30…
chr7	49422282	49422282	intron_variant	Htatip2	protein_coding	NM_016865:c.541-41_541-34delTTTTATTT	NA	MODIFIER	rs256258965	NA	chr7	49772534	49772534	ATTTTATTT	A	hom	intron_variant(MODIFIER|||c.442-41_442-34delTTTTATTT|242|Htatip2|protein_coding|CODING|NM_001146049|4|1),intron_variant(MODIFIER|||c.442-41_442-34delTTTTATTT|242|Htatip2|protein_coding|CODING|NM_001146050|4|1),intron_variant(MODIFIER|||c.442-41_442-34delTTTTATTT|242|Htatip2|protein_coding|CODING|NM_001146052|3|1),intron_variant(MODIFIER|||c.442-41_442-34delTTTTATTT|242|Htatip2|protein_coding|CODI…
chr7	49422509	49422509	intron_variant	Htatip2	protein_coding	NM_016865:c.602+125_602+126insA	NA	MODIFIER	NA	NA	chr7	49772761	49772761	G	GA	hom	intron_variant(MODIFIER|||c.503+125_503+126insA|242|Htatip2|protein_coding|CODING|NM_001146049|5|1),intron_variant(MODIFIER|||c.503+125_503+126insA|242|Htatip2|protein_coding|CODING|NM_001146050|5|1),intron_variant(MODIFIER|||c.503+125_503+126insA|242|Htatip2|protein_coding|CODING|NM_001146052|4|1),intron_variant(MODIFIER|||c.503+125_503+126insA|242|Htatip2|protein_coding|CODING|NM_001146053|5|1)…
chr7	49422600	49422600	intron_variant	Htatip2	protein_coding	NM_016865:c.602+216_602+217insA	NA	MODIFIER	rs255182326	NA	chr7	49772852	49772852	T	TA	hom	intron_variant(MODIFIER|||c.503+216_503+217insA|242|Htatip2|protein_coding|CODING|NM_001146049|5|1),intron_variant(MODIFIER|||c.503+216_503+217insA|242|Htatip2|protein_coding|CODING|NM_001146050|5|1),intron_variant(MODIFIER|||c.503+216_503+217insA|242|Htatip2|protein_coding|CODING|NM_001146052|4|1),intron_variant(MODIFIER|||c.503+216_503+217insA|242|Htatip2|protein_coding|CODING|NM_001146053|5|1)…
chr7	49423952	49423952	downstream_gene_variant	Htatip2	protein_coding	NM_016865	NA	MODIFIER	NA	NA	chr7	49774204	49774204	C	CTTTTTTTT	hom	downstream_gene_variant(MODIFIER||206||242|Htatip2|protein_coding|CODING|NM_001146049||1),downstream_gene_variant(MODIFIER||206||242|Htatip2|protein_coding|CODING|NM_001146050||1),downstream_gene_variant(MODIFIER||206||242|Htatip2|protein_coding|CODING|NM_001146052||1),downstream_gene_variant(MODIFIER||206||242|Htatip2|protein_coding|CODING|NM_001146053||1),downstream_gene_variant(MODIFIER||206||…
chr7	49424243	49424243	downstream_gene_variant	Htatip2	protein_coding	NM_016865	NA	MODIFIER	NA	NA	chr7	49774495	49774495	GGT	G	het	downstream_gene_variant(MODIFIER||497||242|Htatip2|protein_coding|CODING|NM_001146049||1),downstream_gene_variant(MODIFIER||497||242|Htatip2|protein_coding|CODING|NM_001146050||1),downstream_gene_variant(MODIFIER||497||242|Htatip2|protein_coding|CODING|NM_001146052||1),downstream_gene_variant(MODIFIER||497||242|Htatip2|protein_coding|CODING|NM_001146053||1),downstream_gene_variant(MODIFIER||497||…
chr7	49425449	49425449	downstream_gene_variant	Htatip2	protein_coding	NM_016865	NA	MODIFIER	rs239501880	NA	chr7	49775701	49775701	C	CGAGTA	hom	downstream_gene_variant(MODIFIER||1703||242|Htatip2|protein_coding|CODING|NM_001146049||1),downstream_gene_variant(MODIFIER||1703||242|Htatip2|protein_coding|CODING|NM_001146050||1),downstream_gene_variant(MODIFIER||1703||242|Htatip2|protein_coding|CODING|NM_001146052||1),downstream_gene_variant(MODIFIER||1703||242|Htatip2|protein_coding|CODING|NM_001146053||1),downstream_gene_variant(MODIFIER||1…
chr7	49427077	49427077	upstream_gene_variant	Prmt3	protein_coding	NM_133740	NA	MODIFIER	NA	NA	chr7	49777329	49777329	ACTCTCTCT	A	hom	upstream_gene_variant(MODIFIER||1028||528|Prmt3|protein_coding|CODING|NM_133740||1),intergenic_region(MODIFIER||||||||||1)
chr7	49427231	49427231	upstream_gene_variant	Prmt3	protein_coding	NM_133740	NA	MODIFIER	NA	NA	chr7	49777483	49777483	TCCC	T	hom	upstream_gene_variant(MODIFIER||874||528|Prmt3|protein_coding|CODING|NM_133740||1),intergenic_region(MODIFIER||||||||||1)
chr7	49428039	49428039	upstream_gene_variant	Prmt3	protein_coding	NM_133740	NA	MODIFIER	rs247638713	NA	chr7	49778291	49778291	C	CT	hom	upstream_gene_variant(MODIFIER||66||528|Prmt3|protein_coding|CODING|NM_133740||1),intergenic_region(MODIFIER||||||||||1)
chr7	49428569	49428569	intron_variant	Prmt3	protein_coding	NM_133740:c.158+109delG	NA	MODIFIER	rs217435236	NA	chr7	49778821	49778821	CG	C	hom	intron_variant(MODIFIER|||c.158+109delG|528|Prmt3|protein_coding|CODING|NM_133740|2|1)
chr7	49428643	49428643	intron_variant	Prmt3	protein_coding	NM_133740:c.158+183delC	NA	MODIFIER	NA	NA	chr7	49778895	49778895	TC	T	hom	intron_variant(MODIFIER|||c.158+183delC|528|Prmt3|protein_coding|CODING|NM_133740|2|1)
chr7	49429341	49429341	intron_variant	Prmt3	protein_coding	NM_133740:c.159-715_159-714insTTTG	NA	MODIFIER	rs261640699	NA	chr7	49779593	49779593	A	ATTTG	hom	intron_variant(MODIFIER|||c.159-715_159-714insTTTG|528|Prmt3|protein_coding|CODING|NM_133740|2|1)
chr7	49429727	49429727	intron_variant	Prmt3	protein_coding	NM_133740:c.159-329_159-328insG	NA	MODIFIER	rs229303069	NA	chr7	49779979	49779979	T	TG	hom	intron_variant(MODIFIER|||c.159-329_159-328insG|528|Prmt3|protein_coding|CODING|NM_133740|2|1)
chr7	49430193	49430193	intron_variant	Prmt3	protein_coding	NM_133740:c.241+55_241+56insTTGTAA	NA	MODIFIER	rs228633667	NA	chr7	49780445	49780445	T	TTTGTAA	hom	intron_variant(MODIFIER|||c.241+55_241+56insTTGTAA|528|Prmt3|protein_coding|CODING|NM_133740|3|1)
chr7	49430632	49430632	intron_variant	Prmt3	protein_coding	NM_133740:c.242-236_242-235insATA	NA	MODIFIER	rs214167049	NA	chr7	49780884	49780884	G	GATA	hom	intron_variant(MODIFIER|||c.242-236_242-235insATA|528|Prmt3|protein_coding|CODING|NM_133740|3|1)
chr7	49430739	49430739	intron_variant	Prmt3	protein_coding	NM_133740:c.242-129_242-128insTTTTTTTTTTTTTTTTTTTTTTT	NA	MODIFIER	NA	NA	chr7	49780991	49780991	C	CTTTTTTTTTTTTTTTTTTTTTTT	het	intron_variant(MODIFIER|||c.242-129_242-128insTTTTTTTTTTTTTTTTTTTTTTT|528|Prmt3|protein_coding|CODING|NM_133740|3|1)
chr7	49432040	49432040	intron_variant	Prmt3	protein_coding	NM_133740:c.394+249delT	NA	MODIFIER	rs217115972	NA	chr7	49782292	49782292	CT	C	hom	intron_variant(MODIFIER|||c.394+249delT|528|Prmt3|protein_coding|CODING|NM_133740|5|1)
chr7	49433060	49433060	intron_variant	Prmt3	protein_coding	NM_133740:c.394+1269_394+1270insAG	NA	MODIFIER	rs246305869	NA	chr7	49783312	49783312	C	CAG	hom	intron_variant(MODIFIER|||c.394+1269_394+1270insAG|528|Prmt3|protein_coding|CODING|NM_133740|5|1)
chr7	49434128	49434128	intron_variant	Prmt3	protein_coding	NM_133740:c.395-1686delT	NA	MODIFIER	rs236286786	NA	chr7	49784380	49784380	GT	G	hom	intron_variant(MODIFIER|||c.395-1686delT|528|Prmt3|protein_coding|CODING|NM_133740|5|1)
chr7	49434563	49434563	intron_variant	Prmt3	protein_coding	NM_133740:c.395-1251_395-1250insTTTT	NA	MODIFIER	NA	NA	chr7	49784815	49784815	C	CTTTT	hom	intron_variant(MODIFIER|||c.395-1251_395-1250insTTTT|528|Prmt3|protein_coding|CODING|NM_133740|5|1)
chr7	49435058	49435058	intron_variant	Prmt3	protein_coding	NM_133740:c.395-756_395-755insT	NA	MODIFIER	rs257446226	NA	chr7	49785310	49785310	C	CT	hom	intron_variant(MODIFIER|||c.395-756_395-755insT|528|Prmt3|protein_coding|CODING|NM_133740|5|1)
chr7	49435301	49435301	intron_variant	Prmt3	protein_coding	NM_133740:c.395-513_395-510delCCCA	NA	MODIFIER	rs239165464	NA	chr7	49785553	49785553	GCCCA	G	hom	intron_variant(MODIFIER|||c.395-513_395-510delCCCA|528|Prmt3|protein_coding|CODING|NM_133740|5|1)
chr7	49435348	49435348	intron_variant	Prmt3	protein_coding	NM_133740:c.395-466_395-465insTT	NA	MODIFIER	NA	NA	chr7	49785600	49785600	A	ATT	hom	intron_variant(MODIFIER|||c.395-466_395-465insTT|528|Prmt3|protein_coding|CODING|NM_133740|5|1)
chr7	49435565	49435565	intron_variant	Prmt3	protein_coding	NM_133740:c.395-249_395-248insG	NA	MODIFIER	rs253531207	NA	chr7	49785817	49785817	T	TG	hom	intron_variant(MODIFIER|||c.395-249_395-248insG|528|Prmt3|protein_coding|CODING|NM_133740|5|1)
chr7	49435723	49435723	intron_variant	Prmt3	protein_coding	NM_133740:c.395-91_395-90insGGTA	NA	MODIFIER	rs223608890	NA	chr7	49785975	49785975	T	TGGTA	hom	intron_variant(MODIFIER|||c.395-91_395-90insGGTA|528|Prmt3|protein_coding|CODING|NM_133740|5|1)
chr7	49436065	49436065	intron_variant	Prmt3	protein_coding	NM_133740:c.554+92_554+93delAG	NA	MODIFIER	rs243459171	NA	chr7	49786317	49786317	CAG	C	hom	intron_variant(MODIFIER|||c.554+92_554+93delAG|528|Prmt3|protein_coding|CODING|NM_133740|6|1)
chr7	49436378	49436378	intron_variant	Prmt3	protein_coding	NM_133740:c.554+405_554+406insG	NA	MODIFIER	rs215802081	NA	chr7	49786630	49786630	A	AG	hom	intron_variant(MODIFIER|||c.554+405_554+406insG|528|Prmt3|protein_coding|CODING|NM_133740|6|1)
chr7	49437220	49437220	intron_variant	Prmt3	protein_coding	NM_133740:c.696+99_696+118delTGTGTGCGCACGCACACACA	NA	MODIFIER	rs230253290	NA	chr7	49787472	49787472	GTGTGTGCGCACGCACACACA	G	hom	intron_variant(MODIFIER|||c.696+99_696+118delTGTGTGCGCACGCACACACA|528|Prmt3|protein_coding|CODING|NM_133740|7|1)
chr7	49437471	49437471	intron_variant	Prmt3	protein_coding	NM_133740:c.696+350_696+351delAA	NA	MODIFIER	rs258689175	NA	chr7	49787723	49787723	TAA	T	hom	intron_variant(MODIFIER|||c.696+350_696+351delAA|528|Prmt3|protein_coding|CODING|NM_133740|7|1)
chr7	49437741	49437741	intron_variant	Prmt3	protein_coding	NM_133740:c.696+620_696+627delTGTAAATC	NA	MODIFIER	rs218353056	NA	chr7	49787993	49787993	TTGTAAATC	T	hom	intron_variant(MODIFIER|||c.696+620_696+627delTGTAAATC|528|Prmt3|protein_coding|CODING|NM_133740|7|1)
chr7	49438090	49438090	intron_variant	Prmt3	protein_coding	NM_133740:c.696+969_696+971delTGG	NA	MODIFIER	rs248955132	NA	chr7	49788342	49788342	TTGG	T	hom	intron_variant(MODIFIER|||c.696+969_696+971delTGG|528|Prmt3|protein_coding|CODING|NM_133740|7|1)
chr7	49438249	49438249	intron_variant	Prmt3	protein_coding	NM_133740:c.696+1128_696+1129insTGTC	NA	MODIFIER	rs235326487	NA	chr7	49788501	49788501	A	ATGTC	hom	intron_variant(MODIFIER|||c.696+1128_696+1129insTGTC|528|Prmt3|protein_coding|CODING|NM_133740|7|1)
chr7	49439178	49439178	intron_variant	Prmt3	protein_coding	NM_133740:c.696+2057_696+2058insT	NA	MODIFIER	rs213097553	NA	chr7	49789430	49789430	C	CT	hom	intron_variant(MODIFIER|||c.696+2057_696+2058insT|528|Prmt3|protein_coding|CODING|NM_133740|7|1)
chr7	49439188	49439188	intron_variant	Prmt3	protein_coding	NM_133740:c.696+2067_696+2068insTT	NA	MODIFIER	NA	NA	chr7	49789440	49789440	C	CTT	hom	intron_variant(MODIFIER|||c.696+2067_696+2068insTT|528|Prmt3|protein_coding|CODING|NM_133740|7|1)
chr7	49439403	49439403	intron_variant	Prmt3	protein_coding	NM_133740:c.696+2282_696+2283insTTG	NA	MODIFIER	rs264078884	NA	chr7	49789655	49789655	T	TTTG	hom	intron_variant(MODIFIER|||c.696+2282_696+2283insTTG|528|Prmt3|protein_coding|CODING|NM_133740|7|1)
chr7	49439735	49439735	intron_variant	Prmt3	protein_coding	NM_133740:c.697-1985delC	NA	MODIFIER	NA	NA	chr7	49789987	49789987	TC	T	het	intron_variant(MODIFIER|||c.697-1985delC|528|Prmt3|protein_coding|CODING|NM_133740|7|1)
chr7	49440380	49440380	intron_variant	Prmt3	protein_coding	NM_133740:c.697-1340_697-1339insC	NA	MODIFIER	rs236832020	NA	chr7	49790632	49790632	A	AC	hom	intron_variant(MODIFIER|||c.697-1340_697-1339insC|528|Prmt3|protein_coding|CODING|NM_133740|7|1)
chr7	49440407	49440407	intron_variant	Prmt3	protein_coding	NM_133740:c.697-1313_697-1309delAAACA	NA	MODIFIER	rs387592557	NA	chr7	49790659	49790659	CAAACA	C	hom	intron_variant(MODIFIER|||c.697-1313_697-1309delAAACA|528|Prmt3|protein_coding|CODING|NM_133740|7|1)
chr7	49440786	49440786	intron_variant	Prmt3	protein_coding	NM_133740:c.697-934delA	NA	MODIFIER	rs226063101	NA	chr7	49791038	49791038	CA	C	hom	intron_variant(MODIFIER|||c.697-934delA|528|Prmt3|protein_coding|CODING|NM_133740|7|1)
chr7	49440793	49440793	intron_variant	Prmt3	protein_coding	NM_133740:c.697-927_697-926insT	NA	MODIFIER	NA	NA	chr7	49791045	49791045	A	AT	hom	intron_variant(MODIFIER|||c.697-927_697-926insT|528|Prmt3|protein_coding|CODING|NM_133740|7|1)
chr7	49442927	49442927	intron_variant	Prmt3	protein_coding	NM_133740:c.762+1142_762+1143insCTC	NA	MODIFIER	rs256813627	NA	chr7	49793179	49793179	T	TCTC	hom	intron_variant(MODIFIER|||c.762+1142_762+1143insCTC|528|Prmt3|protein_coding|CODING|NM_133740|8|1)
chr7	49443281	49443281	intron_variant	Prmt3	protein_coding	NM_133740:c.762+1496delT	NA	MODIFIER	rs247234905	NA	chr7	49793533	49793533	GT	G	hom	intron_variant(MODIFIER|||c.762+1496delT|528|Prmt3|protein_coding|CODING|NM_133740|8|1)
chr7	49443557	49443557	intron_variant	Prmt3	protein_coding	NM_133740:c.762+1772_762+1773insACACACACACAC	NA	MODIFIER	NA	NA	chr7	49793809	49793809	A	AACACACACACAC	hom	intron_variant(MODIFIER|||c.762+1772_762+1773insACACACACACAC|528|Prmt3|protein_coding|CODING|NM_133740|8|1)
chr7	49445233	49445233	intron_variant	Prmt3	protein_coding	NM_133740:c.763-2820_763-2819insGTGTGTGTGA	NA	MODIFIER	NA	NA	chr7	49795485	49795485	T	TGTGTGTGTGA	hom	intron_variant(MODIFIER|||c.763-2820_763-2819insGTGTGTGTGA|528|Prmt3|protein_coding|CODING|NM_133740|8|1)
chr7	49445272	49445272	intron_variant	Prmt3	protein_coding	NM_133740:c.763-2781delA	NA	MODIFIER	NA	NA	chr7	49795524	49795524	GA	G	hom	intron_variant(MODIFIER|||c.763-2781delA|528|Prmt3|protein_coding|CODING|NM_133740|8|1)
chr7	49445278	49445278	intron_variant	Prmt3	protein_coding	NM_133740:c.763-2775_763-2774insA	NA	MODIFIER	NA	NA	chr7	49795530	49795530	G	GA	hom	intron_variant(MODIFIER|||c.763-2775_763-2774insA|528|Prmt3|protein_coding|CODING|NM_133740|8|1)
chr7	49445290	49445290	intron_variant	Prmt3	protein_coding	NM_133740:c.763-2763_763-2762insTGTGCCCT	NA	MODIFIER	rs251807697	NA	chr7	49795542	49795542	C	CTGTGCCCT	hom	intron_variant(MODIFIER|||c.763-2763_763-2762insTGTGCCCT|528|Prmt3|protein_coding|CODING|NM_133740|8|1)
chr7	49449048	49449048	intron_variant	Prmt3	protein_coding	NM_133740:c.884+874_884+875insGCAGTGAT	NA	MODIFIER	rs252160527	NA	chr7	49799300	49799300	A	AGCAGTGAT	hom	intron_variant(MODIFIER|||c.884+874_884+875insGCAGTGAT|528|Prmt3|protein_coding|CODING|NM_133740|9|1)
chr7	49449267	49449267	intron_variant	Prmt3	protein_coding	NM_133740:c.884+1093delT	NA	MODIFIER	rs220012116	NA	chr7	49799519	49799519	AT	A	hom	intron_variant(MODIFIER|||c.884+1093delT|528|Prmt3|protein_coding|CODING|NM_133740|9|1)
chr7	49452723	49452723	intron_variant	Prmt3	protein_coding	NM_133740:c.885-3551_885-3550insG	NA	MODIFIER	rs248090059	NA	chr7	49802975	49802975	T	TG	hom	intron_variant(MODIFIER|||c.885-3551_885-3550insG|528|Prmt3|protein_coding|CODING|NM_133740|9|1)
chr7	49453371	49453371	intron_variant	Prmt3	protein_coding	NM_133740:c.885-2903delC	NA	MODIFIER	rs262926261	NA	chr7	49803623	49803623	TC	T	hom	intron_variant(MODIFIER|||c.885-2903delC|528|Prmt3|protein_coding|CODING|NM_133740|9|1)
chr7	49453503	49453503	intron_variant	Prmt3	protein_coding	NM_133740:c.885-2771_885-2770insC	NA	MODIFIER	rs245990664	NA	chr7	49803755	49803755	T	TC	hom	intron_variant(MODIFIER|||c.885-2771_885-2770insC|528|Prmt3|protein_coding|CODING|NM_133740|9|1)
chr7	49454065	49454065	intron_variant	Prmt3	protein_coding	NM_133740:c.885-2209_885-2208insGATT	NA	MODIFIER	rs226500390	NA	chr7	49804317	49804317	A	AGATT	hom	intron_variant(MODIFIER|||c.885-2209_885-2208insGATT|528|Prmt3|protein_coding|CODING|NM_133740|9|1)
chr7	49456037	49456037	intron_variant	Prmt3	protein_coding	NM_133740:c.885-237_885-236insATT	NA	MODIFIER	rs246468825	NA	chr7	49806289	49806289	G	GATT	hom	intron_variant(MODIFIER|||c.885-237_885-236insATT|528|Prmt3|protein_coding|CODING|NM_133740|9|1)
chr7	49456823	49456823	intron_variant	Prmt3	protein_coding	NM_133740:c.984+450delT	NA	MODIFIER	rs244939073	NA	chr7	49807075	49807075	AT	A	hom	intron_variant(MODIFIER|||c.984+450delT|528|Prmt3|protein_coding|CODING|NM_133740|10|1)
chr7	49457799	49457799	intron_variant	Prmt3	protein_coding	NM_133740:c.984+1426_984+1427insC	NA	MODIFIER	rs228468413	NA	chr7	49808051	49808051	T	TC	hom	intron_variant(MODIFIER|||c.984+1426_984+1427insC|528|Prmt3|protein_coding|CODING|NM_133740|10|1)
chr7	49458860	49458860	intron_variant	Prmt3	protein_coding	NM_133740:c.984+2487delT	NA	MODIFIER	rs258068791	NA	chr7	49809112	49809112	AT	A	het	intron_variant(MODIFIER|||c.984+2487delT|528|Prmt3|protein_coding|CODING|NM_133740|10|1)
chr7	49460049	49460049	intron_variant	Prmt3	protein_coding	NM_133740:c.984+3676_984+3677insGCAC	NA	MODIFIER	rs224368536	NA	chr7	49810301	49810301	T	TGCAC	hom	intron_variant(MODIFIER|||c.984+3676_984+3677insGCAC|528|Prmt3|protein_coding|CODING|NM_133740|10|1)
chr7	49460326	49460326	intron_variant	Prmt3	protein_coding	NM_133740:c.984+3953_984+3954insGGG	NA	MODIFIER	rs263112724	NA	chr7	49810578	49810578	C	CGGG	hom	intron_variant(MODIFIER|||c.984+3953_984+3954insGGG|528|Prmt3|protein_coding|CODING|NM_133740|10|1)
chr7	49460341	49460341	intron_variant	Prmt3	protein_coding	NM_133740:c.984+3968_984+3969insGG	NA	MODIFIER	NA	NA	chr7	49810593	49810593	C	CGG	hom	intron_variant(MODIFIER|||c.984+3968_984+3969insGG|528|Prmt3|protein_coding|CODING|NM_133740|10|1)
chr7	49461058	49461058	intron_variant	Prmt3	protein_coding	NM_133740:c.984+4685_984+4695delTGGTTGTTCTC	NA	MODIFIER	NA	NA	chr7	49811310	49811310	TTGGTTGTTCTC	T	hom	intron_variant(MODIFIER|||c.984+4685_984+4695delTGGTTGTTCTC|528|Prmt3|protein_coding|CODING|NM_133740|10|1)
chr7	49461070	49461070	intron_variant	Prmt3	protein_coding	NM_133740:c.984+4697_984+4728delTAAGTGTGGGCTACTTAGTTATAATTAATCGT	NA	MODIFIER	NA	NA	chr7	49811322	49811322	ATAAGTGTGGGCTACTTAGTTATAATTAATCGT	A	hom	intron_variant(MODIFIER|||c.984+4697_984+4728delTAAGTGTGGGCTACTTAGTTATAATTAATCGT|528|Prmt3|protein_coding|CODING|NM_133740|10|1)
chr7	49463841	49463841	intron_variant	Prmt3	protein_coding	NM_133740:c.985-3938_985-3937insT	NA	MODIFIER	rs211916462	NA	chr7	49814093	49814093	A	AT	hom	intron_variant(MODIFIER|||c.985-3938_985-3937insT|528|Prmt3|protein_coding|CODING|NM_133740|10|1)
chr7	49464758	49464758	intron_variant	Prmt3	protein_coding	NM_133740:c.985-3021_985-3020delGG	NA	MODIFIER	rs231306484	NA	chr7	49815010	49815010	TGG	T	hom	intron_variant(MODIFIER|||c.985-3021_985-3020delGG|528|Prmt3|protein_coding|CODING|NM_133740|10|1)
chr7	49465032	49465032	intron_variant	Prmt3	protein_coding	NM_133740:c.985-2747_985-2746insAAAAAA	NA	MODIFIER	NA	NA	chr7	49815284	49815284	C	CAAAAAA	hom	intron_variant(MODIFIER|||c.985-2747_985-2746insAAAAAA|528|Prmt3|protein_coding|CODING|NM_133740|10|1)
chr7	49465184	49465184	intron_variant	Prmt3	protein_coding	NM_133740:c.985-2595_985-2594insGC	NA	MODIFIER	NA	NA	chr7	49815436	49815436	T	TGC	hom	intron_variant(MODIFIER|||c.985-2595_985-2594insGC|528|Prmt3|protein_coding|CODING|NM_133740|10|1)
chr7	49470813	49470813	intron_variant	Prmt3	protein_coding	NM_133740:c.1063+2956_1063+2957insGGG	NA	MODIFIER	NA	NA	chr7	49821065	49821065	C	CGGG	hom	intron_variant(MODIFIER|||c.1063+2956_1063+2957insGGG|528|Prmt3|protein_coding|CODING|NM_133740|11|1)
chr7	49474637	49474637	intron_variant	Prmt3	protein_coding	NM_133740:c.1064-1818_1064-1817delTT	NA	MODIFIER	rs387440091	NA	chr7	49824889	49824889	ATT	A	hom	intron_variant(MODIFIER|||c.1064-1818_1064-1817delTT|528|Prmt3|protein_coding|CODING|NM_133740|11|1)
chr7	49474939	49474939	intron_variant	Prmt3	protein_coding	NM_133740:c.1064-1516delT	NA	MODIFIER	NA	NA	chr7	49825191	49825191	CT	C	hom	intron_variant(MODIFIER|||c.1064-1516delT|528|Prmt3|protein_coding|CODING|NM_133740|11|1)
chr7	49477127	49477127	intron_variant	Prmt3	protein_coding	NM_133740:c.1251+485_1251+486insAGAGGCCTGCATCTGCAGTGCGGGGATCCTCCTCACTCTCAGATCATTCTTCCCATCTTA	NA	MODIFIER	NA	NA	chr7	49827379	49827379	C	CAGAGGCCTGCATCTGCAGTGCGGGGATCCTCCTCACTCTCAGATCATTCTTCCCATCTTA	hom	intron_variant(MODIFIER|||c.1251+485_1251+486insAGAGGCCTGCATCTGCAGTGCGGGGATCCTCCTCACTCTCAGATCATTCTTCCCATCTTA|528|Prmt3|protein_coding|CODING|NM_133740|12|1)
chr7	49477626	49477626	intron_variant	Prmt3	protein_coding	NM_133740:c.1251+984_1251+985insC	NA	MODIFIER	rs261806941	NA	chr7	49827878	49827878	T	TC	hom	intron_variant(MODIFIER|||c.1251+984_1251+985insC|528|Prmt3|protein_coding|CODING|NM_133740|12|1)
chr7	49480378	49480378	intron_variant	Prmt3	protein_coding	NM_133740:c.1338+1601_1338+1616delCTGGTGACAGACAGCC	NA	MODIFIER	rs211961630	NA	chr7	49830630	49830630	GCTGGTGACAGACAGCC	G	hom	intron_variant(MODIFIER|||c.1338+1601_1338+1616delCTGGTGACAGACAGCC|528|Prmt3|protein_coding|CODING|NM_133740|13|1)
chr7	49480538	49480538	intron_variant	Prmt3	protein_coding	NM_133740:c.1338+1761_1338+1762insTACGCG	NA	MODIFIER	rs232588018	NA	chr7	49830790	49830790	T	TTACGCG	hom	intron_variant(MODIFIER|||c.1338+1761_1338+1762insTACGCG|528|Prmt3|protein_coding|CODING|NM_133740|13|1)
chr7	49480887	49480887	intron_variant	Prmt3	protein_coding	NM_133740:c.1338+2110_1338+2129delTGTGTGTGTGTGTGTGTGTG	NA	MODIFIER	rs255330519	NA	chr7	49831139	49831139	ATGTGTGTGTGTGTGTGTGTG	A	hom	intron_variant(MODIFIER|||c.1338+2110_1338+2129delTGTGTGTGTGTGTGTGTGTG|528|Prmt3|protein_coding|CODING|NM_133740|13|1)
chr7	49483297	49483297	intron_variant	Prmt3	protein_coding	NM_133740:c.1338+4520delA	NA	MODIFIER	rs387551367	NA	chr7	49833549	49833549	TA	T	hom	intron_variant(MODIFIER|||c.1338+4520delA|528|Prmt3|protein_coding|CODING|NM_133740|13|1)
chr7	49489578	49489578	intron_variant	Prmt3	protein_coding	NM_133740:c.1339-8664_1339-8661delAAAA	NA	MODIFIER	rs232633214	NA	chr7	49839830	49839830	CAAAA	C	hom	intron_variant(MODIFIER|||c.1339-8664_1339-8661delAAAA|528|Prmt3|protein_coding|CODING|NM_133740|13|1)
chr7	49491496	49491496	intron_variant	Prmt3	protein_coding	NM_133740:c.1339-6746_1339-6745insT	NA	MODIFIER	rs222325499	NA	chr7	49841748	49841748	A	AT	hom	intron_variant(MODIFIER|||c.1339-6746_1339-6745insT|528|Prmt3|protein_coding|CODING|NM_133740|13|1)
chr7	49492581	49492581	intron_variant	Prmt3	protein_coding	NM_133740:c.1339-5661_1339-5660insC	NA	MODIFIER	rs251737305	NA	chr7	49842833	49842833	A	AC	hom	intron_variant(MODIFIER|||c.1339-5661_1339-5660insC|528|Prmt3|protein_coding|CODING|NM_133740|13|1)
chr7	49495013	49495013	intron_variant	Prmt3	protein_coding	NM_133740:c.1339-3229_1339-3228delTT	NA	MODIFIER	rs213363258	NA	chr7	49845265	49845265	CTT	C	hom	intron_variant(MODIFIER|||c.1339-3229_1339-3228delTT|528|Prmt3|protein_coding|CODING|NM_133740|13|1)
chr7	49497523	49497523	intron_variant	Prmt3	protein_coding	NM_133740:c.1339-719_1339-716delATAT	NA	MODIFIER	NA	NA	chr7	49847775	49847775	CATAT	C	hom	intron_variant(MODIFIER|||c.1339-719_1339-716delATAT|528|Prmt3|protein_coding|CODING|NM_133740|13|1)
chr7	49498215	49498215	intron_variant	Prmt3	protein_coding	NM_133740:c.1339-27_1339-26insTTTTTTT	NA	MODIFIER	NA	NA	chr7	49848467	49848467	C	CTTTTTTT	hom	intron_variant(MODIFIER|||c.1339-27_1339-26insTTTTTTT|528|Prmt3|protein_coding|CODING|NM_133740|13|1)
chr7	49499483	49499483	intron_variant	Prmt3	protein_coding	NM_133740:c.1477+912_1477+913insGGGGA	NA	MODIFIER	rs239761822	NA	chr7	49849735	49849735	T	TGGGGA	hom	intron_variant(MODIFIER|||c.1477+912_1477+913insGGGGA|528|Prmt3|protein_coding|CODING|NM_133740|15|1)
chr7	49500465	49500465	intron_variant	Prmt3	protein_coding	NM_133740:c.1477+1894_1477+1895insA	NA	MODIFIER	rs255443010	NA	chr7	49850717	49850717	G	GA	hom	intron_variant(MODIFIER|||c.1477+1894_1477+1895insA|528|Prmt3|protein_coding|CODING|NM_133740|15|1)
chr7	49500854	49500854	intron_variant	Prmt3	protein_coding	NM_133740:c.1477+2283delC	NA	MODIFIER	rs234344114	NA	chr7	49851106	49851106	TC	T	hom	intron_variant(MODIFIER|||c.1477+2283delC|528|Prmt3|protein_coding|CODING|NM_133740|15|1)
chr7	49502169	49502169	intron_variant	Prmt3	protein_coding	NM_133740:c.1477+3598_1477+3601delTGTT	NA	MODIFIER	rs245725395	NA	chr7	49852421	49852421	GTGTT	G	hom	intron_variant(MODIFIER|||c.1477+3598_1477+3601delTGTT|528|Prmt3|protein_coding|CODING|NM_133740|15|1)
chr7	49503097	49503097	intron_variant	Prmt3	protein_coding	NM_133740:c.1478-4017_1478-4016insCACACACAGTGAGCTTCCTCAGGCTCTTG	NA	MODIFIER	NA	NA	chr7	49853349	49853349	A	ACACACACAGTGAGCTTCCTCAGGCTCTTG	hom	intron_variant(MODIFIER|||c.1478-4017_1478-4016insCACACACAGTGAGCTTCCTCAGGCTCTTG|528|Prmt3|protein_coding|CODING|NM_133740|15|1)
chr7	49506713	49506713	intron_variant	Prmt3	protein_coding	NM_133740:c.1478-401_1478-400delAC	NA	MODIFIER	rs218847117	NA	chr7	49856965	49856965	AAC	A	hom	intron_variant(MODIFIER|||c.1478-401_1478-400delAC|528|Prmt3|protein_coding|CODING|NM_133740|15|1)
chr7	49508448	49508448	downstream_gene_variant	Prmt3	protein_coding	NM_133740	NA	MODIFIER	NA	NA	chr7	49858700	49858700	CTTTT	C	hom	downstream_gene_variant(MODIFIER||436||528|Prmt3|protein_coding|CODING|NM_133740||1),intergenic_region(MODIFIER||||||||||1)
chr7	49510709	49510709	intergenic_region	NA	NA	NA	NA	MODIFIER	NA	NA	chr7	49860961	49860961	C	CCTT	hom	intergenic_region(MODIFIER||||||||||1)
chr7	49510987	49510987	intergenic_region	NA	NA	NA	NA	MODIFIER	NA	NA	chr7	49861239	49861239	T	TA	hom	intergenic_region(MODIFIER||||||||||1)
chr7	49511367	49511367	intergenic_region	NA	NA	NA	NA	MODIFIER	NA	NA	chr7	49861619	49861619	A	AT	hom	intergenic_region(MODIFIER||||||||||1)
chr7	49512800	49512800	intergenic_region	NA	NA	NA	NA	MODIFIER	rs387085053	NA	chr7	49863052	49863052	AACACACAC	A	hom	intergenic_region(MODIFIER||||||||||1)
chr7	49513059	49513059	intergenic_region	NA	NA	NA	NA	MODIFIER	rs213243498	NA	chr7	49863311	49863311	TTC	T	hom	intergenic_region(MODIFIER||||||||||1)
chr7	49513390	49513390	intergenic_region	NA	NA	NA	NA	MODIFIER	NA	NA	chr7	49863642	49863642	A	AT	hom	intergenic_region(MODIFIER||||||||||1)
chr7	49514251	49514251	intergenic_region	NA	NA	NA	NA	MODIFIER	rs215970882	NA	chr7	49864503	49864503	T	TTTTTTTTTC	hom	intergenic_region(MODIFIER||||||||||1)
chr7	49515195	49515195	intergenic_region	NA	NA	NA	NA	MODIFIER	rs257446234	NA	chr7	49865447	49865447	ATG	A	hom	intergenic_region(MODIFIER||||||||||1)
chr7	49515866	49515866	intergenic_region	NA	NA	NA	NA	MODIFIER	NA	NA	chr7	49866118	49866118	A	AG	hom	intergenic_region(MODIFIER||||||||||1)
chr7	49516840	49516840	intergenic_region	NA	NA	NA	NA	MODIFIER	rs259891417	NA	chr7	49867092	49867092	T	TTTAAA	hom	intergenic_region(MODIFIER||||||||||1)
chr7	49517857	49517857	intergenic_region	NA	NA	NA	NA	MODIFIER	rs253470711	NA	chr7	49868109	49868109	CTT	C	hom	intergenic_region(MODIFIER||||||||||1)
chr7	49518234	49518234	intergenic_region	NA	NA	NA	NA	MODIFIER	rs218061565	NA	chr7	49868486	49868486	CTGT	C	hom	intergenic_region(MODIFIER||||||||||1)
chr7	49519601	49519601	intergenic_region	NA	NA	NA	NA	MODIFIER	rs239097020	NA	chr7	49869853	49869853	TG	T	hom	intergenic_region(MODIFIER||||||||||1)
chr7	49520911	49520911	intergenic_region	NA	NA	NA	NA	MODIFIER	rs266131390	NA	chr7	49871163	49871163	G	GT	hom	intergenic_region(MODIFIER||||||||||1)
chr7	49522313	49522313	intergenic_region	NA	NA	NA	NA	MODIFIER	NA	NA	chr7	49872565	49872565	GC	G	hom	intergenic_region(MODIFIER||||||||||1)
chr7	49522673	49522673	intergenic_region	NA	NA	NA	NA	MODIFIER	rs259966268	NA	chr7	49872925	49872925	T	TG	hom	intergenic_region(MODIFIER||||||||||1)
chr7	49523807	49523807	intergenic_region	NA	NA	NA	NA	MODIFIER	rs246531864	NA	chr7	49874059	49874059	TTTG	T	hom	intergenic_region(MODIFIER||||||||||1)
chr7	49527114	49527114	intergenic_region	NA	NA	NA	NA	MODIFIER	rs220714774	NA	chr7	49877366	49877366	AC	A	hom	intergenic_region(MODIFIER||||||||||1)
chr7	49529461	49529461	intergenic_region	NA	NA	NA	NA	MODIFIER	NA	NA	chr7	49879713	49879713	A	ATGTGTG	hom	intergenic_region(MODIFIER||||||||||1)
chr7	49531782	49531782	intergenic_region	NA	NA	NA	NA	MODIFIER	rs254424835	NA	chr7	49882034	49882034	A	AG	hom	intergenic_region(MODIFIER||||||||||1)
chr7	49531909	49531909	intergenic_region	NA	NA	NA	NA	MODIFIER	rs387168779	NA	chr7	49882161	49882161	T	TA	hom	intergenic_region(MODIFIER||||||||||1)
chr7	49532421	49532421	intergenic_region	NA	NA	NA	NA	MODIFIER	NA	NA	chr7	49882673	49882673	A	AT	hom	intergenic_region(MODIFIER||||||||||1)
chr7	49534372	49534372	intergenic_region	NA	NA	NA	NA	MODIFIER	rs232375464	NA	chr7	49884624	49884624	CTATAT	C	hom	intergenic_region(MODIFIER||||||||||1)
chr7	49537696	49537696	intergenic_region	NA	NA	NA	NA	MODIFIER	rs250507968	NA	chr7	49887948	49887948	T	TGG	hom	intergenic_region(MODIFIER||||||||||1)
chr7	49539126	49539126	intergenic_region	NA	NA	NA	NA	MODIFIER	rs251209618	NA	chr7	49889378	49889378	TTG	T	hom	intergenic_region(MODIFIER||||||||||1)
chr7	49539812	49539812	intergenic_region	NA	NA	NA	NA	MODIFIER	NA	NA	chr7	49890064	49890064	G	GT	hom	intergenic_region(MODIFIER||||||||||1)
chr7	49540335	49540335	intergenic_region	NA	NA	NA	NA	MODIFIER	rs240633907	NA	chr7	49890587	49890587	GGA	G	hom	intergenic_region(MODIFIER||||||||||1)
chr7	49540345	49540345	intergenic_region	NA	NA	NA	NA	MODIFIER	NA	NA	chr7	49890597	49890597	GGAAGAGA	G	hom	intergenic_region(MODIFIER||||||||||1)
chr7	49540359	49540359	intergenic_region	NA	NA	NA	NA	MODIFIER	NA	NA	chr7	49890611	49890611	AG	A	hom	intergenic_region(MODIFIER||||||||||1)
chr7	49540366	49540366	intergenic_region	NA	NA	NA	NA	MODIFIER	NA	NA	chr7	49890618	49890618	AG	A	hom	intergenic_region(MODIFIER||||||||||1)
chr7	49540379	49540379	intergenic_region	NA	NA	NA	NA	MODIFIER	NA	NA	chr7	49890631	49890631	GGGGGAGAGAGAAA	G	hom	intergenic_region(MODIFIER||||||||||1)
chr7	49540400	49540400	intergenic_region	NA	NA	NA	NA	MODIFIER	NA	NA	chr7	49890652	49890652	AGAGAGAGAGG	A	hom	intergenic_region(MODIFIER||||||||||1)
chr7	49540430	49540430	intergenic_region	NA	NA	NA	NA	MODIFIER	NA	NA	chr7	49890682	49890682	GA	G	hom	intergenic_region(MODIFIER||||||||||1)
chr7	49540437	49540437	intergenic_region	NA	NA	NA	NA	MODIFIER	NA	NA	chr7	49890689	49890689	GAAAGAGAGGAGAGAGGGGGGA	G	hom	intergenic_region(MODIFIER||||||||||1)
chr7	49541093	49541093	intergenic_region	NA	NA	NA	NA	MODIFIER	rs251702550	NA	chr7	49891345	49891345	T	TCTA	hom	intergenic_region(MODIFIER||||||||||1)
chr7	49541970	49541970	intergenic_region	NA	NA	NA	NA	MODIFIER	NA	NA	chr7	49892222	49892222	T	TACAC	hom	intergenic_region(MODIFIER||||||||||1)
chr7	49542006	49542006	intergenic_region	NA	NA	NA	NA	MODIFIER	NA	NA	chr7	49892258	49892258	CATGT	C	hom	intergenic_region(MODIFIER||||||||||1)
chr7	49542815	49542815	intergenic_region	NA	NA	NA	NA	MODIFIER	rs261262146	NA	chr7	49893067	49893067	ATTGTGGCATG	A	hom	intergenic_region(MODIFIER||||||||||1)
chr7	49544252	49544252	intergenic_region	NA	NA	NA	NA	MODIFIER	NA	NA	chr7	49894504	49894504	TTATGTATGTATG	T	hom	intergenic_region(MODIFIER||||||||||1)
chr7	49544544	49544544	intergenic_region	NA	NA	NA	NA	MODIFIER	rs221633093	NA	chr7	49894796	49894796	CAGG	C	hom	intergenic_region(MODIFIER||||||||||1)
chr7	49545620	49545620	intergenic_region	NA	NA	NA	NA	MODIFIER	rs242651109	NA	chr7	49895872	49895872	ATC	A	hom	intergenic_region(MODIFIER||||||||||1)
chr7	49545967	49545967	intergenic_region	NA	NA	NA	NA	MODIFIER	NA	NA	chr7	49896219	49896219	G	GA	hom	intergenic_region(MODIFIER||||||||||1)
chr7	49550306	49550306	intergenic_region	NA	NA	NA	NA	MODIFIER	NA	NA	chr7	49900558	49900558	T	TAAAC	hom	intergenic_region(MODIFIER||||||||||1)
chr7	49550350	49550350	intergenic_region	NA	NA	NA	NA	MODIFIER	NA	NA	chr7	49900602	49900602	A	AC	hom	intergenic_region(MODIFIER||||||||||1)
chr7	49551665	49551665	intergenic_region	NA	NA	NA	NA	MODIFIER	NA	NA	chr7	49901917	49901917	T	TGAGAGAGAGAGAGAGAGAGAGAGAGAGAGA	hom	intergenic_region(MODIFIER||||||||||1)
chr7	49552027	49552027	intergenic_region	NA	NA	NA	NA	MODIFIER	rs219806687	NA	chr7	49902279	49902279	GCC	G	hom	intergenic_region(MODIFIER||||||||||1)
chr7	49552817	49552817	intergenic_region	NA	NA	NA	NA	MODIFIER	NA	NA	chr7	49903069	49903069	TTGTGTGTG	T	hom	intergenic_region(MODIFIER||||||||||1)
chr7	49552848	49552848	intergenic_region	NA	NA	NA	NA	MODIFIER	NA	NA	chr7	49903100	49903100	T	TGAGA	het	intergenic_region(MODIFIER||||||||||1)
chr7	49552904	49552904	intergenic_region	NA	NA	NA	NA	MODIFIER	NA	NA	chr7	49903156	49903156	AACTGT	A	het	intergenic_region(MODIFIER||||||||||1)
chr7	49554030	49554030	intergenic_region	NA	NA	NA	NA	MODIFIER	rs247501220	NA	chr7	49904282	49904282	GC	G	hom	intergenic_region(MODIFIER||||||||||1)
chr7	49555345	49555345	intergenic_region	NA	NA	NA	NA	MODIFIER	rs241334469	NA	chr7	49905597	49905597	C	CATTT	hom	intergenic_region(MODIFIER||||||||||1)
chr7	49556356	49556356	intergenic_region	NA	NA	NA	NA	MODIFIER	rs256115562	NA	chr7	49906608	49906608	GA	G	hom	intergenic_region(MODIFIER||||||||||1)
chr7	49556972	49556972	intergenic_region	NA	NA	NA	NA	MODIFIER	rs212003723	NA	chr7	49907224	49907224	TC	T	hom	intergenic_region(MODIFIER||||||||||1)
chr7	49559403	49559403	upstream_gene_variant	Slc6a5	protein_coding	NM_001146013	NA	MODIFIER	rs226116405	NA	chr7	49909655	49909655	C	CA	hom	upstream_gene_variant(MODIFIER||643||799|Slc6a5|protein_coding|CODING|NM_001146013||1),intergenic_region(MODIFIER||||||||||1)
chr7	49559688	49559688	upstream_gene_variant	Slc6a5	protein_coding	NM_001146013	NA	MODIFIER	NA	NA	chr7	49909940	49909940	AC	A	hom	upstream_gene_variant(MODIFIER||358||799|Slc6a5|protein_coding|CODING|NM_001146013||1),upstream_gene_variant(MODIFIER||1759||791|Slc6a5|protein_coding|CODING|NM_148931||1),intergenic_region(MODIFIER||||||||||1)
chr7	49560494	49560494	intron_variant	Slc6a5	protein_coding	NM_001146013:c.3+366_3+367insT	NA	MODIFIER	rs248330703	NA	chr7	49910746	49910746	A	AT	hom	upstream_gene_variant(MODIFIER||953||791|Slc6a5|protein_coding|CODING|NM_148931||1),intron_variant(MODIFIER|||c.3+366_3+367insT|799|Slc6a5|protein_coding|CODING|NM_001146013|1|1)
chr7	49560869	49560869	intron_variant	Slc6a5	protein_coding	NM_001146013:c.4-579delT	NA	MODIFIER	rs249750720	NA	chr7	49911121	49911121	AT	A	hom	upstream_gene_variant(MODIFIER||578||791|Slc6a5|protein_coding|CODING|NM_148931||1),intron_variant(MODIFIER|||c.4-579delT|799|Slc6a5|protein_coding|CODING|NM_001146013|1|1)
chr7	49562277	49562277	intron_variant	Slc6a5	protein_coding	NM_001146013:c.546+287_546+302delAAAAAAAAAAAAAAAA	NA	MODIFIER	NA	NA	chr7	49912529	49912529	TAAAAAAAAAAAAAAAA	T	hom	intron_variant(MODIFIER|||c.546+287_546+302delAAAAAAAAAAAAAAAA|799|Slc6a5|protein_coding|CODING|NM_001146013|2|1),intron_variant(MODIFIER|||c.522+287_522+302delAAAAAAAAAAAAAAAA|791|Slc6a5|protein_coding|CODING|NM_148931|1|1)
chr7	49562728	49562728	intron_variant	Slc6a5	protein_coding	NM_001146013:c.546+738delT	NA	MODIFIER	rs256684388	NA	chr7	49912980	49912980	AT	A	hom	intron_variant(MODIFIER|||c.546+738delT|799|Slc6a5|protein_coding|CODING|NM_001146013|2|1),intron_variant(MODIFIER|||c.522+738delT|791|Slc6a5|protein_coding|CODING|NM_148931|1|1)
chr7	49562788	49562788	intron_variant	Slc6a5	protein_coding	NM_001146013:c.546+798_546+799insC	NA	MODIFIER	NA	NA	chr7	49913040	49913040	G	GC	hom	intron_variant(MODIFIER|||c.546+798_546+799insC|799|Slc6a5|protein_coding|CODING|NM_001146013|2|1),intron_variant(MODIFIER|||c.522+798_522+799insC|791|Slc6a5|protein_coding|CODING|NM_148931|1|1)
chr7	49562920	49562920	intron_variant	Slc6a5	protein_coding	NM_001146013:c.546+930_546+931insGGGGGT	NA	MODIFIER	rs232298048	NA	chr7	49913172	49913172	G	GGGGGGT	hom	intron_variant(MODIFIER|||c.546+930_546+931insGGGGGT|799|Slc6a5|protein_coding|CODING|NM_001146013|2|1),intron_variant(MODIFIER|||c.522+930_522+931insGGGGGT|791|Slc6a5|protein_coding|CODING|NM_148931|1|1)
chr7	49563275	49563275	intron_variant	Slc6a5	protein_coding	NM_001146013:c.547-1184_547-1181delGTGG	NA	MODIFIER	NA	NA	chr7	49913527	49913527	TGTGG	T	hom	intron_variant(MODIFIER|||c.547-1184_547-1181delGTGG|799|Slc6a5|protein_coding|CODING|NM_001146013|2|1),intron_variant(MODIFIER|||c.523-1184_523-1181delGTGG|791|Slc6a5|protein_coding|CODING|NM_148931|1|1)
chr7	49563298	49563298	intron_variant	Slc6a5	protein_coding	NM_001146013:c.547-1161delT	NA	MODIFIER	rs226993390	NA	chr7	49913550	49913550	GT	G	hom	intron_variant(MODIFIER|||c.547-1161delT|799|Slc6a5|protein_coding|CODING|NM_001146013|2|1),intron_variant(MODIFIER|||c.523-1161delT|791|Slc6a5|protein_coding|CODING|NM_148931|1|1)
chr7	49563386	49563386	intron_variant	Slc6a5	protein_coding	NM_001146013:c.547-1073_547-1071delCTT	NA	MODIFIER	rs237016786	NA	chr7	49913638	49913638	CCTT	C	hom	intron_variant(MODIFIER|||c.547-1073_547-1071delCTT|799|Slc6a5|protein_coding|CODING|NM_001146013|2|1),intron_variant(MODIFIER|||c.523-1073_523-1071delCTT|791|Slc6a5|protein_coding|CODING|NM_148931|1|1)
chr7	49563537	49563537	intron_variant	Slc6a5	protein_coding	NM_001146013:c.547-922delC	NA	MODIFIER	rs239836697	NA	chr7	49913789	49913789	TC	T	hom	intron_variant(MODIFIER|||c.547-922delC|799|Slc6a5|protein_coding|CODING|NM_001146013|2|1),intron_variant(MODIFIER|||c.523-922delC|791|Slc6a5|protein_coding|CODING|NM_148931|1|1)
chr7	49564225	49564225	intron_variant	Slc6a5	protein_coding	NM_001146013:c.547-234delG	NA	MODIFIER	NA	NA	chr7	49914477	49914477	TG	T	hom	intron_variant(MODIFIER|||c.547-234delG|799|Slc6a5|protein_coding|CODING|NM_001146013|2|1),intron_variant(MODIFIER|||c.523-234delG|791|Slc6a5|protein_coding|CODING|NM_148931|1|1)
chr7	49565854	49565854	intron_variant	Slc6a5	protein_coding	NM_001146013:c.686-1122delG	NA	MODIFIER	rs386873046	NA	chr7	49916106	49916106	AG	A	hom	intron_variant(MODIFIER|||c.686-1122delG|799|Slc6a5|protein_coding|CODING|NM_001146013|3|1),intron_variant(MODIFIER|||c.662-1122delG|791|Slc6a5|protein_coding|CODING|NM_148931|2|1)
chr7	49569662	49569662	intron_variant	Slc6a5	protein_coding	NM_001146013:c.991+2149_991+2150insACAC	NA	MODIFIER	NA	NA	chr7	49919914	49919914	T	TACAC	hom	intron_variant(MODIFIER|||c.991+2149_991+2150insACAC|799|Slc6a5|protein_coding|CODING|NM_001146013|5|1),intron_variant(MODIFIER|||c.967+2149_967+2150insACAC|791|Slc6a5|protein_coding|CODING|NM_148931|4|1)
chr7	49571459	49571459	intron_variant	Slc6a5	protein_coding	NM_001146013:c.991+3946_991+3947insCCCC	NA	MODIFIER	NA	NA	chr7	49921711	49921711	T	TCCCC	hom	intron_variant(MODIFIER|||c.991+3946_991+3947insCCCC|799|Slc6a5|protein_coding|CODING|NM_001146013|5|1),intron_variant(MODIFIER|||c.967+3946_967+3947insCCCC|791|Slc6a5|protein_coding|CODING|NM_148931|4|1)
chr7	49576125	49576125	intron_variant	Slc6a5	protein_coding	NM_001146013:c.992-1187_992-1182delAGCAGC	NA	MODIFIER	rs387328471	NA	chr7	49926377	49926377	TAGCAGC	T	hom	intron_variant(MODIFIER|||c.992-1187_992-1182delAGCAGC|799|Slc6a5|protein_coding|CODING|NM_001146013|5|1),intron_variant(MODIFIER|||c.968-1187_968-1182delAGCAGC|791|Slc6a5|protein_coding|CODING|NM_148931|4|1)
chr7	49578715	49578715	intron_variant	Slc6a5	protein_coding	NM_001146013:c.1134-1017_1134-1016insTCCTCC	NA	MODIFIER	NA	NA	chr7	49928967	49928967	A	ATCCTCC	hom	intron_variant(MODIFIER|||c.1134-1017_1134-1016insTCCTCC|799|Slc6a5|protein_coding|CODING|NM_001146013|6|1),intron_variant(MODIFIER|||c.1110-1017_1110-1016insTCCTCC|791|Slc6a5|protein_coding|CODING|NM_148931|5|1)
chr7	49578749	49578749	intron_variant	Slc6a5	protein_coding	NM_001146013:c.1134-983_1134-982insCCC	NA	MODIFIER	rs212699886	NA	chr7	49929001	49929001	T	TCCC	hom	intron_variant(MODIFIER|||c.1134-983_1134-982insCCC|799|Slc6a5|protein_coding|CODING|NM_001146013|6|1),intron_variant(MODIFIER|||c.1110-983_1110-982insCCC|791|Slc6a5|protein_coding|CODING|NM_148931|5|1)
chr7	49579243	49579243	intron_variant	Slc6a5	protein_coding	NM_001146013:c.1134-489delT	NA	MODIFIER	rs248179290	NA	chr7	49929495	49929495	CT	C	hom	intron_variant(MODIFIER|||c.1134-489delT|799|Slc6a5|protein_coding|CODING|NM_001146013|6|1),intron_variant(MODIFIER|||c.1110-489delT|791|Slc6a5|protein_coding|CODING|NM_148931|5|1)
chr7	49579264	49579264	intron_variant	Slc6a5	protein_coding	NM_001146013:c.1134-468_1134-467delGT	NA	MODIFIER	rs264505950	NA	chr7	49929516	49929516	GGT	G	hom	intron_variant(MODIFIER|||c.1134-468_1134-467delGT|799|Slc6a5|protein_coding|CODING|NM_001146013|6|1),intron_variant(MODIFIER|||c.1110-468_1110-467delGT|791|Slc6a5|protein_coding|CODING|NM_148931|5|1)
chr7	49580066	49580066	intron_variant	Slc6a5	protein_coding	NM_001146013:c.1266+202_1266+203insT	NA	MODIFIER	rs256039645	NA	chr7	49930318	49930318	A	AT	hom	intron_variant(MODIFIER|||c.1266+202_1266+203insT|799|Slc6a5|protein_coding|CODING|NM_001146013|7|1),intron_variant(MODIFIER|||c.1242+202_1242+203insT|791|Slc6a5|protein_coding|CODING|NM_148931|6|1)
chr7	49580111	49580111	intron_variant	Slc6a5	protein_coding	NM_001146013:c.1266+247_1266+253delTTTTTTT	NA	MODIFIER	rs252211073	NA	chr7	49930363	49930363	CTTTTTTT	C	hom	intron_variant(MODIFIER|||c.1266+247_1266+253delTTTTTTT|799|Slc6a5|protein_coding|CODING|NM_001146013|7|1),intron_variant(MODIFIER|||c.1242+247_1242+253delTTTTTTT|791|Slc6a5|protein_coding|CODING|NM_148931|6|1)
chr7	49581134	49581134	intron_variant	Slc6a5	protein_coding	NM_001146013:c.1266+1270delC	NA	MODIFIER	rs241366294	NA	chr7	49931386	49931386	GC	G	hom	intron_variant(MODIFIER|||c.1266+1270delC|799|Slc6a5|protein_coding|CODING|NM_001146013|7|1),intron_variant(MODIFIER|||c.1242+1270delC|791|Slc6a5|protein_coding|CODING|NM_148931|6|1)
chr7	49581868	49581868	intron_variant	Slc6a5	protein_coding	NM_001146013:c.1266+2004_1266+2005insCTTTGAACTGGTAGAACT	NA	MODIFIER	NA	NA	chr7	49932120	49932120	C	CCTTTGAACTGGTAGAACT	hom	intron_variant(MODIFIER|||c.1266+2004_1266+2005insCTTTGAACTGGTAGAACT|799|Slc6a5|protein_coding|CODING|NM_001146013|7|1),intron_variant(MODIFIER|||c.1242+2004_1242+2005insCTTTGAACTGGTAGAACT|791|Slc6a5|protein_coding|CODING|NM_148931|6|1)
chr7	49581897	49581897	intron_variant	Slc6a5	protein_coding	NM_001146013:c.1266+2033_1266+2039delCAGTAGG	NA	MODIFIER	rs259827273	NA	chr7	49932149	49932149	CCAGTAGG	C	hom	intron_variant(MODIFIER|||c.1266+2033_1266+2039delCAGTAGG|799|Slc6a5|protein_coding|CODING|NM_001146013|7|1),intron_variant(MODIFIER|||c.1242+2033_1242+2039delCAGTAGG|791|Slc6a5|protein_coding|CODING|NM_148931|6|1)
chr7	49583559	49583559	intron_variant	Slc6a5	protein_coding	NM_001146013:c.1267-2366delG	NA	MODIFIER	rs228840845	NA	chr7	49933811	49933811	AG	A	hom	intron_variant(MODIFIER|||c.1267-2366delG|799|Slc6a5|protein_coding|CODING|NM_001146013|7|1),intron_variant(MODIFIER|||c.1243-2366delG|791|Slc6a5|protein_coding|CODING|NM_148931|6|1)
chr7	49586103	49586103	intron_variant	Slc6a5	protein_coding	NM_001146013:c.1401+44_1401+45insGTGTGTGTGTGTGT	NA	MODIFIER	NA	NA	chr7	49936355	49936355	G	GGTGTGTGTGTGTGT	hom	intron_variant(MODIFIER|||c.1401+44_1401+45insGTGTGTGTGTGTGT|799|Slc6a5|protein_coding|CODING|NM_001146013|8|1),intron_variant(MODIFIER|||c.1377+44_1377+45insGTGTGTGTGTGTGT|791|Slc6a5|protein_coding|CODING|NM_148931|7|1)
chr7	49593016	49593016	intron_variant	Slc6a5	protein_coding	NM_001146013:c.1630+1375_1630+1377delGGA	NA	MODIFIER	rs246200011	NA	chr7	49943268	49943268	GGGA	G	hom	intron_variant(MODIFIER|||c.1630+1375_1630+1377delGGA|799|Slc6a5|protein_coding|CODING|NM_001146013|10|1),intron_variant(MODIFIER|||c.1606+1375_1606+1377delGGA|791|Slc6a5|protein_coding|CODING|NM_148931|9|1)
chr7	49593030	49593030	intron_variant	Slc6a5	protein_coding	NM_001146013:c.1630+1389_1630+1390delAT	NA	MODIFIER	rs253907036	NA	chr7	49943282	49943282	CAT	C	hom	intron_variant(MODIFIER|||c.1630+1389_1630+1390delAT|799|Slc6a5|protein_coding|CODING|NM_001146013|10|1),intron_variant(MODIFIER|||c.1606+1389_1606+1390delAT|791|Slc6a5|protein_coding|CODING|NM_148931|9|1)
chr7	49593312	49593312	intron_variant	Slc6a5	protein_coding	NM_001146013:c.1630+1671_1630+1672insTGGAA	NA	MODIFIER	rs213272287	NA	chr7	49943564	49943564	T	TTGGAA	hom	intron_variant(MODIFIER|||c.1630+1671_1630+1672insTGGAA|799|Slc6a5|protein_coding|CODING|NM_001146013|10|1),intron_variant(MODIFIER|||c.1606+1671_1606+1672insTGGAA|791|Slc6a5|protein_coding|CODING|NM_148931|9|1)
chr7	49593321	49593321	intron_variant	Slc6a5	protein_coding	NM_001146013:c.1630+1680_1630+1681insA	NA	MODIFIER	NA	NA	chr7	49943573	49943573	G	GA	hom	intron_variant(MODIFIER|||c.1630+1680_1630+1681insA|799|Slc6a5|protein_coding|CODING|NM_001146013|10|1),intron_variant(MODIFIER|||c.1606+1680_1606+1681insA|791|Slc6a5|protein_coding|CODING|NM_148931|9|1)
chr7	49593593	49593593	intron_variant	Slc6a5	protein_coding	NM_001146013:c.1631-1652_1631-1651insT	NA	MODIFIER	rs245650359	NA	chr7	49943845	49943845	G	GT	hom	intron_variant(MODIFIER|||c.1631-1652_1631-1651insT|799|Slc6a5|protein_coding|CODING|NM_001146013|10|1),intron_variant(MODIFIER|||c.1607-1652_1607-1651insT|791|Slc6a5|protein_coding|CODING|NM_148931|9|1)
chr7	49594344	49594344	intron_variant	Slc6a5	protein_coding	NM_001146013:c.1631-901_1631-900insG	NA	MODIFIER	rs243468202	NA	chr7	49944596	49944596	A	AG	hom	intron_variant(MODIFIER|||c.1631-901_1631-900insG|799|Slc6a5|protein_coding|CODING|NM_001146013|10|1),intron_variant(MODIFIER|||c.1607-901_1607-900insG|791|Slc6a5|protein_coding|CODING|NM_148931|9|1)
chr7	49594392	49594392	intron_variant	Slc6a5	protein_coding	NM_001146013:c.1631-853_1631-852insT	NA	MODIFIER	rs228073024	NA	chr7	49944644	49944644	C	CT	hom	intron_variant(MODIFIER|||c.1631-853_1631-852insT|799|Slc6a5|protein_coding|CODING|NM_001146013|10|1),intron_variant(MODIFIER|||c.1607-853_1607-852insT|791|Slc6a5|protein_coding|CODING|NM_148931|9|1)
chr7	49594693	49594693	intron_variant	Slc6a5	protein_coding	NM_001146013:c.1631-552_1631-551insACAC	NA	MODIFIER	rs228366080	NA	chr7	49944945	49944945	A	AACAC	hom	intron_variant(MODIFIER|||c.1631-552_1631-551insACAC|799|Slc6a5|protein_coding|CODING|NM_001146013|10|1),intron_variant(MODIFIER|||c.1607-552_1607-551insACAC|791|Slc6a5|protein_coding|CODING|NM_148931|9|1)
chr7	49595526	49595526	intron_variant	Slc6a5	protein_coding	NM_001146013:c.1743+169_1743+170insCTCTCTCTCTCT	NA	MODIFIER	NA	NA	chr7	49945778	49945778	C	CCTCTCTCTCTCT	hom	intron_variant(MODIFIER|||c.1743+169_1743+170insCTCTCTCTCTCT|799|Slc6a5|protein_coding|CODING|NM_001146013|11|1),intron_variant(MODIFIER|||c.1719+169_1719+170insCTCTCTCTCTCT|791|Slc6a5|protein_coding|CODING|NM_148931|10|1)
chr7	49597071	49597071	intron_variant	Slc6a5	protein_coding	NM_001146013:c.1875+690_1875+693delACAC	NA	MODIFIER	NA	NA	chr7	49947323	49947323	GACAC	G	hom	intron_variant(MODIFIER|||c.1875+690_1875+693delACAC|799|Slc6a5|protein_coding|CODING|NM_001146013|12|1),intron_variant(MODIFIER|||c.1851+690_1851+693delACAC|791|Slc6a5|protein_coding|CODING|NM_148931|11|1)
chr7	49597841	49597841	intron_variant	Slc6a5	protein_coding	NM_001146013:c.1876-147delT	NA	MODIFIER	rs251021226	NA	chr7	49948093	49948093	CT	C	hom	intron_variant(MODIFIER|||c.1876-147delT|799|Slc6a5|protein_coding|CODING|NM_001146013|12|1),intron_variant(MODIFIER|||c.1852-147delT|791|Slc6a5|protein_coding|CODING|NM_148931|11|1)
chr7	49602726	49602726	intron_variant	Slc6a5	protein_coding	NM_001146013:c.2076+1475_2076+1476insT	NA	MODIFIER	rs213747467	NA	chr7	49952978	49952978	A	AT	hom	intron_variant(MODIFIER|||c.2076+1475_2076+1476insT|799|Slc6a5|protein_coding|CODING|NM_001146013|14|1),intron_variant(MODIFIER|||c.2052+1475_2052+1476insT|791|Slc6a5|protein_coding|CODING|NM_148931|13|1)
chr7	49603543	49603543	intron_variant	Slc6a5	protein_coding	NM_001146013:c.2076+2292delT	NA	MODIFIER	rs387792801	NA	chr7	49953795	49953795	AT	A	hom	intron_variant(MODIFIER|||c.2076+2292delT|799|Slc6a5|protein_coding|CODING|NM_001146013|14|1),intron_variant(MODIFIER|||c.2052+2292delT|791|Slc6a5|protein_coding|CODING|NM_148931|13|1)
chr7	49604927	49604927	intron_variant	Slc6a5	protein_coding	NM_001146013:c.2077-1218delG	NA	MODIFIER	rs259486462	NA	chr7	49955179	49955179	AG	A	hom	intron_variant(MODIFIER|||c.2077-1218delG|799|Slc6a5|protein_coding|CODING|NM_001146013|14|1),intron_variant(MODIFIER|||c.2053-1218delG|791|Slc6a5|protein_coding|CODING|NM_148931|13|1)
chr7	49608396	49608396	intron_variant	Slc6a5	protein_coding	NM_001146013:c.2245-620_2245-619insATAT	NA	MODIFIER	rs252362439	NA	chr7	49958648	49958648	C	CATAT	hom	intron_variant(MODIFIER|||c.2245-620_2245-619insATAT|799|Slc6a5|protein_coding|CODING|NM_001146013|15|1),intron_variant(MODIFIER|||c.2221-620_2221-619insATAT|791|Slc6a5|protein_coding|CODING|NM_148931|14|1)
chr7	49608462	49608462	intron_variant	Slc6a5	protein_coding	NM_001146013:c.2245-554_2245-553insACAC	NA	MODIFIER	NA	NA	chr7	49958714	49958714	T	TACAC	hom	intron_variant(MODIFIER|||c.2245-554_2245-553insACAC|799|Slc6a5|protein_coding|CODING|NM_001146013|15|1),intron_variant(MODIFIER|||c.2221-554_2221-553insACAC|791|Slc6a5|protein_coding|CODING|NM_148931|14|1)
chr7	49608997	49608997	intron_variant	Slc6a5	protein_coding	NM_001146013:c.2245-19_2245-18insGT	NA	MODIFIER	rs234968781	NA	chr7	49959249	49959249	G	GGT	hom	intron_variant(MODIFIER|||c.2245-19_2245-18insGT|799|Slc6a5|protein_coding|CODING|NM_001146013|15|1),intron_variant(MODIFIER|||c.2221-19_2221-18insGT|791|Slc6a5|protein_coding|CODING|NM_148931|14|1)
chr7	49609903	49609903	downstream_gene_variant	Slc6a5	protein_coding	NM_001146013	NA	MODIFIER	rs226813827	NA	chr7	49960155	49960155	T	TTCCC	hom	downstream_gene_variant(MODIFIER||663||799|Slc6a5|protein_coding|CODING|NM_001146013||1),downstream_gene_variant(MODIFIER||663||791|Slc6a5|protein_coding|CODING|NM_148931||1),intergenic_region(MODIFIER||||||||||1)
chr7	49611037	49611037	downstream_gene_variant	Slc6a5	protein_coding	NM_001146013	NA	MODIFIER	NA	NA	chr7	49961289	49961289	G	GCTCTCTCTCTCTCTCTCTCTTCTCT	hom	downstream_gene_variant(MODIFIER||1797||799|Slc6a5|protein_coding|CODING|NM_001146013||1),downstream_gene_variant(MODIFIER||1797||791|Slc6a5|protein_coding|CODING|NM_148931||1),intergenic_region(MODIFIER||||||||||1)
chr7	49613856	49613856	intergenic_region	NA	NA	NA	NA	MODIFIER	NA	NA	chr7	49964108	49964108	A	AAGAGAGAGAGAG	hom	intergenic_region(MODIFIER||||||||||1)
chr7	49616235	49616235	intergenic_region	NA	NA	NA	NA	MODIFIER	rs244150993	NA	chr7	49966487	49966487	G	GA	hom	intergenic_region(MODIFIER||||||||||1)
chr7	49617193	49617193	intergenic_region	NA	NA	NA	NA	MODIFIER	NA	NA	chr7	49967445	49967445	A	AACAC	hom	intergenic_region(MODIFIER||||||||||1)
chr7	49622969	49622969	intergenic_region	NA	NA	NA	NA	MODIFIER	NA	NA	chr7	49973221	49973221	GGTGT	G	hom	intergenic_region(MODIFIER||||||||||1)
chr7	49623826	49623826	upstream_gene_variant	Nell1	protein_coding	NM_001037906	NA	MODIFIER	NA	NA	chr7	49974078	49974078	T	TC	het	upstream_gene_variant(MODIFIER||1271||810|Nell1|protein_coding|CODING|NM_001037906||1),intergenic_region(MODIFIER||||||||||1)
chr7	49624180	49624180	upstream_gene_variant	Nell1	protein_coding	NM_001037906	NA	MODIFIER	NA	NA	chr7	49974432	49974432	GGAGAGA	G,GGA	NA	upstream_gene_variant(MODIFIER||917||810|Nell1|protein_coding|CODING|NM_001037906||1),upstream_gene_variant(MODIFIER||915||810|Nell1|protein_coding|CODING|NM_001037906||2),intergenic_region(MODIFIER||||||||||1),intergenic_region(MODIFIER||||||||||2)
chr7	49624292	49624292	upstream_gene_variant	Nell1	protein_coding	NM_001037906	NA	MODIFIER	NA	NA	chr7	49974544	49974544	CAA	C	hom	upstream_gene_variant(MODIFIER||805||810|Nell1|protein_coding|CODING|NM_001037906||1),intergenic_region(MODIFIER||||||||||1)
chr7	49626927	49626927	intron_variant	Nell1	protein_coding	NM_001037906:c.55+1737_55+1738insAG	NA	MODIFIER	NA	NA	chr7	49977179	49977179	C	CAG	het	intron_variant(MODIFIER|||c.55+1737_55+1738insAG|810|Nell1|protein_coding|CODING|NM_001037906|1|1)
chr7	49627003	49627003	intron_variant	Nell1	protein_coding	NM_001037906:c.55+1813_55+1814insACAC	NA	MODIFIER	rs262039337	NA	chr7	49977255	49977255	G	GACAC	hom	intron_variant(MODIFIER|||c.55+1813_55+1814insACAC|810|Nell1|protein_coding|CODING|NM_001037906|1|1)
chr7	49631045	49631045	intron_variant	Nell1	protein_coding	NM_001037906:c.56-1378_56-1377insTG	NA	MODIFIER	NA	NA	chr7	49981297	49981297	A	ATG,ATGTG	NA	intron_variant(MODIFIER|||c.56-1378_56-1377insTG|810|Nell1|protein_coding|CODING|NM_001037906|1|1),intron_variant(MODIFIER|||c.56-1378_56-1377insTGTG|810|Nell1|protein_coding|CODING|NM_001037906|1|2)
chr7	49632569	49632569	intron_variant	Nell1	protein_coding	NM_001037906:c.184+18_184+24delTTTTTTT	NA	MODIFIER	NA	NA	chr7	49982821	49982821	GTTTTTTT	G	hom	intron_variant(MODIFIER|||c.184+18_184+24delTTTTTTT|810|Nell1|protein_coding|CODING|NM_001037906|2|1)
chr7	49636758	49636758	intron_variant	Nell1	protein_coding	NM_001037906:c.184+4207_184+4208insT	NA	MODIFIER	NA	NA	chr7	49987010	49987010	C	CT	hom	intron_variant(MODIFIER|||c.184+4207_184+4208insT|810|Nell1|protein_coding|CODING|NM_001037906|2|1)
chr7	49636770	49636770	intron_variant	Nell1	protein_coding	NM_001037906:c.184+4219_184+4220delAA	NA	MODIFIER	rs258992498	NA	chr7	49987022	49987022	TAA	T	hom	intron_variant(MODIFIER|||c.184+4219_184+4220delAA|810|Nell1|protein_coding|CODING|NM_001037906|2|1)
chr7	49636786	49636786	intron_variant	Nell1	protein_coding	NM_001037906:c.184+4235_184+4236insA	NA	MODIFIER	NA	NA	chr7	49987038	49987038	T	TA	hom	intron_variant(MODIFIER|||c.184+4235_184+4236insA|810|Nell1|protein_coding|CODING|NM_001037906|2|1)
chr7	49637751	49637751	intron_variant	Nell1	protein_coding	NM_001037906:c.184+5200_184+5201insCACACACACACACACACACACACACA	NA	MODIFIER	NA	NA	chr7	49988003	49988003	T	TCACACACACACACACACACACACACA	hom	intron_variant(MODIFIER|||c.184+5200_184+5201insCACACACACACACACACACACACACA|810|Nell1|protein_coding|CODING|NM_001037906|2|1)
chr7	49642966	49642966	intron_variant	Nell1	protein_coding	NM_001037906:c.184+10415_184+10418delTTAA	NA	MODIFIER	rs223023978	NA	chr7	49993218	49993218	TTTAA	T	hom	intron_variant(MODIFIER|||c.184+10415_184+10418delTTAA|810|Nell1|protein_coding|CODING|NM_001037906|2|1)
chr7	49644406	49644406	intron_variant	Nell1	protein_coding	NM_001037906:c.184+11855_184+11856insT	NA	MODIFIER	NA	NA	chr7	49994658	49994658	A	AT	hom	intron_variant(MODIFIER|||c.184+11855_184+11856insT|810|Nell1|protein_coding|CODING|NM_001037906|2|1)
chr7	49644527	49644527	intron_variant	Nell1	protein_coding	NM_001037906:c.184+11976_184+11977insCCC	NA	MODIFIER	NA	NA	chr7	49994779	49994779	T	TCCC	hom	intron_variant(MODIFIER|||c.184+11976_184+11977insCCC|810|Nell1|protein_coding|CODING|NM_001037906|2|1)
chr7	49644577	49644577	intron_variant	Nell1	protein_coding	NM_001037906:c.184+12026_184+12027insTT	NA	MODIFIER	NA	NA	chr7	49994829	49994829	C	CTT	hom	intron_variant(MODIFIER|||c.184+12026_184+12027insTT|810|Nell1|protein_coding|CODING|NM_001037906|2|1)
chr7	49644630	49644630	intron_variant	Nell1	protein_coding	NM_001037906:c.184+12079delC	NA	MODIFIER	NA	NA	chr7	49994882	49994882	TC	T	hom	intron_variant(MODIFIER|||c.184+12079delC|810|Nell1|protein_coding|CODING|NM_001037906|2|1)
chr7	49649328	49649328	intron_variant	Nell1	protein_coding	NM_001037906:c.184+16777_184+16779delTTT	NA	MODIFIER	rs387847880	NA	chr7	49999580	49999580	GTTT	G	hom	intron_variant(MODIFIER|||c.184+16777_184+16779delTTT|810|Nell1|protein_coding|CODING|NM_001037906|2|1)
chr7	49649536	49649536	intron_variant	Nell1	protein_coding	NM_001037906:c.184+16985delT	NA	MODIFIER	rs387659429	NA	chr7	49999788	49999788	CT	C	hom	intron_variant(MODIFIER|||c.184+16985delT|810|Nell1|protein_coding|CODING|NM_001037906|2|1)
chr7	49650627	49650627	intron_variant	Nell1	protein_coding	NM_001037906:c.184+18076_184+18077insG	NA	MODIFIER	rs226594347	NA	chr7	50000879	50000879	T	TG	hom	intron_variant(MODIFIER|||c.184+18076_184+18077insG|810|Nell1|protein_coding|CODING|NM_001037906|2|1)
chr7	49655755	49655755	intron_variant	Nell1	protein_coding	NM_001037906:c.184+23204_184+23205insG	NA	MODIFIER	rs245795323	NA	chr7	50006007	50006007	T	TG	hom	intron_variant(MODIFIER|||c.184+23204_184+23205insG|810|Nell1|protein_coding|CODING|NM_001037906|2|1)
chr7	49655953	49655953	intron_variant	Nell1	protein_coding	NM_001037906:c.184+23402_184+23403insT	NA	MODIFIER	rs242252110	NA	chr7	50006205	50006205	A	AT	hom	intron_variant(MODIFIER|||c.184+23402_184+23403insT|810|Nell1|protein_coding|CODING|NM_001037906|2|1)
chr7	49656453	49656453	intron_variant	Nell1	protein_coding	NM_001037906:c.184+23902delA	NA	MODIFIER	rs258794300	NA	chr7	50006705	50006705	CA	C	hom	intron_variant(MODIFIER|||c.184+23902delA|810|Nell1|protein_coding|CODING|NM_001037906|2|1)
chr7	49659978	49659978	intron_variant	Nell1	protein_coding	NM_001037906:c.184+27427_184+27428delAA	NA	MODIFIER	rs387180431	NA	chr7	50010230	50010230	TAA	T	hom	intron_variant(MODIFIER|||c.184+27427_184+27428delAA|810|Nell1|protein_coding|CODING|NM_001037906|2|1)
chr7	49662871	49662871	intron_variant	Nell1	protein_coding	NM_001037906:c.184+30320_184+30321insGG	NA	MODIFIER	NA	NA	chr7	50013123	50013123	A	AGG	hom	intron_variant(MODIFIER|||c.184+30320_184+30321insGG|810|Nell1|protein_coding|CODING|NM_001037906|2|1)
chr7	49664675	49664675	intron_variant	Nell1	protein_coding	NM_001037906:c.184+32124_184+32125insCCAT	NA	MODIFIER	NA	NA	chr7	50014927	50014927	C	CCCAT	hom	intron_variant(MODIFIER|||c.184+32124_184+32125insCCAT|810|Nell1|protein_coding|CODING|NM_001037906|2|1)
chr7	49668044	49668044	intron_variant	Nell1	protein_coding	NM_001037906:c.184+35493_184+35494delAT	NA	MODIFIER	NA	NA	chr7	50018296	50018296	AAT	A	hom	intron_variant(MODIFIER|||c.184+35493_184+35494delAT|810|Nell1|protein_coding|CODING|NM_001037906|2|1)
chr7	49668200	49668200	intron_variant	Nell1	protein_coding	NM_001037906:c.184+35649_184+35652delTGTA	NA	MODIFIER	NA	NA	chr7	50018452	50018452	CTGTA	C	hom	intron_variant(MODIFIER|||c.184+35649_184+35652delTGTA|810|Nell1|protein_coding|CODING|NM_001037906|2|1)
chr7	49671679	49671679	intron_variant	Nell1	protein_coding	NM_001037906:c.184+39128_184+39175delATCTATCTATCTATCTATCTATCTATCTATCTATCTATCTATCTTACT	NA	MODIFIER	rs387776476	NA	chr7	50021931	50021931	AATCTATCTATCTATCTATCTATCTATCTATCTATCTATCTATCTTACT	A	hom	intron_variant(MODIFIER|||c.184+39128_184+39175delATCTATCTATCTATCTATCTATCTATCTATCTATCTATCTATCTTACT|810|Nell1|protein_coding|CODING|NM_001037906|2|1)
chr7	49675829	49675829	intron_variant	Nell1	protein_coding	NM_001037906:c.185-36536_185-36535insTT	NA	MODIFIER	NA	NA	chr7	50026081	50026081	A	ATT	hom	intron_variant(MODIFIER|||c.185-36536_185-36535insTT|810|Nell1|protein_coding|CODING|NM_001037906|2|1)
chr7	49687865	49687865	intron_variant	Nell1	protein_coding	NM_001037906:c.185-24500_185-24499insCATC	NA	MODIFIER	NA	NA	chr7	50038117	50038117	T	TCATC	hom	intron_variant(MODIFIER|||c.185-24500_185-24499insCATC|810|Nell1|protein_coding|CODING|NM_001037906|2|1)
chr7	49687945	49687945	intron_variant	Nell1	protein_coding	NM_001037906:c.185-24420_185-24419insCATC	NA	MODIFIER	rs238577813	NA	chr7	50038197	50038197	T	TCATC	het	intron_variant(MODIFIER|||c.185-24420_185-24419insCATC|810|Nell1|protein_coding|CODING|NM_001037906|2|1)
chr7	49691849	49691849	intron_variant	Nell1	protein_coding	NM_001037906:c.185-20516_185-20515insATATAT	NA	MODIFIER	NA	NA	chr7	50042101	50042101	C	CATATAT	hom	intron_variant(MODIFIER|||c.185-20516_185-20515insATATAT|810|Nell1|protein_coding|CODING|NM_001037906|2|1)
chr7	49692486	49692486	intron_variant	Nell1	protein_coding	NM_001037906:c.185-19879delG	NA	MODIFIER	rs227601333	NA	chr7	50042738	50042738	AG	A	hom	intron_variant(MODIFIER|||c.185-19879delG|810|Nell1|protein_coding|CODING|NM_001037906|2|1)
chr7	49693853	49693853	intron_variant	Nell1	protein_coding	NM_001037906:c.185-18512_185-18511insGGTGGAGGAGGAGGAGGA	NA	MODIFIER	NA	NA	chr7	50044105	50044105	T	TGGTGGAGGAGGAGGAGGA	hom	intron_variant(MODIFIER|||c.185-18512_185-18511insGGTGGAGGAGGAGGAGGA|810|Nell1|protein_coding|CODING|NM_001037906|2|1)
chr7	49694452	49694452	intron_variant	Nell1	protein_coding	NM_001037906:c.185-17913_185-17912insGA	NA	MODIFIER	NA	NA	chr7	50044704	50044704	T	TGA	het	intron_variant(MODIFIER|||c.185-17913_185-17912insGA|810|Nell1|protein_coding|CODING|NM_001037906|2|1)
chr7	49698276	49698276	intron_variant	Nell1	protein_coding	NM_001037906:c.185-14089_185-14088insGT	NA	MODIFIER	NA	NA	chr7	50048528	50048528	C	CGT	hom	intron_variant(MODIFIER|||c.185-14089_185-14088insGT|810|Nell1|protein_coding|CODING|NM_001037906|2|1)
chr7	49698835	49698835	intron_variant	Nell1	protein_coding	NM_001037906:c.185-13530_185-13510delATGCCCTATTTTAGTTTAAAT	NA	MODIFIER	rs230021049	NA	chr7	50049087	50049087	AATGCCCTATTTTAGTTTAAAT	A	hom	intron_variant(MODIFIER|||c.185-13530_185-13510delATGCCCTATTTTAGTTTAAAT|810|Nell1|protein_coding|CODING|NM_001037906|2|1)
chr7	49699463	49699463	intron_variant	Nell1	protein_coding	NM_001037906:c.185-12902_185-12901insT	NA	MODIFIER	rs258102005	NA	chr7	50049715	50049715	C	CT	hom	intron_variant(MODIFIER|||c.185-12902_185-12901insT|810|Nell1|protein_coding|CODING|NM_001037906|2|1)
chr7	49703767	49703767	intron_variant	Nell1	protein_coding	NM_001037906:c.185-8598_185-8597insAACCACAGAGTCATCTTCTCTAGACCCCATAGAAAGCA	NA	MODIFIER	NA	NA	chr7	50054019	50054019	T	TAACCACAGAGTCATCTTCTCTAGACCCCATAGAAAGCA	hom	intron_variant(MODIFIER|||c.185-8598_185-8597insAACCACAGAGTCATCTTCTCTAGACCCCATAGAAAGCA|810|Nell1|protein_coding|CODING|NM_001037906|2|1)
chr7	49710913	49710913	intron_variant	Nell1	protein_coding	NM_001037906:c.185-1452_185-1451insTC	NA	MODIFIER	NA	NA	chr7	50061165	50061165	A	ATC	het	intron_variant(MODIFIER|||c.185-1452_185-1451insTC|810|Nell1|protein_coding|CODING|NM_001037906|2|1)
chr7	49711219	49711219	intron_variant	Nell1	protein_coding	NM_001037906:c.185-1146_185-1145insTGTGTGTG	NA	MODIFIER	rs234928937	NA	chr7	50061471	50061471	C	CTGTGTGTG	hom	intron_variant(MODIFIER|||c.185-1146_185-1145insTGTGTGTG|810|Nell1|protein_coding|CODING|NM_001037906|2|1)
chr7	49714821	49714821	intron_variant	Nell1	protein_coding	NM_001037906:c.335+2306_335+2313delTATCTATC	NA	MODIFIER	rs221638511	NA	chr7	50065073	50065073	GTATCTATC	G	hom	intron_variant(MODIFIER|||c.335+2306_335+2313delTATCTATC|810|Nell1|protein_coding|CODING|NM_001037906|3|1)
chr7	49717717	49717717	intron_variant	Nell1	protein_coding	NM_001037906:c.335+5202_335+5203insT	NA	MODIFIER	rs234747046	NA	chr7	50067969	50067969	C	CT	het	intron_variant(MODIFIER|||c.335+5202_335+5203insT|810|Nell1|protein_coding|CODING|NM_001037906|3|1)
chr7	49718487	49718487	intron_variant	Nell1	protein_coding	NM_001037906:c.335+5972_335+5973insGTGTGTGTGTGTGTGT	NA	MODIFIER	NA	NA	chr7	50068739	50068739	G	GGTGTGTGTGTGTGTGT	hom	intron_variant(MODIFIER|||c.335+5972_335+5973insGTGTGTGTGTGTGTGT|810|Nell1|protein_coding|CODING|NM_001037906|3|1)
chr7	49722470	49722470	intron_variant	Nell1	protein_coding	NM_001037906:c.335+9955delT	NA	MODIFIER	rs247082665	NA	chr7	50072722	50072722	CT	C	hom	intron_variant(MODIFIER|||c.335+9955delT|810|Nell1|protein_coding|CODING|NM_001037906|3|1)
chr7	49725540	49725540	intron_variant	Nell1	protein_coding	NM_001037906:c.335+13025_335+13028delGTGT	NA	MODIFIER	NA	NA	chr7	50075792	50075792	AGTGT	A	hom	intron_variant(MODIFIER|||c.335+13025_335+13028delGTGT|810|Nell1|protein_coding|CODING|NM_001037906|3|1)
chr7	49731321	49731321	intron_variant	Nell1	protein_coding	NM_001037906:c.335+18806_335+18807insAAAC	NA	MODIFIER	rs261610274	NA	chr7	50081573	50081573	A	AAAAC	hom	intron_variant(MODIFIER|||c.335+18806_335+18807insAAAC|810|Nell1|protein_coding|CODING|NM_001037906|3|1)
chr7	49735962	49735962	intron_variant	Nell1	protein_coding	NM_001037906:c.335+23447_335+23448delTG	NA	MODIFIER	NA	NA	chr7	50086214	50086214	CTG	C	hom	intron_variant(MODIFIER|||c.335+23447_335+23448delTG|810|Nell1|protein_coding|CODING|NM_001037906|3|1)
chr7	49736320	49736320	intron_variant	Nell1	protein_coding	NM_001037906:c.335+23805_335+23808delCCTT	NA	MODIFIER	NA	NA	chr7	50086572	50086572	CCCTT	C	het	intron_variant(MODIFIER|||c.335+23805_335+23808delCCTT|810|Nell1|protein_coding|CODING|NM_001037906|3|1)
chr7	49738637	49738637	intron_variant	Nell1	protein_coding	NM_001037906:c.335+26122delT	NA	MODIFIER	NA	NA	chr7	50088889	50088889	GT	G	hom	intron_variant(MODIFIER|||c.335+26122delT|810|Nell1|protein_coding|CODING|NM_001037906|3|1)
chr7	49740059	49740059	intron_variant	Nell1	protein_coding	NM_001037906:c.335+27544_335+27555delTATCTATCTATC	NA	MODIFIER	rs387195744	NA	chr7	50090311	50090311	TTATCTATCTATC	T	hom	intron_variant(MODIFIER|||c.335+27544_335+27555delTATCTATCTATC|810|Nell1|protein_coding|CODING|NM_001037906|3|1)
chr7	49740170	49740170	intron_variant	Nell1	protein_coding	NM_001037906:c.335+27655_335+27674delCTATCTATCTATCTACCTAC	NA	MODIFIER	rs387548169	NA	chr7	50090422	50090422	TCTATCTATCTATCTACCTAC	T	hom	intron_variant(MODIFIER|||c.335+27655_335+27674delCTATCTATCTATCTACCTAC|810|Nell1|protein_coding|CODING|NM_001037906|3|1)
chr7	49744188	49744188	intron_variant	Nell1	protein_coding	NM_001037906:c.336-26089_336-26088insTATT	NA	MODIFIER	NA	NA	chr7	50094440	50094440	A	ATATT	hom	intron_variant(MODIFIER|||c.336-26089_336-26088insTATT|810|Nell1|protein_coding|CODING|NM_001037906|3|1)
chr7	49756309	49756309	intron_variant	Nell1	protein_coding	NM_001037906:c.336-13968_336-13967insG	NA	MODIFIER	NA	NA	chr7	50106561	50106561	T	TG	hom	intron_variant(MODIFIER|||c.336-13968_336-13967insG|810|Nell1|protein_coding|CODING|NM_001037906|3|1)
chr7	49758623	49758623	intron_variant	Nell1	protein_coding	NM_001037906:c.336-11654_336-11653insGT	NA	MODIFIER	NA	NA	chr7	50108875	50108875	A	AGT	hom	intron_variant(MODIFIER|||c.336-11654_336-11653insGT|810|Nell1|protein_coding|CODING|NM_001037906|3|1)
chr7	49766030	49766030	intron_variant	Nell1	protein_coding	NM_001037906:c.336-4247_336-4246insTATC	NA	MODIFIER	rs234779619	NA	chr7	50116282	50116282	A	ATATC	hom	intron_variant(MODIFIER|||c.336-4247_336-4246insTATC|810|Nell1|protein_coding|CODING|NM_001037906|3|1)
chr7	49767259	49767259	intron_variant	Nell1	protein_coding	NM_001037906:c.336-3018_336-3017insAGAGAG	NA	MODIFIER	NA	NA	chr7	50117511	50117511	A	AAGAGAG	hom	intron_variant(MODIFIER|||c.336-3018_336-3017insAGAGAG|810|Nell1|protein_coding|CODING|NM_001037906|3|1)
chr7	49778255	49778255	intron_variant	Nell1	protein_coding	NM_001037906:c.506+7808_506+7809insA	NA	MODIFIER	NA	NA	chr7	50128507	50128507	G	GA	hom	intron_variant(MODIFIER|||c.506+7808_506+7809insA|810|Nell1|protein_coding|CODING|NM_001037906|4|1)
chr7	49784309	49784309	intron_variant	Nell1	protein_coding	NM_001037906:c.506+13862_506+13863delTT	NA	MODIFIER	rs244859886	NA	chr7	50134561	50134561	CTT	C	hom	intron_variant(MODIFIER|||c.506+13862_506+13863delTT|810|Nell1|protein_coding|CODING|NM_001037906|4|1)
chr7	49789300	49789300	intron_variant	Nell1	protein_coding	NM_001037906:c.506+18853_506+18854insACACAG	NA	MODIFIER	NA	NA	chr7	50139552	50139552	C	CACACAG	het	intron_variant(MODIFIER|||c.506+18853_506+18854insACACAG|810|Nell1|protein_coding|CODING|NM_001037906|4|1)
chr7	49791700	49791700	intron_variant	Nell1	protein_coding	NM_001037906:c.506+21253_506+21254delTT	NA	MODIFIER	rs259551873	NA	chr7	50141952	50141952	CTT	C	hom	intron_variant(MODIFIER|||c.506+21253_506+21254delTT|810|Nell1|protein_coding|CODING|NM_001037906|4|1)
chr7	49802968	49802968	intron_variant	Nell1	protein_coding	NM_001037906:c.507-23004_507-23001delTGTG	NA	MODIFIER	rs387521926	NA	chr7	50153220	50153220	ATGTG	A	hom	intron_variant(MODIFIER|||c.507-23004_507-23001delTGTG|810|Nell1|protein_coding|CODING|NM_001037906|4|1)
chr7	49803970	49803970	intron_variant	Nell1	protein_coding	NM_001037906:c.507-22002_507-22001insA	NA	MODIFIER	rs226116033	NA	chr7	50154222	50154222	G	GA	hom	intron_variant(MODIFIER|||c.507-22002_507-22001insA|810|Nell1|protein_coding|CODING|NM_001037906|4|1)
chr7	49810965	49810965	intron_variant	Nell1	protein_coding	NM_001037906:c.507-15007_507-15006insA	NA	MODIFIER	NA	NA	chr7	50161217	50161217	C	CA	hom	intron_variant(MODIFIER|||c.507-15007_507-15006insA|810|Nell1|protein_coding|CODING|NM_001037906|4|1)
chr7	49812943	49812943	intron_variant	Nell1	protein_coding	NM_001037906:c.507-13029_507-13026delTGTG	NA	MODIFIER	rs387166190	NA	chr7	50163195	50163195	TTGTG	T	hom	intron_variant(MODIFIER|||c.507-13029_507-13026delTGTG|810|Nell1|protein_coding|CODING|NM_001037906|4|1)
chr7	49814453	49814453	intron_variant	Nell1	protein_coding	NM_001037906:c.507-11519_507-11518insCCCCCCC	NA	MODIFIER	NA	NA	chr7	50164705	50164705	T	TCCCCCCC	het	intron_variant(MODIFIER|||c.507-11519_507-11518insCCCCCCC|810|Nell1|protein_coding|CODING|NM_001037906|4|1)
chr7	49821273	49821273	intron_variant	Nell1	protein_coding	NM_001037906:c.507-4699delT	NA	MODIFIER	NA	NA	chr7	50171525	50171525	CT	C	het	intron_variant(MODIFIER|||c.507-4699delT|810|Nell1|protein_coding|CODING|NM_001037906|4|1)
chr7	49824859	49824859	intron_variant	Nell1	protein_coding	NM_001037906:c.507-1113_507-1112insTTA	NA	MODIFIER	NA	NA	chr7	50175111	50175111	C	CTTA	hom	intron_variant(MODIFIER|||c.507-1113_507-1112insTTA|810|Nell1|protein_coding|CODING|NM_001037906|4|1)
chr7	49824945	49824945	intron_variant	Nell1	protein_coding	NM_001037906:c.507-1027_507-1026delCC	NA	MODIFIER	rs227443050	NA	chr7	50175197	50175197	TCC	T	hom	intron_variant(MODIFIER|||c.507-1027_507-1026delCC|810|Nell1|protein_coding|CODING|NM_001037906|4|1)
chr7	49828258	49828258	intron_variant	Nell1	protein_coding	NM_001037906:c.603+2190_603+2191delCT	NA	MODIFIER	NA	NA	chr7	50178510	50178510	GCT	G	hom	intron_variant(MODIFIER|||c.603+2190_603+2191delCT|810|Nell1|protein_coding|CODING|NM_001037906|5|1)
chr7	49830200	49830200	intron_variant	Nell1	protein_coding	NM_001037906:c.603+4132_603+4143delGAAGGAAGGAAG	NA	MODIFIER	rs222159873	NA	chr7	50180452	50180452	AGAAGGAAGGAAG	A	hom	intron_variant(MODIFIER|||c.603+4132_603+4143delGAAGGAAGGAAG|810|Nell1|protein_coding|CODING|NM_001037906|5|1)
chr7	49833253	49833253	intron_variant	Nell1	protein_coding	NM_001037906:c.603+7185_603+7186delTG	NA	MODIFIER	rs386924026	NA	chr7	50183505	50183505	ATG	A	hom	intron_variant(MODIFIER|||c.603+7185_603+7186delTG|810|Nell1|protein_coding|CODING|NM_001037906|5|1)
chr7	49837931	49837931	intron_variant	Nell1	protein_coding	NM_001037906:c.603+11863delA	NA	MODIFIER	rs387692462	NA	chr7	50188183	50188183	GA	G	hom	intron_variant(MODIFIER|||c.603+11863delA|810|Nell1|protein_coding|CODING|NM_001037906|5|1)
chr7	49838810	49838810	intron_variant	Nell1	protein_coding	NM_001037906:c.603+12742_603+12743insCTTTCTTT	NA	MODIFIER	NA	NA	chr7	50189062	50189062	G	GCTTTCTTT	hom	intron_variant(MODIFIER|||c.603+12742_603+12743insCTTTCTTT|810|Nell1|protein_coding|CODING|NM_001037906|5|1)
chr7	49842544	49842544	intron_variant	Nell1	protein_coding	NM_001037906:c.603+16476_603+16480delAAACA	NA	MODIFIER	rs212908207	NA	chr7	50192796	50192796	CAAACA	C	hom	intron_variant(MODIFIER|||c.603+16476_603+16480delAAACA|810|Nell1|protein_coding|CODING|NM_001037906|5|1)
chr7	49842561	49842561	intron_variant	Nell1	protein_coding	NM_001037906:c.603+16493_603+16494insC	NA	MODIFIER	rs229682402	NA	chr7	50192813	50192813	A	AC	hom	intron_variant(MODIFIER|||c.603+16493_603+16494insC|810|Nell1|protein_coding|CODING|NM_001037906|5|1)
chr7	49853614	49853614	intron_variant	Nell1	protein_coding	NM_001037906:c.604-15715_604-15714insTTT	NA	MODIFIER	NA	NA	chr7	50203866	50203866	A	ATTT	hom	intron_variant(MODIFIER|||c.604-15715_604-15714insTTT|810|Nell1|protein_coding|CODING|NM_001037906|5|1)
chr7	49854895	49854895	intron_variant	Nell1	protein_coding	NM_001037906:c.604-14434_604-14433insTT	NA	MODIFIER	NA	NA	chr7	50205147	50205147	C	CTT	hom	intron_variant(MODIFIER|||c.604-14434_604-14433insTT|810|Nell1|protein_coding|CODING|NM_001037906|5|1)
chr7	49858990	49858990	intron_variant	Nell1	protein_coding	NM_001037906:c.604-10339_604-10338insAC	NA	MODIFIER	NA	NA	chr7	50209242	50209242	G	GAC	het	intron_variant(MODIFIER|||c.604-10339_604-10338insAC|810|Nell1|protein_coding|CODING|NM_001037906|5|1)
chr7	49860311	49860311	intron_variant	Nell1	protein_coding	NM_001037906:c.604-9018_604-9013delCTCCTC	NA	MODIFIER	rs261807130	NA	chr7	50210563	50210563	TCTCCTC	T	hom	intron_variant(MODIFIER|||c.604-9018_604-9013delCTCCTC|810|Nell1|protein_coding|CODING|NM_001037906|5|1)
chr7	49860383	49860383	intron_variant	Nell1	protein_coding	NM_001037906:c.604-8946_604-8945insCTCTCTCTCTCTCTCT	NA	MODIFIER	NA	NA	chr7	50210635	50210635	C	CCTCTCTCTCTCTCTCT	hom	intron_variant(MODIFIER|||c.604-8946_604-8945insCTCTCTCTCTCTCTCT|810|Nell1|protein_coding|CODING|NM_001037906|5|1)
chr7	49861035	49861035	intron_variant	Nell1	protein_coding	NM_001037906:c.604-8294delA	NA	MODIFIER	NA	NA	chr7	50211287	50211287	CA	C	hom	intron_variant(MODIFIER|||c.604-8294delA|810|Nell1|protein_coding|CODING|NM_001037906|5|1)
chr7	49861351	49861351	intron_variant	Nell1	protein_coding	NM_001037906:c.604-7978_604-7977insT	NA	MODIFIER	rs226367546	NA	chr7	50211603	50211603	A	AT	hom	intron_variant(MODIFIER|||c.604-7978_604-7977insT|810|Nell1|protein_coding|CODING|NM_001037906|5|1)
chr7	49862894	49862894	intron_variant	Nell1	protein_coding	NM_001037906:c.604-6435_604-6434insT	NA	MODIFIER	NA	NA	chr7	50213146	50213146	G	GT	hom	intron_variant(MODIFIER|||c.604-6435_604-6434insT|810|Nell1|protein_coding|CODING|NM_001037906|5|1)
chr7	49868106	49868106	intron_variant	Nell1	protein_coding	NM_001037906:c.604-1223_604-1222insA	NA	MODIFIER	NA	NA	chr7	50218358	50218358	G	GA	hom	intron_variant(MODIFIER|||c.604-1223_604-1222insA|810|Nell1|protein_coding|CODING|NM_001037906|5|1)
chr7	49868278	49868278	intron_variant	Nell1	protein_coding	NM_001037906:c.604-1051_604-1048delTTTT	NA	MODIFIER	NA	NA	chr7	50218530	50218530	GTTTT	G	hom	intron_variant(MODIFIER|||c.604-1051_604-1048delTTTT|810|Nell1|protein_coding|CODING|NM_001037906|5|1)
chr7	49871128	49871128	intron_variant	Nell1	protein_coding	NM_001037906:c.759+1045_759+1046insTG	NA	MODIFIER	NA	NA	chr7	50221380	50221380	T	TTG	het	intron_variant(MODIFIER|||c.759+1045_759+1046insTG|810|Nell1|protein_coding|CODING|NM_001037906|7|1)
chr7	49873049	49873049	intron_variant	Nell1	protein_coding	NM_001037906:c.759+2966_759+2969delGTGT	NA	MODIFIER	NA	NA	chr7	50223301	50223301	CGTGT	C	hom	intron_variant(MODIFIER|||c.759+2966_759+2969delGTGT|810|Nell1|protein_coding|CODING|NM_001037906|7|1)
chr7	49877571	49877571	intron_variant	Nell1	protein_coding	NM_001037906:c.760-968delC	NA	MODIFIER	NA	NA	chr7	50227823	50227823	TC	T	het	intron_variant(MODIFIER|||c.760-968delC|810|Nell1|protein_coding|CODING|NM_001037906|7|1)
chr7	49878410	49878410	intron_variant	Nell1	protein_coding	NM_001037906:c.760-129delG	NA	MODIFIER	rs231159077	NA	chr7	50228662	50228662	TG	T	hom	intron_variant(MODIFIER|||c.760-129delG|810|Nell1|protein_coding|CODING|NM_001037906|7|1)
chr7	49881585	49881585	intron_variant	Nell1	protein_coding	NM_001037906:c.997+1580_997+1581insTCTCTC	NA	MODIFIER	NA	NA	chr7	50231837	50231837	T	TTCTCTC	hom	intron_variant(MODIFIER|||c.997+1580_997+1581insTCTCTC|810|Nell1|protein_coding|CODING|NM_001037906|9|1)
chr7	49881635	49881635	intron_variant	Nell1	protein_coding	NM_001037906:c.997+1630_997+1631insTTTCC	NA	MODIFIER	NA	NA	chr7	50231887	50231887	T	TTTTCC	hom	intron_variant(MODIFIER|||c.997+1630_997+1631insTTTCC|810|Nell1|protein_coding|CODING|NM_001037906|9|1)
chr7	49892944	49892944	intron_variant	Nell1	protein_coding	NM_001037906:c.998-6444_998-6443insACACAC	NA	MODIFIER	rs252648411	NA	chr7	50243196	50243196	G	GACACAC	hom	intron_variant(MODIFIER|||c.998-6444_998-6443insACACAC|810|Nell1|protein_coding|CODING|NM_001037906|9|1)
chr7	49893938	49893938	intron_variant	Nell1	protein_coding	NM_001037906:c.998-5450_998-5443delTCTATCTA	NA	MODIFIER	rs264255528	NA	chr7	50244190	50244190	GTCTATCTA	G	hom	intron_variant(MODIFIER|||c.998-5450_998-5443delTCTATCTA|810|Nell1|protein_coding|CODING|NM_001037906|9|1)
chr7	49894827	49894827	intron_variant	Nell1	protein_coding	NM_001037906:c.998-4561_998-4560insA	NA	MODIFIER	NA	NA	chr7	50245079	50245079	T	TA	hom	intron_variant(MODIFIER|||c.998-4561_998-4560insA|810|Nell1|protein_coding|CODING|NM_001037906|9|1)
chr7	49898116	49898116	intron_variant	Nell1	protein_coding	NM_001037906:c.998-1272_998-1265delACACACAC	NA	MODIFIER	rs215427643	NA	chr7	50248368	50248368	TACACACAC	T	hom	intron_variant(MODIFIER|||c.998-1272_998-1265delACACACAC|810|Nell1|protein_coding|CODING|NM_001037906|9|1)
chr7	49898267	49898267	intron_variant	Nell1	protein_coding	NM_001037906:c.998-1121_998-1119delCCC	NA	MODIFIER	NA	NA	chr7	50248519	50248519	GCCC	G	hom	intron_variant(MODIFIER|||c.998-1121_998-1119delCCC|810|Nell1|protein_coding|CODING|NM_001037906|9|1)
chr7	49902884	49902884	intron_variant	Nell1	protein_coding	NM_001037906:c.1071+3423_1071+3424insT	NA	MODIFIER	rs254377322	NA	chr7	50253136	50253136	A	AT	hom	intron_variant(MODIFIER|||c.1071+3423_1071+3424insT|810|Nell1|protein_coding|CODING|NM_001037906|10|1)
chr7	49905239	49905239	intron_variant	Nell1	protein_coding	NM_001037906:c.1072-2674_1072-2673insT	NA	MODIFIER	rs232191691	NA	chr7	50255491	50255491	C	CT	hom	intron_variant(MODIFIER|||c.1072-2674_1072-2673insT|810|Nell1|protein_coding|CODING|NM_001037906|10|1)
chr7	49905633	49905633	intron_variant	Nell1	protein_coding	NM_001037906:c.1072-2280_1072-2279insTACACACAC	NA	MODIFIER	NA	NA	chr7	50255885	50255885	T	TTACACACAC	het	intron_variant(MODIFIER|||c.1072-2280_1072-2279insTACACACAC|810|Nell1|protein_coding|CODING|NM_001037906|10|1)
chr7	49905825	49905825	intron_variant	Nell1	protein_coding	NM_001037906:c.1072-2088delA	NA	MODIFIER	rs218460450	NA	chr7	50256077	50256077	CA	C	hom	intron_variant(MODIFIER|||c.1072-2088delA|810|Nell1|protein_coding|CODING|NM_001037906|10|1)
chr7	49906148	49906148	intron_variant	Nell1	protein_coding	NM_001037906:c.1072-1765_1072-1764insTTTTT	NA	MODIFIER	NA	NA	chr7	50256400	50256400	G	GTTTTT	hom	intron_variant(MODIFIER|||c.1072-1765_1072-1764insTTTTT|810|Nell1|protein_coding|CODING|NM_001037906|10|1)
chr7	49906155	49906155	intron_variant	Nell1	protein_coding	NM_001037906:c.1072-1758_1072-1757insTTTTTT	NA	MODIFIER	NA	NA	chr7	50256407	50256407	G	GTTTTTT	hom	intron_variant(MODIFIER|||c.1072-1758_1072-1757insTTTTTT|810|Nell1|protein_coding|CODING|NM_001037906|10|1)
chr7	49906369	49906369	intron_variant	Nell1	protein_coding	NM_001037906:c.1072-1544_1072-1543insACT	NA	MODIFIER	rs215119601	NA	chr7	50256621	50256621	C	CACT	hom	intron_variant(MODIFIER|||c.1072-1544_1072-1543insACT|810|Nell1|protein_coding|CODING|NM_001037906|10|1)
chr7	49906477	49906477	intron_variant	Nell1	protein_coding	NM_001037906:c.1072-1436_1072-1435delGG	NA	MODIFIER	rs238332593	NA	chr7	50256729	50256729	TGG	T	hom	intron_variant(MODIFIER|||c.1072-1436_1072-1435delGG|810|Nell1|protein_coding|CODING|NM_001037906|10|1)
chr7	49907695	49907695	intron_variant	Nell1	protein_coding	NM_001037906:c.1072-218delC	NA	MODIFIER	rs387002240	NA	chr7	50257947	50257947	AC	A	hom	intron_variant(MODIFIER|||c.1072-218delC|810|Nell1|protein_coding|CODING|NM_001037906|10|1)
chr7	49908174	49908174	intron_variant	Nell1	protein_coding	NM_001037906:c.1171+162_1171+163insT	NA	MODIFIER	rs260107773	NA	chr7	50258426	50258426	A	AT	hom	intron_variant(MODIFIER|||c.1171+162_1171+163insT|810|Nell1|protein_coding|CODING|NM_001037906|11|1)
chr7	49911351	49911351	intron_variant	Nell1	protein_coding	NM_001037906:c.1171+3339_1171+3340insTTTT	NA	MODIFIER	rs243246250	NA	chr7	50261603	50261603	C	CTTTT	hom	intron_variant(MODIFIER|||c.1171+3339_1171+3340insTTTT|810|Nell1|protein_coding|CODING|NM_001037906|11|1)
chr7	49916531	49916531	intron_variant	Nell1	protein_coding	NM_001037906:c.1171+8519_1171+8520insTTG	NA	MODIFIER	rs227020802	NA	chr7	50266783	50266783	A	ATTG	hom	intron_variant(MODIFIER|||c.1171+8519_1171+8520insTTG|810|Nell1|protein_coding|CODING|NM_001037906|11|1)
chr7	49921145	49921145	intron_variant	Nell1	protein_coding	NM_001037906:c.1172-8120_1172-8119insA	NA	MODIFIER	rs234579025	NA	chr7	50271397	50271397	C	CA	hom	intron_variant(MODIFIER|||c.1172-8120_1172-8119insA|810|Nell1|protein_coding|CODING|NM_001037906|11|1)
chr7	49923854	49923854	intron_variant	Nell1	protein_coding	NM_001037906:c.1172-5411_1172-5402delAGAGAGAGAG	NA	MODIFIER	NA	NA	chr7	50274106	50274106	AAGAGAGAGAG	A	hom	intron_variant(MODIFIER|||c.1172-5411_1172-5402delAGAGAGAGAG|810|Nell1|protein_coding|CODING|NM_001037906|11|1)
chr7	49925067	49925067	intron_variant	Nell1	protein_coding	NM_001037906:c.1172-4198_1172-4197insTT	NA	MODIFIER	NA	NA	chr7	50275319	50275319	C	CTT	hom	intron_variant(MODIFIER|||c.1172-4198_1172-4197insTT|810|Nell1|protein_coding|CODING|NM_001037906|11|1)
chr7	49925129	49925129	intron_variant	Nell1	protein_coding	NM_001037906:c.1172-4136_1172-4135insCTAAGGGTATGTCTGTATTCCAACCAGAGGGATTAAGGGTGTGTT	NA	MODIFIER	NA	NA	chr7	50275381	50275381	A	ACTAAGGGTATGTCTGTATTCCAACCAGAGGGATTAAGGGTGTGTT	hom	intron_variant(MODIFIER|||c.1172-4136_1172-4135insCTAAGGGTATGTCTGTATTCCAACCAGAGGGATTAAGGGTGTGTT|810|Nell1|protein_coding|CODING|NM_001037906|11|1)
chr7	49933352	49933352	intron_variant	Nell1	protein_coding	NM_001037906:c.1300+3959_1300+3967delTTGTTGTTG	NA	MODIFIER	rs387670685	NA	chr7	50283604	50283604	TTTGTTGTTG	T	hom	intron_variant(MODIFIER|||c.1300+3959_1300+3967delTTGTTGTTG|810|Nell1|protein_coding|CODING|NM_001037906|12|1)
chr7	49933430	49933430	intron_variant	Nell1	protein_coding	NM_001037906:c.1300+4037_1300+4039delGAT	NA	MODIFIER	rs241406652	NA	chr7	50283682	50283682	AGAT	A	hom	intron_variant(MODIFIER|||c.1300+4037_1300+4039delGAT|810|Nell1|protein_coding|CODING|NM_001037906|12|1)
chr7	49936362	49936362	intron_variant	Nell1	protein_coding	NM_001037906:c.1300+6969_1300+6972delCTTT	NA	MODIFIER	rs214789113	NA	chr7	50286614	50286614	GCTTT	G	hom	intron_variant(MODIFIER|||c.1300+6969_1300+6972delCTTT|810|Nell1|protein_coding|CODING|NM_001037906|12|1)
chr7	49939192	49939192	intron_variant	Nell1	protein_coding	NM_001037906:c.1300+9799_1300+9800delAT	NA	MODIFIER	rs386893968	NA	chr7	50289444	50289444	AAT	A	hom	intron_variant(MODIFIER|||c.1300+9799_1300+9800delAT|810|Nell1|protein_coding|CODING|NM_001037906|12|1)
chr7	49941013	49941013	intron_variant	Nell1	protein_coding	NM_001037906:c.1300+11620_1300+11621insG	NA	MODIFIER	rs222194530	NA	chr7	50291265	50291265	T	TG	hom	intron_variant(MODIFIER|||c.1300+11620_1300+11621insG|810|Nell1|protein_coding|CODING|NM_001037906|12|1)
chr7	49941501	49941501	intron_variant	Nell1	protein_coding	NM_001037906:c.1300+12108delT	NA	MODIFIER	rs248389199	NA	chr7	50291753	50291753	AT	A	hom	intron_variant(MODIFIER|||c.1300+12108delT|810|Nell1|protein_coding|CODING|NM_001037906|12|1)
chr7	49942776	49942776	intron_variant	Nell1	protein_coding	NM_001037906:c.1300+13383_1300+13386delATCT	NA	MODIFIER	rs262538551	NA	chr7	50293028	50293028	CATCT	C	het	intron_variant(MODIFIER|||c.1300+13383_1300+13386delATCT|810|Nell1|protein_coding|CODING|NM_001037906|12|1)
chr7	49945561	49945561	intron_variant	Nell1	protein_coding	NM_001037906:c.1300+16168_1300+16169insGTGT	NA	MODIFIER	rs256561157	NA	chr7	50295813	50295813	A	AGTGT	hom	intron_variant(MODIFIER|||c.1300+16168_1300+16169insGTGT|810|Nell1|protein_coding|CODING|NM_001037906|12|1)
chr7	49947952	49947952	intron_variant	Nell1	protein_coding	NM_001037906:c.1300+18559_1300+18560insAAATGTTCACGCTTATTCTATGGTTAA	NA	MODIFIER	NA	NA	chr7	50298204	50298204	C	CAAATGTTCACGCTTATTCTATGGTTAA	hom	intron_variant(MODIFIER|||c.1300+18559_1300+18560insAAATGTTCACGCTTATTCTATGGTTAA|810|Nell1|protein_coding|CODING|NM_001037906|12|1)
chr7	49948203	49948203	intron_variant	Nell1	protein_coding	NM_001037906:c.1300+18810delC	NA	MODIFIER	rs262658581	NA	chr7	50298455	50298455	TC	T	hom	intron_variant(MODIFIER|||c.1300+18810delC|810|Nell1|protein_coding|CODING|NM_001037906|12|1)
chr7	49948323	49948323	intron_variant	Nell1	protein_coding	NM_001037906:c.1300+18930_1300+18937delTGGATGGA	NA	MODIFIER	rs222843321	NA	chr7	50298575	50298575	GTGGATGGA	G	hom	intron_variant(MODIFIER|||c.1300+18930_1300+18937delTGGATGGA|810|Nell1|protein_coding|CODING|NM_001037906|12|1)
chr7	49955863	49955863	intron_variant	Nell1	protein_coding	NM_001037906:c.1300+26470_1300+26471insTATGTATATGTATATGTA	NA	MODIFIER	NA	NA	chr7	50306115	50306115	G	GTATGTATATGTATATGTA	hom	intron_variant(MODIFIER|||c.1300+26470_1300+26471insTATGTATATGTATATGTA|810|Nell1|protein_coding|CODING|NM_001037906|12|1)
chr7	49964683	49964683	intron_variant	Nell1	protein_coding	NM_001037906:c.1300+35290_1300+35293delACAC	NA	MODIFIER	rs387428530	NA	chr7	50314935	50314935	AACAC	A	hom	intron_variant(MODIFIER|||c.1300+35290_1300+35293delACAC|810|Nell1|protein_coding|CODING|NM_001037906|12|1)
chr7	49969321	49969321	intron_variant	Nell1	protein_coding	NM_001037906:c.1300+39928_1300+39929insTTTTTTTTTTTTTTT	NA	MODIFIER	NA	NA	chr7	50319573	50319573	C	CTTTTTTTTTTTTTTT	hom	intron_variant(MODIFIER|||c.1300+39928_1300+39929insTTTTTTTTTTTTTTT|810|Nell1|protein_coding|CODING|NM_001037906|12|1)
chr7	49970555	49970555	intron_variant	Nell1	protein_coding	NM_001037906:c.1300+41162_1300+41165delATGC	NA	MODIFIER	rs245101851	NA	chr7	50320807	50320807	TATGC	T	hom	intron_variant(MODIFIER|||c.1300+41162_1300+41165delATGC|810|Nell1|protein_coding|CODING|NM_001037906|12|1)
chr7	49970811	49970811	intron_variant	Nell1	protein_coding	NM_001037906:c.1300+41418_1300+41419insCTTTT	NA	MODIFIER	rs255731476	NA	chr7	50321063	50321063	A	ACTTTT	hom	intron_variant(MODIFIER|||c.1300+41418_1300+41419insCTTTT|810|Nell1|protein_coding|CODING|NM_001037906|12|1)
chr7	49971798	49971798	intron_variant	Nell1	protein_coding	NM_001037906:c.1300+42405_1300+42423delATATCTAGGAAGTATGCCC	NA	MODIFIER	rs240285428	NA	chr7	50322050	50322050	GATATCTAGGAAGTATGCCC	G	hom	intron_variant(MODIFIER|||c.1300+42405_1300+42423delATATCTAGGAAGTATGCCC|810|Nell1|protein_coding|CODING|NM_001037906|12|1)
chr7	49971902	49971902	intron_variant	Nell1	protein_coding	NM_001037906:c.1300+42509_1300+42510insACAC	NA	MODIFIER	NA	NA	chr7	50322154	50322154	A	AACAC	hom	intron_variant(MODIFIER|||c.1300+42509_1300+42510insACAC|810|Nell1|protein_coding|CODING|NM_001037906|12|1)
chr7	49973457	49973457	intron_variant	Nell1	protein_coding	NM_001037906:c.1300+44064_1300+44065insG	NA	MODIFIER	NA	NA	chr7	50323709	50323709	T	TG	hom	intron_variant(MODIFIER|||c.1300+44064_1300+44065insG|810|Nell1|protein_coding|CODING|NM_001037906|12|1)
chr7	49973467	49973467	intron_variant	Nell1	protein_coding	NM_001037906:c.1300+44074_1300+44076delCTC	NA	MODIFIER	NA	NA	chr7	50323719	50323719	TCTC	T	het	intron_variant(MODIFIER|||c.1300+44074_1300+44076delCTC|810|Nell1|protein_coding|CODING|NM_001037906|12|1)
chr7	49973649	49973649	intron_variant	Nell1	protein_coding	NM_001037906:c.1300+44256_1300+44258delGAA	NA	MODIFIER	rs248190597	NA	chr7	50323901	50323901	TGAA	T	hom	intron_variant(MODIFIER|||c.1300+44256_1300+44258delGAA|810|Nell1|protein_coding|CODING|NM_001037906|12|1)
chr7	49977288	49977288	intron_variant	Nell1	protein_coding	NM_001037906:c.1300+47895_1300+47899delGAGGC	NA	MODIFIER	rs224403369	NA	chr7	50327540	50327540	AGAGGC	A	hom	intron_variant(MODIFIER|||c.1300+47895_1300+47899delGAGGC|810|Nell1|protein_coding|CODING|NM_001037906|12|1)
chr7	49977670	49977670	intron_variant	Nell1	protein_coding	NM_001037906:c.1300+48277_1300+48281delTTTTT	NA	MODIFIER	rs238049910	NA	chr7	50327922	50327922	GTTTTT	G	hom	intron_variant(MODIFIER|||c.1300+48277_1300+48281delTTTTT|810|Nell1|protein_coding|CODING|NM_001037906|12|1)
chr7	49978118	49978118	intron_variant	Nell1	protein_coding	NM_001037906:c.1300+48725delT	NA	MODIFIER	rs265650877	NA	chr7	50328370	50328370	GT	G	hom	intron_variant(MODIFIER|||c.1300+48725delT|810|Nell1|protein_coding|CODING|NM_001037906|12|1)
chr7	49979702	49979702	intron_variant	Nell1	protein_coding	NM_001037906:c.1300+50309_1300+50310insTCTATCTA	NA	MODIFIER	NA	NA	chr7	50329954	50329954	G	GTCTATCTA	hom	intron_variant(MODIFIER|||c.1300+50309_1300+50310insTCTATCTA|810|Nell1|protein_coding|CODING|NM_001037906|12|1)
chr7	49981943	49981943	intron_variant	Nell1	protein_coding	NM_001037906:c.1300+52550_1300+52551insTTTTTTTTTTTTTTTTTTTTTTTTT	NA	MODIFIER	NA	NA	chr7	50332195	50332195	C	CTTTTTTTTTTTTTTTTTTTTTTTTT	hom	intron_variant(MODIFIER|||c.1300+52550_1300+52551insTTTTTTTTTTTTTTTTTTTTTTTTT|810|Nell1|protein_coding|CODING|NM_001037906|12|1)
chr7	49983765	49983765	intron_variant	Nell1	protein_coding	NM_001037906:c.1300+54372_1300+54373insT	NA	MODIFIER	rs250307142	NA	chr7	50334017	50334017	A	AT	hom	intron_variant(MODIFIER|||c.1300+54372_1300+54373insT|810|Nell1|protein_coding|CODING|NM_001037906|12|1)
chr7	49984504	49984504	intron_variant	Nell1	protein_coding	NM_001037906:c.1300+55111_1300+55112insCGCACA	NA	MODIFIER	NA	NA	chr7	50334756	50334756	G	GCGCACA	hom	intron_variant(MODIFIER|||c.1300+55111_1300+55112insCGCACA|810|Nell1|protein_coding|CODING|NM_001037906|12|1)
chr7	49988333	49988333	intron_variant	Nell1	protein_coding	NM_001037906:c.1300+58940delT	NA	MODIFIER	rs262362229	NA	chr7	50338585	50338585	CT	C	hom	intron_variant(MODIFIER|||c.1300+58940delT|810|Nell1|protein_coding|CODING|NM_001037906|12|1)
chr7	49988490	49988490	intron_variant	Nell1	protein_coding	NM_001037906:c.1300+59097delG	NA	MODIFIER	rs223470314	NA	chr7	50338742	50338742	TG	T	hom	intron_variant(MODIFIER|||c.1300+59097delG|810|Nell1|protein_coding|CODING|NM_001037906|12|1)
chr7	49989184	49989184	intron_variant	Nell1	protein_coding	NM_001037906:c.1300+59791_1300+59796delTCTCTC	NA	MODIFIER	rs243867662	NA	chr7	50339436	50339436	TTCTCTC	T	hom	intron_variant(MODIFIER|||c.1300+59791_1300+59796delTCTCTC|810|Nell1|protein_coding|CODING|NM_001037906|12|1)
chr7	49993553	49993553	intron_variant	Nell1	protein_coding	NM_001037906:c.1300+64160_1300+64161insTT	NA	MODIFIER	NA	NA	chr7	50343805	50343805	G	GTT	hom	intron_variant(MODIFIER|||c.1300+64160_1300+64161insTT|810|Nell1|protein_coding|CODING|NM_001037906|12|1)
chr7	49997221	49997221	intron_variant	Nell1	protein_coding	NM_001037906:c.1300+67828_1300+67829insC	NA	MODIFIER	rs232528357	NA	chr7	50347473	50347473	G	GC	hom	intron_variant(MODIFIER|||c.1300+67828_1300+67829insC|810|Nell1|protein_coding|CODING|NM_001037906|12|1)
chr7	49997302	49997302	intron_variant	Nell1	protein_coding	NM_001037906:c.1300+67909_1300+67920delTTGTTGTTGTTA	NA	MODIFIER	rs239118095	NA	chr7	50347554	50347554	GTTGTTGTTGTTA	G	hom	intron_variant(MODIFIER|||c.1300+67909_1300+67920delTTGTTGTTGTTA|810|Nell1|protein_coding|CODING|NM_001037906|12|1)
chr7	49997989	49997989	intron_variant	Nell1	protein_coding	NM_001037906:c.1300+68596delA	NA	MODIFIER	rs249384325	NA	chr7	50348241	50348241	TA	T	hom	intron_variant(MODIFIER|||c.1300+68596delA|810|Nell1|protein_coding|CODING|NM_001037906|12|1)
chr7	49998126	49998126	intron_variant	Nell1	protein_coding	NM_001037906:c.1300+68733_1300+68734insT	NA	MODIFIER	rs221462310	NA	chr7	50348378	50348378	G	GT	hom	intron_variant(MODIFIER|||c.1300+68733_1300+68734insT|810|Nell1|protein_coding|CODING|NM_001037906|12|1)
chr7	49999368	49999368	intron_variant	Nell1	protein_coding	NM_001037906:c.1300+69975_1300+69976insAGGA	NA	MODIFIER	rs223890047	NA	chr7	50349620	50349620	T	TAGGA	hom	intron_variant(MODIFIER|||c.1300+69975_1300+69976insAGGA|810|Nell1|protein_coding|CODING|NM_001037906|12|1)
chr7	50000511	50000511	intron_variant	Nell1	protein_coding	NM_001037906:c.1300+71118_1300+71120delATC	NA	MODIFIER	rs236307576	NA	chr7	50350763	50350763	TATC	T	hom	intron_variant(MODIFIER|||c.1300+71118_1300+71120delATC|810|Nell1|protein_coding|CODING|NM_001037906|12|1)
chr7	50001928	50001928	intron_variant	Nell1	protein_coding	NM_001037906:c.1300+72535_1300+72536insTG	NA	MODIFIER	NA	NA	chr7	50352180	50352180	A	ATG	het	intron_variant(MODIFIER|||c.1300+72535_1300+72536insTG|810|Nell1|protein_coding|CODING|NM_001037906|12|1)
chr7	50002134	50002134	intron_variant	Nell1	protein_coding	NM_001037906:c.1300+72741delC	NA	MODIFIER	rs216713641	NA	chr7	50352386	50352386	TC	T	hom	intron_variant(MODIFIER|||c.1300+72741delC|810|Nell1|protein_coding|CODING|NM_001037906|12|1)
chr7	50002379	50002379	intron_variant	Nell1	protein_coding	NM_001037906:c.1300+72986_1300+72992delCATATGA	NA	MODIFIER	rs230054500	NA	chr7	50352631	50352631	TCATATGA	T	hom	intron_variant(MODIFIER|||c.1300+72986_1300+72992delCATATGA|810|Nell1|protein_coding|CODING|NM_001037906|12|1)
chr7	50002534	50002534	intron_variant	Nell1	protein_coding	NM_001037906:c.1300+73141_1300+73143delTCA	NA	MODIFIER	rs259436400	NA	chr7	50352786	50352786	TTCA	T	hom	intron_variant(MODIFIER|||c.1300+73141_1300+73143delTCA|810|Nell1|protein_coding|CODING|NM_001037906|12|1)
chr7	50002888	50002888	intron_variant	Nell1	protein_coding	NM_001037906:c.1300+73495_1300+73496insT	NA	MODIFIER	NA	NA	chr7	50353140	50353140	C	CT	hom	intron_variant(MODIFIER|||c.1300+73495_1300+73496insT|810|Nell1|protein_coding|CODING|NM_001037906|12|1)
chr7	50002946	50002946	intron_variant	Nell1	protein_coding	NM_001037906:c.1300+73553_1300+73555delGTT	NA	MODIFIER	rs249515735	NA	chr7	50353198	50353198	AGTT	A	hom	intron_variant(MODIFIER|||c.1300+73553_1300+73555delGTT|810|Nell1|protein_coding|CODING|NM_001037906|12|1)
chr7	50003470	50003470	intron_variant	Nell1	protein_coding	NM_001037906:c.1300+74077_1300+74078insA	NA	MODIFIER	rs245299023	NA	chr7	50353722	50353722	G	GA	hom	intron_variant(MODIFIER|||c.1300+74077_1300+74078insA|810|Nell1|protein_coding|CODING|NM_001037906|12|1)
chr7	50004259	50004259	intron_variant	Nell1	protein_coding	NM_001037906:c.1300+74866_1300+74867insAA	NA	MODIFIER	rs239342610	NA	chr7	50354511	50354511	T	TAA	hom	intron_variant(MODIFIER|||c.1300+74866_1300+74867insAA|810|Nell1|protein_coding|CODING|NM_001037906|12|1)
chr7	50005994	50005994	intron_variant	Nell1	protein_coding	NM_001037906:c.1300+76601_1300+76602delAA	NA	MODIFIER	NA	NA	chr7	50356246	50356246	TAA	T	hom	intron_variant(MODIFIER|||c.1300+76601_1300+76602delAA|810|Nell1|protein_coding|CODING|NM_001037906|12|1)
chr7	50006004	50006004	intron_variant	Nell1	protein_coding	NM_001037906:c.1300+76611_1300+76612insAAAA	NA	MODIFIER	NA	NA	chr7	50356256	50356256	T	TAAAA	hom	intron_variant(MODIFIER|||c.1300+76611_1300+76612insAAAA|810|Nell1|protein_coding|CODING|NM_001037906|12|1)
chr7	50006329	50006329	intron_variant	Nell1	protein_coding	NM_001037906:c.1300+76936delT	NA	MODIFIER	rs225969671	NA	chr7	50356581	50356581	CT	C	hom	intron_variant(MODIFIER|||c.1300+76936delT|810|Nell1|protein_coding|CODING|NM_001037906|12|1)
chr7	50006846	50006846	intron_variant	Nell1	protein_coding	NM_001037906:c.1300+77453_1300+77454insTTTT	NA	MODIFIER	rs255715483	NA	chr7	50357098	50357098	A	ATTTT	hom	intron_variant(MODIFIER|||c.1300+77453_1300+77454insTTTT|810|Nell1|protein_coding|CODING|NM_001037906|12|1)
chr7	50007786	50007786	intron_variant	Nell1	protein_coding	NM_001037906:c.1300+78393delA	NA	MODIFIER	rs216032497	NA	chr7	50358038	50358038	CA	C	hom	intron_variant(MODIFIER|||c.1300+78393delA|810|Nell1|protein_coding|CODING|NM_001037906|12|1)
chr7	50008216	50008216	intron_variant	Nell1	protein_coding	NM_001037906:c.1300+78823_1300+78824insT	NA	MODIFIER	rs229641243	NA	chr7	50358468	50358468	A	AT	hom	intron_variant(MODIFIER|||c.1300+78823_1300+78824insT|810|Nell1|protein_coding|CODING|NM_001037906|12|1)
chr7	50008263	50008263	intron_variant	Nell1	protein_coding	NM_001037906:c.1300+78870_1300+78871delAC	NA	MODIFIER	rs254257057	NA	chr7	50358515	50358515	AAC	A	hom	intron_variant(MODIFIER|||c.1300+78870_1300+78871delAC|810|Nell1|protein_coding|CODING|NM_001037906|12|1)
chr7	50008452	50008452	intron_variant	Nell1	protein_coding	NM_001037906:c.1300+79059_1300+79060insT	NA	MODIFIER	rs245098280	NA	chr7	50358704	50358704	A	AT	hom	intron_variant(MODIFIER|||c.1300+79059_1300+79060insT|810|Nell1|protein_coding|CODING|NM_001037906|12|1)
chr7	50008469	50008469	intron_variant	Nell1	protein_coding	NM_001037906:c.1300+79076_1300+79078delTTT	NA	MODIFIER	rs223969432	NA	chr7	50358721	50358721	GTTT	G	hom	intron_variant(MODIFIER|||c.1300+79076_1300+79078delTTT|810|Nell1|protein_coding|CODING|NM_001037906|12|1)
chr7	50008658	50008658	intron_variant	Nell1	protein_coding	NM_001037906:c.1300+79265_1300+79266insACCACTGAGTGAATTCTCC	NA	MODIFIER	rs232355286	NA	chr7	50358910	50358910	A	AACCACTGAGTGAATTCTCC	hom	intron_variant(MODIFIER|||c.1300+79265_1300+79266insACCACTGAGTGAATTCTCC|810|Nell1|protein_coding|CODING|NM_001037906|12|1)
chr7	50008761	50008761	intron_variant	Nell1	protein_coding	NM_001037906:c.1300+79368_1300+79382delTTCTTTTCTTTTCTT	NA	MODIFIER	NA	NA	chr7	50359013	50359013	CTTCTTTTCTTTTCTT	C	hom	intron_variant(MODIFIER|||c.1300+79368_1300+79382delTTCTTTTCTTTTCTT|810|Nell1|protein_coding|CODING|NM_001037906|12|1)
chr7	50010520	50010520	intron_variant	Nell1	protein_coding	NM_001037906:c.1300+81127_1300+81130delTCTC	NA	MODIFIER	rs258870297	NA	chr7	50360772	50360772	ATCTC	A	hom	intron_variant(MODIFIER|||c.1300+81127_1300+81130delTCTC|810|Nell1|protein_coding|CODING|NM_001037906|12|1)
chr7	50010546	50010546	intron_variant	Nell1	protein_coding	NM_001037906:c.1300+81153_1300+81154insACACAC	NA	MODIFIER	rs239430264	NA	chr7	50360798	50360798	G	GACACAC	hom	intron_variant(MODIFIER|||c.1300+81153_1300+81154insACACAC|810|Nell1|protein_coding|CODING|NM_001037906|12|1)
chr7	50014450	50014450	intron_variant	Nell1	protein_coding	NM_001037906:c.1301-84137_1301-84136insA	NA	MODIFIER	NA	NA	chr7	50364702	50364702	G	GA	hom	intron_variant(MODIFIER|||c.1301-84137_1301-84136insA|810|Nell1|protein_coding|CODING|NM_001037906|12|1)
chr7	50025607	50025607	intron_variant	Nell1	protein_coding	NM_001037906:c.1301-72980_1301-72979insG	NA	MODIFIER	NA	NA	chr7	50375859	50375859	T	TG	hom	intron_variant(MODIFIER|||c.1301-72980_1301-72979insG|810|Nell1|protein_coding|CODING|NM_001037906|12|1)
chr7	50026675	50026675	intron_variant	Nell1	protein_coding	NM_001037906:c.1301-71912_1301-71905delGATAGATA	NA	MODIFIER	rs242212274	NA	chr7	50376927	50376927	TGATAGATA	T	hom	intron_variant(MODIFIER|||c.1301-71912_1301-71905delGATAGATA|810|Nell1|protein_coding|CODING|NM_001037906|12|1)
chr7	50026781	50026781	intron_variant	Nell1	protein_coding	NM_001037906:c.1301-71806_1301-71803delTAGG	NA	MODIFIER	NA	NA	chr7	50377033	50377033	TTAGG	T	het	intron_variant(MODIFIER|||c.1301-71806_1301-71803delTAGG|810|Nell1|protein_coding|CODING|NM_001037906|12|1)
chr7	50027072	50027072	intron_variant	Nell1	protein_coding	NM_001037906:c.1301-71515_1301-71508delATAGATAG	NA	MODIFIER	NA	NA	chr7	50377324	50377324	AATAGATAG	A	hom	intron_variant(MODIFIER|||c.1301-71515_1301-71508delATAGATAG|810|Nell1|protein_coding|CODING|NM_001037906|12|1)
chr7	50027297	50027297	intron_variant	Nell1	protein_coding	NM_001037906:c.1301-71290_1301-71287delTAGG	NA	MODIFIER	NA	NA	chr7	50377549	50377549	TTAGG	T	hom	intron_variant(MODIFIER|||c.1301-71290_1301-71287delTAGG|810|Nell1|protein_coding|CODING|NM_001037906|12|1)
chr7	50028201	50028201	intron_variant	Nell1	protein_coding	NM_001037906:c.1301-70386_1301-70385insA	NA	MODIFIER	rs254816710	NA	chr7	50378453	50378453	C	CA	hom	intron_variant(MODIFIER|||c.1301-70386_1301-70385insA|810|Nell1|protein_coding|CODING|NM_001037906|12|1)
chr7	50031995	50031995	intron_variant	Nell1	protein_coding	NM_001037906:c.1301-66592_1301-66589delTGAG	NA	MODIFIER	rs212834984	NA	chr7	50382247	50382247	CTGAG	C	hom	intron_variant(MODIFIER|||c.1301-66592_1301-66589delTGAG|810|Nell1|protein_coding|CODING|NM_001037906|12|1)
chr7	50032473	50032473	intron_variant	Nell1	protein_coding	NM_001037906:c.1301-66114_1301-66113insA	NA	MODIFIER	rs262771309	NA	chr7	50382725	50382725	G	GA	hom	intron_variant(MODIFIER|||c.1301-66114_1301-66113insA|810|Nell1|protein_coding|CODING|NM_001037906|12|1)
chr7	50033355	50033355	intron_variant	Nell1	protein_coding	NM_001037906:c.1301-65232_1301-65231insATATATATATATATATATATATATATAT	NA	MODIFIER	NA	NA	chr7	50383607	50383607	A	AATATATATATATATATATATATATATAT	hom	intron_variant(MODIFIER|||c.1301-65232_1301-65231insATATATATATATATATATATATATATAT|810|Nell1|protein_coding|CODING|NM_001037906|12|1)
chr7	50033818	50033818	intron_variant	Nell1	protein_coding	NM_001037906:c.1301-64769_1301-64734delCCTATTATGTAGCCTTGAATGACCTGGAACTCTCCA	NA	MODIFIER	rs387877782	NA	chr7	50384070	50384070	TCCTATTATGTAGCCTTGAATGACCTGGAACTCTCCA	T	hom	intron_variant(MODIFIER|||c.1301-64769_1301-64734delCCTATTATGTAGCCTTGAATGACCTGGAACTCTCCA|810|Nell1|protein_coding|CODING|NM_001037906|12|1)
chr7	50034629	50034629	intron_variant	Nell1	protein_coding	NM_001037906:c.1301-63958_1301-63957insAAG	NA	MODIFIER	rs227611924	NA	chr7	50384881	50384881	A	AAAG	hom	intron_variant(MODIFIER|||c.1301-63958_1301-63957insAAG|810|Nell1|protein_coding|CODING|NM_001037906|12|1)
chr7	50035082	50035082	intron_variant	Nell1	protein_coding	NM_001037906:c.1301-63505_1301-63504delAT	NA	MODIFIER	NA	NA	chr7	50385334	50385334	AAT	A	hom	intron_variant(MODIFIER|||c.1301-63505_1301-63504delAT|810|Nell1|protein_coding|CODING|NM_001037906|12|1)
chr7	50036254	50036254	intron_variant	Nell1	protein_coding	NM_001037906:c.1301-62333_1301-62330delCGAG	NA	MODIFIER	rs254512598	NA	chr7	50386506	50386506	ACGAG	A	hom	intron_variant(MODIFIER|||c.1301-62333_1301-62330delCGAG|810|Nell1|protein_coding|CODING|NM_001037906|12|1)
chr7	50038300	50038300	intron_variant	Nell1	protein_coding	NM_001037906:c.1301-60287_1301-60286insT	NA	MODIFIER	rs213551956	NA	chr7	50388552	50388552	A	AT	hom	intron_variant(MODIFIER|||c.1301-60287_1301-60286insT|810|Nell1|protein_coding|CODING|NM_001037906|12|1)
chr7	50040267	50040267	intron_variant	Nell1	protein_coding	NM_001037906:c.1301-58320_1301-58319insCTCCCT	NA	MODIFIER	rs212336928	NA	chr7	50390519	50390519	G	GCTCCCT	hom	intron_variant(MODIFIER|||c.1301-58320_1301-58319insCTCCCT|810|Nell1|protein_coding|CODING|NM_001037906|12|1)
chr7	50040287	50040287	intron_variant	Nell1	protein_coding	NM_001037906:c.1301-58300_1301-58299insT	NA	MODIFIER	NA	NA	chr7	50390539	50390539	C	CT	hom	intron_variant(MODIFIER|||c.1301-58300_1301-58299insT|810|Nell1|protein_coding|CODING|NM_001037906|12|1)
chr7	50041743	50041743	intron_variant	Nell1	protein_coding	NM_001037906:c.1301-56844_1301-56843insTTT	NA	MODIFIER	rs232673334	NA	chr7	50391995	50391995	A	ATTT	hom	intron_variant(MODIFIER|||c.1301-56844_1301-56843insTTT|810|Nell1|protein_coding|CODING|NM_001037906|12|1)
chr7	50043010	50043010	intron_variant	Nell1	protein_coding	NM_001037906:c.1301-55577_1301-55576delTG	NA	MODIFIER	NA	NA	chr7	50393262	50393262	ATG	A	het	intron_variant(MODIFIER|||c.1301-55577_1301-55576delTG|810|Nell1|protein_coding|CODING|NM_001037906|12|1)
chr7	50043331	50043331	intron_variant	Nell1	protein_coding	NM_001037906:c.1301-55256_1301-55255insCAGGAGA	NA	MODIFIER	rs254087948	NA	chr7	50393583	50393583	T	TCAGGAGA	hom	intron_variant(MODIFIER|||c.1301-55256_1301-55255insCAGGAGA|810|Nell1|protein_coding|CODING|NM_001037906|12|1)
chr7	50044157	50044157	intron_variant	Nell1	protein_coding	NM_001037906:c.1301-54430delT	NA	MODIFIER	NA	NA	chr7	50394409	50394409	AT	A	hom	intron_variant(MODIFIER|||c.1301-54430delT|810|Nell1|protein_coding|CODING|NM_001037906|12|1)
chr7	50044238	50044238	intron_variant	Nell1	protein_coding	NM_001037906:c.1301-54349_1301-54348insGG	NA	MODIFIER	NA	NA	chr7	50394490	50394490	A	AGG	het	intron_variant(MODIFIER|||c.1301-54349_1301-54348insGG|810|Nell1|protein_coding|CODING|NM_001037906|12|1)
chr7	50044509	50044509	intron_variant	Nell1	protein_coding	NM_001037906:c.1301-54078_1301-54077insAA	NA	MODIFIER	rs252578789	NA	chr7	50394761	50394761	T	TAA	hom	intron_variant(MODIFIER|||c.1301-54078_1301-54077insAA|810|Nell1|protein_coding|CODING|NM_001037906|12|1)
chr7	50044848	50044848	intron_variant	Nell1	protein_coding	NM_001037906:c.1301-53739delT	NA	MODIFIER	rs217573622	NA	chr7	50395100	50395100	GT	G	hom	intron_variant(MODIFIER|||c.1301-53739delT|810|Nell1|protein_coding|CODING|NM_001037906|12|1)
chr7	50045921	50045921	intron_variant	Nell1	protein_coding	NM_001037906:c.1301-52666_1301-52665delAC	NA	MODIFIER	rs230830044	NA	chr7	50396173	50396173	TAC	T	hom	intron_variant(MODIFIER|||c.1301-52666_1301-52665delAC|810|Nell1|protein_coding|CODING|NM_001037906|12|1)
chr7	50047591	50047591	intron_variant	Nell1	protein_coding	NM_001037906:c.1301-50996_1301-50990delTTTTTTT	NA	MODIFIER	NA	NA	chr7	50397843	50397843	CTTTTTTT	C	hom	intron_variant(MODIFIER|||c.1301-50996_1301-50990delTTTTTTT|810|Nell1|protein_coding|CODING|NM_001037906|12|1)
chr7	50048071	50048071	intron_variant	Nell1	protein_coding	NM_001037906:c.1301-50516_1301-50515insTCT	NA	MODIFIER	rs241692912	NA	chr7	50398323	50398323	A	ATCT	hom	intron_variant(MODIFIER|||c.1301-50516_1301-50515insTCT|810|Nell1|protein_coding|CODING|NM_001037906|12|1)
chr7	50049971	50049971	intron_variant	Nell1	protein_coding	NM_001037906:c.1301-48616_1301-48615insTTTTTTTTT	NA	MODIFIER	NA	NA	chr7	50400223	50400223	C	CTTTTTTTTT	hom	intron_variant(MODIFIER|||c.1301-48616_1301-48615insTTTTTTTTT|810|Nell1|protein_coding|CODING|NM_001037906|12|1)
chr7	50060673	50060673	intron_variant	Nell1	protein_coding	NM_001037906:c.1301-37914_1301-37913delCA	NA	MODIFIER	rs214016509	NA	chr7	50410925	50410925	GCA	G	hom	intron_variant(MODIFIER|||c.1301-37914_1301-37913delCA|810|Nell1|protein_coding|CODING|NM_001037906|12|1)
chr7	50064637	50064637	intron_variant	Nell1	protein_coding	NM_001037906:c.1301-33950_1301-33949insTCTATCTA	NA	MODIFIER	NA	NA	chr7	50414889	50414889	C	CTCTATCTA	hom	intron_variant(MODIFIER|||c.1301-33950_1301-33949insTCTATCTA|810|Nell1|protein_coding|CODING|NM_001037906|12|1)
chr7	50065270	50065270	intron_variant	Nell1	protein_coding	NM_001037906:c.1301-33317_1301-33316insTATC	NA	MODIFIER	NA	NA	chr7	50415522	50415522	T	TTATC	hom	intron_variant(MODIFIER|||c.1301-33317_1301-33316insTATC|810|Nell1|protein_coding|CODING|NM_001037906|12|1)
chr7	50066937	50066937	intron_variant	Nell1	protein_coding	NM_001037906:c.1301-31650_1301-31645delACACAC	NA	MODIFIER	NA	NA	chr7	50417189	50417189	AACACAC	A	het	intron_variant(MODIFIER|||c.1301-31650_1301-31645delACACAC|810|Nell1|protein_coding|CODING|NM_001037906|12|1)
chr7	50070468	50070468	intron_variant	Nell1	protein_coding	NM_001037906:c.1301-28119delA	NA	MODIFIER	rs387037647	NA	chr7	50420720	50420720	GA	G	hom	intron_variant(MODIFIER|||c.1301-28119delA|810|Nell1|protein_coding|CODING|NM_001037906|12|1)
chr7	50074235	50074235	intron_variant	Nell1	protein_coding	NM_001037906:c.1301-24352_1301-24351insA	NA	MODIFIER	NA	NA	chr7	50424487	50424487	T	TA	hom	intron_variant(MODIFIER|||c.1301-24352_1301-24351insA|810|Nell1|protein_coding|CODING|NM_001037906|12|1)
chr7	50081475	50081475	intron_variant	Nell1	protein_coding	NM_001037906:c.1301-17112_1301-17111delTG	NA	MODIFIER	NA	NA	chr7	50431727	50431727	ATG	A	hom	intron_variant(MODIFIER|||c.1301-17112_1301-17111delTG|810|Nell1|protein_coding|CODING|NM_001037906|12|1)
chr7	50085491	50085491	intron_variant	Nell1	protein_coding	NM_001037906:c.1301-13096_1301-13095insCTCCCTCC	NA	MODIFIER	NA	NA	chr7	50435743	50435743	T	TCTCCCTCC	hom	intron_variant(MODIFIER|||c.1301-13096_1301-13095insCTCCCTCC|810|Nell1|protein_coding|CODING|NM_001037906|12|1)
chr7	50094486	50094486	intron_variant	Nell1	protein_coding	NM_001037906:c.1301-4101_1301-4100insT	NA	MODIFIER	NA	NA	chr7	50444738	50444738	A	AT	hom	intron_variant(MODIFIER|||c.1301-4101_1301-4100insT|810|Nell1|protein_coding|CODING|NM_001037906|12|1)
chr7	50095597	50095597	intron_variant	Nell1	protein_coding	NM_001037906:c.1301-2990_1301-2989delTG	NA	MODIFIER	rs387106793	NA	chr7	50445849	50445849	TTG	T	hom	intron_variant(MODIFIER|||c.1301-2990_1301-2989delTG|810|Nell1|protein_coding|CODING|NM_001037906|12|1)
chr7	50096530	50096530	intron_variant	Nell1	protein_coding	NM_001037906:c.1301-2057_1301-2056insACAATAACT	NA	MODIFIER	rs246389232	NA	chr7	50446782	50446782	A	AACAATAACT	hom	intron_variant(MODIFIER|||c.1301-2057_1301-2056insACAATAACT|810|Nell1|protein_coding|CODING|NM_001037906|12|1)
chr7	50096883	50096883	intron_variant	Nell1	protein_coding	NM_001037906:c.1301-1704_1301-1703insAAAAAA	NA	MODIFIER	NA	NA	chr7	50447135	50447135	C	CAAAAAA	hom	intron_variant(MODIFIER|||c.1301-1704_1301-1703insAAAAAA|810|Nell1|protein_coding|CODING|NM_001037906|12|1)
chr7	50097359	50097359	intron_variant	Nell1	protein_coding	NM_001037906:c.1301-1228_1301-1227insA	NA	MODIFIER	NA	NA	chr7	50447611	50447611	G	GA	hom	intron_variant(MODIFIER|||c.1301-1228_1301-1227insA|810|Nell1|protein_coding|CODING|NM_001037906|12|1)
chr7	50099835	50099835	intron_variant	Nell1	protein_coding	NM_001037906:c.1426+1123_1426+1124insTCTC	NA	MODIFIER	NA	NA	chr7	50450087	50450087	T	TTCTC	het	intron_variant(MODIFIER|||c.1426+1123_1426+1124insTCTC|810|Nell1|protein_coding|CODING|NM_001037906|13|1)
chr7	50100519	50100519	intron_variant	Nell1	protein_coding	NM_001037906:c.1426+1807_1426+1808insTATA	NA	MODIFIER	NA	NA	chr7	50450771	50450771	G	GTATA	hom	intron_variant(MODIFIER|||c.1426+1807_1426+1808insTATA|810|Nell1|protein_coding|CODING|NM_001037906|13|1)
chr7	50100575	50100575	intron_variant	Nell1	protein_coding	NM_001037906:c.1426+1863_1426+1870delATATATAC	NA	MODIFIER	NA	NA	chr7	50450827	50450827	TATATATAC	T	hom	intron_variant(MODIFIER|||c.1426+1863_1426+1870delATATATAC|810|Nell1|protein_coding|CODING|NM_001037906|13|1)
chr7	50110566	50110566	intron_variant	Nell1	protein_coding	NM_001037906:c.1426+11854delA	NA	MODIFIER	rs215324901	NA	chr7	50460818	50460818	TA	T	hom	intron_variant(MODIFIER|||c.1426+11854delA|810|Nell1|protein_coding|CODING|NM_001037906|13|1)
chr7	50110870	50110870	intron_variant	Nell1	protein_coding	NM_001037906:c.1426+12158_1426+12159insATAC	NA	MODIFIER	rs219269899	NA	chr7	50461122	50461122	T	TATAC	hom	intron_variant(MODIFIER|||c.1426+12158_1426+12159insATAC|810|Nell1|protein_coding|CODING|NM_001037906|13|1)
chr7	50110892	50110892	intron_variant	Nell1	protein_coding	NM_001037906:c.1426+12180_1426+12181delAT	NA	MODIFIER	rs240846423	NA	chr7	50461144	50461144	CAT	C	hom	intron_variant(MODIFIER|||c.1426+12180_1426+12181delAT|810|Nell1|protein_coding|CODING|NM_001037906|13|1)
chr7	50111939	50111939	intron_variant	Nell1	protein_coding	NM_001037906:c.1426+13227_1426+13228delTG	NA	MODIFIER	rs237168600	NA	chr7	50462191	50462191	ATG	A	hom	intron_variant(MODIFIER|||c.1426+13227_1426+13228delTG|810|Nell1|protein_coding|CODING|NM_001037906|13|1)
chr7	50111987	50111987	intron_variant	Nell1	protein_coding	NM_001037906:c.1426+13275_1426+13276insTCTC	NA	MODIFIER	NA	NA	chr7	50462239	50462239	A	ATCTC	hom	intron_variant(MODIFIER|||c.1426+13275_1426+13276insTCTC|810|Nell1|protein_coding|CODING|NM_001037906|13|1)
chr7	50112053	50112053	intron_variant	Nell1	protein_coding	NM_001037906:c.1426+13341_1426+13342delAG	NA	MODIFIER	NA	NA	chr7	50462305	50462305	CAG	C	hom	intron_variant(MODIFIER|||c.1426+13341_1426+13342delAG|810|Nell1|protein_coding|CODING|NM_001037906|13|1)
chr7	50112245	50112245	intron_variant	Nell1	protein_coding	NM_001037906:c.1426+13533_1426+13534insATATATATATATATATATATATATATATATAT	NA	MODIFIER	NA	NA	chr7	50462497	50462497	C	CATATATATATATATATATATATATATATATAT	hom	intron_variant(MODIFIER|||c.1426+13533_1426+13534insATATATATATATATATATATATATATATATAT|810|Nell1|protein_coding|CODING|NM_001037906|13|1)
chr7	50115016	50115016	intron_variant	Nell1	protein_coding	NM_001037906:c.1426+16304_1426+16305insAC	NA	MODIFIER	NA	NA	chr7	50465268	50465268	T	TAC	hom	intron_variant(MODIFIER|||c.1426+16304_1426+16305insAC|810|Nell1|protein_coding|CODING|NM_001037906|13|1)
chr7	50115036	50115036	intron_variant	Nell1	protein_coding	NM_001037906:c.1426+16324_1426+16325insAGAGAGAGAGAGAG	NA	MODIFIER	NA	NA	chr7	50465288	50465288	C	CAGAGAGAGAGAGAG	hom	intron_variant(MODIFIER|||c.1426+16324_1426+16325insAGAGAGAGAGAGAG|810|Nell1|protein_coding|CODING|NM_001037906|13|1)
chr7	50116265	50116265	intron_variant	Nell1	protein_coding	NM_001037906:c.1426+17553_1426+17554insT	NA	MODIFIER	rs263177190	NA	chr7	50466517	50466517	A	AT	hom	intron_variant(MODIFIER|||c.1426+17553_1426+17554insT|810|Nell1|protein_coding|CODING|NM_001037906|13|1)
chr7	50116481	50116481	intron_variant	Nell1	protein_coding	NM_001037906:c.1426+17769_1426+17770insAAACAAA	NA	MODIFIER	rs226349442	NA	chr7	50466733	50466733	C	CAAACAAA	hom	intron_variant(MODIFIER|||c.1426+17769_1426+17770insAAACAAA|810|Nell1|protein_coding|CODING|NM_001037906|13|1)
chr7	50118253	50118253	intron_variant	Nell1	protein_coding	NM_001037906:c.1426+19541_1426+19542insACAC	NA	MODIFIER	NA	NA	chr7	50468505	50468505	T	TACAC	hom	intron_variant(MODIFIER|||c.1426+19541_1426+19542insACAC|810|Nell1|protein_coding|CODING|NM_001037906|13|1)
chr7	50120293	50120293	intron_variant	Nell1	protein_coding	NM_001037906:c.1426+21581_1426+21582insAGCA	NA	MODIFIER	rs253198168	NA	chr7	50470545	50470545	C	CAGCA	hom	intron_variant(MODIFIER|||c.1426+21581_1426+21582insAGCA|810|Nell1|protein_coding|CODING|NM_001037906|13|1)
chr7	50125388	50125388	intron_variant	Nell1	protein_coding	NM_001037906:c.1426+26676_1426+26701delTTTTCTTTTCTTTTCTTTTCTTTTCT	NA	MODIFIER	rs387075429	NA	chr7	50475640	50475640	CTTTTCTTTTCTTTTCTTTTCTTTTCT	C	het	intron_variant(MODIFIER|||c.1426+26676_1426+26701delTTTTCTTTTCTTTTCTTTTCTTTTCT|810|Nell1|protein_coding|CODING|NM_001037906|13|1)
chr7	50127991	50127991	intron_variant	Nell1	protein_coding	NM_001037906:c.1426+29279_1426+29280insTGTGTATGTGTGTGTGTGTGTG	NA	MODIFIER	NA	NA	chr7	50478243	50478243	C	CTGTGTATGTGTGTGTGTGTGTG,CTGTGTATGTGTGTGTGTGTGTGTGTGTGTG	NA	intron_variant(MODIFIER|||c.1426+29279_1426+29280insTGTGTATGTGTGTGTGTGTGTG|810|Nell1|protein_coding|CODING|NM_001037906|13|1),intron_variant(MODIFIER|||c.1426+29279_1426+29280insTGTGTATGTGTGTGTGTGTGTGTGTGTGTG|810|Nell1|protein_coding|CODING|NM_001037906|13|2)
chr7	50129412	50129412	intron_variant	Nell1	protein_coding	NM_001037906:c.1426+30700_1426+30721delAGAGAGAGAGAGAGAGAGAGGA	NA	MODIFIER	NA	NA	chr7	50479664	50479664	GAGAGAGAGAGAGAGAGAGAGGA	G	het	intron_variant(MODIFIER|||c.1426+30700_1426+30721delAGAGAGAGAGAGAGAGAGAGGA|810|Nell1|protein_coding|CODING|NM_001037906|13|1)
chr7	50135766	50135766	intron_variant	Nell1	protein_coding	NM_001037906:c.1426+37054_1426+37055insTGTGTGTGTGTGTGTG	NA	MODIFIER	NA	NA	chr7	50486018	50486018	A	ATGTGTGTGTGTGTGTG	hom	intron_variant(MODIFIER|||c.1426+37054_1426+37055insTGTGTGTGTGTGTGTG|810|Nell1|protein_coding|CODING|NM_001037906|13|1)
chr7	50135918	50135918	intron_variant	Nell1	protein_coding	NM_001037906:c.1426+37206_1426+37207insTGTGTGTGTGTG	NA	MODIFIER	rs249456622	NA	chr7	50486170	50486170	A	ATGTGTGTGTGTG	hom	intron_variant(MODIFIER|||c.1426+37206_1426+37207insTGTGTGTGTGTG|810|Nell1|protein_coding|CODING|NM_001037906|13|1)
chr7	50137770	50137770	intron_variant	Nell1	protein_coding	NM_001037906:c.1426+39058_1426+39059insGTGTGT	NA	MODIFIER	NA	NA	chr7	50488022	50488022	G	GGTGTGT	hom	intron_variant(MODIFIER|||c.1426+39058_1426+39059insGTGTGT|810|Nell1|protein_coding|CODING|NM_001037906|13|1)
chr7	50140282	50140282	intron_variant	Nell1	protein_coding	NM_001037906:c.1426+41570_1426+41571insT	NA	MODIFIER	rs211962344	NA	chr7	50490534	50490534	C	CT	hom	intron_variant(MODIFIER|||c.1426+41570_1426+41571insT|810|Nell1|protein_coding|CODING|NM_001037906|13|1)
chr7	50140470	50140470	intron_variant	Nell1	protein_coding	NM_001037906:c.1426+41758_1426+41761delGGTC	NA	MODIFIER	NA	NA	chr7	50490722	50490722	AGGTC	A	hom	intron_variant(MODIFIER|||c.1426+41758_1426+41761delGGTC|810|Nell1|protein_coding|CODING|NM_001037906|13|1)
chr7	50140478	50140478	intron_variant	Nell1	protein_coding	NM_001037906:c.1426+41766_1426+41767insAAA	NA	MODIFIER	NA	NA	chr7	50490730	50490730	G	GAAA	hom	intron_variant(MODIFIER|||c.1426+41766_1426+41767insAAA|810|Nell1|protein_coding|CODING|NM_001037906|13|1)
chr7	50140775	50140775	intron_variant	Nell1	protein_coding	NM_001037906:c.1426+42063delC	NA	MODIFIER	rs218953649	NA	chr7	50491027	50491027	AC	A	hom	intron_variant(MODIFIER|||c.1426+42063delC|810|Nell1|protein_coding|CODING|NM_001037906|13|1)
chr7	50141353	50141353	intron_variant	Nell1	protein_coding	NM_001037906:c.1426+42641_1426+42642insGGA	NA	MODIFIER	NA	NA	chr7	50491605	50491605	G	GGGA	hom	intron_variant(MODIFIER|||c.1426+42641_1426+42642insGGA|810|Nell1|protein_coding|CODING|NM_001037906|13|1)
chr7	50142183	50142183	intron_variant	Nell1	protein_coding	NM_001037906:c.1426+43471_1426+43472insC	NA	MODIFIER	rs226519283	NA	chr7	50492435	50492435	A	AC	hom	intron_variant(MODIFIER|||c.1426+43471_1426+43472insC|810|Nell1|protein_coding|CODING|NM_001037906|13|1)
chr7	50142272	50142272	intron_variant	Nell1	protein_coding	NM_001037906:c.1426+43560_1426+43561insTC	NA	MODIFIER	NA	NA	chr7	50492524	50492524	T	TTC	hom	intron_variant(MODIFIER|||c.1426+43560_1426+43561insTC|810|Nell1|protein_coding|CODING|NM_001037906|13|1)
chr7	50142610	50142610	intron_variant	Nell1	protein_coding	NM_001037906:c.1426+43898delT	NA	MODIFIER	rs264133323	NA	chr7	50492862	50492862	CT	C	hom	intron_variant(MODIFIER|||c.1426+43898delT|810|Nell1|protein_coding|CODING|NM_001037906|13|1)
chr7	50143031	50143031	intron_variant	Nell1	protein_coding	NM_001037906:c.1426+44319delA	NA	MODIFIER	rs226059070	NA	chr7	50493283	50493283	TA	T	hom	intron_variant(MODIFIER|||c.1426+44319delA|810|Nell1|protein_coding|CODING|NM_001037906|13|1)
chr7	50143249	50143249	intron_variant	Nell1	protein_coding	NM_001037906:c.1426+44537delT	NA	MODIFIER	rs264075550	NA	chr7	50493501	50493501	AT	A	hom	intron_variant(MODIFIER|||c.1426+44537delT|810|Nell1|protein_coding|CODING|NM_001037906|13|1)
chr7	50143300	50143300	intron_variant	Nell1	protein_coding	NM_001037906:c.1426+44588delA	NA	MODIFIER	rs264641552	NA	chr7	50493552	50493552	TA	T	hom	intron_variant(MODIFIER|||c.1426+44588delA|810|Nell1|protein_coding|CODING|NM_001037906|13|1)
chr7	50143323	50143323	intron_variant	Nell1	protein_coding	NM_001037906:c.1426+44611_1426+44614delCCCC	NA	MODIFIER	NA	NA	chr7	50493575	50493575	ACCCC	A	hom	intron_variant(MODIFIER|||c.1426+44611_1426+44614delCCCC|810|Nell1|protein_coding|CODING|NM_001037906|13|1)
chr7	50143463	50143463	intron_variant	Nell1	protein_coding	NM_001037906:c.1426+44751_1426+44752insCTG	NA	MODIFIER	NA	NA	chr7	50493715	50493715	T	TCTG	hom	intron_variant(MODIFIER|||c.1426+44751_1426+44752insCTG|810|Nell1|protein_coding|CODING|NM_001037906|13|1)
chr7	50146742	50146742	intron_variant	Nell1	protein_coding	NM_001037906:c.1426+48030_1426+48038delTTCCTTTTG	NA	MODIFIER	NA	NA	chr7	50496994	50496994	CTTCCTTTTG	C	hom	intron_variant(MODIFIER|||c.1426+48030_1426+48038delTTCCTTTTG|810|Nell1|protein_coding|CODING|NM_001037906|13|1)
chr7	50146759	50146759	intron_variant	Nell1	protein_coding	NM_001037906:c.1426+48047delA	NA	MODIFIER	NA	NA	chr7	50497011	50497011	GA	G	hom	intron_variant(MODIFIER|||c.1426+48047delA|810|Nell1|protein_coding|CODING|NM_001037906|13|1)
chr7	50147370	50147370	intron_variant	Nell1	protein_coding	NM_001037906:c.1426+48658_1426+48659insC	NA	MODIFIER	rs229015693	NA	chr7	50497622	50497622	A	AC	hom	intron_variant(MODIFIER|||c.1426+48658_1426+48659insC|810|Nell1|protein_coding|CODING|NM_001037906|13|1)
chr7	50147385	50147385	intron_variant	Nell1	protein_coding	NM_001037906:c.1426+48673_1426+48678delAAAGAG	NA	MODIFIER	NA	NA	chr7	50497637	50497637	AAAAGAG	A	hom	intron_variant(MODIFIER|||c.1426+48673_1426+48678delAAAGAG|810|Nell1|protein_coding|CODING|NM_001037906|13|1)
chr7	50147655	50147655	intron_variant	Nell1	protein_coding	NM_001037906:c.1426+48943_1426+48944insC	NA	MODIFIER	rs220593868	NA	chr7	50497907	50497907	T	TC	hom	intron_variant(MODIFIER|||c.1426+48943_1426+48944insC|810|Nell1|protein_coding|CODING|NM_001037906|13|1)
chr7	50148116	50148116	intron_variant	Nell1	protein_coding	NM_001037906:c.1426+49404_1426+49405insCCATCCA	NA	MODIFIER	rs248444063	NA	chr7	50498368	50498368	T	TCCATCCA	hom	intron_variant(MODIFIER|||c.1426+49404_1426+49405insCCATCCA|810|Nell1|protein_coding|CODING|NM_001037906|13|1)
chr7	50149758	50149758	intron_variant	Nell1	protein_coding	NM_001037906:c.1426+51046_1426+51047insACATACACACACACACACAA	NA	MODIFIER	NA	NA	chr7	50500010	50500010	C	CACATACACACACACACACAA	hom	intron_variant(MODIFIER|||c.1426+51046_1426+51047insACATACACACACACACACAA|810|Nell1|protein_coding|CODING|NM_001037906|13|1)
chr7	50153182	50153182	intron_variant	Nell1	protein_coding	NM_001037906:c.1426+54470_1426+54471delTG	NA	MODIFIER	NA	NA	chr7	50503434	50503434	TTG	T	het	intron_variant(MODIFIER|||c.1426+54470_1426+54471delTG|810|Nell1|protein_coding|CODING|NM_001037906|13|1)
chr7	50154613	50154613	intron_variant	Nell1	protein_coding	NM_001037906:c.1426+55901_1427-55900insT	NA	MODIFIER	rs243424444	NA	chr7	50504865	50504865	C	CT	hom	intron_variant(MODIFIER|||c.1426+55901_1427-55900insT|810|Nell1|protein_coding|CODING|NM_001037906|13|1)
chr7	50155008	50155008	intron_variant	Nell1	protein_coding	NM_001037906:c.1427-55506_1427-55505delGT	NA	MODIFIER	rs254408724	NA	chr7	50505260	50505260	GGT	G	hom	intron_variant(MODIFIER|||c.1427-55506_1427-55505delGT|810|Nell1|protein_coding|CODING|NM_001037906|13|1)
chr7	50156202	50156202	intron_variant	Nell1	protein_coding	NM_001037906:c.1427-54312delT	NA	MODIFIER	rs214654588	NA	chr7	50506454	50506454	GT	G	hom	intron_variant(MODIFIER|||c.1427-54312delT|810|Nell1|protein_coding|CODING|NM_001037906|13|1)
chr7	50157322	50157322	intron_variant	Nell1	protein_coding	NM_001037906:c.1427-53192delT	NA	MODIFIER	NA	NA	chr7	50507574	50507574	AT	A	het	intron_variant(MODIFIER|||c.1427-53192delT|810|Nell1|protein_coding|CODING|NM_001037906|13|1)
chr7	50159120	50159120	intron_variant	Nell1	protein_coding	NM_001037906:c.1427-51394_1427-51393insAC	NA	MODIFIER	rs222418762	NA	chr7	50509372	50509372	A	AAC	het	intron_variant(MODIFIER|||c.1427-51394_1427-51393insAC|810|Nell1|protein_coding|CODING|NM_001037906|13|1)
chr7	50162866	50162866	intron_variant	Nell1	protein_coding	NM_001037906:c.1427-47648_1427-47647delTC	NA	MODIFIER	NA	NA	chr7	50513118	50513118	TTC	T	hom	intron_variant(MODIFIER|||c.1427-47648_1427-47647delTC|810|Nell1|protein_coding|CODING|NM_001037906|13|1)
chr7	50163175	50163175	intron_variant	Nell1	protein_coding	NM_001037906:c.1427-47339_1427-47338insTCTCATGTATAAC	NA	MODIFIER	rs219065318	NA	chr7	50513427	50513427	A	ATCTCATGTATAAC	hom	intron_variant(MODIFIER|||c.1427-47339_1427-47338insTCTCATGTATAAC|810|Nell1|protein_coding|CODING|NM_001037906|13|1)
chr7	50168169	50168169	intron_variant	Nell1	protein_coding	NM_001037906:c.1427-42345_1427-42330delGATAGATAGATAGATA	NA	MODIFIER	rs226704155	NA	chr7	50518421	50518421	TGATAGATAGATAGATA	T	hom	intron_variant(MODIFIER|||c.1427-42345_1427-42330delGATAGATAGATAGATA|810|Nell1|protein_coding|CODING|NM_001037906|13|1),intron_variant(MODIFIER|||n.310-949_310-934delTATCTATCTATCTATC||1700081H22Rik||NON_CODING|NR_045928|3|1)
chr7	50189863	50189863	intron_variant	Nell1	protein_coding	NM_001037906:c.1427-20651_1427-20650insATAT	NA	MODIFIER	NA	NA	chr7	50540115	50540115	A	AATAT	hom	intron_variant(MODIFIER|||c.1427-20651_1427-20650insATAT|810|Nell1|protein_coding|CODING|NM_001037906|13|1),intron_variant(MODIFIER|||n.309+17304_309+17303insATAT||1700081H22Rik||NON_CODING|NR_045928|3|1)
chr7	50195892	50195892	intron_variant	Nell1	protein_coding	NM_001037906:c.1427-14622_1427-14610delTTTTTTTTTTTTG	NA	MODIFIER	rs252259390	NA	chr7	50546144	50546144	TTTTTTTTTTTTTG	T	het	intron_variant(MODIFIER|||c.1427-14622_1427-14610delTTTTTTTTTTTTG|810|Nell1|protein_coding|CODING|NM_001037906|13|1),intron_variant(MODIFIER|||n.309+11262_309+11274delCAAAAAAAAAAAA||1700081H22Rik||NON_CODING|NR_045928|3|1)
chr7	50197102	50197102	intron_variant	Nell1	protein_coding	NM_001037906:c.1427-13412_1427-13411insTCTGTGTGTGTG	NA	MODIFIER	NA	NA	chr7	50547354	50547354	C	CTCTGTGTGTGTG	het	intron_variant(MODIFIER|||c.1427-13412_1427-13411insTCTGTGTGTGTG|810|Nell1|protein_coding|CODING|NM_001037906|13|1),intron_variant(MODIFIER|||n.309+10065_309+10064insCACACACACAGA||1700081H22Rik||NON_CODING|NR_045928|3|1)
chr7	50200663	50200663	intron_variant	Nell1	protein_coding	NM_001037906:c.1427-9851_1427-9848delCTCC	NA	MODIFIER	NA	NA	chr7	50550915	50550915	TCTCC	T	hom	intron_variant(MODIFIER|||c.1427-9851_1427-9848delCTCC|810|Nell1|protein_coding|CODING|NM_001037906|13|1),intron_variant(MODIFIER|||n.309+6500_309+6503delGGAG||1700081H22Rik||NON_CODING|NR_045928|3|1)
chr7	50200748	50200748	intron_variant	Nell1	protein_coding	NM_001037906:c.1427-9766_1427-9763delTCCC	NA	MODIFIER	NA	NA	chr7	50551000	50551000	TTCCC	T	hom	intron_variant(MODIFIER|||c.1427-9766_1427-9763delTCCC|810|Nell1|protein_coding|CODING|NM_001037906|13|1),intron_variant(MODIFIER|||n.309+6415_309+6418delGGGA||1700081H22Rik||NON_CODING|NR_045928|3|1)
chr7	50201971	50201971	intron_variant	Nell1	protein_coding	NM_001037906:c.1427-8543_1427-8542insAAA	NA	MODIFIER	NA	NA	chr7	50552223	50552223	C	CAAA	hom	intron_variant(MODIFIER|||c.1427-8543_1427-8542insAAA|810|Nell1|protein_coding|CODING|NM_001037906|13|1),intron_variant(MODIFIER|||n.309+5196_309+5195insTTT||1700081H22Rik||NON_CODING|NR_045928|3|1)
chr7	50204025	50204025	intron_variant	Nell1	protein_coding	NM_001037906:c.1427-6489_1427-6488insTTTATTTATTTATTTATTTA	NA	MODIFIER	NA	NA	chr7	50554277	50554277	T	TTTTATTTATTTATTTATTTA	hom	intron_variant(MODIFIER|||c.1427-6489_1427-6488insTTTATTTATTTATTTATTTA|810|Nell1|protein_coding|CODING|NM_001037906|13|1),intron_variant(MODIFIER|||n.309+3142_309+3141insTAAATAAATAAATAAATAAA||1700081H22Rik||NON_CODING|NR_045928|3|1)
chr7	50204141	50204141	intron_variant	Nell1	protein_coding	NM_001037906:c.1427-6373_1427-6372insTCTCTC	NA	MODIFIER	NA	NA	chr7	50554393	50554393	T	TTCTCTC	het	intron_variant(MODIFIER|||c.1427-6373_1427-6372insTCTCTC|810|Nell1|protein_coding|CODING|NM_001037906|13|1),intron_variant(MODIFIER|||n.309+3026_309+3025insGAGAGA||1700081H22Rik||NON_CODING|NR_045928|3|1)
chr7	50212038	50212038	intron_variant	Nell1	protein_coding	NM_001037906:c.1549+1402_1549+1403delCA	NA	MODIFIER	rs259723262	NA	chr7	50562290	50562290	CCA	C	hom	intron_variant(MODIFIER|||n.226+466_226+467delTG||1700081H22Rik||NON_CODING|NR_045928|2|1),intron_variant(MODIFIER|||c.1549+1402_1549+1403delCA|810|Nell1|protein_coding|CODING|NM_001037906|14|1)
chr7	50219385	50219385	intron_variant	Nell1	protein_coding	NM_001037906:c.1549+8749_1549+8750insAAC	NA	MODIFIER	NA	NA	chr7	50569637	50569637	A	AAAC	hom	intron_variant(MODIFIER|||c.1549+8749_1549+8750insAAC|810|Nell1|protein_coding|CODING|NM_001037906|14|1),intron_variant(MODIFIER|||n.46+6202_46+6201insGTT||1700081H22Rik||NON_CODING|NR_045928|1|1)
chr7	50219731	50219731	intron_variant	Nell1	protein_coding	NM_001037906:c.1549+9095_1549+9102delACACACAC	NA	MODIFIER	NA	NA	chr7	50569983	50569983	TACACACAC	T	hom	intron_variant(MODIFIER|||c.1549+9095_1549+9102delACACACAC|810|Nell1|protein_coding|CODING|NM_001037906|14|1),intron_variant(MODIFIER|||n.46+5848_46+5855delGTGTGTGT||1700081H22Rik||NON_CODING|NR_045928|1|1)
chr7	50220393	50220393	intron_variant	Nell1	protein_coding	NM_001037906:c.1549+9757delA	NA	MODIFIER	rs240714589	NA	chr7	50570645	50570645	TA	T	hom	intron_variant(MODIFIER|||c.1549+9757delA|810|Nell1|protein_coding|CODING|NM_001037906|14|1),intron_variant(MODIFIER|||n.46+5193delT||1700081H22Rik||NON_CODING|NR_045928|1|1)
chr7	50220498	50220498	intron_variant	Nell1	protein_coding	NM_001037906:c.1549+9862_1549+9863delTT	NA	MODIFIER	rs250629463	NA	chr7	50570750	50570750	GTT	G	hom	intron_variant(MODIFIER|||c.1549+9862_1549+9863delTT|810|Nell1|protein_coding|CODING|NM_001037906|14|1),intron_variant(MODIFIER|||n.46+5087_46+5088delAA||1700081H22Rik||NON_CODING|NR_045928|1|1)
chr7	50221490	50221490	intron_variant	Nell1	protein_coding	NM_001037906:c.1549+10854_1549+10855delGG	NA	MODIFIER	NA	NA	chr7	50571742	50571742	TGG	T	hom	intron_variant(MODIFIER|||c.1549+10854_1549+10855delGG|810|Nell1|protein_coding|CODING|NM_001037906|14|1),intron_variant(MODIFIER|||n.46+4095_46+4096delCC||1700081H22Rik||NON_CODING|NR_045928|1|1)
chr7	50222265	50222265	intron_variant	Nell1	protein_coding	NM_001037906:c.1549+11629_1549+11640delACACACACACAC	NA	MODIFIER	NA	NA	chr7	50572517	50572517	TACACACACACAC	T	hom	intron_variant(MODIFIER|||c.1549+11629_1549+11640delACACACACACAC|810|Nell1|protein_coding|CODING|NM_001037906|14|1),intron_variant(MODIFIER|||n.46+3310_46+3321delGTGTGTGTGTGT||1700081H22Rik||NON_CODING|NR_045928|1|1)
chr7	50223579	50223579	intron_variant	Nell1	protein_coding	NM_001037906:c.1549+12943delT	NA	MODIFIER	rs387193329	NA	chr7	50573831	50573831	GT	G	hom	intron_variant(MODIFIER|||c.1549+12943delT|810|Nell1|protein_coding|CODING|NM_001037906|14|1),intron_variant(MODIFIER|||n.46+2007delA||1700081H22Rik||NON_CODING|NR_045928|1|1)
chr7	50224714	50224714	intron_variant	Nell1	protein_coding	NM_001037906:c.1549+14078delT	NA	MODIFIER	rs258750785	NA	chr7	50574966	50574966	CT	C	hom	intron_variant(MODIFIER|||c.1549+14078delT|810|Nell1|protein_coding|CODING|NM_001037906|14|1),intron_variant(MODIFIER|||n.46+872delA||1700081H22Rik||NON_CODING|NR_045928|1|1)
chr7	50224786	50224786	intron_variant	Nell1	protein_coding	NM_001037906:c.1549+14150_1549+14218delTTCCCTTTTCCCTTCCCTTTTCCCTTCCCTTTTCCCTTCCCTTTTCCCTTCCCTTTTCCCTTTTCCCTT	NA	MODIFIER	NA	NA	chr7	50575038	50575038	CTTCCCTTTTCCCTTCCCTTTTCCCTTCCCTTTTCCCTTCCCTTTTCCCTTCCCTTTTCCCTTTTCCCTT	C	hom	intron_variant(MODIFIER|||c.1549+14150_1549+14218delTTCCCTTTTCCCTTCCCTTTTCCCTTCCCTTTTCCCTTCCCTTTTCCCTTCCCTTTTCCCTTTTCCCTT|810|Nell1|protein_coding|CODING|NM_001037906|14|1),intron_variant(MODIFIER|||n.46+732_46+800delAAGGGAAAAGGGAAAAGGGAAGGGAAAAGGGAAGGGAAAAGGGAAGGGAAAAGGGAAGGGAAAAGGGAA||1700081H22Rik||NON_CODING|NR_045928|1|1)
chr7	50225164	50225164	intron_variant	Nell1	protein_coding	NM_001037906:c.1549+14528_1549+14535delGTTTTCCT	NA	MODIFIER	NA	NA	chr7	50575416	50575416	CGTTTTCCT	C	het	intron_variant(MODIFIER|||c.1549+14528_1549+14535delGTTTTCCT|810|Nell1|protein_coding|CODING|NM_001037906|14|1),intron_variant(MODIFIER|||n.46+415_46+422delAGGAAAAC||1700081H22Rik||NON_CODING|NR_045928|1|1)
chr7	50233507	50233507	intron_variant	Nell1	protein_coding	NM_001037906:c.1549+22871_1549+22872insT	NA	MODIFIER	rs245237337	NA	chr7	50583759	50583759	G	GT	hom	intron_variant(MODIFIER|||c.1549+22871_1549+22872insT|810|Nell1|protein_coding|CODING|NM_001037906|14|1)
chr7	50236231	50236231	intron_variant	Nell1	protein_coding	NM_001037906:c.1549+25595_1549+25596insCACACACACACACACACACACACA	NA	MODIFIER	NA	NA	chr7	50586483	50586483	G	GCACACACACACACACACACACACA	hom	intron_variant(MODIFIER|||c.1549+25595_1549+25596insCACACACACACACACACACACACA|810|Nell1|protein_coding|CODING|NM_001037906|14|1)
chr7	50236786	50236786	intron_variant	Nell1	protein_coding	NM_001037906:c.1549+26150_1549+26157delTTTCTTTC	NA	MODIFIER	NA	NA	chr7	50587038	50587038	TTTTCTTTC	T	hom	intron_variant(MODIFIER|||c.1549+26150_1549+26157delTTTCTTTC|810|Nell1|protein_coding|CODING|NM_001037906|14|1)
chr7	50239117	50239117	intron_variant	Nell1	protein_coding	NM_001037906:c.1549+28481_1549+28482delTT	NA	MODIFIER	rs387522509	NA	chr7	50589369	50589369	CTT	C	hom	intron_variant(MODIFIER|||c.1549+28481_1549+28482delTT|810|Nell1|protein_coding|CODING|NM_001037906|14|1)
chr7	50241347	50241347	intron_variant	Nell1	protein_coding	NM_001037906:c.1549+30711_1549+30712insT	NA	MODIFIER	rs261068058	NA	chr7	50591599	50591599	C	CT	hom	intron_variant(MODIFIER|||c.1549+30711_1549+30712insT|810|Nell1|protein_coding|CODING|NM_001037906|14|1)
chr7	50241650	50241650	intron_variant	Nell1	protein_coding	NM_001037906:c.1549+31014_1549+31015insGTCCTCTCCTGTCTCCT	NA	MODIFIER	NA	NA	chr7	50591902	50591902	A	AGTCCTCTCCTGTCTCCT	hom	intron_variant(MODIFIER|||c.1549+31014_1549+31015insGTCCTCTCCTGTCTCCT|810|Nell1|protein_coding|CODING|NM_001037906|14|1)
chr7	50242275	50242275	intron_variant	Nell1	protein_coding	NM_001037906:c.1549+31639_1549+31640insCT	NA	MODIFIER	NA	NA	chr7	50592527	50592527	C	CCT	hom	intron_variant(MODIFIER|||c.1549+31639_1549+31640insCT|810|Nell1|protein_coding|CODING|NM_001037906|14|1)
chr7	50242537	50242537	intron_variant	Nell1	protein_coding	NM_001037906:c.1549+31901_1549+31902insTTT	NA	MODIFIER	NA	NA	chr7	50592789	50592789	A	ATTT	hom	intron_variant(MODIFIER|||c.1549+31901_1549+31902insTTT|810|Nell1|protein_coding|CODING|NM_001037906|14|1)
chr7	50245500	50245500	intron_variant	Nell1	protein_coding	NM_001037906:c.1549+34864_1549+34869delCACACA	NA	MODIFIER	NA	NA	chr7	50595752	50595752	TCACACA	T	hom	intron_variant(MODIFIER|||c.1549+34864_1549+34869delCACACA|810|Nell1|protein_coding|CODING|NM_001037906|14|1)
chr7	50246237	50246237	intron_variant	Nell1	protein_coding	NM_001037906:c.1549+35601_1549+35602insTGTGTGTGTGTG	NA	MODIFIER	NA	NA	chr7	50596489	50596489	A	ATGTGTGTGTGTG	hom	intron_variant(MODIFIER|||c.1549+35601_1549+35602insTGTGTGTGTGTG|810|Nell1|protein_coding|CODING|NM_001037906|14|1)
chr7	50247369	50247369	intron_variant	Nell1	protein_coding	NM_001037906:c.1549+36733_1549+36750delGTTTACTGTTCTTCCAGT	NA	MODIFIER	rs227180647	NA	chr7	50597621	50597621	AGTTTACTGTTCTTCCAGT	A	hom	upstream_gene_variant(MODIFIER||1568||396|4933405O20Rik|protein_coding|CODING|NM_172901||1),intron_variant(MODIFIER|||c.1549+36733_1549+36750delGTTTACTGTTCTTCCAGT|810|Nell1|protein_coding|CODING|NM_001037906|14|1)
chr7	50248432	50248432	intron_variant	Nell1	protein_coding	NM_001037906:c.1549+37796_1549+37797insT	NA	MODIFIER	NA	NA	chr7	50598684	50598684	A	AT	hom	upstream_gene_variant(MODIFIER||505||396|4933405O20Rik|protein_coding|CODING|NM_172901||1),intron_variant(MODIFIER|||c.1549+37796_1549+37797insT|810|Nell1|protein_coding|CODING|NM_001037906|14|1)
chr7	50250888	50250888	intron_variant	Nell1	protein_coding	NM_001037906:c.1549+40252_1549+40271delTTCTTCTTCTTTCTTCTTCT	NA	MODIFIER	NA	NA	chr7	50601140	50601140	CTTCTTCTTCTTTCTTCTTCT	C	hom	downstream_gene_variant(MODIFIER||613||396|4933405O20Rik|protein_coding|CODING|NM_172901||1),intron_variant(MODIFIER|||c.1549+40252_1549+40271delTTCTTCTTCTTTCTTCTTCT|810|Nell1|protein_coding|CODING|NM_001037906|14|1)
chr7	50253920	50253920	intron_variant	Nell1	protein_coding	NM_001037906:c.1549+43284_1549+43320delCTCTCTCTCTCTCTCTCTCTCTCTCTCTCTCTCTCCC	NA	MODIFIER	NA	NA	chr7	50604172	50604172	TCTCTCTCTCTCTCTCTCTCTCTCTCTCTCTCTCTCCC	T	hom	intron_variant(MODIFIER|||c.1549+43284_1549+43320delCTCTCTCTCTCTCTCTCTCTCTCTCTCTCTCTCTCCC|810|Nell1|protein_coding|CODING|NM_001037906|14|1)
chr7	50253959	50253959	intron_variant	Nell1	protein_coding	NM_001037906:c.1549+43323_1549+43347delCCTTCCTTCCTTCCTTCCTTCCTTC	NA	MODIFIER	NA	NA	chr7	50604211	50604211	TCCTTCCTTCCTTCCTTCCTTCCTTC	T	het	intron_variant(MODIFIER|||c.1549+43323_1549+43347delCCTTCCTTCCTTCCTTCCTTCCTTC|810|Nell1|protein_coding|CODING|NM_001037906|14|1)
chr7	50255130	50255130	intron_variant	Nell1	protein_coding	NM_001037906:c.1549+44494_1549+44496delAAA	NA	MODIFIER	NA	NA	chr7	50605382	50605382	TAAA	T	hom	intron_variant(MODIFIER|||c.1549+44494_1549+44496delAAA|810|Nell1|protein_coding|CODING|NM_001037906|14|1)
chr7	50255158	50255158	intron_variant	Nell1	protein_coding	NM_001037906:c.1549+44522_1549+44524delAGG	NA	MODIFIER	rs260081904	NA	chr7	50605410	50605410	TAGG	T	hom	intron_variant(MODIFIER|||c.1549+44522_1549+44524delAGG|810|Nell1|protein_coding|CODING|NM_001037906|14|1)
chr7	50255365	50255365	intron_variant	Nell1	protein_coding	NM_001037906:c.1549+44729_1549+44734delGATTTT	NA	MODIFIER	rs227123952	NA	chr7	50605617	50605617	GGATTTT	G	hom	intron_variant(MODIFIER|||c.1549+44729_1549+44734delGATTTT|810|Nell1|protein_coding|CODING|NM_001037906|14|1)
chr7	50255960	50255960	intron_variant	Nell1	protein_coding	NM_001037906:c.1549+45324_1549+45325insA	NA	MODIFIER	rs218617947	NA	chr7	50606212	50606212	C	CA	hom	intron_variant(MODIFIER|||c.1549+45324_1549+45325insA|810|Nell1|protein_coding|CODING|NM_001037906|14|1)
[truncated: 1,604 more rows]
