# Supplementary material for: Fine mapping and candidate gene analysis of Dravet syndrome modifier loci on mouse chromosomes 7 and 8
Source: Mamm Genome. 2024 Jun 11;35(3):334–45. doi: 10.1007/s00335-024-10046-3 (PMC11329421; doi:10.1007/s00335-024-10046-3)
Supplement: Supplementary file 5 — (CSV 191 KB) [file 335_2024_10046_MOESM5_ESM.csv]

Chr	Start (m39)	End (m39)	Func	Gene	Exonic|Biotype	Transcript	Codon_Change	Impact	dbSNP	LOF|NMD	Chr	Start (mm10)	End (mm10)	Ref	Obs	Otherinfo	isoform
chr8	66213366	66213366	intron_variant	March1	protein_coding	NM_001166372:c.-115-118616G>A	NA	MODIFIER	rs245213908	NA	chr8	65760714	65760714	G	A	hom	intron_variant(MODIFIER|||c.-115-118616G>A|285|March1|protein_coding|CODING|NM_001166372|1|1),intron_variant(MODIFIER|||c.-187-118616G>A|285|March1|protein_coding|CODING|NM_175188|1|1)
chr8	66230437	66230437	intron_variant	March1	protein_coding	NM_001166372:c.-115-101545A>C	NA	MODIFIER	NA	NA	chr8	65777785	65777785	A	C	hom	intron_variant(MODIFIER|||c.-115-101545A>C|285|March1|protein_coding|CODING|NM_001166372|1|1),intron_variant(MODIFIER|||c.-187-101545A>C|285|March1|protein_coding|CODING|NM_175188|1|1)
chr8	66264307	66264307	intron_variant	March1	protein_coding	NM_001166372:c.-115-67675T>C	NA	MODIFIER	rs33399189	NA	chr8	65811655	65811655	T	C	hom	intron_variant(MODIFIER|||c.-115-67675T>C|285|March1|protein_coding|CODING|NM_001166372|1|1),intron_variant(MODIFIER|||c.-187-67675T>C|285|March1|protein_coding|CODING|NM_175188|1|1)
chr8	66273795	66273795	intron_variant	March1	protein_coding	NM_001166372:c.-115-58187A>G	NA	MODIFIER	rs46648631	NA	chr8	65821143	65821143	A	G	hom	intron_variant(MODIFIER|||c.-115-58187A>G|285|March1|protein_coding|CODING|NM_001166372|1|1),intron_variant(MODIFIER|||c.-187-58187A>G|285|March1|protein_coding|CODING|NM_175188|1|1)
chr8	66372888	66372888	intron_variant	March1	protein_coding	NM_175188:c.-111+40830G>C	NA	MODIFIER	NA	NA	chr8	65920236	65920236	G	C	het	intron_variant(MODIFIER|||c.-111+40830G>C|285|March1|protein_coding|CODING|NM_175188|2|1),intron_variant(MODIFIER|||c.-39+40830G>C|285|March1|protein_coding|CODING|NM_001166372|2|1)
chr8	66381476	66381476	intron_variant	March1	protein_coding	NM_175188:c.-110-38223T>C	NA	MODIFIER	rs1135394507	NA	chr8	65928824	65928824	T	C	het	intron_variant(MODIFIER|||c.-110-38223T>C|285|March1|protein_coding|CODING|NM_175188|2|1),intron_variant(MODIFIER|||c.-39+49418T>C|285|March1|protein_coding|CODING|NM_001166372|2|1)
chr8	66381589	66381589	intron_variant	March1	protein_coding	NM_175188:c.-110-38110T>C	NA	MODIFIER	rs3546784300	NA	chr8	65928937	65928937	T	C	het	intron_variant(MODIFIER|||c.-110-38110T>C|285|March1|protein_coding|CODING|NM_175188|2|1),intron_variant(MODIFIER|||c.-39+49531T>C|285|March1|protein_coding|CODING|NM_001166372|2|1)
chr8	66381663	66381663	intron_variant	March1	protein_coding	NM_175188:c.-110-38036T>C	NA	MODIFIER	rs585989945	NA	chr8	65929011	65929011	T	C	het	intron_variant(MODIFIER|||c.-110-38036T>C|285|March1|protein_coding|CODING|NM_175188|2|1),intron_variant(MODIFIER|||c.-39+49605T>C|285|March1|protein_coding|CODING|NM_001166372|2|1)
chr8	66381671	66381671	intron_variant	March1	protein_coding	NM_175188:c.-110-38028C>T	NA	MODIFIER	rs3546784372	NA	chr8	65929019	65929019	C	T	het	intron_variant(MODIFIER|||c.-110-38028C>T|285|March1|protein_coding|CODING|NM_175188|2|1),intron_variant(MODIFIER|||c.-39+49613C>T|285|March1|protein_coding|CODING|NM_001166372|2|1)
chr8	66381820	66381820	intron_variant	March1	protein_coding	NM_175188:c.-110-37879G>A	NA	MODIFIER	rs3546689109	NA	chr8	65929168	65929168	G	A	het	intron_variant(MODIFIER|||c.-110-37879G>A|285|March1|protein_coding|CODING|NM_175188|2|1),intron_variant(MODIFIER|||c.-39+49762G>A|285|March1|protein_coding|CODING|NM_001166372|2|1)
chr8	66447013	66447013	intron_variant	March1	protein_coding	NM_001166372:c.-39+114955A>G	NA	MODIFIER	rs3546705221	NA	chr8	65994361	65994361	A	G	het	intron_variant(MODIFIER|||c.-39+114955A>G|285|March1|protein_coding|CODING|NM_001166372|2|1),intron_variant(MODIFIER|||c.99+27106A>G|285|March1|protein_coding|CODING|NM_175188|3|1)
chr8	66447036	66447036	intron_variant	March1	protein_coding	NM_001166372:c.-39+114978G>A	NA	MODIFIER	rs3546648366	NA	chr8	65994384	65994384	G	A	het	intron_variant(MODIFIER|||c.-39+114978G>A|285|March1|protein_coding|CODING|NM_001166372|2|1),intron_variant(MODIFIER|||c.99+27129G>A|285|March1|protein_coding|CODING|NM_175188|3|1)
chr8	66447044	66447044	intron_variant	March1	protein_coding	NM_001166372:c.-39+114986G>T	NA	MODIFIER	rs3546784214	NA	chr8	65994392	65994392	G	T	het	intron_variant(MODIFIER|||c.-39+114986G>T|285|March1|protein_coding|CODING|NM_001166372|2|1),intron_variant(MODIFIER|||c.99+27137G>T|285|March1|protein_coding|CODING|NM_175188|3|1)
chr8	66524132	66524132	intron_variant	March1	protein_coding	NM_001166372:c.-38-50271G>A	NA	MODIFIER	NA	NA	chr8	66071480	66071480	G	A	het	intron_variant(MODIFIER|||c.-38-50271G>A|285|March1|protein_coding|CODING|NM_001166372|2|1),intron_variant(MODIFIER|||c.99+104225G>A|285|March1|protein_coding|CODING|NM_175188|3|1)
chr8	66524140	66524140	intron_variant	March1	protein_coding	NM_001166372:c.-38-50263C>T	NA	MODIFIER	NA	NA	chr8	66071488	66071488	C	T	het	intron_variant(MODIFIER|||c.-38-50263C>T|285|March1|protein_coding|CODING|NM_001166372|2|1),intron_variant(MODIFIER|||c.99+104233C>T|285|March1|protein_coding|CODING|NM_175188|3|1)
chr8	66524466	66524466	intron_variant	March1	protein_coding	NM_001166372:c.-38-49937C>A	NA	MODIFIER	rs580785774	NA	chr8	66071814	66071814	C	A	hom	intron_variant(MODIFIER|||c.-38-49937C>A|285|March1|protein_coding|CODING|NM_001166372|2|1),intron_variant(MODIFIER|||c.99+104559C>A|285|March1|protein_coding|CODING|NM_175188|3|1)
chr8	66533182	66533182	intron_variant	March1	protein_coding	NM_001166372:c.-38-41221G>A	NA	MODIFIER	rs1133925753	NA	chr8	66080530	66080530	G	A	het	intron_variant(MODIFIER|||c.-38-41221G>A|285|March1|protein_coding|CODING|NM_001166372|2|1),intron_variant(MODIFIER|||c.99+113275G>A|285|March1|protein_coding|CODING|NM_175188|3|1)
chr8	66533362	66533362	intron_variant	March1	protein_coding	NM_001166372:c.-38-41041A>G	NA	MODIFIER	rs582226632	NA	chr8	66080710	66080710	A	G	het	intron_variant(MODIFIER|||c.-38-41041A>G|285|March1|protein_coding|CODING|NM_001166372|2|1),intron_variant(MODIFIER|||c.99+113455A>G|285|March1|protein_coding|CODING|NM_175188|3|1)
chr8	66533391	66533391	intron_variant	March1	protein_coding	NM_001166372:c.-38-41012T>C	NA	MODIFIER	rs218089229	NA	chr8	66080739	66080739	T	C	het	intron_variant(MODIFIER|||c.-38-41012T>C|285|March1|protein_coding|CODING|NM_001166372|2|1),intron_variant(MODIFIER|||c.99+113484T>C|285|March1|protein_coding|CODING|NM_175188|3|1)
chr8	66533488	66533488	intron_variant	March1	protein_coding	NM_001166372:c.-38-40915T>C	NA	MODIFIER	rs240238560	NA	chr8	66080836	66080836	T	C	het	intron_variant(MODIFIER|||c.-38-40915T>C|285|March1|protein_coding|CODING|NM_001166372|2|1),intron_variant(MODIFIER|||c.99+113581T>C|285|March1|protein_coding|CODING|NM_175188|3|1)
chr8	66588574	66588574	intron_variant	March1	protein_coding	NM_175188:c.100-140740C>T	NA	MODIFIER	rs33365588	NA	chr8	66135922	66135922	C	T	hom	intron_variant(MODIFIER|||c.100-140740C>T|285|March1|protein_coding|CODING|NM_175188|3|1),intron_variant(MODIFIER|||c.111+14023C>T|285|March1|protein_coding|CODING|NM_001166372|3|1)
chr8	66598429	66598429	intron_variant	March1	protein_coding	NM_175188:c.100-130885A>C	NA	MODIFIER	rs52518046	NA	chr8	66145777	66145777	A	C	hom	intron_variant(MODIFIER|||c.100-130885A>C|285|March1|protein_coding|CODING|NM_175188|3|1),intron_variant(MODIFIER|||c.111+23878A>C|285|March1|protein_coding|CODING|NM_001166372|3|1)
chr8	66606669	66606669	intron_variant	March1	protein_coding	NM_175188:c.100-122645A>G	NA	MODIFIER	rs255556476	NA	chr8	66154017	66154017	A	G	hom	intron_variant(MODIFIER|||c.100-122645A>G|285|March1|protein_coding|CODING|NM_175188|3|1),intron_variant(MODIFIER|||c.111+32118A>G|285|March1|protein_coding|CODING|NM_001166372|3|1)
chr8	66628555	66628555	intron_variant	March1	protein_coding	NM_175188:c.100-100759G>A	NA	MODIFIER	NA	NA	chr8	66175903	66175903	G	A	het	intron_variant(MODIFIER|||c.100-100759G>A|285|March1|protein_coding|CODING|NM_175188|3|1),intron_variant(MODIFIER|||c.111+54004G>A|285|March1|protein_coding|CODING|NM_001166372|3|1)
chr8	66628669	66628669	intron_variant	March1	protein_coding	NM_175188:c.100-100645G>C	NA	MODIFIER	rs3546649789	NA	chr8	66176017	66176017	G	C	het	intron_variant(MODIFIER|||c.100-100645G>C|285|March1|protein_coding|CODING|NM_175188|3|1),intron_variant(MODIFIER|||c.111+54118G>C|285|March1|protein_coding|CODING|NM_001166372|3|1)
chr8	66628678	66628678	intron_variant	March1	protein_coding	NM_175188:c.100-100636T>C	NA	MODIFIER	rs3546664365	NA	chr8	66176026	66176026	T	C	het	intron_variant(MODIFIER|||c.100-100636T>C|285|March1|protein_coding|CODING|NM_175188|3|1),intron_variant(MODIFIER|||c.111+54127T>C|285|March1|protein_coding|CODING|NM_001166372|3|1)
chr8	66750835	66750835	intron_variant	March1	protein_coding	NM_001166372:c.162+21471T>G	NA	MODIFIER	rs3546660526	NA	chr8	66298183	66298183	T	G	het	intron_variant(MODIFIER|||c.162+21471T>G|285|March1|protein_coding|CODING|NM_001166372|4|1),intron_variant(MODIFIER|||c.150+21471T>G|285|March1|protein_coding|CODING|NM_175188|4|1)
chr8	66773260	66773260	intron_variant	March1	protein_coding	NM_001166372:c.162+43896C>T	NA	MODIFIER	rs33036511	NA	chr8	66320608	66320608	C	T	hom	intron_variant(MODIFIER|||c.162+43896C>T|285|March1|protein_coding|CODING|NM_001166372|4|1),intron_variant(MODIFIER|||c.150+43896C>T|285|March1|protein_coding|CODING|NM_175188|4|1)
chr8	66821515	66821515	intron_variant	March1	protein_coding	NM_001166372:c.163-17577G>A	NA	MODIFIER	rs1134917984	NA	chr8	66368863	66368863	G	A	het	intron_variant(MODIFIER|||c.163-17577G>A|285|March1|protein_coding|CODING|NM_001166372|4|1),intron_variant(MODIFIER|||c.151-17577G>A|285|March1|protein_coding|CODING|NM_175188|4|1)
chr8	66821521	66821521	intron_variant	March1	protein_coding	NM_001166372:c.163-17571G>A	NA	MODIFIER	rs1133185874	NA	chr8	66368869	66368869	G	A	het	intron_variant(MODIFIER|||c.163-17571G>A|285|March1|protein_coding|CODING|NM_001166372|4|1),intron_variant(MODIFIER|||c.151-17571G>A|285|March1|protein_coding|CODING|NM_175188|4|1)
chr8	66821531	66821531	intron_variant	March1	protein_coding	NM_001166372:c.163-17561A>T	NA	MODIFIER	rs1133730310	NA	chr8	66368879	66368879	A	T	het	intron_variant(MODIFIER|||c.163-17561A>T|285|March1|protein_coding|CODING|NM_001166372|4|1),intron_variant(MODIFIER|||c.151-17561A>T|285|March1|protein_coding|CODING|NM_175188|4|1)
chr8	66944833	66944833	intergenic_region	NA	NA	NA	NA	MODIFIER	NA	NA	chr8	66492181	66492181	A	C	het	intergenic_region(MODIFIER||||||||||1)
chr8	67003336	67003336	intergenic_region	NA	NA	NA	NA	MODIFIER	NA	NA	chr8	66550684	66550684	T	C	hom	intergenic_region(MODIFIER||||||||||1)
chr8	67029653	67029653	intergenic_region	NA	NA	NA	NA	MODIFIER	NA	NA	chr8	66577001	66577001	A	C	het	intergenic_region(MODIFIER||||||||||1)
chr8	67029662	67029662	intergenic_region	NA	NA	NA	NA	MODIFIER	rs583767579	NA	chr8	66577010	66577010	T	C	het	intergenic_region(MODIFIER||||||||||1)
chr8	67056416	67056416	intergenic_region	NA	NA	NA	NA	MODIFIER	rs51549139	NA	chr8	66603764	66603764	G	C	het	intergenic_region(MODIFIER||||||||||1)
chr8	67056431	67056431	intergenic_region	NA	NA	NA	NA	MODIFIER	NA	NA	chr8	66603779	66603779	T	A	het	intergenic_region(MODIFIER||||||||||1)
chr8	67056450	67056450	intergenic_region	NA	NA	NA	NA	MODIFIER	NA	NA	chr8	66603798	66603798	A	T	het	intergenic_region(MODIFIER||||||||||1)
chr8	67056509	67056509	intergenic_region	NA	NA	NA	NA	MODIFIER	NA	NA	chr8	66603857	66603857	C	T	het	intergenic_region(MODIFIER||||||||||1)
chr8	67056549	67056549	intergenic_region	NA	NA	NA	NA	MODIFIER	NA	NA	chr8	66603897	66603897	C	T	het	intergenic_region(MODIFIER||||||||||1)
chr8	67056784	67056784	intergenic_region	NA	NA	NA	NA	MODIFIER	NA	NA	chr8	66604132	66604132	A	G	het	intergenic_region(MODIFIER||||||||||1)
chr8	67058831	67058831	intergenic_region	NA	NA	NA	NA	MODIFIER	rs52240954	NA	chr8	66606179	66606179	G	T	hom	intergenic_region(MODIFIER||||||||||1)
chr8	67297178	67297178	intergenic_region	NA	NA	NA	NA	MODIFIER	rs245499593	NA	chr8	66844526	66844526	G	T	het	intergenic_region(MODIFIER||||||||||1)
chr8	67434628	67434628	intergenic_region	NA	NA	NA	NA	MODIFIER	rs230136390	NA	chr8	66981976	66981976	C	T	het	intergenic_region(MODIFIER||||||||||1)
chr8	67492521	67492521	intergenic_region	NA	NA	NA	NA	MODIFIER	NA	NA	chr8	67039869	67039869	C	A	het	intergenic_region(MODIFIER||||||||||1)
chr8	67570778	67570778	intergenic_region	NA	NA	NA	NA	MODIFIER	rs238559181	NA	chr8	67118126	67118126	A	C	hom	intergenic_region(MODIFIER||||||||||1)
chr8	67588872	67588872	intergenic_region	NA	NA	NA	NA	MODIFIER	NA	NA	chr8	67136220	67136220	A	C	het	intergenic_region(MODIFIER||||||||||1)
chr8	67589106	67589106	intergenic_region	NA	NA	NA	NA	MODIFIER	rs3546656609	NA	chr8	67136454	67136454	A	G	het	intergenic_region(MODIFIER||||||||||1)
chr8	67589130	67589130	intergenic_region	NA	NA	NA	NA	MODIFIER	rs3546747260	NA	chr8	67136478	67136478	C	A	het	intergenic_region(MODIFIER||||||||||1)
chr8	67590242	67590242	intergenic_region	NA	NA	NA	NA	MODIFIER	rs253503361	NA	chr8	67137590	67137590	C	G	hom	intergenic_region(MODIFIER||||||||||1)
chr8	67631504	67631504	intergenic_region	NA	NA	NA	NA	MODIFIER	rs1135289412	NA	chr8	67178852	67178852	T	C	het	intergenic_region(MODIFIER||||||||||1)
chr8	67631622	67631622	intergenic_region	NA	NA	NA	NA	MODIFIER	rs1132994436	NA	chr8	67178970	67178970	G	C	het	intergenic_region(MODIFIER||||||||||1)
chr8	67648974	67648974	intergenic_region	NA	NA	NA	NA	MODIFIER	rs52511230	NA	chr8	67196322	67196322	C	G	het	intergenic_region(MODIFIER||||||||||1)
chr8	67660628	67660628	intergenic_region	NA	NA	NA	NA	MODIFIER	rs52195654	NA	chr8	67207976	67207976	T	G	hom	intergenic_region(MODIFIER||||||||||1)
chr8	67700690	67700690	intergenic_region	NA	NA	NA	NA	MODIFIER	rs3546791032	NA	chr8	67248038	67248038	G	C	het	intergenic_region(MODIFIER||||||||||1)
chr8	67702700	67702700	intergenic_region	NA	NA	NA	NA	MODIFIER	rs33296980	NA	chr8	67250048	67250048	A	T	hom	intergenic_region(MODIFIER||||||||||1)
chr8	67711912	67711912	intergenic_region	NA	NA	NA	NA	MODIFIER	NA	NA	chr8	67259260	67259260	A	T	het	intergenic_region(MODIFIER||||||||||1)
chr8	67723419	67723419	intergenic_region	NA	NA	NA	NA	MODIFIER	NA	NA	chr8	67270767	67270767	A	G	het	intergenic_region(MODIFIER||||||||||1)
chr8	67723429	67723429	intergenic_region	NA	NA	NA	NA	MODIFIER	NA	NA	chr8	67270777	67270777	A	C	het	intergenic_region(MODIFIER||||||||||1)
chr8	67728084	67728084	intergenic_region	NA	NA	NA	NA	MODIFIER	rs1133235413	NA	chr8	67275432	67275432	G	A	het	intergenic_region(MODIFIER||||||||||1)
chr8	67728157	67728157	intergenic_region	NA	NA	NA	NA	MODIFIER	rs1132901694	NA	chr8	67275505	67275505	G	A	het	intergenic_region(MODIFIER||||||||||1)
chr8	67728189	67728189	intergenic_region	NA	NA	NA	NA	MODIFIER	rs1132130544	NA	chr8	67275537	67275537	A	C	het	intergenic_region(MODIFIER||||||||||1)
chr8	67738279	67738279	intergenic_region	NA	NA	NA	NA	MODIFIER	rs3399025304	NA	chr8	67285627	67285627	A	C	het	intergenic_region(MODIFIER||||||||||1)
chr8	67783525	67783525	intergenic_region	NA	NA	NA	NA	MODIFIER	rs3399259332	NA	chr8	67330873	67330873	A	C	het	intergenic_region(MODIFIER||||||||||1)
chr8	67822550	67822550	intergenic_region	NA	NA	NA	NA	MODIFIER	rs51054476	NA	chr8	67369898	67369898	T	C	het	intergenic_region(MODIFIER||||||||||1)
chr8	67822588	67822588	intergenic_region	NA	NA	NA	NA	MODIFIER	rs3546657014	NA	chr8	67369936	67369936	A	C	het	intergenic_region(MODIFIER||||||||||1)
chr8	67822594	67822594	intergenic_region	NA	NA	NA	NA	MODIFIER	rs3546702958	NA	chr8	67369942	67369942	T	C	het	intergenic_region(MODIFIER||||||||||1)
chr8	67822601	67822601	intergenic_region	NA	NA	NA	NA	MODIFIER	rs3546749496	NA	chr8	67369949	67369949	C	T	het	intergenic_region(MODIFIER||||||||||1)
chr8	67822717	67822717	intergenic_region	NA	NA	NA	NA	MODIFIER	rs3546672099	NA	chr8	67370065	67370065	A	G	het	intergenic_region(MODIFIER||||||||||1)
chr8	67822723	67822723	intergenic_region	NA	NA	NA	NA	MODIFIER	rs1132620087	NA	chr8	67370071	67370071	A	C	het	intergenic_region(MODIFIER||||||||||1)
chr8	67825186	67825186	intergenic_region	NA	NA	NA	NA	MODIFIER	rs580453197	NA	chr8	67372534	67372534	C	T	het	intergenic_region(MODIFIER||||||||||1)
chr8	67825256	67825256	intergenic_region	NA	NA	NA	NA	MODIFIER	rs583936255	NA	chr8	67372604	67372604	T	C	het	intergenic_region(MODIFIER||||||||||1)
chr8	67825517	67825517	intergenic_region	NA	NA	NA	NA	MODIFIER	rs245735634	NA	chr8	67372865	67372865	A	C	het	intergenic_region(MODIFIER||||||||||1)
chr8	67825640	67825640	intergenic_region	NA	NA	NA	NA	MODIFIER	rs1134395453	NA	chr8	67372988	67372988	C	T	het	intergenic_region(MODIFIER||||||||||1)
chr8	67825648	67825648	intergenic_region	NA	NA	NA	NA	MODIFIER	rs3546667084	NA	chr8	67372996	67372996	A	G	het	intergenic_region(MODIFIER||||||||||1)
chr8	67825696	67825696	intergenic_region	NA	NA	NA	NA	MODIFIER	rs1133268126	NA	chr8	67373044	67373044	G	A	het	intergenic_region(MODIFIER||||||||||1)
chr8	67825861	67825861	intergenic_region	NA	NA	NA	NA	MODIFIER	rs51516551	NA	chr8	67373209	67373209	A	T	het	intergenic_region(MODIFIER||||||||||1)
chr8	67826616	67826616	intergenic_region	NA	NA	NA	NA	MODIFIER	rs1133452784	NA	chr8	67373964	67373964	T	C	het	intergenic_region(MODIFIER||||||||||1)
chr8	67826657	67826657	intergenic_region	NA	NA	NA	NA	MODIFIER	rs1132833325	NA	chr8	67374005	67374005	C	T	het	intergenic_region(MODIFIER||||||||||1)
chr8	67826668	67826668	intergenic_region	NA	NA	NA	NA	MODIFIER	rs3546713534	NA	chr8	67374016	67374016	C	A	het	intergenic_region(MODIFIER||||||||||1)
chr8	67826789	67826789	intergenic_region	NA	NA	NA	NA	MODIFIER	rs3546671563	NA	chr8	67374137	67374137	G	A	het	intergenic_region(MODIFIER||||||||||1)
chr8	67826798	67826798	intergenic_region	NA	NA	NA	NA	MODIFIER	rs1134364623	NA	chr8	67374146	67374146	G	A	het	intergenic_region(MODIFIER||||||||||1)
chr8	67826818	67826818	intergenic_region	NA	NA	NA	NA	MODIFIER	rs1134327952	NA	chr8	67374166	67374166	T	A	het	intergenic_region(MODIFIER||||||||||1)
chr8	67828070	67828070	intergenic_region	NA	NA	NA	NA	MODIFIER	rs108092832	NA	chr8	67375418	67375418	G	C	het	intergenic_region(MODIFIER||||||||||1)
chr8	67836632	67836632	intergenic_region	NA	NA	NA	NA	MODIFIER	rs33135917	NA	chr8	67383980	67383980	G	T	hom	intergenic_region(MODIFIER||||||||||1)
chr8	68056729	68056729	intergenic_region	NA	NA	NA	NA	MODIFIER	rs3546669728	NA	chr8	67604077	67604077	C	T	het	intergenic_region(MODIFIER||||||||||1)
chr8	68056756	68056756	intergenic_region	NA	NA	NA	NA	MODIFIER	rs3507897618	NA	chr8	67604104	67604104	C	T	het	intergenic_region(MODIFIER||||||||||1)
chr8	68057508	68057508	intergenic_region	NA	NA	NA	NA	MODIFIER	rs1134645293	NA	chr8	67604856	67604856	G	A	het	intergenic_region(MODIFIER||||||||||1)
chr8	68057565	68057565	intergenic_region	NA	NA	NA	NA	MODIFIER	rs223494798	NA	chr8	67604913	67604913	G	T	het	intergenic_region(MODIFIER||||||||||1)
chr8	68057583	68057583	intergenic_region	NA	NA	NA	NA	MODIFIER	rs3546749261	NA	chr8	67604931	67604931	G	A	het	intergenic_region(MODIFIER||||||||||1)
chr8	68057684	68057684	intergenic_region	NA	NA	NA	NA	MODIFIER	rs1132824492	NA	chr8	67605032	67605032	C	T	het	intergenic_region(MODIFIER||||||||||1)
chr8	68057692	68057692	intergenic_region	NA	NA	NA	NA	MODIFIER	rs3546698304	NA	chr8	67605040	67605040	C	T	het	intergenic_region(MODIFIER||||||||||1)
chr8	68057702	68057702	intergenic_region	NA	NA	NA	NA	MODIFIER	rs3546669766	NA	chr8	67605050	67605050	G	A	het	intergenic_region(MODIFIER||||||||||1)
chr8	68057739	68057739	intergenic_region	NA	NA	NA	NA	MODIFIER	rs3546672925	NA	chr8	67605087	67605087	G	A	het	intergenic_region(MODIFIER||||||||||1)
chr8	68057792	68057792	intergenic_region	NA	NA	NA	NA	MODIFIER	rs3546698477	NA	chr8	67605140	67605140	G	A	het	intergenic_region(MODIFIER||||||||||1)
chr8	68058488	68058488	intergenic_region	NA	NA	NA	NA	MODIFIER	NA	NA	chr8	67605836	67605836	A	G	het	intergenic_region(MODIFIER||||||||||1)
chr8	68058557	68058557	intergenic_region	NA	NA	NA	NA	MODIFIER	NA	NA	chr8	67605905	67605905	T	C	het	intergenic_region(MODIFIER||||||||||1)
chr8	68058574	68058574	intergenic_region	NA	NA	NA	NA	MODIFIER	NA	NA	chr8	67605922	67605922	A	T	het	intergenic_region(MODIFIER||||||||||1)
chr8	68058592	68058592	intergenic_region	NA	NA	NA	NA	MODIFIER	NA	NA	chr8	67605940	67605940	C	A	het	intergenic_region(MODIFIER||||||||||1)
chr8	68058632	68058632	intergenic_region	NA	NA	NA	NA	MODIFIER	rs3546653389	NA	chr8	67605980	67605980	C	T	het	intergenic_region(MODIFIER||||||||||1)
chr8	68058652	68058652	intergenic_region	NA	NA	NA	NA	MODIFIER	rs3546698388	NA	chr8	67606000	67606000	A	G	het	intergenic_region(MODIFIER||||||||||1)
chr8	68058789	68058789	intergenic_region	NA	NA	NA	NA	MODIFIER	NA	NA	chr8	67606137	67606137	G	A	het	intergenic_region(MODIFIER||||||||||1)
chr8	68062629	68062629	intergenic_region	NA	NA	NA	NA	MODIFIER	rs264793913	NA	chr8	67609977	67609977	A	G	hom	intergenic_region(MODIFIER||||||||||1)
chr8	68063002	68063002	intergenic_region	NA	NA	NA	NA	MODIFIER	rs48315605	NA	chr8	67610350	67610350	T	G	hom	intergenic_region(MODIFIER||||||||||1)
chr8	68081145	68081145	intergenic_region	NA	NA	NA	NA	MODIFIER	rs585047700	NA	chr8	67628493	67628493	G	C	het	intergenic_region(MODIFIER||||||||||1)
chr8	68081944	68081944	intergenic_region	NA	NA	NA	NA	MODIFIER	rs580256434	NA	chr8	67629292	67629292	A	T	het	intergenic_region(MODIFIER||||||||||1)
chr8	68082145	68082145	intergenic_region	NA	NA	NA	NA	MODIFIER	rs3546841940	NA	chr8	67629493	67629493	C	T	het	intergenic_region(MODIFIER||||||||||1)
chr8	68089942	68089942	intergenic_region	NA	NA	NA	NA	MODIFIER	NA	NA	chr8	67637290	67637290	G	A	het	intergenic_region(MODIFIER||||||||||1)
chr8	68089974	68089974	intergenic_region	NA	NA	NA	NA	MODIFIER	NA	NA	chr8	67637322	67637322	G	A	het	intergenic_region(MODIFIER||||||||||1)
chr8	68090304	68090304	intergenic_region	NA	NA	NA	NA	MODIFIER	rs227047076	NA	chr8	67637652	67637652	T	C	het	intergenic_region(MODIFIER||||||||||1)
chr8	68090319	68090319	intergenic_region	NA	NA	NA	NA	MODIFIER	rs238995006	NA	chr8	67637667	67637667	G	A	het	intergenic_region(MODIFIER||||||||||1)
chr8	68090340	68090340	intergenic_region	NA	NA	NA	NA	MODIFIER	rs3546656679	NA	chr8	67637688	67637688	G	A	het	intergenic_region(MODIFIER||||||||||1)
chr8	68090487	68090487	intergenic_region	NA	NA	NA	NA	MODIFIER	rs212049474	NA	chr8	67637835	67637835	C	T	het	intergenic_region(MODIFIER||||||||||1)
chr8	68103810	68103810	intergenic_region	NA	NA	NA	NA	MODIFIER	rs1131931942	NA	chr8	67651158	67651158	T	C	het	intergenic_region(MODIFIER||||||||||1)
chr8	68135177	68135177	intergenic_region	NA	NA	NA	NA	MODIFIER	rs1133314666	NA	chr8	67682525	67682525	G	T	het	intergenic_region(MODIFIER||||||||||1)
chr8	68135201	68135201	intergenic_region	NA	NA	NA	NA	MODIFIER	rs1132416718	NA	chr8	67682549	67682549	T	C	het	intergenic_region(MODIFIER||||||||||1)
chr8	68135235	68135235	intergenic_region	NA	NA	NA	NA	MODIFIER	rs1132309862	NA	chr8	67682583	67682583	A	T	het	intergenic_region(MODIFIER||||||||||1)
chr8	68135245	68135245	intergenic_region	NA	NA	NA	NA	MODIFIER	rs1132643520	NA	chr8	67682593	67682593	T	C	het	intergenic_region(MODIFIER||||||||||1)
chr8	68135314	68135314	intergenic_region	NA	NA	NA	NA	MODIFIER	rs1134346141	NA	chr8	67682662	67682662	T	A	het	intergenic_region(MODIFIER||||||||||1)
chr8	68135431	68135431	intergenic_region	NA	NA	NA	NA	MODIFIER	rs1133971949	NA	chr8	67682779	67682779	G	A	het	intergenic_region(MODIFIER||||||||||1)
chr8	68135447	68135447	intergenic_region	NA	NA	NA	NA	MODIFIER	rs1132221937	NA	chr8	67682795	67682795	C	T	het	intergenic_region(MODIFIER||||||||||1)
chr8	68135479	68135479	intergenic_region	NA	NA	NA	NA	MODIFIER	rs3546716951	NA	chr8	67682827	67682827	T	C	het	intergenic_region(MODIFIER||||||||||1)
chr8	68135485	68135485	intergenic_region	NA	NA	NA	NA	MODIFIER	rs3546656792	NA	chr8	67682833	67682833	A	G	het	intergenic_region(MODIFIER||||||||||1)
chr8	68135491	68135491	intergenic_region	NA	NA	NA	NA	MODIFIER	rs3546656970	NA	chr8	67682839	67682839	C	T	het	intergenic_region(MODIFIER||||||||||1)
chr8	68245704	68245704	intron_variant	Psd3	protein_coding	NM_030263:c.586-2111T>A	NA	MODIFIER	rs3546658843	NA	chr8	67793052	67793052	A	T	het	intron_variant(MODIFIER|||c.160-2111T>A|376|Psd3|protein_coding|CODING|NM_027626|1|1),intron_variant(MODIFIER|||c.586-2111T>A|518|Psd3|protein_coding|CODING|NM_030263|6|1)
chr8	68245804	68245804	intron_variant	Psd3	protein_coding	NM_030263:c.586-2211G>A	NA	MODIFIER	rs3546794395	NA	chr8	67793152	67793152	C	T	het	intron_variant(MODIFIER|||c.160-2211G>A|376|Psd3|protein_coding|CODING|NM_027626|1|1),intron_variant(MODIFIER|||c.586-2211G>A|518|Psd3|protein_coding|CODING|NM_030263|6|1)
chr8	68438500	68438500	intergenic_region	NA	NA	NA	NA	MODIFIER	rs3546719097	NA	chr8	67985848	67985848	G	A	het	intergenic_region(MODIFIER||||||||||1)
chr8	68438561	68438561	intergenic_region	NA	NA	NA	NA	MODIFIER	rs3546660160	NA	chr8	67985909	67985909	G	A	het	intergenic_region(MODIFIER||||||||||1)
chr8	68438626	68438626	intergenic_region	NA	NA	NA	NA	MODIFIER	NA	NA	chr8	67985974	67985974	G	T	het	intergenic_region(MODIFIER||||||||||1)
chr8	68438668	68438668	intergenic_region	NA	NA	NA	NA	MODIFIER	rs1134998300	NA	chr8	67986016	67986016	C	T	het	intergenic_region(MODIFIER||||||||||1)
chr8	68438677	68438677	intergenic_region	NA	NA	NA	NA	MODIFIER	rs1131885960	NA	chr8	67986025	67986025	G	T	het	intergenic_region(MODIFIER||||||||||1)
chr8	68438690	68438690	intergenic_region	NA	NA	NA	NA	MODIFIER	rs1131885960	NA	chr8	67986038	67986038	G	T	het	intergenic_region(MODIFIER||||||||||1)
chr8	68438711	68438711	intergenic_region	NA	NA	NA	NA	MODIFIER	rs1134328351	NA	chr8	67986059	67986059	T	C	het	intergenic_region(MODIFIER||||||||||1)
chr8	68461884	68461884	intergenic_region	NA	NA	NA	NA	MODIFIER	rs36810127	NA	chr8	68009232	68009232	C	T	hom	intergenic_region(MODIFIER||||||||||1)
chr8	68463270	68463270	intergenic_region	NA	NA	NA	NA	MODIFIER	rs32677326	NA	chr8	68010618	68010618	T	A	hom	intergenic_region(MODIFIER||||||||||1)
chr8	68463278	68463278	intergenic_region	NA	NA	NA	NA	MODIFIER	rs33243472	NA	chr8	68010626	68010626	A	C	hom	intergenic_region(MODIFIER||||||||||1)
chr8	68463320	68463320	intergenic_region	NA	NA	NA	NA	MODIFIER	rs33269774	NA	chr8	68010668	68010668	T	C	hom	intergenic_region(MODIFIER||||||||||1)
chr8	68463388	68463388	intergenic_region	NA	NA	NA	NA	MODIFIER	rs32894554	NA	chr8	68010736	68010736	G	T	hom	intergenic_region(MODIFIER||||||||||1)
chr8	68463732	68463732	intergenic_region	NA	NA	NA	NA	MODIFIER	rs48083709	NA	chr8	68011080	68011080	G	A	hom	intergenic_region(MODIFIER||||||||||1)
chr8	68464172	68464172	intergenic_region	NA	NA	NA	NA	MODIFIER	rs3685891	NA	chr8	68011520	68011520	G	C	hom	intergenic_region(MODIFIER||||||||||1)
chr8	68464423	68464423	intergenic_region	NA	NA	NA	NA	MODIFIER	rs3687211	NA	chr8	68011771	68011771	G	A	hom	intergenic_region(MODIFIER||||||||||1)
chr8	68464684	68464684	intergenic_region	NA	NA	NA	NA	MODIFIER	rs32737924	NA	chr8	68012032	68012032	T	A	hom	intergenic_region(MODIFIER||||||||||1)
chr8	68464916	68464916	intergenic_region	NA	NA	NA	NA	MODIFIER	rs33226366	NA	chr8	68012264	68012264	G	A	hom	intergenic_region(MODIFIER||||||||||1)
chr8	68465157	68465157	intergenic_region	NA	NA	NA	NA	MODIFIER	rs32899086	NA	chr8	68012505	68012505	T	C	hom	intergenic_region(MODIFIER||||||||||1)
chr8	68465200	68465200	intergenic_region	NA	NA	NA	NA	MODIFIER	rs33215070	NA	chr8	68012548	68012548	T	G	hom	intergenic_region(MODIFIER||||||||||1)
chr8	68465763	68465763	intergenic_region	NA	NA	NA	NA	MODIFIER	rs46863160	NA	chr8	68013111	68013111	T	C	hom	intergenic_region(MODIFIER||||||||||1)
chr8	68465966	68465966	intergenic_region	NA	NA	NA	NA	MODIFIER	rs33537716	NA	chr8	68013314	68013314	T	A	hom	intergenic_region(MODIFIER||||||||||1)
chr8	68468761	68468761	intergenic_region	NA	NA	NA	NA	MODIFIER	rs33161756	NA	chr8	68016109	68016109	T	C	hom	intergenic_region(MODIFIER||||||||||1)
chr8	68469167	68469167	intergenic_region	NA	NA	NA	NA	MODIFIER	rs33429265	NA	chr8	68016515	68016515	G	A	hom	intergenic_region(MODIFIER||||||||||1)
chr8	68469981	68469981	intergenic_region	NA	NA	NA	NA	MODIFIER	rs32712029	NA	chr8	68017329	68017329	G	T	hom	intergenic_region(MODIFIER||||||||||1)
chr8	68470369	68470369	intergenic_region	NA	NA	NA	NA	MODIFIER	rs3691001	NA	chr8	68017717	68017717	A	G	hom	intergenic_region(MODIFIER||||||||||1)
chr8	68472552	68472552	intergenic_region	NA	NA	NA	NA	MODIFIER	rs36825223	NA	chr8	68019900	68019900	T	C	hom	intergenic_region(MODIFIER||||||||||1)
chr8	68472558	68472558	intergenic_region	NA	NA	NA	NA	MODIFIER	rs33012135	NA	chr8	68019906	68019906	T	C	hom	intergenic_region(MODIFIER||||||||||1)
chr8	68474550	68474550	intergenic_region	NA	NA	NA	NA	MODIFIER	rs32795947	NA	chr8	68021898	68021898	A	G	hom	intergenic_region(MODIFIER||||||||||1)
chr8	68474910	68474910	intergenic_region	NA	NA	NA	NA	MODIFIER	rs32554300	NA	chr8	68022258	68022258	C	T	hom	intergenic_region(MODIFIER||||||||||1)
chr8	68475491	68475491	intergenic_region	NA	NA	NA	NA	MODIFIER	rs33307585	NA	chr8	68022839	68022839	A	G	hom	intergenic_region(MODIFIER||||||||||1)
chr8	68475544	68475544	intergenic_region	NA	NA	NA	NA	MODIFIER	rs32725811	NA	chr8	68022892	68022892	C	G	hom	intergenic_region(MODIFIER||||||||||1)
chr8	68475774	68475774	intergenic_region	NA	NA	NA	NA	MODIFIER	rs33115591	NA	chr8	68023122	68023122	T	C	hom	intergenic_region(MODIFIER||||||||||1)
chr8	68476339	68476339	intergenic_region	NA	NA	NA	NA	MODIFIER	rs235848088	NA	chr8	68023687	68023687	G	C	hom	intergenic_region(MODIFIER||||||||||1)
chr8	68476430	68476430	intergenic_region	NA	NA	NA	NA	MODIFIER	rs1134937552	NA	chr8	68023778	68023778	C	T	hom	intergenic_region(MODIFIER||||||||||1)
chr8	68476749	68476749	intergenic_region	NA	NA	NA	NA	MODIFIER	rs46525377	NA	chr8	68024097	68024097	G	A	hom	intergenic_region(MODIFIER||||||||||1)
chr8	68476758	68476758	intergenic_region	NA	NA	NA	NA	MODIFIER	rs45709361	NA	chr8	68024106	68024106	T	C	hom	intergenic_region(MODIFIER||||||||||1)
chr8	68476799	68476799	intergenic_region	NA	NA	NA	NA	MODIFIER	rs37468489	NA	chr8	68024147	68024147	T	C	hom	intergenic_region(MODIFIER||||||||||1)
chr8	68477416	68477416	intergenic_region	NA	NA	NA	NA	MODIFIER	rs39281302	NA	chr8	68024764	68024764	T	C	hom	intergenic_region(MODIFIER||||||||||1)
chr8	68477490	68477490	intergenic_region	NA	NA	NA	NA	MODIFIER	rs49536838	NA	chr8	68024838	68024838	G	A	hom	intergenic_region(MODIFIER||||||||||1)
chr8	68477870	68477870	intergenic_region	NA	NA	NA	NA	MODIFIER	rs36371667	NA	chr8	68025218	68025218	G	A	hom	intergenic_region(MODIFIER||||||||||1)
chr8	68477979	68477979	intergenic_region	NA	NA	NA	NA	MODIFIER	rs36678590	NA	chr8	68025327	68025327	G	T	hom	intergenic_region(MODIFIER||||||||||1)
chr8	68478366	68478366	intergenic_region	NA	NA	NA	NA	MODIFIER	rs46953036	NA	chr8	68025714	68025714	T	A	hom	intergenic_region(MODIFIER||||||||||1)
chr8	68479097	68479097	intergenic_region	NA	NA	NA	NA	MODIFIER	rs32704690	NA	chr8	68026445	68026445	T	C	hom	intergenic_region(MODIFIER||||||||||1)
chr8	68480103	68480103	intergenic_region	NA	NA	NA	NA	MODIFIER	rs48199331	NA	chr8	68027451	68027451	T	C	hom	intergenic_region(MODIFIER||||||||||1)
chr8	68480583	68480583	intergenic_region	NA	NA	NA	NA	MODIFIER	rs33086720	NA	chr8	68027931	68027931	C	T	hom	intergenic_region(MODIFIER||||||||||1)
chr8	68481331	68481331	intergenic_region	NA	NA	NA	NA	MODIFIER	rs32813388	NA	chr8	68028679	68028679	T	C	hom	intergenic_region(MODIFIER||||||||||1)
chr8	68481716	68481716	intergenic_region	NA	NA	NA	NA	MODIFIER	rs36450056	NA	chr8	68029064	68029064	A	G	hom	intergenic_region(MODIFIER||||||||||1)
chr8	68482410	68482410	intergenic_region	NA	NA	NA	NA	MODIFIER	rs228880086	NA	chr8	68029758	68029758	C	A	hom	intergenic_region(MODIFIER||||||||||1)
chr8	68482791	68482791	intergenic_region	NA	NA	NA	NA	MODIFIER	rs32772499	NA	chr8	68030139	68030139	C	T	hom	intergenic_region(MODIFIER||||||||||1)
chr8	68485012	68485012	intergenic_region	NA	NA	NA	NA	MODIFIER	rs33573139	NA	chr8	68032360	68032360	A	G	hom	intergenic_region(MODIFIER||||||||||1)
chr8	68485074	68485074	intergenic_region	NA	NA	NA	NA	MODIFIER	rs32772667	NA	chr8	68032422	68032422	A	C	hom	intergenic_region(MODIFIER||||||||||1)
chr8	68486102	68486102	intergenic_region	NA	NA	NA	NA	MODIFIER	rs33582626	NA	chr8	68033450	68033450	A	G	hom	intergenic_region(MODIFIER||||||||||1)
chr8	68487625	68487625	intergenic_region	NA	NA	NA	NA	MODIFIER	rs36784296	NA	chr8	68034973	68034973	A	G	hom	intergenic_region(MODIFIER||||||||||1)
chr8	68488168	68488168	intergenic_region	NA	NA	NA	NA	MODIFIER	rs32671728	NA	chr8	68035516	68035516	A	T	hom	intergenic_region(MODIFIER||||||||||1)
chr8	68489428	68489428	intergenic_region	NA	NA	NA	NA	MODIFIER	rs33022182	NA	chr8	68036776	68036776	T	A	hom	intergenic_region(MODIFIER||||||||||1)
chr8	68489921	68489921	intergenic_region	NA	NA	NA	NA	MODIFIER	rs32639361	NA	chr8	68037269	68037269	T	C	hom	intergenic_region(MODIFIER||||||||||1)
chr8	68490522	68490522	intergenic_region	NA	NA	NA	NA	MODIFIER	rs52445804	NA	chr8	68037870	68037870	G	C	hom	intergenic_region(MODIFIER||||||||||1)
chr8	68491337	68491337	intergenic_region	NA	NA	NA	NA	MODIFIER	rs32996339	NA	chr8	68038685	68038685	T	C	hom	intergenic_region(MODIFIER||||||||||1)
chr8	68491831	68491831	intergenic_region	NA	NA	NA	NA	MODIFIER	rs32728712	NA	chr8	68039179	68039179	G	A	hom	intergenic_region(MODIFIER||||||||||1)
chr8	68493455	68493455	intergenic_region	NA	NA	NA	NA	MODIFIER	rs33371244	NA	chr8	68040803	68040803	G	T	hom	intergenic_region(MODIFIER||||||||||1)
chr8	68494296	68494296	intergenic_region	NA	NA	NA	NA	MODIFIER	rs52183938	NA	chr8	68041644	68041644	G	T	hom	intergenic_region(MODIFIER||||||||||1)
chr8	68495319	68495319	intergenic_region	NA	NA	NA	NA	MODIFIER	rs52422433	NA	chr8	68042667	68042667	T	C	hom	intergenic_region(MODIFIER||||||||||1)
chr8	68495359	68495359	intergenic_region	NA	NA	NA	NA	MODIFIER	rs1134725534	NA	chr8	68042707	68042707	A	T	het	intergenic_region(MODIFIER||||||||||1)
chr8	68495785	68495785	intergenic_region	NA	NA	NA	NA	MODIFIER	rs241263771	NA	chr8	68043133	68043133	C	T	hom	intergenic_region(MODIFIER||||||||||1)
chr8	68495859	68495859	intergenic_region	NA	NA	NA	NA	MODIFIER	rs52185693	NA	chr8	68043207	68043207	T	C	hom	intergenic_region(MODIFIER||||||||||1)
chr8	68495935	68495935	intergenic_region	NA	NA	NA	NA	MODIFIER	rs32669758	NA	chr8	68043283	68043283	G	T	hom	intergenic_region(MODIFIER||||||||||1)
chr8	68496385	68496385	intergenic_region	NA	NA	NA	NA	MODIFIER	rs32553651	NA	chr8	68043733	68043733	A	G	hom	intergenic_region(MODIFIER||||||||||1)
chr8	68497185	68497185	intergenic_region	NA	NA	NA	NA	MODIFIER	rs51764438	NA	chr8	68044533	68044533	A	G	hom	intergenic_region(MODIFIER||||||||||1)
chr8	68497364	68497364	intergenic_region	NA	NA	NA	NA	MODIFIER	rs32746171	NA	chr8	68044712	68044712	A	G	hom	intergenic_region(MODIFIER||||||||||1)
chr8	68497996	68497996	intergenic_region	NA	NA	NA	NA	MODIFIER	rs33377995	NA	chr8	68045344	68045344	T	C	hom	intergenic_region(MODIFIER||||||||||1)
chr8	68498607	68498607	intergenic_region	NA	NA	NA	NA	MODIFIER	rs33206256	NA	chr8	68045955	68045955	A	C	hom	intergenic_region(MODIFIER||||||||||1)
chr8	68498733	68498733	intergenic_region	NA	NA	NA	NA	MODIFIER	rs33142966	NA	chr8	68046081	68046081	C	T	hom	intergenic_region(MODIFIER||||||||||1)
chr8	68504817	68504817	intergenic_region	NA	NA	NA	NA	MODIFIER	rs32822400	NA	chr8	68052165	68052165	T	C	hom	intergenic_region(MODIFIER||||||||||1)
chr8	68506330	68506330	intergenic_region	NA	NA	NA	NA	MODIFIER	rs32930815	NA	chr8	68053678	68053678	C	A	hom	intergenic_region(MODIFIER||||||||||1)
chr8	68507529	68507529	intergenic_region	NA	NA	NA	NA	MODIFIER	rs32944023	NA	chr8	68054877	68054877	C	T	hom	intergenic_region(MODIFIER||||||||||1)
chr8	68508266	68508266	intergenic_region	NA	NA	NA	NA	MODIFIER	rs3664049	NA	chr8	68055614	68055614	C	T	hom	intergenic_region(MODIFIER||||||||||1)
chr8	68508742	68508742	intergenic_region	NA	NA	NA	NA	MODIFIER	rs33296579	NA	chr8	68056090	68056090	C	T	hom	intergenic_region(MODIFIER||||||||||1)
chr8	68509549	68509549	intergenic_region	NA	NA	NA	NA	MODIFIER	rs49426508	NA	chr8	68056897	68056897	G	C	hom	intergenic_region(MODIFIER||||||||||1)
chr8	68509563	68509563	intergenic_region	NA	NA	NA	NA	MODIFIER	rs48595350	NA	chr8	68056911	68056911	T	C	hom	intergenic_region(MODIFIER||||||||||1)
chr8	68509965	68509965	intergenic_region	NA	NA	NA	NA	MODIFIER	rs36523980	NA	chr8	68057313	68057313	A	T	hom	intergenic_region(MODIFIER||||||||||1)
chr8	68511631	68511631	intergenic_region	NA	NA	NA	NA	MODIFIER	rs33507067	NA	chr8	68058979	68058979	A	G	hom	intergenic_region(MODIFIER||||||||||1)
chr8	68512133	68512133	intergenic_region	NA	NA	NA	NA	MODIFIER	rs32591519	NA	chr8	68059481	68059481	T	C	hom	intergenic_region(MODIFIER||||||||||1)
chr8	68512377	68512377	intergenic_region	NA	NA	NA	NA	MODIFIER	rs51526099	NA	chr8	68059725	68059725	T	C	hom	intergenic_region(MODIFIER||||||||||1)
chr8	68513970	68513970	intergenic_region	NA	NA	NA	NA	MODIFIER	rs32851144	NA	chr8	68061318	68061318	C	T	hom	intergenic_region(MODIFIER||||||||||1)
chr8	68514690	68514690	intergenic_region	NA	NA	NA	NA	MODIFIER	rs33376034	NA	chr8	68062038	68062038	G	A	hom	intergenic_region(MODIFIER||||||||||1)
chr8	68516337	68516337	intergenic_region	NA	NA	NA	NA	MODIFIER	rs32854967	NA	chr8	68063685	68063685	T	C	hom	intergenic_region(MODIFIER||||||||||1)
chr8	68516608	68516608	intergenic_region	NA	NA	NA	NA	MODIFIER	rs33342112	NA	chr8	68063956	68063956	C	T	hom	intergenic_region(MODIFIER||||||||||1)
chr8	68516987	68516987	intergenic_region	NA	NA	NA	NA	MODIFIER	rs32615106	NA	chr8	68064335	68064335	C	T	hom	intergenic_region(MODIFIER||||||||||1)
chr8	68517156	68517156	intergenic_region	NA	NA	NA	NA	MODIFIER	rs33332968	NA	chr8	68064504	68064504	T	C	hom	intergenic_region(MODIFIER||||||||||1)
chr8	68517715	68517715	intergenic_region	NA	NA	NA	NA	MODIFIER	rs32823627	NA	chr8	68065063	68065063	C	A	hom	intergenic_region(MODIFIER||||||||||1)
chr8	68518240	68518240	intergenic_region	NA	NA	NA	NA	MODIFIER	rs32928564	NA	chr8	68065588	68065588	T	A	hom	intergenic_region(MODIFIER||||||||||1)
chr8	68518246	68518246	intergenic_region	NA	NA	NA	NA	MODIFIER	rs32636184	NA	chr8	68065594	68065594	A	T	hom	intergenic_region(MODIFIER||||||||||1)
chr8	68519152	68519152	intergenic_region	NA	NA	NA	NA	MODIFIER	rs32634402	NA	chr8	68066500	68066500	A	G	hom	intergenic_region(MODIFIER||||||||||1)
chr8	68519721	68519721	intergenic_region	NA	NA	NA	NA	MODIFIER	rs33361823	NA	chr8	68067069	68067069	G	C	hom	intergenic_region(MODIFIER||||||||||1)
chr8	68519765	68519765	intergenic_region	NA	NA	NA	NA	MODIFIER	rs32689050	NA	chr8	68067113	68067113	G	A	hom	intergenic_region(MODIFIER||||||||||1)
chr8	68521915	68521915	intergenic_region	NA	NA	NA	NA	MODIFIER	rs215686471	NA	chr8	68069263	68069263	C	G	hom	intergenic_region(MODIFIER||||||||||1)
chr8	68522228	68522228	intergenic_region	NA	NA	NA	NA	MODIFIER	rs33262518	NA	chr8	68069576	68069576	A	G	hom	intergenic_region(MODIFIER||||||||||1)
chr8	68522330	68522330	intergenic_region	NA	NA	NA	NA	MODIFIER	rs32783357	NA	chr8	68069678	68069678	T	C	hom	intergenic_region(MODIFIER||||||||||1)
chr8	68522759	68522759	intergenic_region	NA	NA	NA	NA	MODIFIER	rs33594734	NA	chr8	68070107	68070107	C	A	hom	intergenic_region(MODIFIER||||||||||1)
chr8	68523483	68523483	intergenic_region	NA	NA	NA	NA	MODIFIER	rs33240935	NA	chr8	68070831	68070831	G	A	hom	intergenic_region(MODIFIER||||||||||1)
chr8	68523579	68523579	intergenic_region	NA	NA	NA	NA	MODIFIER	rs32547232	NA	chr8	68070927	68070927	C	T	hom	intergenic_region(MODIFIER||||||||||1)
chr8	68524611	68524611	intergenic_region	NA	NA	NA	NA	MODIFIER	rs52054718	NA	chr8	68071959	68071959	A	G	hom	intergenic_region(MODIFIER||||||||||1)
chr8	68525124	68525124	intergenic_region	NA	NA	NA	NA	MODIFIER	rs46004118	NA	chr8	68072472	68072472	T	C	hom	intergenic_region(MODIFIER||||||||||1)
chr8	68526424	68526424	intergenic_region	NA	NA	NA	NA	MODIFIER	rs33065479	NA	chr8	68073772	68073772	A	G	hom	intergenic_region(MODIFIER||||||||||1)
chr8	68526707	68526707	intergenic_region	NA	NA	NA	NA	MODIFIER	rs33331551	NA	chr8	68074055	68074055	G	C	hom	intergenic_region(MODIFIER||||||||||1)
chr8	68527427	68527427	intergenic_region	NA	NA	NA	NA	MODIFIER	rs33088796	NA	chr8	68074775	68074775	G	A	hom	intergenic_region(MODIFIER||||||||||1)
chr8	68527908	68527908	intergenic_region	NA	NA	NA	NA	MODIFIER	rs36609738	NA	chr8	68075256	68075256	G	A	hom	intergenic_region(MODIFIER||||||||||1)
chr8	68528190	68528190	intergenic_region	NA	NA	NA	NA	MODIFIER	rs33418465	NA	chr8	68075538	68075538	A	T	hom	intergenic_region(MODIFIER||||||||||1)
chr8	68528429	68528429	intergenic_region	NA	NA	NA	NA	MODIFIER	rs33401489	NA	chr8	68075777	68075777	C	T	hom	intergenic_region(MODIFIER||||||||||1)
chr8	68529148	68529148	intergenic_region	NA	NA	NA	NA	MODIFIER	rs33142829	NA	chr8	68076496	68076496	T	A	hom	intergenic_region(MODIFIER||||||||||1)
chr8	68529182	68529182	intergenic_region	NA	NA	NA	NA	MODIFIER	rs32634833	NA	chr8	68076530	68076530	C	G	hom	intergenic_region(MODIFIER||||||||||1)
chr8	68530016	68530016	intergenic_region	NA	NA	NA	NA	MODIFIER	rs32590539	NA	chr8	68077364	68077364	T	C	hom	intergenic_region(MODIFIER||||||||||1)
chr8	68534164	68534164	intergenic_region	NA	NA	NA	NA	MODIFIER	rs32665646	NA	chr8	68081512	68081512	G	A	hom	intergenic_region(MODIFIER||||||||||1)
chr8	68535077	68535077	intergenic_region	NA	NA	NA	NA	MODIFIER	rs33121254	NA	chr8	68082425	68082425	C	T	hom	intergenic_region(MODIFIER||||||||||1)
chr8	68535255	68535255	intergenic_region	NA	NA	NA	NA	MODIFIER	rs32966079	NA	chr8	68082603	68082603	C	T	hom	intergenic_region(MODIFIER||||||||||1)
chr8	68535877	68535877	intergenic_region	NA	NA	NA	NA	MODIFIER	rs33342104	NA	chr8	68083225	68083225	G	T	hom	intergenic_region(MODIFIER||||||||||1)
chr8	68536038	68536038	intergenic_region	NA	NA	NA	NA	MODIFIER	rs32727887	NA	chr8	68083386	68083386	C	T	hom	intergenic_region(MODIFIER||||||||||1)
chr8	68536215	68536215	intergenic_region	NA	NA	NA	NA	MODIFIER	rs3089230	NA	chr8	68083563	68083563	C	G	hom	intergenic_region(MODIFIER||||||||||1)
chr8	68537762	68537762	intergenic_region	NA	NA	NA	NA	MODIFIER	rs32652971	NA	chr8	68085110	68085110	T	C	hom	intergenic_region(MODIFIER||||||||||1)
chr8	68538118	68538118	intergenic_region	NA	NA	NA	NA	MODIFIER	rs32995061	NA	chr8	68085466	68085466	G	A	hom	intergenic_region(MODIFIER||||||||||1)
chr8	68538290	68538290	intergenic_region	NA	NA	NA	NA	MODIFIER	rs33517807	NA	chr8	68085638	68085638	G	C	hom	intergenic_region(MODIFIER||||||||||1)
chr8	68538871	68538871	intergenic_region	NA	NA	NA	NA	MODIFIER	rs32923583	NA	chr8	68086219	68086219	C	G	hom	intergenic_region(MODIFIER||||||||||1)
chr8	68538916	68538916	intergenic_region	NA	NA	NA	NA	MODIFIER	rs33019239	NA	chr8	68086264	68086264	A	G	hom	intergenic_region(MODIFIER||||||||||1)
chr8	68539496	68539496	intergenic_region	NA	NA	NA	NA	MODIFIER	rs32612106	NA	chr8	68086844	68086844	C	T	hom	intergenic_region(MODIFIER||||||||||1)
chr8	68539582	68539582	intergenic_region	NA	NA	NA	NA	MODIFIER	rs33331179	NA	chr8	68086930	68086930	A	G	hom	intergenic_region(MODIFIER||||||||||1)
chr8	68539872	68539872	intergenic_region	NA	NA	NA	NA	MODIFIER	rs36859136	NA	chr8	68087220	68087220	G	A	hom	intergenic_region(MODIFIER||||||||||1)
chr8	68540370	68540370	intergenic_region	NA	NA	NA	NA	MODIFIER	rs33108759	NA	chr8	68087718	68087718	G	A	hom	intergenic_region(MODIFIER||||||||||1)
chr8	68541420	68541420	intergenic_region	NA	NA	NA	NA	MODIFIER	rs36576913	NA	chr8	68088768	68088768	C	A	hom	intergenic_region(MODIFIER||||||||||1)
chr8	68541849	68541849	intergenic_region	NA	NA	NA	NA	MODIFIER	rs230784536	NA	chr8	68089197	68089197	T	G	hom	intergenic_region(MODIFIER||||||||||1)
chr8	68542163	68542163	intergenic_region	NA	NA	NA	NA	MODIFIER	rs48445277	NA	chr8	68089511	68089511	A	G	hom	intergenic_region(MODIFIER||||||||||1)
chr8	68542735	68542735	intergenic_region	NA	NA	NA	NA	MODIFIER	rs33280048	NA	chr8	68090083	68090083	C	T	hom	intergenic_region(MODIFIER||||||||||1)
chr8	68543233	68543233	intergenic_region	NA	NA	NA	NA	MODIFIER	rs3700100	NA	chr8	68090581	68090581	G	A	hom	intergenic_region(MODIFIER||||||||||1)
chr8	68543484	68543484	intergenic_region	NA	NA	NA	NA	MODIFIER	rs3701368	NA	chr8	68090832	68090832	T	C	hom	intergenic_region(MODIFIER||||||||||1)
chr8	68543668	68543668	intergenic_region	NA	NA	NA	NA	MODIFIER	rs3702472	NA	chr8	68091016	68091016	C	T	hom	intergenic_region(MODIFIER||||||||||1)
chr8	68544151	68544151	intergenic_region	NA	NA	NA	NA	MODIFIER	rs33303611	NA	chr8	68091499	68091499	T	C	hom	intergenic_region(MODIFIER||||||||||1)
chr8	68544291	68544291	intergenic_region	NA	NA	NA	NA	MODIFIER	rs32676715	NA	chr8	68091639	68091639	G	A	hom	intergenic_region(MODIFIER||||||||||1)
chr8	68544305	68544305	intergenic_region	NA	NA	NA	NA	MODIFIER	rs33512622	NA	chr8	68091653	68091653	A	G	hom	intergenic_region(MODIFIER||||||||||1)
chr8	68544348	68544348	intergenic_region	NA	NA	NA	NA	MODIFIER	rs32653941	NA	chr8	68091696	68091696	A	G	hom	intergenic_region(MODIFIER||||||||||1)
chr8	68544623	68544623	intergenic_region	NA	NA	NA	NA	MODIFIER	rs33435368	NA	chr8	68091971	68091971	C	T	hom	intergenic_region(MODIFIER||||||||||1)
chr8	68544721	68544721	intergenic_region	NA	NA	NA	NA	MODIFIER	rs33539469	NA	chr8	68092069	68092069	T	A	hom	intergenic_region(MODIFIER||||||||||1)
chr8	68545053	68545053	intergenic_region	NA	NA	NA	NA	MODIFIER	rs33059947	NA	chr8	68092401	68092401	C	G	hom	intergenic_region(MODIFIER||||||||||1)
chr8	68545195	68545195	intergenic_region	NA	NA	NA	NA	MODIFIER	rs52495845	NA	chr8	68092543	68092543	C	A	hom	intergenic_region(MODIFIER||||||||||1)
chr8	68545298	68545298	intergenic_region	NA	NA	NA	NA	MODIFIER	rs51880561	NA	chr8	68092646	68092646	A	G	hom	intergenic_region(MODIFIER||||||||||1)
chr8	68545410	68545410	intergenic_region	NA	NA	NA	NA	MODIFIER	rs49001790	NA	chr8	68092758	68092758	G	T	hom	intergenic_region(MODIFIER||||||||||1)
chr8	68545619	68545619	intergenic_region	NA	NA	NA	NA	MODIFIER	rs33099791	NA	chr8	68092967	68092967	C	T	hom	intergenic_region(MODIFIER||||||||||1)
chr8	68545821	68545821	intergenic_region	NA	NA	NA	NA	MODIFIER	rs33134638	NA	chr8	68093169	68093169	A	C	hom	intergenic_region(MODIFIER||||||||||1)
chr8	68546115	68546115	intergenic_region	NA	NA	NA	NA	MODIFIER	rs32909460	NA	chr8	68093463	68093463	C	G	hom	intergenic_region(MODIFIER||||||||||1)
chr8	68546125	68546125	intergenic_region	NA	NA	NA	NA	MODIFIER	rs33115657	NA	chr8	68093473	68093473	A	C	hom	intergenic_region(MODIFIER||||||||||1)
chr8	68547434	68547434	intergenic_region	NA	NA	NA	NA	MODIFIER	rs33592217	NA	chr8	68094782	68094782	A	G	hom	intergenic_region(MODIFIER||||||||||1)
chr8	68547795	68547795	intergenic_region	NA	NA	NA	NA	MODIFIER	rs32560283	NA	chr8	68095143	68095143	C	T	hom	intergenic_region(MODIFIER||||||||||1)
chr8	68548283	68548283	intergenic_region	NA	NA	NA	NA	MODIFIER	rs51768549	NA	chr8	68095631	68095631	C	A	hom	intergenic_region(MODIFIER||||||||||1)
chr8	68548740	68548740	intergenic_region	NA	NA	NA	NA	MODIFIER	rs33489931	NA	chr8	68096088	68096088	G	A	hom	intergenic_region(MODIFIER||||||||||1)
chr8	68548822	68548822	intergenic_region	NA	NA	NA	NA	MODIFIER	rs33100927	NA	chr8	68096170	68096170	C	G	hom	intergenic_region(MODIFIER||||||||||1)
chr8	68549377	68549377	intergenic_region	NA	NA	NA	NA	MODIFIER	rs3697252	NA	chr8	68096725	68096725	C	A	hom	intergenic_region(MODIFIER||||||||||1)
chr8	68549727	68549727	intergenic_region	NA	NA	NA	NA	MODIFIER	rs3699542	NA	chr8	68097075	68097075	T	C	hom	intergenic_region(MODIFIER||||||||||1)
chr8	68550044	68550044	intergenic_region	NA	NA	NA	NA	MODIFIER	rs33580868	NA	chr8	68097392	68097392	A	G	hom	intergenic_region(MODIFIER||||||||||1)
chr8	68550737	68550737	intergenic_region	NA	NA	NA	NA	MODIFIER	rs48286636	NA	chr8	68098085	68098085	T	G	hom	intergenic_region(MODIFIER||||||||||1)
chr8	68551174	68551174	intergenic_region	NA	NA	NA	NA	MODIFIER	rs33618721	NA	chr8	68098522	68098522	A	G	hom	intergenic_region(MODIFIER||||||||||1)
chr8	68552101	68552101	intergenic_region	NA	NA	NA	NA	MODIFIER	rs33481580	NA	chr8	68099449	68099449	A	G	hom	intergenic_region(MODIFIER||||||||||1)
chr8	68552119	68552119	intergenic_region	NA	NA	NA	NA	MODIFIER	rs32590167	NA	chr8	68099467	68099467	A	C	hom	intergenic_region(MODIFIER||||||||||1)
chr8	68552353	68552353	intergenic_region	NA	NA	NA	NA	MODIFIER	rs33114243	NA	chr8	68099701	68099701	A	G	hom	intergenic_region(MODIFIER||||||||||1)
chr8	68552681	68552681	intergenic_region	NA	NA	NA	NA	MODIFIER	rs47044985	NA	chr8	68100029	68100029	A	C	hom	intergenic_region(MODIFIER||||||||||1)
chr8	68552759	68552759	intergenic_region	NA	NA	NA	NA	MODIFIER	rs6376921	NA	chr8	68100107	68100107	A	G	hom	intergenic_region(MODIFIER||||||||||1)
chr8	68553510	68553510	intergenic_region	NA	NA	NA	NA	MODIFIER	rs31022808	NA	chr8	68100858	68100858	G	A	hom	intergenic_region(MODIFIER||||||||||1)
chr8	68554600	68554600	intergenic_region	NA	NA	NA	NA	MODIFIER	rs46051158	NA	chr8	68101948	68101948	G	T	hom	intergenic_region(MODIFIER||||||||||1)
chr8	68556322	68556322	intergenic_region	NA	NA	NA	NA	MODIFIER	rs30719238	NA	chr8	68103670	68103670	A	T	hom	intergenic_region(MODIFIER||||||||||1)
chr8	68556859	68556859	intergenic_region	NA	NA	NA	NA	MODIFIER	rs30695871	NA	chr8	68104207	68104207	C	T	hom	intergenic_region(MODIFIER||||||||||1)
chr8	68557050	68557050	intergenic_region	NA	NA	NA	NA	MODIFIER	rs30533663	NA	chr8	68104398	68104398	C	T	hom	intergenic_region(MODIFIER||||||||||1)
chr8	68557295	68557295	intergenic_region	NA	NA	NA	NA	MODIFIER	rs30860467	NA	chr8	68104643	68104643	T	C	hom	intergenic_region(MODIFIER||||||||||1)
chr8	68557516	68557516	intergenic_region	NA	NA	NA	NA	MODIFIER	rs30952019	NA	chr8	68104864	68104864	T	A	hom	intergenic_region(MODIFIER||||||||||1)
chr8	68558100	68558100	intergenic_region	NA	NA	NA	NA	MODIFIER	rs30921720	NA	chr8	68105448	68105448	A	G	hom	intergenic_region(MODIFIER||||||||||1)
chr8	68558128	68558128	intergenic_region	NA	NA	NA	NA	MODIFIER	rs30921586	NA	chr8	68105476	68105476	G	A	hom	intergenic_region(MODIFIER||||||||||1)
chr8	68558150	68558150	intergenic_region	NA	NA	NA	NA	MODIFIER	rs30732286	NA	chr8	68105498	68105498	A	T	hom	intergenic_region(MODIFIER||||||||||1)
chr8	68558322	68558322	intergenic_region	NA	NA	NA	NA	MODIFIER	rs30720266	NA	chr8	68105670	68105670	C	T	hom	intergenic_region(MODIFIER||||||||||1)
chr8	68559001	68559001	intergenic_region	NA	NA	NA	NA	MODIFIER	rs30825693	NA	chr8	68106349	68106349	A	G	hom	intergenic_region(MODIFIER||||||||||1)
chr8	68559858	68559858	intergenic_region	NA	NA	NA	NA	MODIFIER	rs30675927	NA	chr8	68107206	68107206	A	G	hom	intergenic_region(MODIFIER||||||||||1)
chr8	68560398	68560398	intergenic_region	NA	NA	NA	NA	MODIFIER	rs30915827	NA	chr8	68107746	68107746	C	T	hom	intergenic_region(MODIFIER||||||||||1)
chr8	68560576	68560576	intergenic_region	NA	NA	NA	NA	MODIFIER	rs30918748	NA	chr8	68107924	68107924	G	A	hom	intergenic_region(MODIFIER||||||||||1)
chr8	68560966	68560966	intergenic_region	NA	NA	NA	NA	MODIFIER	rs30961051	NA	chr8	68108314	68108314	G	T	hom	intergenic_region(MODIFIER||||||||||1)
chr8	68561345	68561345	intergenic_region	NA	NA	NA	NA	MODIFIER	rs237726155	NA	chr8	68108693	68108693	A	G	hom	intergenic_region(MODIFIER||||||||||1)
chr8	68562303	68562303	intergenic_region	NA	NA	NA	NA	MODIFIER	rs50158293	NA	chr8	68109651	68109651	C	A	hom	intergenic_region(MODIFIER||||||||||1)
chr8	68563925	68563925	intergenic_region	NA	NA	NA	NA	MODIFIER	rs50259458	NA	chr8	68111273	68111273	G	A	hom	intergenic_region(MODIFIER||||||||||1)
chr8	68564489	68564489	intergenic_region	NA	NA	NA	NA	MODIFIER	rs32705404	NA	chr8	68111837	68111837	T	A	hom	intergenic_region(MODIFIER||||||||||1)
chr8	68564873	68564873	intergenic_region	NA	NA	NA	NA	MODIFIER	rs33497334	NA	chr8	68112221	68112221	T	C	hom	intergenic_region(MODIFIER||||||||||1)
chr8	68564975	68564975	intergenic_region	NA	NA	NA	NA	MODIFIER	rs33255673	NA	chr8	68112323	68112323	A	G	hom	intergenic_region(MODIFIER||||||||||1)
chr8	68565186	68565186	intergenic_region	NA	NA	NA	NA	MODIFIER	rs33571281	NA	chr8	68112534	68112534	G	A	hom	intergenic_region(MODIFIER||||||||||1)
chr8	68565332	68565332	intergenic_region	NA	NA	NA	NA	MODIFIER	rs33176950	NA	chr8	68112680	68112680	C	A	hom	intergenic_region(MODIFIER||||||||||1)
chr8	68565396	68565396	intergenic_region	NA	NA	NA	NA	MODIFIER	rs33122074	NA	chr8	68112744	68112744	G	C	hom	intergenic_region(MODIFIER||||||||||1)
chr8	68565638	68565638	intergenic_region	NA	NA	NA	NA	MODIFIER	rs32797766	NA	chr8	68112986	68112986	A	C	hom	intergenic_region(MODIFIER||||||||||1)
chr8	68565717	68565717	intergenic_region	NA	NA	NA	NA	MODIFIER	rs33286157	NA	chr8	68113065	68113065	G	A	hom	intergenic_region(MODIFIER||||||||||1)
chr8	68566024	68566024	intergenic_region	NA	NA	NA	NA	MODIFIER	rs32998713	NA	chr8	68113372	68113372	T	C	hom	intergenic_region(MODIFIER||||||||||1)
chr8	68566324	68566324	intergenic_region	NA	NA	NA	NA	MODIFIER	rs33590511	NA	chr8	68113672	68113672	T	G	hom	intergenic_region(MODIFIER||||||||||1)
chr8	68566646	68566646	intergenic_region	NA	NA	NA	NA	MODIFIER	rs32931717	NA	chr8	68113994	68113994	C	G	hom	intergenic_region(MODIFIER||||||||||1)
chr8	68567001	68567001	intergenic_region	NA	NA	NA	NA	MODIFIER	rs211822478	NA	chr8	68114349	68114349	T	C	hom	intergenic_region(MODIFIER||||||||||1)
chr8	68567854	68567854	intergenic_region	NA	NA	NA	NA	MODIFIER	rs32746841	NA	chr8	68115202	68115202	T	G	hom	intergenic_region(MODIFIER||||||||||1)
chr8	68567937	68567937	intergenic_region	NA	NA	NA	NA	MODIFIER	rs1134719873	NA	chr8	68115285	68115285	A	T	hom	intergenic_region(MODIFIER||||||||||1)
chr8	68568364	68568364	intergenic_region	NA	NA	NA	NA	MODIFIER	rs33197759	NA	chr8	68115712	68115712	G	A	hom	intergenic_region(MODIFIER||||||||||1)
chr8	68568387	68568387	intergenic_region	NA	NA	NA	NA	MODIFIER	rs33241810	NA	chr8	68115735	68115735	G	A	hom	intergenic_region(MODIFIER||||||||||1)
chr8	68568466	68568466	intergenic_region	NA	NA	NA	NA	MODIFIER	rs32698943	NA	chr8	68115814	68115814	T	C	hom	intergenic_region(MODIFIER||||||||||1)
chr8	68568712	68568712	intergenic_region	NA	NA	NA	NA	MODIFIER	rs32555726	NA	chr8	68116060	68116060	A	C	hom	intergenic_region(MODIFIER||||||||||1)
chr8	68568933	68568933	intergenic_region	NA	NA	NA	NA	MODIFIER	rs32562341	NA	chr8	68116281	68116281	G	A	hom	intergenic_region(MODIFIER||||||||||1)
chr8	68570162	68570162	intergenic_region	NA	NA	NA	NA	MODIFIER	rs32730473	NA	chr8	68117510	68117510	C	T	hom	intergenic_region(MODIFIER||||||||||1)
chr8	68571180	68571180	intergenic_region	NA	NA	NA	NA	MODIFIER	rs3676881	NA	chr8	68118528	68118528	C	T	hom	intergenic_region(MODIFIER||||||||||1)
chr8	68571683	68571683	intergenic_region	NA	NA	NA	NA	MODIFIER	rs48267273	NA	chr8	68119031	68119031	A	T	het	intergenic_region(MODIFIER||||||||||1)
chr8	68572117	68572117	intergenic_region	NA	NA	NA	NA	MODIFIER	rs33335769	NA	chr8	68119465	68119465	T	C	hom	intergenic_region(MODIFIER||||||||||1)
chr8	68572273	68572273	intergenic_region	NA	NA	NA	NA	MODIFIER	rs32701381	NA	chr8	68119621	68119621	G	T	hom	intergenic_region(MODIFIER||||||||||1)
chr8	68572598	68572598	intergenic_region	NA	NA	NA	NA	MODIFIER	rs33267712	NA	chr8	68119946	68119946	T	C	hom	intergenic_region(MODIFIER||||||||||1)
chr8	68572713	68572713	intergenic_region	NA	NA	NA	NA	MODIFIER	rs33128396	NA	chr8	68120061	68120061	G	C	hom	intergenic_region(MODIFIER||||||||||1)
chr8	68573153	68573153	intergenic_region	NA	NA	NA	NA	MODIFIER	rs33042472	NA	chr8	68120501	68120501	C	T	hom	intergenic_region(MODIFIER||||||||||1)
chr8	68573659	68573659	missense_variant	Psd3	protein_coding	NM_030263:p.Gly174Glu/c.521G>A	gGg/gAg	MODERATE	rs32698896	NA	chr8	68121007	68121007	C	T	hom	missense_variant(MODERATE|protein_coding|gGg/gAg|p.Gly174Glu/c.521G>A|1289|Psd3|protein_coding|CODING|XM_036153921|2|-1)
chr8	68573697	68573697	synonymous_variant	Psd3	SILENT	NM_030263:p.Ser161Ser/c.483G>T	tcC/tcA	LOW	rs32989180	NA	chr8	68121045	68121045	G	T	hom	synonymous_variant(LOW|SILENT|tcC/tcA|p.Ser161Ser/c.483G>T|1289|Psd3|protein_coding|CODING|XM_036153921|2|-1)
chr8	68573714	68573714	missense_variant	Psd3	protein_coding	NM_030263:p.Arg156Gly/c.466T>C	Aga/Gga	MODERATE	rs32882847	NA	chr8	68121062	68121062	T	C	hom	missense_variant(MODERATE|protein_coding|Aga/Gga|p.Arg156Gly/c.466T>C|1289|Psd3|protein_coding|CODING|XM_036153921|2|-1)
chr8	68574233	68574233	intergenic_region	NA	NA	NA	NA	MODIFIER	rs33400840	NA	chr8	68121581	68121581	C	T	hom	intergenic_region(MODIFIER||||||||||1)
chr8	68574929	68574929	intergenic_region	NA	NA	NA	NA	MODIFIER	rs49460870	NA	chr8	68122277	68122277	C	T	hom	intergenic_region(MODIFIER||||||||||1)
chr8	68575199	68575199	intergenic_region	NA	NA	NA	NA	MODIFIER	rs33434775	NA	chr8	68122547	68122547	A	T	hom	intergenic_region(MODIFIER||||||||||1)
chr8	68576117	68576117	intergenic_region	NA	NA	NA	NA	MODIFIER	rs50209433	NA	chr8	68123465	68123465	A	G	hom	intergenic_region(MODIFIER||||||||||1)
chr8	68576244	68576244	intergenic_region	NA	NA	NA	NA	MODIFIER	rs50153594	NA	chr8	68123592	68123592	G	A	hom	intergenic_region(MODIFIER||||||||||1)
chr8	68576303	68576303	intergenic_region	NA	NA	NA	NA	MODIFIER	rs49611492	NA	chr8	68123651	68123651	A	G	hom	intergenic_region(MODIFIER||||||||||1)
chr8	68577410	68577410	intergenic_region	NA	NA	NA	NA	MODIFIER	rs46749279	NA	chr8	68124758	68124758	C	G	hom	intergenic_region(MODIFIER||||||||||1)
chr8	68579100	68579100	intergenic_region	NA	NA	NA	NA	MODIFIER	rs32856493	NA	chr8	68126448	68126448	C	T	hom	intergenic_region(MODIFIER||||||||||1)
chr8	68579559	68579559	intergenic_region	NA	NA	NA	NA	MODIFIER	rs46033556	NA	chr8	68126907	68126907	T	C	hom	intergenic_region(MODIFIER||||||||||1)
chr8	68579716	68579716	intergenic_region	NA	NA	NA	NA	MODIFIER	rs33075116	NA	chr8	68127064	68127064	A	G	hom	intergenic_region(MODIFIER||||||||||1)
chr8	68580097	68580097	intergenic_region	NA	NA	NA	NA	MODIFIER	rs32675320	NA	chr8	68127445	68127445	T	C	hom	intergenic_region(MODIFIER||||||||||1)
chr8	68580305	68580305	intergenic_region	NA	NA	NA	NA	MODIFIER	rs33300023	NA	chr8	68127653	68127653	C	T	hom	intergenic_region(MODIFIER||||||||||1)
chr8	68581139	68581139	intergenic_region	NA	NA	NA	NA	MODIFIER	rs33618352	NA	chr8	68128487	68128487	A	G	hom	intergenic_region(MODIFIER||||||||||1)
chr8	68581567	68581567	intergenic_region	NA	NA	NA	NA	MODIFIER	rs33383045	NA	chr8	68128915	68128915	T	C	hom	intergenic_region(MODIFIER||||||||||1)
chr8	68581967	68581967	intergenic_region	NA	NA	NA	NA	MODIFIER	rs32991453	NA	chr8	68129315	68129315	C	A	hom	intergenic_region(MODIFIER||||||||||1)
chr8	68582643	68582643	intergenic_region	NA	NA	NA	NA	MODIFIER	rs32767620	NA	chr8	68129991	68129991	C	T	hom	intergenic_region(MODIFIER||||||||||1)
chr8	68582795	68582795	intergenic_region	NA	NA	NA	NA	MODIFIER	rs52470705	NA	chr8	68130143	68130143	A	C	hom	intergenic_region(MODIFIER||||||||||1)
chr8	68582884	68582884	intergenic_region	NA	NA	NA	NA	MODIFIER	rs52474478	NA	chr8	68130232	68130232	T	G	hom	intergenic_region(MODIFIER||||||||||1)
chr8	68582914	68582914	intergenic_region	NA	NA	NA	NA	MODIFIER	rs107967921	NA	chr8	68130262	68130262	T	C	hom	intergenic_region(MODIFIER||||||||||1)
chr8	68583054	68583054	intergenic_region	NA	NA	NA	NA	MODIFIER	rs33258497	NA	chr8	68130402	68130402	G	T	hom	intergenic_region(MODIFIER||||||||||1)
chr8	68583560	68583560	intergenic_region	NA	NA	NA	NA	MODIFIER	rs45640558	NA	chr8	68130908	68130908	G	C	hom	intergenic_region(MODIFIER||||||||||1)
chr8	68583595	68583595	intergenic_region	NA	NA	NA	NA	MODIFIER	rs47423843	NA	chr8	68130943	68130943	G	A	hom	intergenic_region(MODIFIER||||||||||1)
chr8	68583873	68583873	intergenic_region	NA	NA	NA	NA	MODIFIER	rs48947999	NA	chr8	68131221	68131221	C	A	hom	intergenic_region(MODIFIER||||||||||1)
chr8	68584089	68584089	intergenic_region	NA	NA	NA	NA	MODIFIER	rs49016818	NA	chr8	68131437	68131437	C	T	hom	intergenic_region(MODIFIER||||||||||1)
chr8	68584141	68584141	intergenic_region	NA	NA	NA	NA	MODIFIER	rs49262488	NA	chr8	68131489	68131489	G	A	hom	intergenic_region(MODIFIER||||||||||1)
chr8	68584230	68584230	intergenic_region	NA	NA	NA	NA	MODIFIER	rs47908815	NA	chr8	68131578	68131578	T	C	hom	intergenic_region(MODIFIER||||||||||1)
chr8	68584266	68584266	intergenic_region	NA	NA	NA	NA	MODIFIER	rs50160683	NA	chr8	68131614	68131614	A	G	hom	intergenic_region(MODIFIER||||||||||1)
chr8	68584300	68584300	intergenic_region	NA	NA	NA	NA	MODIFIER	rs50207201	NA	chr8	68131648	68131648	T	C	hom	intergenic_region(MODIFIER||||||||||1)
chr8	68584361	68584361	intergenic_region	NA	NA	NA	NA	MODIFIER	rs48746534	NA	chr8	68131709	68131709	T	G	hom	intergenic_region(MODIFIER||||||||||1)
chr8	68584435	68584435	intergenic_region	NA	NA	NA	NA	MODIFIER	rs51929337	NA	chr8	68131783	68131783	C	T	hom	intergenic_region(MODIFIER||||||||||1)
chr8	68584456	68584456	intergenic_region	NA	NA	NA	NA	MODIFIER	rs51394496	NA	chr8	68131804	68131804	C	A	hom	intergenic_region(MODIFIER||||||||||1)
chr8	68584716	68584716	intergenic_region	NA	NA	NA	NA	MODIFIER	rs45827294	NA	chr8	68132064	68132064	G	A	hom	intergenic_region(MODIFIER||||||||||1)
chr8	68584790	68584790	intergenic_region	NA	NA	NA	NA	MODIFIER	rs46161479	NA	chr8	68132138	68132138	C	T	hom	intergenic_region(MODIFIER||||||||||1)
chr8	68585237	68585237	intergenic_region	NA	NA	NA	NA	MODIFIER	rs47013187	NA	chr8	68132585	68132585	A	T	hom	intergenic_region(MODIFIER||||||||||1)
chr8	68585294	68585294	intergenic_region	NA	NA	NA	NA	MODIFIER	rs46425950	NA	chr8	68132642	68132642	T	C	hom	intergenic_region(MODIFIER||||||||||1)
chr8	68585332	68585332	intergenic_region	NA	NA	NA	NA	MODIFIER	rs46511732	NA	chr8	68132680	68132680	A	G	hom	intergenic_region(MODIFIER||||||||||1)
chr8	68585402	68585402	intergenic_region	NA	NA	NA	NA	MODIFIER	rs33588191	NA	chr8	68132750	68132750	A	C	hom	intergenic_region(MODIFIER||||||||||1)
chr8	68585463	68585463	intergenic_region	NA	NA	NA	NA	MODIFIER	rs33459554	NA	chr8	68132811	68132811	A	G	hom	intergenic_region(MODIFIER||||||||||1)
chr8	68585512	68585512	intergenic_region	NA	NA	NA	NA	MODIFIER	rs32694719	NA	chr8	68132860	68132860	G	A	hom	intergenic_region(MODIFIER||||||||||1)
chr8	68585518	68585518	intergenic_region	NA	NA	NA	NA	MODIFIER	rs33397287	NA	chr8	68132866	68132866	C	T	hom	intergenic_region(MODIFIER||||||||||1)
chr8	68585563	68585563	intergenic_region	NA	NA	NA	NA	MODIFIER	rs47850851	NA	chr8	68132911	68132911	C	G	hom	intergenic_region(MODIFIER||||||||||1)
chr8	68585796	68585796	intergenic_region	NA	NA	NA	NA	MODIFIER	rs32806022	NA	chr8	68133144	68133144	A	G	hom	intergenic_region(MODIFIER||||||||||1)
chr8	68585818	68585818	intergenic_region	NA	NA	NA	NA	MODIFIER	rs32772953	NA	chr8	68133166	68133166	A	G	hom	intergenic_region(MODIFIER||||||||||1)
chr8	68586233	68586233	intergenic_region	NA	NA	NA	NA	MODIFIER	rs33000008	NA	chr8	68133581	68133581	A	T	hom	intergenic_region(MODIFIER||||||||||1)
chr8	68586815	68586815	intergenic_region	NA	NA	NA	NA	MODIFIER	rs32774468	NA	chr8	68134163	68134163	C	T	hom	intergenic_region(MODIFIER||||||||||1)
chr8	68587060	68587060	intergenic_region	NA	NA	NA	NA	MODIFIER	rs32983053	NA	chr8	68134408	68134408	C	T	hom	intergenic_region(MODIFIER||||||||||1)
chr8	68587303	68587303	intergenic_region	NA	NA	NA	NA	MODIFIER	rs33261708	NA	chr8	68134651	68134651	T	C	hom	intergenic_region(MODIFIER||||||||||1)
chr8	68587434	68587434	intergenic_region	NA	NA	NA	NA	MODIFIER	rs49978955	NA	chr8	68134782	68134782	T	C	hom	intergenic_region(MODIFIER||||||||||1)
chr8	68587597	68587597	intergenic_region	NA	NA	NA	NA	MODIFIER	rs32646958	NA	chr8	68134945	68134945	G	A	hom	intergenic_region(MODIFIER||||||||||1)
chr8	68587698	68587698	intergenic_region	NA	NA	NA	NA	MODIFIER	rs33044670	NA	chr8	68135046	68135046	C	T	hom	intergenic_region(MODIFIER||||||||||1)
chr8	68587722	68587722	intergenic_region	NA	NA	NA	NA	MODIFIER	rs32725809	NA	chr8	68135070	68135070	T	A	hom	intergenic_region(MODIFIER||||||||||1)
chr8	68588148	68588148	intergenic_region	NA	NA	NA	NA	MODIFIER	rs48447262	NA	chr8	68135496	68135496	A	G	hom	intergenic_region(MODIFIER||||||||||1)
chr8	68588252	68588252	intergenic_region	NA	NA	NA	NA	MODIFIER	rs47828131	NA	chr8	68135600	68135600	A	C	hom	intergenic_region(MODIFIER||||||||||1)
chr8	68588353	68588353	intergenic_region	NA	NA	NA	NA	MODIFIER	rs48722235	NA	chr8	68135701	68135701	T	C	hom	intergenic_region(MODIFIER||||||||||1)
chr8	68588367	68588367	intergenic_region	NA	NA	NA	NA	MODIFIER	rs47532396	NA	chr8	68135715	68135715	C	T	hom	intergenic_region(MODIFIER||||||||||1)
chr8	68588504	68588504	intergenic_region	NA	NA	NA	NA	MODIFIER	rs51264539	NA	chr8	68135852	68135852	A	G	hom	intergenic_region(MODIFIER||||||||||1)
chr8	68588601	68588601	intergenic_region	NA	NA	NA	NA	MODIFIER	rs32830138	NA	chr8	68135949	68135949	G	T	hom	intergenic_region(MODIFIER||||||||||1)
chr8	68589407	68589407	intergenic_region	NA	NA	NA	NA	MODIFIER	rs33035346	NA	chr8	68136755	68136755	C	A	hom	intergenic_region(MODIFIER||||||||||1)
chr8	68589518	68589518	intergenic_region	NA	NA	NA	NA	MODIFIER	rs33112182	NA	chr8	68136866	68136866	A	C	hom	intergenic_region(MODIFIER||||||||||1)
chr8	68589541	68589541	intergenic_region	NA	NA	NA	NA	MODIFIER	rs32578503	NA	chr8	68136889	68136889	A	G	hom	intergenic_region(MODIFIER||||||||||1)
chr8	68589625	68589625	intergenic_region	NA	NA	NA	NA	MODIFIER	rs32934819	NA	chr8	68136973	68136973	C	T	hom	intergenic_region(MODIFIER||||||||||1)
chr8	68589952	68589952	intergenic_region	NA	NA	NA	NA	MODIFIER	rs33143455	NA	chr8	68137300	68137300	G	A	hom	intergenic_region(MODIFIER||||||||||1)
chr8	68589981	68589981	intergenic_region	NA	NA	NA	NA	MODIFIER	rs32694331	NA	chr8	68137329	68137329	T	C	hom	intergenic_region(MODIFIER||||||||||1)
chr8	68590426	68590426	intergenic_region	NA	NA	NA	NA	MODIFIER	rs49808961	NA	chr8	68137774	68137774	C	T	hom	intergenic_region(MODIFIER||||||||||1)
chr8	68590440	68590440	intergenic_region	NA	NA	NA	NA	MODIFIER	rs48089597	NA	chr8	68137788	68137788	C	T	hom	intergenic_region(MODIFIER||||||||||1)
chr8	68590488	68590488	intergenic_region	NA	NA	NA	NA	MODIFIER	rs49216833	NA	chr8	68137836	68137836	A	G	hom	intergenic_region(MODIFIER||||||||||1)
chr8	68590565	68590565	intergenic_region	NA	NA	NA	NA	MODIFIER	rs48514678	NA	chr8	68137913	68137913	G	A	hom	intergenic_region(MODIFIER||||||||||1)
chr8	68590628	68590628	intergenic_region	NA	NA	NA	NA	MODIFIER	rs47348202	NA	chr8	68137976	68137976	A	G	hom	intergenic_region(MODIFIER||||||||||1)
chr8	68590699	68590699	intergenic_region	NA	NA	NA	NA	MODIFIER	rs46880614	NA	chr8	68138047	68138047	C	T	hom	intergenic_region(MODIFIER||||||||||1)
chr8	68590712	68590712	intergenic_region	NA	NA	NA	NA	MODIFIER	rs45980243	NA	chr8	68138060	68138060	G	A	hom	intergenic_region(MODIFIER||||||||||1)
chr8	68590761	68590761	intergenic_region	NA	NA	NA	NA	MODIFIER	rs46054116	NA	chr8	68138109	68138109	T	G	hom	intergenic_region(MODIFIER||||||||||1)
chr8	68590779	68590779	intergenic_region	NA	NA	NA	NA	MODIFIER	rs255636477	NA	chr8	68138127	68138127	A	T	hom	intergenic_region(MODIFIER||||||||||1)
chr8	68590860	68590860	intergenic_region	NA	NA	NA	NA	MODIFIER	rs48828985	NA	chr8	68138208	68138208	G	A	hom	intergenic_region(MODIFIER||||||||||1)
chr8	68590871	68590871	intergenic_region	NA	NA	NA	NA	MODIFIER	rs49447892	NA	chr8	68138219	68138219	G	T	hom	intergenic_region(MODIFIER||||||||||1)
chr8	68590887	68590887	intergenic_region	NA	NA	NA	NA	MODIFIER	rs50436983	NA	chr8	68138235	68138235	C	T	hom	intergenic_region(MODIFIER||||||||||1)
chr8	68591131	68591131	intergenic_region	NA	NA	NA	NA	MODIFIER	rs33585504	NA	chr8	68138479	68138479	C	T	hom	intergenic_region(MODIFIER||||||||||1)
chr8	68591216	68591216	intergenic_region	NA	NA	NA	NA	MODIFIER	rs33342996	NA	chr8	68138564	68138564	G	A	hom	intergenic_region(MODIFIER||||||||||1)
chr8	68591235	68591235	intergenic_region	NA	NA	NA	NA	MODIFIER	rs33407402	NA	chr8	68138583	68138583	T	C	hom	intergenic_region(MODIFIER||||||||||1)
chr8	68591271	68591271	intergenic_region	NA	NA	NA	NA	MODIFIER	rs32872495	NA	chr8	68138619	68138619	A	T	hom	intergenic_region(MODIFIER||||||||||1)
chr8	68591358	68591358	intergenic_region	NA	NA	NA	NA	MODIFIER	rs33322638	NA	chr8	68138706	68138706	A	G	hom	intergenic_region(MODIFIER||||||||||1)
chr8	68591494	68591494	intergenic_region	NA	NA	NA	NA	MODIFIER	rs32692555	NA	chr8	68138842	68138842	C	T	hom	intergenic_region(MODIFIER||||||||||1)
chr8	68591567	68591567	intergenic_region	NA	NA	NA	NA	MODIFIER	rs32622366	NA	chr8	68138915	68138915	C	T	hom	intergenic_region(MODIFIER||||||||||1)
chr8	68591654	68591654	intergenic_region	NA	NA	NA	NA	MODIFIER	rs33246445	NA	chr8	68139002	68139002	T	C	hom	intergenic_region(MODIFIER||||||||||1)
chr8	68591689	68591689	intergenic_region	NA	NA	NA	NA	MODIFIER	rs33340902	NA	chr8	68139037	68139037	G	A	hom	intergenic_region(MODIFIER||||||||||1)
chr8	68591861	68591861	intergenic_region	NA	NA	NA	NA	MODIFIER	rs32628344	NA	chr8	68139209	68139209	A	G	hom	intergenic_region(MODIFIER||||||||||1)
chr8	68591997	68591997	intergenic_region	NA	NA	NA	NA	MODIFIER	rs32879888	NA	chr8	68139345	68139345	T	C	hom	intergenic_region(MODIFIER||||||||||1)
chr8	68592014	68592014	intergenic_region	NA	NA	NA	NA	MODIFIER	rs49553332	NA	chr8	68139362	68139362	A	C	hom	intergenic_region(MODIFIER||||||||||1)
chr8	68592046	68592046	intergenic_region	NA	NA	NA	NA	MODIFIER	rs1134274290	NA	chr8	68139394	68139394	A	T	hom	intergenic_region(MODIFIER||||||||||1)
chr8	68592087	68592087	intergenic_region	NA	NA	NA	NA	MODIFIER	rs387764634	NA	chr8	68139435	68139435	A	G	hom	intergenic_region(MODIFIER||||||||||1)
chr8	68592225	68592225	intergenic_region	NA	NA	NA	NA	MODIFIER	rs48746212	NA	chr8	68139573	68139573	T	G	hom	intergenic_region(MODIFIER||||||||||1)
chr8	68592265	68592265	intergenic_region	NA	NA	NA	NA	MODIFIER	rs49208442	NA	chr8	68139613	68139613	G	A	hom	intergenic_region(MODIFIER||||||||||1)
chr8	68592307	68592307	intergenic_region	NA	NA	NA	NA	MODIFIER	rs47994485	NA	chr8	68139655	68139655	T	C	hom	intergenic_region(MODIFIER||||||||||1)
chr8	68592355	68592355	intergenic_region	NA	NA	NA	NA	MODIFIER	rs48331063	NA	chr8	68139703	68139703	C	T	hom	intergenic_region(MODIFIER||||||||||1)
chr8	68592405	68592405	intergenic_region	NA	NA	NA	NA	MODIFIER	rs47335642	NA	chr8	68139753	68139753	T	C	hom	intergenic_region(MODIFIER||||||||||1)
chr8	68592588	68592588	intergenic_region	NA	NA	NA	NA	MODIFIER	rs52190931	NA	chr8	68139936	68139936	C	T	hom	intergenic_region(MODIFIER||||||||||1)
chr8	68592601	68592601	intergenic_region	NA	NA	NA	NA	MODIFIER	rs1133126292	NA	chr8	68139949	68139949	A	T	hom	intergenic_region(MODIFIER||||||||||1)
chr8	68592646	68592646	intergenic_region	NA	NA	NA	NA	MODIFIER	rs52524876	NA	chr8	68139994	68139994	A	G	hom	intergenic_region(MODIFIER||||||||||1)
chr8	68592692	68592692	intergenic_region	NA	NA	NA	NA	MODIFIER	rs50435275	NA	chr8	68140040	68140040	A	G	hom	intergenic_region(MODIFIER||||||||||1)
chr8	68592699	68592699	intergenic_region	NA	NA	NA	NA	MODIFIER	rs49567423	NA	chr8	68140047	68140047	A	G	hom	intergenic_region(MODIFIER||||||||||1)
chr8	68592749	68592749	intergenic_region	NA	NA	NA	NA	MODIFIER	rs46825369	NA	chr8	68140097	68140097	T	G	hom	intergenic_region(MODIFIER||||||||||1)
chr8	68592790	68592790	intergenic_region	NA	NA	NA	NA	MODIFIER	rs50378256	NA	chr8	68140138	68140138	T	A	hom	intergenic_region(MODIFIER||||||||||1)
chr8	68592809	68592809	intergenic_region	NA	NA	NA	NA	MODIFIER	rs50233523	NA	chr8	68140157	68140157	G	A	hom	intergenic_region(MODIFIER||||||||||1)
chr8	68592824	68592824	intergenic_region	NA	NA	NA	NA	MODIFIER	rs47076974	NA	chr8	68140172	68140172	T	G	hom	intergenic_region(MODIFIER||||||||||1)
chr8	68592867	68592867	intergenic_region	NA	NA	NA	NA	MODIFIER	rs51572683	NA	chr8	68140215	68140215	T	A	hom	intergenic_region(MODIFIER||||||||||1)
chr8	68592916	68592916	intergenic_region	NA	NA	NA	NA	MODIFIER	rs45818939	NA	chr8	68140264	68140264	G	C	hom	intergenic_region(MODIFIER||||||||||1)
chr8	68592934	68592934	intergenic_region	NA	NA	NA	NA	MODIFIER	rs46111896	NA	chr8	68140282	68140282	A	G	hom	intergenic_region(MODIFIER||||||||||1)
chr8	68592992	68592992	intergenic_region	NA	NA	NA	NA	MODIFIER	rs49040107	NA	chr8	68140340	68140340	G	T	hom	intergenic_region(MODIFIER||||||||||1)
chr8	68593127	68593127	intergenic_region	NA	NA	NA	NA	MODIFIER	rs49030225	NA	chr8	68140475	68140475	T	C	hom	intergenic_region(MODIFIER||||||||||1)
chr8	68593241	68593241	intergenic_region	NA	NA	NA	NA	MODIFIER	rs50795199	NA	chr8	68140589	68140589	T	C	hom	intergenic_region(MODIFIER||||||||||1)
chr8	68593271	68593271	intergenic_region	NA	NA	NA	NA	MODIFIER	rs49058966	NA	chr8	68140619	68140619	A	G	hom	intergenic_region(MODIFIER||||||||||1)
chr8	68593304	68593304	intergenic_region	NA	NA	NA	NA	MODIFIER	rs48427554	NA	chr8	68140652	68140652	T	C	hom	intergenic_region(MODIFIER||||||||||1)
chr8	68593570	68593570	intergenic_region	NA	NA	NA	NA	MODIFIER	rs52564716	NA	chr8	68140918	68140918	A	G	hom	intergenic_region(MODIFIER||||||||||1)
chr8	68593687	68593687	intergenic_region	NA	NA	NA	NA	MODIFIER	rs46705677	NA	chr8	68141035	68141035	A	G	hom	intergenic_region(MODIFIER||||||||||1)
chr8	68593706	68593706	intergenic_region	NA	NA	NA	NA	MODIFIER	rs48557064	NA	chr8	68141054	68141054	A	G	hom	intergenic_region(MODIFIER||||||||||1)
chr8	68593730	68593730	intergenic_region	NA	NA	NA	NA	MODIFIER	rs51406906	NA	chr8	68141078	68141078	C	T	hom	intergenic_region(MODIFIER||||||||||1)
chr8	68593776	68593776	intergenic_region	NA	NA	NA	NA	MODIFIER	rs50701836	NA	chr8	68141124	68141124	T	G	hom	intergenic_region(MODIFIER||||||||||1)
chr8	68593856	68593856	intergenic_region	NA	NA	NA	NA	MODIFIER	rs48691633	NA	chr8	68141204	68141204	C	T	hom	intergenic_region(MODIFIER||||||||||1)
chr8	68593883	68593883	intergenic_region	NA	NA	NA	NA	MODIFIER	rs50093548	NA	chr8	68141231	68141231	T	C	hom	intergenic_region(MODIFIER||||||||||1)
chr8	68594070	68594070	intergenic_region	NA	NA	NA	NA	MODIFIER	rs50744587	NA	chr8	68141418	68141418	A	T	hom	intergenic_region(MODIFIER||||||||||1)
chr8	68594258	68594258	intergenic_region	NA	NA	NA	NA	MODIFIER	rs33019243	NA	chr8	68141606	68141606	T	C	hom	intergenic_region(MODIFIER||||||||||1)
chr8	68594318	68594318	intergenic_region	NA	NA	NA	NA	MODIFIER	rs33325368	NA	chr8	68141666	68141666	G	A	hom	intergenic_region(MODIFIER||||||||||1)
chr8	68594373	68594373	intergenic_region	NA	NA	NA	NA	MODIFIER	rs49135100	NA	chr8	68141721	68141721	G	A	hom	intergenic_region(MODIFIER||||||||||1)
chr8	68594474	68594474	intergenic_region	NA	NA	NA	NA	MODIFIER	rs238621563	NA	chr8	68141822	68141822	C	A	hom	intergenic_region(MODIFIER||||||||||1)
chr8	68594683	68594683	intergenic_region	NA	NA	NA	NA	MODIFIER	rs48387030	NA	chr8	68142031	68142031	G	T	hom	intergenic_region(MODIFIER||||||||||1)
chr8	68594763	68594763	intergenic_region	NA	NA	NA	NA	MODIFIER	rs49588444	NA	chr8	68142111	68142111	C	T	hom	intergenic_region(MODIFIER||||||||||1)
chr8	68594769	68594769	intergenic_region	NA	NA	NA	NA	MODIFIER	rs46141552	NA	chr8	68142117	68142117	G	A	hom	intergenic_region(MODIFIER||||||||||1)
chr8	68594796	68594796	intergenic_region	NA	NA	NA	NA	MODIFIER	rs48032654	NA	chr8	68142144	68142144	T	C	hom	intergenic_region(MODIFIER||||||||||1)
chr8	68596076	68596076	intergenic_region	NA	NA	NA	NA	MODIFIER	rs108777408	NA	chr8	68143424	68143424	C	A	hom	intergenic_region(MODIFIER||||||||||1)
chr8	68596175	68596175	intergenic_region	NA	NA	NA	NA	MODIFIER	rs46458328	NA	chr8	68143523	68143523	G	A	hom	intergenic_region(MODIFIER||||||||||1)
chr8	68596206	68596206	intergenic_region	NA	NA	NA	NA	MODIFIER	rs49697696	NA	chr8	68143554	68143554	T	G	hom	intergenic_region(MODIFIER||||||||||1)
chr8	68596991	68596991	intergenic_region	NA	NA	NA	NA	MODIFIER	rs32882493	NA	chr8	68144339	68144339	C	T	hom	intergenic_region(MODIFIER||||||||||1)
chr8	68597081	68597081	intergenic_region	NA	NA	NA	NA	MODIFIER	rs32790345	NA	chr8	68144429	68144429	G	C	hom	intergenic_region(MODIFIER||||||||||1)
chr8	68597633	68597633	intergenic_region	NA	NA	NA	NA	MODIFIER	rs214158729	NA	chr8	68144981	68144981	G	T	hom	intergenic_region(MODIFIER||||||||||1)
chr8	68597779	68597779	intergenic_region	NA	NA	NA	NA	MODIFIER	rs52267820	NA	chr8	68145127	68145127	G	A	hom	intergenic_region(MODIFIER||||||||||1)
chr8	68597928	68597928	intergenic_region	NA	NA	NA	NA	MODIFIER	rs217872761	NA	chr8	68145276	68145276	T	C	hom	intergenic_region(MODIFIER||||||||||1)
chr8	68598063	68598063	intergenic_region	NA	NA	NA	NA	MODIFIER	rs51659005	NA	chr8	68145411	68145411	A	G	hom	intergenic_region(MODIFIER||||||||||1)
chr8	68599399	68599399	intergenic_region	NA	NA	NA	NA	MODIFIER	rs33036218	NA	chr8	68146747	68146747	T	C	hom	intergenic_region(MODIFIER||||||||||1)
chr8	68600314	68600314	intergenic_region	NA	NA	NA	NA	MODIFIER	rs224997025	NA	chr8	68147662	68147662	C	T	hom	intergenic_region(MODIFIER||||||||||1)
chr8	68600394	68600394	intergenic_region	NA	NA	NA	NA	MODIFIER	rs245041912	NA	chr8	68147742	68147742	G	A	hom	intergenic_region(MODIFIER||||||||||1)
chr8	68600798	68600798	intergenic_region	NA	NA	NA	NA	MODIFIER	rs33348649	NA	chr8	68148146	68148146	T	A	hom	intergenic_region(MODIFIER||||||||||1)
chr8	68600849	68600849	intergenic_region	NA	NA	NA	NA	MODIFIER	rs33525674	NA	chr8	68148197	68148197	C	T	hom	intergenic_region(MODIFIER||||||||||1)
chr8	68602655	68602655	intergenic_region	NA	NA	NA	NA	MODIFIER	rs51803024	NA	chr8	68150003	68150003	C	T	hom	intergenic_region(MODIFIER||||||||||1)
chr8	68602723	68602723	intergenic_region	NA	NA	NA	NA	MODIFIER	rs1134288382	NA	chr8	68150071	68150071	A	T	hom	intergenic_region(MODIFIER||||||||||1)
chr8	68602792	68602792	intergenic_region	NA	NA	NA	NA	MODIFIER	rs253925545	NA	chr8	68150140	68150140	G	A	hom	intergenic_region(MODIFIER||||||||||1)
chr8	68602926	68602926	intergenic_region	NA	NA	NA	NA	MODIFIER	rs49744587	NA	chr8	68150274	68150274	G	A	hom	intergenic_region(MODIFIER||||||||||1)
chr8	68602960	68602960	intergenic_region	NA	NA	NA	NA	MODIFIER	rs32773693	NA	chr8	68150308	68150308	C	T	hom	intergenic_region(MODIFIER||||||||||1)
chr8	68603178	68603178	intergenic_region	NA	NA	NA	NA	MODIFIER	rs33180608	NA	chr8	68150526	68150526	C	T	hom	intergenic_region(MODIFIER||||||||||1)
chr8	68603432	68603432	intergenic_region	NA	NA	NA	NA	MODIFIER	rs32575894	NA	chr8	68150780	68150780	C	T	hom	intergenic_region(MODIFIER||||||||||1)
chr8	68603803	68603803	intergenic_region	NA	NA	NA	NA	MODIFIER	rs46225414	NA	chr8	68151151	68151151	A	T	hom	intergenic_region(MODIFIER||||||||||1)
chr8	68604407	68604407	intergenic_region	NA	NA	NA	NA	MODIFIER	rs49532576	NA	chr8	68151755	68151755	C	G	hom	intergenic_region(MODIFIER||||||||||1)
chr8	68604464	68604464	intergenic_region	NA	NA	NA	NA	MODIFIER	rs50744257	NA	chr8	68151812	68151812	A	T	hom	intergenic_region(MODIFIER||||||||||1)
chr8	68604532	68604532	intergenic_region	NA	NA	NA	NA	MODIFIER	rs50679084	NA	chr8	68151880	68151880	T	C	hom	intergenic_region(MODIFIER||||||||||1)
chr8	68604580	68604580	intergenic_region	NA	NA	NA	NA	MODIFIER	rs47688721	NA	chr8	68151928	68151928	A	G	hom	intergenic_region(MODIFIER||||||||||1)
chr8	68604630	68604630	intergenic_region	NA	NA	NA	NA	MODIFIER	rs108486390	NA	chr8	68151978	68151978	A	G	hom	intergenic_region(MODIFIER||||||||||1)
chr8	68604698	68604698	intergenic_region	NA	NA	NA	NA	MODIFIER	rs108929750	NA	chr8	68152046	68152046	T	G	hom	intergenic_region(MODIFIER||||||||||1)
chr8	68606644	68606644	intergenic_region	NA	NA	NA	NA	MODIFIER	rs33146489	NA	chr8	68153992	68153992	A	G	hom	intergenic_region(MODIFIER||||||||||1)
chr8	68606723	68606723	intergenic_region	NA	NA	NA	NA	MODIFIER	rs32594634	NA	chr8	68154071	68154071	C	G	hom	intergenic_region(MODIFIER||||||||||1)
chr8	68608889	68608889	intergenic_region	NA	NA	NA	NA	MODIFIER	rs52427017	NA	chr8	68156237	68156237	G	T	hom	intergenic_region(MODIFIER||||||||||1)
chr8	68610790	68610790	intergenic_region	NA	NA	NA	NA	MODIFIER	rs33494070	NA	chr8	68158138	68158138	T	G	hom	intergenic_region(MODIFIER||||||||||1)
chr8	68611700	68611700	intergenic_region	NA	NA	NA	NA	MODIFIER	rs33340099	NA	chr8	68159048	68159048	T	G	hom	intergenic_region(MODIFIER||||||||||1)
chr8	68612077	68612077	intergenic_region	NA	NA	NA	NA	MODIFIER	rs32832822	NA	chr8	68159425	68159425	A	G	hom	intergenic_region(MODIFIER||||||||||1)
chr8	68612495	68612495	intergenic_region	NA	NA	NA	NA	MODIFIER	rs32983662	NA	chr8	68159843	68159843	C	T	hom	intergenic_region(MODIFIER||||||||||1)
chr8	68612695	68612695	intergenic_region	NA	NA	NA	NA	MODIFIER	rs33155087	NA	chr8	68160043	68160043	G	A	hom	intergenic_region(MODIFIER||||||||||1)
chr8	68613677	68613677	intergenic_region	NA	NA	NA	NA	MODIFIER	rs234754265	NA	chr8	68161025	68161025	T	A	hom	intergenic_region(MODIFIER||||||||||1)
chr8	68613801	68613801	intergenic_region	NA	NA	NA	NA	MODIFIER	rs32598164	NA	chr8	68161149	68161149	T	C	hom	intergenic_region(MODIFIER||||||||||1)
chr8	68614513	68614513	intergenic_region	NA	NA	NA	NA	MODIFIER	rs33381263	NA	chr8	68161861	68161861	G	A	hom	intergenic_region(MODIFIER||||||||||1)
chr8	68614527	68614527	intergenic_region	NA	NA	NA	NA	MODIFIER	rs49293148	NA	chr8	68161875	68161875	C	T	hom	intergenic_region(MODIFIER||||||||||1)
chr8	68614939	68614939	intergenic_region	NA	NA	NA	NA	MODIFIER	rs32787526	NA	chr8	68162287	68162287	A	T	hom	intergenic_region(MODIFIER||||||||||1)
chr8	68615436	68615436	intergenic_region	NA	NA	NA	NA	MODIFIER	rs33448895	NA	chr8	68162784	68162784	G	A	hom	intergenic_region(MODIFIER||||||||||1)
chr8	68615641	68615641	intergenic_region	NA	NA	NA	NA	MODIFIER	rs51046989	NA	chr8	68162989	68162989	C	T	hom	intergenic_region(MODIFIER||||||||||1)
chr8	68617378	68617378	intergenic_region	NA	NA	NA	NA	MODIFIER	rs33599832	NA	chr8	68164726	68164726	T	A	hom	intergenic_region(MODIFIER||||||||||1)
chr8	68617721	68617721	intergenic_region	NA	NA	NA	NA	MODIFIER	rs32800663	NA	chr8	68165069	68165069	C	A	hom	intergenic_region(MODIFIER||||||||||1)
chr8	68618517	68618517	intergenic_region	NA	NA	NA	NA	MODIFIER	rs32650255	NA	chr8	68165865	68165865	A	G	hom	intergenic_region(MODIFIER||||||||||1)
chr8	68618673	68618673	intergenic_region	NA	NA	NA	NA	MODIFIER	rs33607039	NA	chr8	68166021	68166021	G	A	hom	intergenic_region(MODIFIER||||||||||1)
chr8	68619431	68619431	intergenic_region	NA	NA	NA	NA	MODIFIER	rs45828942	NA	chr8	68166779	68166779	A	G	hom	intergenic_region(MODIFIER||||||||||1)
chr8	68619576	68619576	intergenic_region	NA	NA	NA	NA	MODIFIER	rs214837494	NA	chr8	68166924	68166924	T	C	hom	intergenic_region(MODIFIER||||||||||1)
chr8	68619639	68619639	intergenic_region	NA	NA	NA	NA	MODIFIER	rs227302522	NA	chr8	68166987	68166987	G	A	hom	intergenic_region(MODIFIER||||||||||1)
chr8	68623042	68623042	intergenic_region	NA	NA	NA	NA	MODIFIER	rs32742411	NA	chr8	68170390	68170390	T	C	hom	intergenic_region(MODIFIER||||||||||1)
chr8	68624276	68624276	intergenic_region	NA	NA	NA	NA	MODIFIER	rs33489498	NA	chr8	68171624	68171624	A	C	hom	intergenic_region(MODIFIER||||||||||1)
chr8	68624311	68624311	intergenic_region	NA	NA	NA	NA	MODIFIER	rs32899911	NA	chr8	68171659	68171659	T	C	hom	intergenic_region(MODIFIER||||||||||1)
chr8	68624332	68624332	intergenic_region	NA	NA	NA	NA	MODIFIER	rs33086094	NA	chr8	68171680	68171680	T	C	hom	intergenic_region(MODIFIER||||||||||1)
chr8	68624574	68624574	intergenic_region	NA	NA	NA	NA	MODIFIER	rs32815424	NA	chr8	68171922	68171922	C	G	hom	intergenic_region(MODIFIER||||||||||1)
chr8	68624649	68624649	intergenic_region	NA	NA	NA	NA	MODIFIER	rs33222855	NA	chr8	68171997	68171997	T	A	hom	intergenic_region(MODIFIER||||||||||1)
chr8	68625126	68625126	intergenic_region	NA	NA	NA	NA	MODIFIER	rs32932020	NA	chr8	68172474	68172474	G	A	hom	intergenic_region(MODIFIER||||||||||1)
chr8	68625686	68625686	intergenic_region	NA	NA	NA	NA	MODIFIER	rs32621804	NA	chr8	68173034	68173034	G	A	hom	intergenic_region(MODIFIER||||||||||1)
chr8	68626053	68626053	intergenic_region	NA	NA	NA	NA	MODIFIER	rs33492027	NA	chr8	68173401	68173401	G	C	hom	intergenic_region(MODIFIER||||||||||1)
chr8	68626317	68626317	intergenic_region	NA	NA	NA	NA	MODIFIER	rs33142807	NA	chr8	68173665	68173665	A	G	hom	intergenic_region(MODIFIER||||||||||1)
chr8	68626482	68626482	intergenic_region	NA	NA	NA	NA	MODIFIER	rs33512750	NA	chr8	68173830	68173830	T	C	hom	intergenic_region(MODIFIER||||||||||1)
chr8	68627312	68627312	intergenic_region	NA	NA	NA	NA	MODIFIER	rs49493253	NA	chr8	68174660	68174660	G	A	hom	intergenic_region(MODIFIER||||||||||1)
chr8	68627464	68627464	intergenic_region	NA	NA	NA	NA	MODIFIER	rs33609403	NA	chr8	68174812	68174812	C	A	hom	intergenic_region(MODIFIER||||||||||1)
chr8	68627851	68627851	intergenic_region	NA	NA	NA	NA	MODIFIER	rs50933542	NA	chr8	68175199	68175199	G	C	hom	intergenic_region(MODIFIER||||||||||1)
chr8	68628104	68628104	intergenic_region	NA	NA	NA	NA	MODIFIER	rs263472388	NA	chr8	68175452	68175452	A	G	hom	intergenic_region(MODIFIER||||||||||1)
chr8	68628203	68628203	intergenic_region	NA	NA	NA	NA	MODIFIER	rs33510940	NA	chr8	68175551	68175551	G	A	hom	intergenic_region(MODIFIER||||||||||1)
chr8	68628480	68628480	intergenic_region	NA	NA	NA	NA	MODIFIER	rs48486026	NA	chr8	68175828	68175828	C	T	hom	intergenic_region(MODIFIER||||||||||1)
chr8	68628576	68628576	intergenic_region	NA	NA	NA	NA	MODIFIER	rs32928646	NA	chr8	68175924	68175924	C	T	hom	intergenic_region(MODIFIER||||||||||1)
chr8	68628630	68628630	intergenic_region	NA	NA	NA	NA	MODIFIER	rs51801949	NA	chr8	68175978	68175978	G	A	hom	intergenic_region(MODIFIER||||||||||1)
chr8	68629323	68629323	intergenic_region	NA	NA	NA	NA	MODIFIER	rs48554446	NA	chr8	68176671	68176671	T	C	hom	intergenic_region(MODIFIER||||||||||1)
chr8	68629528	68629528	intergenic_region	NA	NA	NA	NA	MODIFIER	rs33609445	NA	chr8	68176876	68176876	A	T	hom	intergenic_region(MODIFIER||||||||||1)
chr8	68629839	68629839	intergenic_region	NA	NA	NA	NA	MODIFIER	rs33375388	NA	chr8	68177187	68177187	T	C	hom	intergenic_region(MODIFIER||||||||||1)
chr8	68632025	68632025	intergenic_region	NA	NA	NA	NA	MODIFIER	rs33009517	NA	chr8	68179373	68179373	A	T	hom	intergenic_region(MODIFIER||||||||||1)
chr8	68632385	68632385	intergenic_region	NA	NA	NA	NA	MODIFIER	rs52354255	NA	chr8	68179733	68179733	A	T	hom	intergenic_region(MODIFIER||||||||||1)
chr8	68632392	68632392	intergenic_region	NA	NA	NA	NA	MODIFIER	rs226609395	NA	chr8	68179740	68179740	T	A	hom	intergenic_region(MODIFIER||||||||||1)
chr8	68633279	68633279	intergenic_region	NA	NA	NA	NA	MODIFIER	rs107623055	NA	chr8	68180627	68180627	C	T	hom	intergenic_region(MODIFIER||||||||||1)
chr8	68634454	68634454	intergenic_region	NA	NA	NA	NA	MODIFIER	rs33594835	NA	chr8	68181802	68181802	C	T	hom	intergenic_region(MODIFIER||||||||||1)
chr8	68635076	68635076	intergenic_region	NA	NA	NA	NA	MODIFIER	rs33277578	NA	chr8	68182424	68182424	A	G	hom	intergenic_region(MODIFIER||||||||||1)
chr8	68635833	68635833	intergenic_region	NA	NA	NA	NA	MODIFIER	rs48114692	NA	chr8	68183181	68183181	A	G	hom	intergenic_region(MODIFIER||||||||||1)
chr8	68637157	68637157	intergenic_region	NA	NA	NA	NA	MODIFIER	rs32788980	NA	chr8	68184505	68184505	T	A	hom	intergenic_region(MODIFIER||||||||||1)
chr8	68637255	68637255	intergenic_region	NA	NA	NA	NA	MODIFIER	rs33335373	NA	chr8	68184603	68184603	T	C	hom	intergenic_region(MODIFIER||||||||||1)
chr8	68637390	68637390	intergenic_region	NA	NA	NA	NA	MODIFIER	rs33151740	NA	chr8	68184738	68184738	G	T	hom	intergenic_region(MODIFIER||||||||||1)
chr8	68638113	68638113	intergenic_region	NA	NA	NA	NA	MODIFIER	rs32589016	NA	chr8	68185461	68185461	T	C	hom	intergenic_region(MODIFIER||||||||||1)
chr8	68638562	68638562	intergenic_region	NA	NA	NA	NA	MODIFIER	rs33030204	NA	chr8	68185910	68185910	T	C	hom	intergenic_region(MODIFIER||||||||||1)
chr8	68638613	68638613	intergenic_region	NA	NA	NA	NA	MODIFIER	rs33486135	NA	chr8	68185961	68185961	C	T	hom	intergenic_region(MODIFIER||||||||||1)
chr8	68639046	68639046	intergenic_region	NA	NA	NA	NA	MODIFIER	rs32571649	NA	chr8	68186394	68186394	G	A	hom	intergenic_region(MODIFIER||||||||||1)
chr8	68639362	68639362	intergenic_region	NA	NA	NA	NA	MODIFIER	rs49168173	NA	chr8	68186710	68186710	G	A	hom	intergenic_region(MODIFIER||||||||||1)
chr8	68639385	68639385	intergenic_region	NA	NA	NA	NA	MODIFIER	rs32681873	NA	chr8	68186733	68186733	C	G	hom	intergenic_region(MODIFIER||||||||||1)
chr8	68639887	68639887	intergenic_region	NA	NA	NA	NA	MODIFIER	rs46520341	NA	chr8	68187235	68187235	A	G	hom	intergenic_region(MODIFIER||||||||||1)
chr8	68639935	68639935	intergenic_region	NA	NA	NA	NA	MODIFIER	rs48083927	NA	chr8	68187283	68187283	A	G	hom	intergenic_region(MODIFIER||||||||||1)
chr8	68640002	68640002	intergenic_region	NA	NA	NA	NA	MODIFIER	rs52454433	NA	chr8	68187350	68187350	C	T	hom	intergenic_region(MODIFIER||||||||||1)
chr8	68640054	68640054	intergenic_region	NA	NA	NA	NA	MODIFIER	rs52553466	NA	chr8	68187402	68187402	A	T	hom	intergenic_region(MODIFIER||||||||||1)
chr8	68640075	68640075	intergenic_region	NA	NA	NA	NA	MODIFIER	rs107701033	NA	chr8	68187423	68187423	G	C	hom	intergenic_region(MODIFIER||||||||||1)
chr8	68640117	68640117	intergenic_region	NA	NA	NA	NA	MODIFIER	rs108887373	NA	chr8	68187465	68187465	C	A	hom	intergenic_region(MODIFIER||||||||||1)
chr8	68640176	68640176	intergenic_region	NA	NA	NA	NA	MODIFIER	rs51011920	NA	chr8	68187524	68187524	G	A	hom	intergenic_region(MODIFIER||||||||||1)
chr8	68640537	68640537	intergenic_region	NA	NA	NA	NA	MODIFIER	rs51929065	NA	chr8	68187885	68187885	T	C	hom	intergenic_region(MODIFIER||||||||||1)
chr8	68640737	68640737	intergenic_region	NA	NA	NA	NA	MODIFIER	rs33382138	NA	chr8	68188085	68188085	A	G	hom	intergenic_region(MODIFIER||||||||||1)
chr8	68640864	68640864	intergenic_region	NA	NA	NA	NA	MODIFIER	rs45871142	NA	chr8	68188212	68188212	G	A	hom	intergenic_region(MODIFIER||||||||||1)
chr8	68640882	68640882	intergenic_region	NA	NA	NA	NA	MODIFIER	rs46310236	NA	chr8	68188230	68188230	C	T	hom	intergenic_region(MODIFIER||||||||||1)
chr8	68641388	68641388	intergenic_region	NA	NA	NA	NA	MODIFIER	rs46694962	NA	chr8	68188736	68188736	A	C	hom	intergenic_region(MODIFIER||||||||||1)
chr8	68641399	68641399	intergenic_region	NA	NA	NA	NA	MODIFIER	rs50406544	NA	chr8	68188747	68188747	G	T	hom	intergenic_region(MODIFIER||||||||||1)
chr8	68641450	68641450	intergenic_region	NA	NA	NA	NA	MODIFIER	rs47979332	NA	chr8	68188798	68188798	T	C	hom	intergenic_region(MODIFIER||||||||||1)
chr8	68641458	68641458	intergenic_region	NA	NA	NA	NA	MODIFIER	rs51952309	NA	chr8	68188806	68188806	A	G	hom	intergenic_region(MODIFIER||||||||||1)
chr8	68641469	68641469	intergenic_region	NA	NA	NA	NA	MODIFIER	rs50737383	NA	chr8	68188817	68188817	A	G	hom	intergenic_region(MODIFIER||||||||||1)
chr8	68641477	68641477	intergenic_region	NA	NA	NA	NA	MODIFIER	rs48200390	NA	chr8	68188825	68188825	T	C	hom	intergenic_region(MODIFIER||||||||||1)
chr8	68641484	68641484	intergenic_region	NA	NA	NA	NA	MODIFIER	rs50030998	NA	chr8	68188832	68188832	C	A	hom	intergenic_region(MODIFIER||||||||||1)
chr8	68641940	68641940	intergenic_region	NA	NA	NA	NA	MODIFIER	rs48634120	NA	chr8	68189288	68189288	A	T	hom	intergenic_region(MODIFIER||||||||||1)
chr8	68641991	68641991	intergenic_region	NA	NA	NA	NA	MODIFIER	rs50122688	NA	chr8	68189339	68189339	T	C	hom	intergenic_region(MODIFIER||||||||||1)
chr8	68642037	68642037	intergenic_region	NA	NA	NA	NA	MODIFIER	rs52018805	NA	chr8	68189385	68189385	T	C	hom	intergenic_region(MODIFIER||||||||||1)
chr8	68642148	68642148	intergenic_region	NA	NA	NA	NA	MODIFIER	rs47696262	NA	chr8	68189496	68189496	C	T	hom	intergenic_region(MODIFIER||||||||||1)
chr8	68642278	68642278	intergenic_region	NA	NA	NA	NA	MODIFIER	rs579035969	NA	chr8	68189626	68189626	C	G	hom	intergenic_region(MODIFIER||||||||||1)
chr8	68642291	68642291	intergenic_region	NA	NA	NA	NA	MODIFIER	rs48672426	NA	chr8	68189639	68189639	T	A	hom	intergenic_region(MODIFIER||||||||||1)
chr8	68642387	68642387	intergenic_region	NA	NA	NA	NA	MODIFIER	rs33434683	NA	chr8	68189735	68189735	G	A	hom	intergenic_region(MODIFIER||||||||||1)
chr8	68642401	68642401	intergenic_region	NA	NA	NA	NA	MODIFIER	rs47807052	NA	chr8	68189749	68189749	A	T	hom	intergenic_region(MODIFIER||||||||||1)
chr8	68642509	68642509	intergenic_region	NA	NA	NA	NA	MODIFIER	rs33105224	NA	chr8	68189857	68189857	G	A	hom	intergenic_region(MODIFIER||||||||||1)
chr8	68642717	68642717	intergenic_region	NA	NA	NA	NA	MODIFIER	rs32686801	NA	chr8	68190065	68190065	A	G	hom	intergenic_region(MODIFIER||||||||||1)
chr8	68642731	68642731	intergenic_region	NA	NA	NA	NA	MODIFIER	rs32819397	NA	chr8	68190079	68190079	G	T	hom	intergenic_region(MODIFIER||||||||||1)
chr8	68642741	68642741	intergenic_region	NA	NA	NA	NA	MODIFIER	rs33384823	NA	chr8	68190089	68190089	G	A	hom	intergenic_region(MODIFIER||||||||||1)
chr8	68642930	68642930	intergenic_region	NA	NA	NA	NA	MODIFIER	rs32708703	NA	chr8	68190278	68190278	T	C	hom	intergenic_region(MODIFIER||||||||||1)
chr8	68643141	68643141	intergenic_region	NA	NA	NA	NA	MODIFIER	rs47644888	NA	chr8	68190489	68190489	A	G	hom	intergenic_region(MODIFIER||||||||||1)
chr8	68643157	68643157	intergenic_region	NA	NA	NA	NA	MODIFIER	rs51194474	NA	chr8	68190505	68190505	A	G	hom	intergenic_region(MODIFIER||||||||||1)
chr8	68643226	68643226	intergenic_region	NA	NA	NA	NA	MODIFIER	rs52255963	NA	chr8	68190574	68190574	T	C	hom	intergenic_region(MODIFIER||||||||||1)
chr8	68643355	68643355	intergenic_region	NA	NA	NA	NA	MODIFIER	rs1134096949	NA	chr8	68190703	68190703	A	G	het	intergenic_region(MODIFIER||||||||||1)
chr8	68643410	68643410	intergenic_region	NA	NA	NA	NA	MODIFIER	rs1132483172	NA	chr8	68190758	68190758	T	C	het	intergenic_region(MODIFIER||||||||||1)
chr8	68643459	68643459	intergenic_region	NA	NA	NA	NA	MODIFIER	rs48968908	NA	chr8	68190807	68190807	A	T	hom	intergenic_region(MODIFIER||||||||||1)
chr8	68643465	68643465	intergenic_region	NA	NA	NA	NA	MODIFIER	rs50883843	NA	chr8	68190813	68190813	A	G	hom	intergenic_region(MODIFIER||||||||||1)
chr8	68643583	68643583	intergenic_region	NA	NA	NA	NA	MODIFIER	rs51974744	NA	chr8	68190931	68190931	G	A	hom	intergenic_region(MODIFIER||||||||||1)
chr8	68643748	68643748	intergenic_region	NA	NA	NA	NA	MODIFIER	rs45862655	NA	chr8	68191096	68191096	C	T	hom	intergenic_region(MODIFIER||||||||||1)
chr8	68643828	68643828	intergenic_region	NA	NA	NA	NA	MODIFIER	rs51575347	NA	chr8	68191176	68191176	T	C	hom	intergenic_region(MODIFIER||||||||||1)
chr8	68643898	68643898	intergenic_region	NA	NA	NA	NA	MODIFIER	rs52038900	NA	chr8	68191246	68191246	A	C	hom	intergenic_region(MODIFIER||||||||||1)
chr8	68644029	68644029	intergenic_region	NA	NA	NA	NA	MODIFIER	rs46198147	NA	chr8	68191377	68191377	A	G	hom	intergenic_region(MODIFIER||||||||||1)
chr8	68644213	68644213	intergenic_region	NA	NA	NA	NA	MODIFIER	rs45783280	NA	chr8	68191561	68191561	C	T	hom	intergenic_region(MODIFIER||||||||||1)
chr8	68644293	68644293	intergenic_region	NA	NA	NA	NA	MODIFIER	rs47838687	NA	chr8	68191641	68191641	C	A	hom	intergenic_region(MODIFIER||||||||||1)
chr8	68644324	68644324	intergenic_region	NA	NA	NA	NA	MODIFIER	rs49292259	NA	chr8	68191672	68191672	C	A	hom	intergenic_region(MODIFIER||||||||||1)
chr8	68644354	68644354	intergenic_region	NA	NA	NA	NA	MODIFIER	rs50789287	NA	chr8	68191702	68191702	C	A	hom	intergenic_region(MODIFIER||||||||||1)
chr8	68644433	68644433	intergenic_region	NA	NA	NA	NA	MODIFIER	rs33105232	NA	chr8	68191781	68191781	C	G	hom	intergenic_region(MODIFIER||||||||||1)
chr8	68644565	68644565	intergenic_region	NA	NA	NA	NA	MODIFIER	rs32669738	NA	chr8	68191913	68191913	A	T	hom	intergenic_region(MODIFIER||||||||||1)
chr8	68644744	68644744	intergenic_region	NA	NA	NA	NA	MODIFIER	rs33296996	NA	chr8	68192092	68192092	G	A	hom	intergenic_region(MODIFIER||||||||||1)
chr8	68645397	68645397	intergenic_region	NA	NA	NA	NA	MODIFIER	rs32810965	NA	chr8	68192745	68192745	G	A	hom	intergenic_region(MODIFIER||||||||||1)
chr8	68645740	68645740	intergenic_region	NA	NA	NA	NA	MODIFIER	rs52175339	NA	chr8	68193088	68193088	T	A	hom	intergenic_region(MODIFIER||||||||||1)
chr8	68647291	68647291	intergenic_region	NA	NA	NA	NA	MODIFIER	rs33249638	NA	chr8	68194639	68194639	T	A	hom	intergenic_region(MODIFIER||||||||||1)
chr8	68647613	68647613	intergenic_region	NA	NA	NA	NA	MODIFIER	rs47788108	NA	chr8	68194961	68194961	T	G	hom	intergenic_region(MODIFIER||||||||||1)
chr8	68647888	68647888	intergenic_region	NA	NA	NA	NA	MODIFIER	rs47672286	NA	chr8	68195236	68195236	T	C	hom	intergenic_region(MODIFIER||||||||||1)
chr8	68647950	68647950	intergenic_region	NA	NA	NA	NA	MODIFIER	rs51227463	NA	chr8	68195298	68195298	G	A	hom	intergenic_region(MODIFIER||||||||||1)
chr8	68647979	68647979	intergenic_region	NA	NA	NA	NA	MODIFIER	rs51744902	NA	chr8	68195327	68195327	T	A	hom	intergenic_region(MODIFIER||||||||||1)
chr8	68647987	68647987	intergenic_region	NA	NA	NA	NA	MODIFIER	rs48526641	NA	chr8	68195335	68195335	A	C	hom	intergenic_region(MODIFIER||||||||||1)
chr8	68648020	68648020	intergenic_region	NA	NA	NA	NA	MODIFIER	rs51991835	NA	chr8	68195368	68195368	G	A	hom	intergenic_region(MODIFIER||||||||||1)
chr8	68648106	68648106	intergenic_region	NA	NA	NA	NA	MODIFIER	rs51321959	NA	chr8	68195454	68195454	A	G	hom	intergenic_region(MODIFIER||||||||||1)
chr8	68648178	68648178	intergenic_region	NA	NA	NA	NA	MODIFIER	rs49807020	NA	chr8	68195526	68195526	C	G	hom	intergenic_region(MODIFIER||||||||||1)
chr8	68648213	68648213	intergenic_region	NA	NA	NA	NA	MODIFIER	rs47884772	NA	chr8	68195561	68195561	T	C	hom	intergenic_region(MODIFIER||||||||||1)
chr8	68648322	68648322	intergenic_region	NA	NA	NA	NA	MODIFIER	rs49373766	NA	chr8	68195670	68195670	G	A	hom	intergenic_region(MODIFIER||||||||||1)
chr8	68648641	68648641	intergenic_region	NA	NA	NA	NA	MODIFIER	rs49600537	NA	chr8	68195989	68195989	C	A	hom	intergenic_region(MODIFIER||||||||||1)
chr8	68648788	68648788	intergenic_region	NA	NA	NA	NA	MODIFIER	rs49138600	NA	chr8	68196136	68196136	G	A	hom	intergenic_region(MODIFIER||||||||||1)
chr8	68648917	68648917	intergenic_region	NA	NA	NA	NA	MODIFIER	rs47129816	NA	chr8	68196265	68196265	A	G	hom	intergenic_region(MODIFIER||||||||||1)
chr8	68648970	68648970	intergenic_region	NA	NA	NA	NA	MODIFIER	rs51676808	NA	chr8	68196318	68196318	A	T	hom	intergenic_region(MODIFIER||||||||||1)
chr8	68649075	68649075	intergenic_region	NA	NA	NA	NA	MODIFIER	rs3654900	NA	chr8	68196423	68196423	A	C	hom	intergenic_region(MODIFIER||||||||||1)
chr8	68649340	68649340	intergenic_region	NA	NA	NA	NA	MODIFIER	rs3656258	NA	chr8	68196688	68196688	C	T	hom	intergenic_region(MODIFIER||||||||||1)
chr8	68649371	68649371	intergenic_region	NA	NA	NA	NA	MODIFIER	rs3656734	NA	chr8	68196719	68196719	T	C	hom	intergenic_region(MODIFIER||||||||||1)
chr8	68649443	68649443	intergenic_region	NA	NA	NA	NA	MODIFIER	rs3656875	NA	chr8	68196791	68196791	T	C	hom	intergenic_region(MODIFIER||||||||||1)
chr8	68649541	68649541	intergenic_region	NA	NA	NA	NA	MODIFIER	rs48723806	NA	chr8	68196889	68196889	T	C	hom	intergenic_region(MODIFIER||||||||||1)
chr8	68649555	68649555	intergenic_region	NA	NA	NA	NA	MODIFIER	rs48815838	NA	chr8	68196903	68196903	A	T	hom	intergenic_region(MODIFIER||||||||||1)
chr8	68649571	68649571	intergenic_region	NA	NA	NA	NA	MODIFIER	rs49275953	NA	chr8	68196919	68196919	G	A	hom	intergenic_region(MODIFIER||||||||||1)
chr8	68649630	68649630	intergenic_region	NA	NA	NA	NA	MODIFIER	rs46588395	NA	chr8	68196978	68196978	G	A	hom	intergenic_region(MODIFIER||||||||||1)
chr8	68649654	68649654	intergenic_region	NA	NA	NA	NA	MODIFIER	rs48819950	NA	chr8	68197002	68197002	T	C	hom	intergenic_region(MODIFIER||||||||||1)
chr8	68649797	68649797	intergenic_region	NA	NA	NA	NA	MODIFIER	rs48764427	NA	chr8	68197145	68197145	G	A	hom	intergenic_region(MODIFIER||||||||||1)
chr8	68649811	68649811	intergenic_region	NA	NA	NA	NA	MODIFIER	rs45889905	NA	chr8	68197159	68197159	C	T	hom	intergenic_region(MODIFIER||||||||||1)
chr8	68649846	68649846	intergenic_region	NA	NA	NA	NA	MODIFIER	rs45644241	NA	chr8	68197194	68197194	C	T	hom	intergenic_region(MODIFIER||||||||||1)
chr8	68649935	68649935	intergenic_region	NA	NA	NA	NA	MODIFIER	rs50395158	NA	chr8	68197283	68197283	T	C	hom	intergenic_region(MODIFIER||||||||||1)
chr8	68649966	68649966	intergenic_region	NA	NA	NA	NA	MODIFIER	rs47224775	NA	chr8	68197314	68197314	A	G	hom	intergenic_region(MODIFIER||||||||||1)
chr8	68650027	68650027	intergenic_region	NA	NA	NA	NA	MODIFIER	rs48958858	NA	chr8	68197375	68197375	C	G	hom	intergenic_region(MODIFIER||||||||||1)
chr8	68650057	68650057	intergenic_region	NA	NA	NA	NA	MODIFIER	rs50492849	NA	chr8	68197405	68197405	A	G	hom	intergenic_region(MODIFIER||||||||||1)
chr8	68650243	68650243	intergenic_region	NA	NA	NA	NA	MODIFIER	rs49746349	NA	chr8	68197591	68197591	A	C	hom	intergenic_region(MODIFIER||||||||||1)
chr8	68650288	68650288	intergenic_region	NA	NA	NA	NA	MODIFIER	rs51103887	NA	chr8	68197636	68197636	T	C	hom	intergenic_region(MODIFIER||||||||||1)
chr8	68650326	68650326	intergenic_region	NA	NA	NA	NA	MODIFIER	rs50200418	NA	chr8	68197674	68197674	A	T	hom	intergenic_region(MODIFIER||||||||||1)
chr8	68650335	68650335	intergenic_region	NA	NA	NA	NA	MODIFIER	rs48985055	NA	chr8	68197683	68197683	T	C	hom	intergenic_region(MODIFIER||||||||||1)
chr8	68650358	68650358	intergenic_region	NA	NA	NA	NA	MODIFIER	rs47522054	NA	chr8	68197706	68197706	T	C	hom	intergenic_region(MODIFIER||||||||||1)
chr8	68650446	68650446	intergenic_region	NA	NA	NA	NA	MODIFIER	rs48692747	NA	chr8	68197794	68197794	T	C	hom	intergenic_region(MODIFIER||||||||||1)
chr8	68650469	68650469	intergenic_region	NA	NA	NA	NA	MODIFIER	rs49938647	NA	chr8	68197817	68197817	A	G	hom	intergenic_region(MODIFIER||||||||||1)
chr8	68650851	68650851	intergenic_region	NA	NA	NA	NA	MODIFIER	rs51704945	NA	chr8	68198199	68198199	A	G	hom	intergenic_region(MODIFIER||||||||||1)
chr8	68650896	68650896	intergenic_region	NA	NA	NA	NA	MODIFIER	rs47788078	NA	chr8	68198244	68198244	C	T	hom	intergenic_region(MODIFIER||||||||||1)
chr8	68651024	68651024	intergenic_region	NA	NA	NA	NA	MODIFIER	rs32749817	NA	chr8	68198372	68198372	A	T	hom	intergenic_region(MODIFIER||||||||||1)
chr8	68651295	68651295	intergenic_region	NA	NA	NA	NA	MODIFIER	rs46179583	NA	chr8	68198643	68198643	A	G	hom	intergenic_region(MODIFIER||||||||||1)
chr8	68651441	68651441	intergenic_region	NA	NA	NA	NA	MODIFIER	rs261307288	NA	chr8	68198789	68198789	G	A	hom	intergenic_region(MODIFIER||||||||||1)
chr8	68651455	68651455	intergenic_region	NA	NA	NA	NA	MODIFIER	rs212020716	NA	chr8	68198803	68198803	A	G	hom	intergenic_region(MODIFIER||||||||||1)
chr8	68651496	68651496	intergenic_region	NA	NA	NA	NA	MODIFIER	rs243072930	NA	chr8	68198844	68198844	G	A	hom	intergenic_region(MODIFIER||||||||||1)
chr8	68651734	68651734	intergenic_region	NA	NA	NA	NA	MODIFIER	rs52434537	NA	chr8	68199082	68199082	T	A	hom	intergenic_region(MODIFIER||||||||||1)
chr8	68651801	68651801	intergenic_region	NA	NA	NA	NA	MODIFIER	rs107817621	NA	chr8	68199149	68199149	T	C	hom	intergenic_region(MODIFIER||||||||||1)
chr8	68651876	68651876	intergenic_region	NA	NA	NA	NA	MODIFIER	rs47907024	NA	chr8	68199224	68199224	T	C	hom	intergenic_region(MODIFIER||||||||||1)
chr8	68651892	68651892	intergenic_region	NA	NA	NA	NA	MODIFIER	rs49192225	NA	chr8	68199240	68199240	A	G	hom	intergenic_region(MODIFIER||||||||||1)
chr8	68651909	68651909	intergenic_region	NA	NA	NA	NA	MODIFIER	rs45772203	NA	chr8	68199257	68199257	C	G	hom	intergenic_region(MODIFIER||||||||||1)
chr8	68651969	68651969	intergenic_region	NA	NA	NA	NA	MODIFIER	rs52521199	NA	chr8	68199317	68199317	G	A	hom	intergenic_region(MODIFIER||||||||||1)
chr8	68652055	68652055	intergenic_region	NA	NA	NA	NA	MODIFIER	rs387752074	NA	chr8	68199403	68199403	A	G	hom	intergenic_region(MODIFIER||||||||||1)
chr8	68652103	68652103	intergenic_region	NA	NA	NA	NA	MODIFIER	rs250289906	NA	chr8	68199451	68199451	G	A	hom	intergenic_region(MODIFIER||||||||||1)
chr8	68652120	68652120	intergenic_region	NA	NA	NA	NA	MODIFIER	NA	NA	chr8	68199468	68199468	G	A	hom	intergenic_region(MODIFIER||||||||||1)
chr8	68652325	68652325	intergenic_region	NA	NA	NA	NA	MODIFIER	rs33211524	NA	chr8	68199673	68199673	T	A	hom	intergenic_region(MODIFIER||||||||||1)
chr8	68652338	68652338	intergenic_region	NA	NA	NA	NA	MODIFIER	rs52390179	NA	chr8	68199686	68199686	C	T	hom	intergenic_region(MODIFIER||||||||||1)
chr8	68652534	68652534	intergenic_region	NA	NA	NA	NA	MODIFIER	rs32681874	NA	chr8	68199882	68199882	A	G	hom	intergenic_region(MODIFIER||||||||||1)
chr8	68652540	68652540	intergenic_region	NA	NA	NA	NA	MODIFIER	rs32698164	NA	chr8	68199888	68199888	C	T	hom	intergenic_region(MODIFIER||||||||||1)
chr8	68652549	68652549	intergenic_region	NA	NA	NA	NA	MODIFIER	rs33613024	NA	chr8	68199897	68199897	C	G	hom	intergenic_region(MODIFIER||||||||||1)
chr8	68652599	68652599	intergenic_region	NA	NA	NA	NA	MODIFIER	rs48628978	NA	chr8	68199947	68199947	T	C	hom	intergenic_region(MODIFIER||||||||||1)
chr8	68652611	68652611	intergenic_region	NA	NA	NA	NA	MODIFIER	rs48154591	NA	chr8	68199959	68199959	T	G	hom	intergenic_region(MODIFIER||||||||||1)
chr8	68652745	68652745	intergenic_region	NA	NA	NA	NA	MODIFIER	rs49757741	NA	chr8	68200093	68200093	A	C	hom	intergenic_region(MODIFIER||||||||||1)
chr8	68652762	68652762	intergenic_region	NA	NA	NA	NA	MODIFIER	rs47791999	NA	chr8	68200110	68200110	T	C	hom	intergenic_region(MODIFIER||||||||||1)
chr8	68653021	68653021	intergenic_region	NA	NA	NA	NA	MODIFIER	rs33028946	NA	chr8	68200369	68200369	G	C	hom	intergenic_region(MODIFIER||||||||||1)
chr8	68653471	68653471	intergenic_region	NA	NA	NA	NA	MODIFIER	rs32610210	NA	chr8	68200819	68200819	T	A	hom	intergenic_region(MODIFIER||||||||||1)
chr8	68653495	68653495	intergenic_region	NA	NA	NA	NA	MODIFIER	rs33021078	NA	chr8	68200843	68200843	G	A	hom	intergenic_region(MODIFIER||||||||||1)
chr8	68653548	68653548	intergenic_region	NA	NA	NA	NA	MODIFIER	rs33109387	NA	chr8	68200896	68200896	T	C	hom	intergenic_region(MODIFIER||||||||||1)
chr8	68653653	68653653	intergenic_region	NA	NA	NA	NA	MODIFIER	rs33476750	NA	chr8	68201001	68201001	T	C	hom	intergenic_region(MODIFIER||||||||||1)
chr8	68653678	68653678	intergenic_region	NA	NA	NA	NA	MODIFIER	rs33082921	NA	chr8	68201026	68201026	G	A	hom	intergenic_region(MODIFIER||||||||||1)
chr8	68654113	68654113	intergenic_region	NA	NA	NA	NA	MODIFIER	rs3704664	NA	chr8	68201461	68201461	A	G	hom	intergenic_region(MODIFIER||||||||||1)
chr8	68654655	68654655	intergenic_region	NA	NA	NA	NA	MODIFIER	rs32989611	NA	chr8	68202003	68202003	G	A	hom	intergenic_region(MODIFIER||||||||||1)
chr8	68655295	68655295	intergenic_region	NA	NA	NA	NA	MODIFIER	rs33000132	NA	chr8	68202643	68202643	G	A	hom	intergenic_region(MODIFIER||||||||||1)
chr8	68655733	68655733	intergenic_region	NA	NA	NA	NA	MODIFIER	rs33030622	NA	chr8	68203081	68203081	A	G	hom	intergenic_region(MODIFIER||||||||||1)
chr8	68655862	68655862	intergenic_region	NA	NA	NA	NA	MODIFIER	rs33533948	NA	chr8	68203210	68203210	C	A	hom	intergenic_region(MODIFIER||||||||||1)
chr8	68655933	68655933	intergenic_region	NA	NA	NA	NA	MODIFIER	rs50814171	NA	chr8	68203281	68203281	C	T	hom	intergenic_region(MODIFIER||||||||||1)
chr8	68656383	68656383	intergenic_region	NA	NA	NA	NA	MODIFIER	rs33070121	NA	chr8	68203731	68203731	C	T	hom	intergenic_region(MODIFIER||||||||||1)
chr8	68656976	68656976	intergenic_region	NA	NA	NA	NA	MODIFIER	rs33040031	NA	chr8	68204324	68204324	C	A	hom	intergenic_region(MODIFIER||||||||||1)
chr8	68658796	68658796	intergenic_region	NA	NA	NA	NA	MODIFIER	rs32562343	NA	chr8	68206144	68206144	G	C	hom	intergenic_region(MODIFIER||||||||||1)
chr8	68659027	68659027	intergenic_region	NA	NA	NA	NA	MODIFIER	rs48737339	NA	chr8	68206375	68206375	C	T	hom	intergenic_region(MODIFIER||||||||||1)
chr8	68659057	68659057	intergenic_region	NA	NA	NA	NA	MODIFIER	rs47193904	NA	chr8	68206405	68206405	G	A	hom	intergenic_region(MODIFIER||||||||||1)
chr8	68659072	68659072	intergenic_region	NA	NA	NA	NA	MODIFIER	rs46409284	NA	chr8	68206420	68206420	G	A	hom	intergenic_region(MODIFIER||||||||||1)
chr8	68659296	68659296	intergenic_region	NA	NA	NA	NA	MODIFIER	rs37027551	NA	chr8	68206644	68206644	C	T	hom	intergenic_region(MODIFIER||||||||||1)
chr8	68659350	68659350	intergenic_region	NA	NA	NA	NA	MODIFIER	rs37195493	NA	chr8	68206698	68206698	T	G	hom	intergenic_region(MODIFIER||||||||||1)
chr8	68659489	68659489	intergenic_region	NA	NA	NA	NA	MODIFIER	rs51890939	NA	chr8	68206837	68206837	G	A	hom	intergenic_region(MODIFIER||||||||||1)
chr8	68659543	68659543	intergenic_region	NA	NA	NA	NA	MODIFIER	rs37729128	NA	chr8	68206891	68206891	G	A	hom	intergenic_region(MODIFIER||||||||||1)
chr8	68659574	68659574	intergenic_region	NA	NA	NA	NA	MODIFIER	rs37203802	NA	chr8	68206922	68206922	G	A	hom	intergenic_region(MODIFIER||||||||||1)
chr8	68659595	68659595	intergenic_region	NA	NA	NA	NA	MODIFIER	rs36665029	NA	chr8	68206943	68206943	G	A	hom	intergenic_region(MODIFIER||||||||||1)
chr8	68659729	68659729	intergenic_region	NA	NA	NA	NA	MODIFIER	rs46644501	NA	chr8	68207077	68207077	C	A	hom	intergenic_region(MODIFIER||||||||||1)
chr8	68659805	68659805	intergenic_region	NA	NA	NA	NA	MODIFIER	rs36304343	NA	chr8	68207153	68207153	A	T	hom	intergenic_region(MODIFIER||||||||||1)
chr8	68659890	68659890	intergenic_region	NA	NA	NA	NA	MODIFIER	rs36737146	NA	chr8	68207238	68207238	T	G	hom	intergenic_region(MODIFIER||||||||||1)
chr8	68659941	68659941	intergenic_region	NA	NA	NA	NA	MODIFIER	rs36556123	NA	chr8	68207289	68207289	G	A	hom	intergenic_region(MODIFIER||||||||||1)
chr8	68660123	68660123	intergenic_region	NA	NA	NA	NA	MODIFIER	rs37550357	NA	chr8	68207471	68207471	A	C	hom	intergenic_region(MODIFIER||||||||||1)
chr8	68660211	68660211	intergenic_region	NA	NA	NA	NA	MODIFIER	rs36859361	NA	chr8	68207559	68207559	A	G	hom	intergenic_region(MODIFIER||||||||||1)
chr8	68660383	68660383	intergenic_region	NA	NA	NA	NA	MODIFIER	rs51111033	NA	chr8	68207731	68207731	A	G	hom	intergenic_region(MODIFIER||||||||||1)
chr8	68660453	68660453	intergenic_region	NA	NA	NA	NA	MODIFIER	rs32917808	NA	chr8	68207801	68207801	C	T	hom	intergenic_region(MODIFIER||||||||||1)
chr8	68660625	68660625	intergenic_region	NA	NA	NA	NA	MODIFIER	rs37518767	NA	chr8	68207973	68207973	T	C	hom	intergenic_region(MODIFIER||||||||||1)
chr8	68660681	68660681	intergenic_region	NA	NA	NA	NA	MODIFIER	rs37760526	NA	chr8	68208029	68208029	C	T	hom	intergenic_region(MODIFIER||||||||||1)
chr8	68661238	68661238	intergenic_region	NA	NA	NA	NA	MODIFIER	rs48998303	NA	chr8	68208586	68208586	G	T	hom	intergenic_region(MODIFIER||||||||||1)
chr8	68661470	68661470	intergenic_region	NA	NA	NA	NA	MODIFIER	rs235743823	NA	chr8	68208818	68208818	G	A	hom	intergenic_region(MODIFIER||||||||||1)
chr8	68661594	68661594	intergenic_region	NA	NA	NA	NA	MODIFIER	rs37367676	NA	chr8	68208942	68208942	T	A	hom	intergenic_region(MODIFIER||||||||||1)
chr8	68661633	68661633	intergenic_region	NA	NA	NA	NA	MODIFIER	rs37102305	NA	chr8	68208981	68208981	C	T	hom	intergenic_region(MODIFIER||||||||||1)
chr8	68661682	68661682	intergenic_region	NA	NA	NA	NA	MODIFIER	rs37367134	NA	chr8	68209030	68209030	G	T	hom	intergenic_region(MODIFIER||||||||||1)
chr8	68661787	68661787	intergenic_region	NA	NA	NA	NA	MODIFIER	rs37483515	NA	chr8	68209135	68209135	T	G	hom	intergenic_region(MODIFIER||||||||||1)
chr8	68661811	68661811	intergenic_region	NA	NA	NA	NA	MODIFIER	rs38349521	NA	chr8	68209159	68209159	T	C	hom	intergenic_region(MODIFIER||||||||||1)
chr8	68661894	68661894	intergenic_region	NA	NA	NA	NA	MODIFIER	rs36672770	NA	chr8	68209242	68209242	C	T	hom	intergenic_region(MODIFIER||||||||||1)
chr8	68661928	68661928	intergenic_region	NA	NA	NA	NA	MODIFIER	rs46690426	NA	chr8	68209276	68209276	T	C	hom	intergenic_region(MODIFIER||||||||||1)
chr8	68662107	68662107	intergenic_region	NA	NA	NA	NA	MODIFIER	rs36586048	NA	chr8	68209455	68209455	C	T	hom	intergenic_region(MODIFIER||||||||||1)
chr8	68662177	68662177	intergenic_region	NA	NA	NA	NA	MODIFIER	rs37954750	NA	chr8	68209525	68209525	T	C	hom	intergenic_region(MODIFIER||||||||||1)
chr8	68662842	68662842	intergenic_region	NA	NA	NA	NA	MODIFIER	rs32785928	NA	chr8	68210190	68210190	C	T	hom	intergenic_region(MODIFIER||||||||||1)
chr8	68663507	68663507	intergenic_region	NA	NA	NA	NA	MODIFIER	rs32953457	NA	chr8	68210855	68210855	C	T	hom	intergenic_region(MODIFIER||||||||||1)
chr8	68663895	68663895	intergenic_region	NA	NA	NA	NA	MODIFIER	rs33572039	NA	chr8	68211243	68211243	A	G	hom	intergenic_region(MODIFIER||||||||||1)
chr8	68664114	68664114	intergenic_region	NA	NA	NA	NA	MODIFIER	rs4138627	NA	chr8	68211462	68211462	C	T	hom	intergenic_region(MODIFIER||||||||||1)
chr8	68664359	68664359	intergenic_region	NA	NA	NA	NA	MODIFIER	rs3717601	NA	chr8	68211707	68211707	T	C	hom	intergenic_region(MODIFIER||||||||||1)
chr8	68664454	68664454	intergenic_region	NA	NA	NA	NA	MODIFIER	rs3658748	NA	chr8	68211802	68211802	C	G	hom	intergenic_region(MODIFIER||||||||||1)
chr8	68664872	68664872	intergenic_region	NA	NA	NA	NA	MODIFIER	rs33301158	NA	chr8	68212220	68212220	A	G	hom	intergenic_region(MODIFIER||||||||||1)
chr8	68665157	68665157	intergenic_region	NA	NA	NA	NA	MODIFIER	rs36652743	NA	chr8	68212505	68212505	T	A	hom	intergenic_region(MODIFIER||||||||||1)
chr8	68665269	68665269	intergenic_region	NA	NA	NA	NA	MODIFIER	rs52450595	NA	chr8	68212617	68212617	T	A	hom	intergenic_region(MODIFIER||||||||||1)
chr8	68665398	68665398	intergenic_region	NA	NA	NA	NA	MODIFIER	rs47502123	NA	chr8	68212746	68212746	C	T	hom	intergenic_region(MODIFIER||||||||||1)
chr8	68665425	68665425	intergenic_region	NA	NA	NA	NA	MODIFIER	rs46788680	NA	chr8	68212773	68212773	G	A	hom	intergenic_region(MODIFIER||||||||||1)
chr8	68665431	68665431	intergenic_region	NA	NA	NA	NA	MODIFIER	rs48117229	NA	chr8	68212779	68212779	T	C	hom	intergenic_region(MODIFIER||||||||||1)
chr8	68665532	68665532	intergenic_region	NA	NA	NA	NA	MODIFIER	rs49917929	NA	chr8	68212880	68212880	G	A	hom	intergenic_region(MODIFIER||||||||||1)
chr8	68665647	68665647	intergenic_region	NA	NA	NA	NA	MODIFIER	rs45790415	NA	chr8	68212995	68212995	G	A	hom	intergenic_region(MODIFIER||||||||||1)
chr8	68665818	68665818	intergenic_region	NA	NA	NA	NA	MODIFIER	rs48716235	NA	chr8	68213166	68213166	A	T	hom	intergenic_region(MODIFIER||||||||||1)
chr8	68665918	68665918	intergenic_region	NA	NA	NA	NA	MODIFIER	rs36347951	NA	chr8	68213266	68213266	T	C	hom	intergenic_region(MODIFIER||||||||||1)
chr8	68666205	68666205	intergenic_region	NA	NA	NA	NA	MODIFIER	rs49997508	NA	chr8	68213553	68213553	T	A	hom	intergenic_region(MODIFIER||||||||||1)
chr8	68666296	68666296	intergenic_region	NA	NA	NA	NA	MODIFIER	rs36435699	NA	chr8	68213644	68213644	C	T	hom	intergenic_region(MODIFIER||||||||||1)
chr8	68666394	68666394	intergenic_region	NA	NA	NA	NA	MODIFIER	rs51719496	NA	chr8	68213742	68213742	T	C	hom	intergenic_region(MODIFIER||||||||||1)
chr8	68666560	68666560	intergenic_region	NA	NA	NA	NA	MODIFIER	rs48897531	NA	chr8	68213908	68213908	C	T	hom	intergenic_region(MODIFIER||||||||||1)
chr8	68666572	68666572	intergenic_region	NA	NA	NA	NA	MODIFIER	rs48466764	NA	chr8	68213920	68213920	G	A	hom	intergenic_region(MODIFIER||||||||||1)
chr8	68666591	68666591	intergenic_region	NA	NA	NA	NA	MODIFIER	rs48015636	NA	chr8	68213939	68213939	A	G	hom	intergenic_region(MODIFIER||||||||||1)
chr8	68666599	68666599	intergenic_region	NA	NA	NA	NA	MODIFIER	rs3546660320	NA	chr8	68213947	68213947	C	G	hom	intergenic_region(MODIFIER||||||||||1)
chr8	68666633	68666633	intergenic_region	NA	NA	NA	NA	MODIFIER	rs50075172	NA	chr8	68213981	68213981	T	G	hom	intergenic_region(MODIFIER||||||||||1)
chr8	68666647	68666647	intergenic_region	NA	NA	NA	NA	MODIFIER	rs47935723	NA	chr8	68213995	68213995	T	C	hom	intergenic_region(MODIFIER||||||||||1)
chr8	68666733	68666733	intergenic_region	NA	NA	NA	NA	MODIFIER	rs37410096	NA	chr8	68214081	68214081	A	T	hom	intergenic_region(MODIFIER||||||||||1)
chr8	68666915	68666915	intergenic_region	NA	NA	NA	NA	MODIFIER	rs36968030	NA	chr8	68214263	68214263	C	A	hom	intergenic_region(MODIFIER||||||||||1)
chr8	68666968	68666968	intergenic_region	NA	NA	NA	NA	MODIFIER	rs37934708	NA	chr8	68214316	68214316	C	A	hom	intergenic_region(MODIFIER||||||||||1)
chr8	68667053	68667053	intergenic_region	NA	NA	NA	NA	MODIFIER	rs46989408	NA	chr8	68214401	68214401	T	C	hom	intergenic_region(MODIFIER||||||||||1)
chr8	68667186	68667186	intergenic_region	NA	NA	NA	NA	MODIFIER	rs36502287	NA	chr8	68214534	68214534	C	T	hom	intergenic_region(MODIFIER||||||||||1)
chr8	68667262	68667262	intergenic_region	NA	NA	NA	NA	MODIFIER	rs37872758	NA	chr8	68214610	68214610	G	A	hom	intergenic_region(MODIFIER||||||||||1)
chr8	68667287	68667287	intergenic_region	NA	NA	NA	NA	MODIFIER	rs48088411	NA	chr8	68214635	68214635	G	A	hom	intergenic_region(MODIFIER||||||||||1)
chr8	68667520	68667520	intergenic_region	NA	NA	NA	NA	MODIFIER	rs3720418	NA	chr8	68214868	68214868	G	A	hom	intergenic_region(MODIFIER||||||||||1)
chr8	68667689	68667689	intergenic_region	NA	NA	NA	NA	MODIFIER	rs3721190	NA	chr8	68215037	68215037	A	G	hom	intergenic_region(MODIFIER||||||||||1)
chr8	68668201	68668201	intergenic_region	NA	NA	NA	NA	MODIFIER	rs33316902	NA	chr8	68215549	68215549	T	C	hom	intergenic_region(MODIFIER||||||||||1)
chr8	68668489	68668489	intergenic_region	NA	NA	NA	NA	MODIFIER	rs586068134	NA	chr8	68215837	68215837	G	A	hom	intergenic_region(MODIFIER||||||||||1)
chr8	68669086	68669086	intergenic_region	NA	NA	NA	NA	MODIFIER	rs32887546	NA	chr8	68216434	68216434	C	T	hom	intergenic_region(MODIFIER||||||||||1)
chr8	68669107	68669107	intergenic_region	NA	NA	NA	NA	MODIFIER	rs33208274	NA	chr8	68216455	68216455	A	G	hom	intergenic_region(MODIFIER||||||||||1)
chr8	68669275	68669275	intergenic_region	NA	NA	NA	NA	MODIFIER	rs32556903	NA	chr8	68216623	68216623	G	A	hom	intergenic_region(MODIFIER||||||||||1)
chr8	68669304	68669304	intergenic_region	NA	NA	NA	NA	MODIFIER	rs33115476	NA	chr8	68216652	68216652	C	T	hom	intergenic_region(MODIFIER||||||||||1)
chr8	68670090	68670090	intergenic_region	NA	NA	NA	NA	MODIFIER	rs33445924	NA	chr8	68217438	68217438	T	G	hom	intergenic_region(MODIFIER||||||||||1)
chr8	68670195	68670195	intergenic_region	NA	NA	NA	NA	MODIFIER	rs32564880	NA	chr8	68217543	68217543	C	A	hom	intergenic_region(MODIFIER||||||||||1)
chr8	68670249	68670249	intergenic_region	NA	NA	NA	NA	MODIFIER	rs33386187	NA	chr8	68217597	68217597	G	A	hom	intergenic_region(MODIFIER||||||||||1)
chr8	68670274	68670274	intergenic_region	NA	NA	NA	NA	MODIFIER	rs32891993	NA	chr8	68217622	68217622	A	G	hom	intergenic_region(MODIFIER||||||||||1)
chr8	68670692	68670692	intergenic_region	NA	NA	NA	NA	MODIFIER	rs3708831	NA	chr8	68218040	68218040	T	C	hom	intergenic_region(MODIFIER||||||||||1)
chr8	68670848	68670848	intergenic_region	NA	NA	NA	NA	MODIFIER	rs233943590	NA	chr8	68218196	68218196	T	C	hom	intergenic_region(MODIFIER||||||||||1)
chr8	68670918	68670918	intergenic_region	NA	NA	NA	NA	MODIFIER	rs6202510	NA	chr8	68218266	68218266	A	G	hom	intergenic_region(MODIFIER||||||||||1)
chr8	68671205	68671205	intergenic_region	NA	NA	NA	NA	MODIFIER	rs51228544	NA	chr8	68218553	68218553	C	T	hom	intergenic_region(MODIFIER||||||||||1)
chr8	68671244	68671244	intergenic_region	NA	NA	NA	NA	MODIFIER	rs237429750	NA	chr8	68218592	68218592	T	C	hom	intergenic_region(MODIFIER||||||||||1)
chr8	68671316	68671316	intergenic_region	NA	NA	NA	NA	MODIFIER	rs583126061	NA	chr8	68218664	68218664	C	T	hom	intergenic_region(MODIFIER||||||||||1)
chr8	68671386	68671386	intergenic_region	NA	NA	NA	NA	MODIFIER	rs231533343	NA	chr8	68218734	68218734	G	A	hom	intergenic_region(MODIFIER||||||||||1)
chr8	68671395	68671395	intergenic_region	NA	NA	NA	NA	MODIFIER	rs249066907	NA	chr8	68218743	68218743	T	C	hom	intergenic_region(MODIFIER||||||||||1)
chr8	68671433	68671433	intergenic_region	NA	NA	NA	NA	MODIFIER	rs245481984	NA	chr8	68218781	68218781	A	C	hom	intergenic_region(MODIFIER||||||||||1)
chr8	68671537	68671537	intergenic_region	NA	NA	NA	NA	MODIFIER	rs51681391	NA	chr8	68218885	68218885	C	A	hom	intergenic_region(MODIFIER||||||||||1)
chr8	68671587	68671587	intergenic_region	NA	NA	NA	NA	MODIFIER	rs50184491	NA	chr8	68218935	68218935	A	G	hom	intergenic_region(MODIFIER||||||||||1)
chr8	68671595	68671595	intergenic_region	NA	NA	NA	NA	MODIFIER	rs47282259	NA	chr8	68218943	68218943	A	G	hom	intergenic_region(MODIFIER||||||||||1)
chr8	68671605	68671605	intergenic_region	NA	NA	NA	NA	MODIFIER	rs36405494	NA	chr8	68218953	68218953	T	C	hom	intergenic_region(MODIFIER||||||||||1)
chr8	68671627	68671627	intergenic_region	NA	NA	NA	NA	MODIFIER	rs51183363	NA	chr8	68218975	68218975	T	C	hom	intergenic_region(MODIFIER||||||||||1)
chr8	68671676	68671676	intergenic_region	NA	NA	NA	NA	MODIFIER	rs50421956	NA	chr8	68219024	68219024	C	G	hom	intergenic_region(MODIFIER||||||||||1)
chr8	68671683	68671683	intergenic_region	NA	NA	NA	NA	MODIFIER	rs46834498	NA	chr8	68219031	68219031	G	A	hom	intergenic_region(MODIFIER||||||||||1)
chr8	68671699	68671699	intergenic_region	NA	NA	NA	NA	MODIFIER	rs36912220	NA	chr8	68219047	68219047	A	C	hom	intergenic_region(MODIFIER||||||||||1)
chr8	68671787	68671787	intergenic_region	NA	NA	NA	NA	MODIFIER	rs49640085	NA	chr8	68219135	68219135	G	T	hom	intergenic_region(MODIFIER||||||||||1)
chr8	68671794	68671794	intergenic_region	NA	NA	NA	NA	MODIFIER	rs48250611	NA	chr8	68219142	68219142	G	A	hom	intergenic_region(MODIFIER||||||||||1)
chr8	68671826	68671826	intergenic_region	NA	NA	NA	NA	MODIFIER	rs45857457	NA	chr8	68219174	68219174	C	T	hom	intergenic_region(MODIFIER||||||||||1)
chr8	68671973	68671973	intergenic_region	NA	NA	NA	NA	MODIFIER	rs50525390	NA	chr8	68219321	68219321	T	C	hom	intergenic_region(MODIFIER||||||||||1)
chr8	68672172	68672172	intergenic_region	NA	NA	NA	NA	MODIFIER	rs46300066	NA	chr8	68219520	68219520	A	G	hom	intergenic_region(MODIFIER||||||||||1)
chr8	68672211	68672211	intergenic_region	NA	NA	NA	NA	MODIFIER	rs46786509	NA	chr8	68219559	68219559	T	C	hom	intergenic_region(MODIFIER||||||||||1)
chr8	68672234	68672234	intergenic_region	NA	NA	NA	NA	MODIFIER	rs46568510	NA	chr8	68219582	68219582	C	T	hom	intergenic_region(MODIFIER||||||||||1)
chr8	68672318	68672318	intergenic_region	NA	NA	NA	NA	MODIFIER	rs50621475	NA	chr8	68219666	68219666	A	G	hom	intergenic_region(MODIFIER||||||||||1)
chr8	68672350	68672350	intergenic_region	NA	NA	NA	NA	MODIFIER	rs51072267	NA	chr8	68219698	68219698	T	G	hom	intergenic_region(MODIFIER||||||||||1)
chr8	68672438	68672438	intergenic_region	NA	NA	NA	NA	MODIFIER	rs48686898	NA	chr8	68219786	68219786	C	G	hom	intergenic_region(MODIFIER||||||||||1)
chr8	68672504	68672504	intergenic_region	NA	NA	NA	NA	MODIFIER	rs46176736	NA	chr8	68219852	68219852	T	C	hom	intergenic_region(MODIFIER||||||||||1)
chr8	68672517	68672517	intergenic_region	NA	NA	NA	NA	MODIFIER	rs32945877	NA	chr8	68219865	68219865	C	T	hom	intergenic_region(MODIFIER||||||||||1)
chr8	68672906	68672906	intergenic_region	NA	NA	NA	NA	MODIFIER	rs33226616	NA	chr8	68220254	68220254	G	A	hom	intergenic_region(MODIFIER||||||||||1)
chr8	68673256	68673256	intergenic_region	NA	NA	NA	NA	MODIFIER	rs6402928	NA	chr8	68220604	68220604	T	A	hom	intergenic_region(MODIFIER||||||||||1)
chr8	68673387	68673387	intergenic_region	NA	NA	NA	NA	MODIFIER	rs6403941	NA	chr8	68220735	68220735	C	T	hom	intergenic_region(MODIFIER||||||||||1)
chr8	68673404	68673404	intergenic_region	NA	NA	NA	NA	MODIFIER	rs252784692	NA	chr8	68220752	68220752	T	C	hom	intergenic_region(MODIFIER||||||||||1)
chr8	68680288	68680288	intergenic_region	NA	NA	NA	NA	MODIFIER	rs36386536	NA	chr8	68227636	68227636	T	C	hom	intergenic_region(MODIFIER||||||||||1)
chr8	68680310	68680310	intergenic_region	NA	NA	NA	NA	MODIFIER	rs36296982	NA	chr8	68227658	68227658	T	C	hom	intergenic_region(MODIFIER||||||||||1)
chr8	68680327	68680327	intergenic_region	NA	NA	NA	NA	MODIFIER	rs36710783	NA	chr8	68227675	68227675	A	C	hom	intergenic_region(MODIFIER||||||||||1)
chr8	68680358	68680358	intergenic_region	NA	NA	NA	NA	MODIFIER	rs52477353	NA	chr8	68227706	68227706	A	C	hom	intergenic_region(MODIFIER||||||||||1)
chr8	68680421	68680421	intergenic_region	NA	NA	NA	NA	MODIFIER	rs52167244	NA	chr8	68227769	68227769	G	A	hom	intergenic_region(MODIFIER||||||||||1)
chr8	68680536	68680536	intergenic_region	NA	NA	NA	NA	MODIFIER	rs37031887	NA	chr8	68227884	68227884	C	T	hom	intergenic_region(MODIFIER||||||||||1)
chr8	68680781	68680781	intergenic_region	NA	NA	NA	NA	MODIFIER	rs583126061	NA	chr8	68228129	68228129	A	T	hom	intergenic_region(MODIFIER||||||||||1)
chr8	68680809	68680809	intergenic_region	NA	NA	NA	NA	MODIFIER	rs36783681	NA	chr8	68228157	68228157	G	A	hom	intergenic_region(MODIFIER||||||||||1)
chr8	68680874	68680874	intergenic_region	NA	NA	NA	NA	MODIFIER	rs36917271	NA	chr8	68228222	68228222	C	T	hom	intergenic_region(MODIFIER||||||||||1)
chr8	68680891	68680891	intergenic_region	NA	NA	NA	NA	MODIFIER	rs36740694	NA	chr8	68228239	68228239	G	C	hom	intergenic_region(MODIFIER||||||||||1)
chr8	68681083	68681083	intergenic_region	NA	NA	NA	NA	MODIFIER	rs47327797	NA	chr8	68228431	68228431	G	T	hom	intergenic_region(MODIFIER||||||||||1)
chr8	68681166	68681166	intergenic_region	NA	NA	NA	NA	MODIFIER	rs51866523	NA	chr8	68228514	68228514	G	A	hom	intergenic_region(MODIFIER||||||||||1)
chr8	68681300	68681300	intergenic_region	NA	NA	NA	NA	MODIFIER	rs46802901	NA	chr8	68228648	68228648	A	G	hom	intergenic_region(MODIFIER||||||||||1)
chr8	68681431	68681431	intergenic_region	NA	NA	NA	NA	MODIFIER	rs6270830	NA	chr8	68228779	68228779	T	C	hom	intergenic_region(MODIFIER||||||||||1)
chr8	68681575	68681575	intergenic_region	NA	NA	NA	NA	MODIFIER	rs6271840	NA	chr8	68228923	68228923	T	C	hom	intergenic_region(MODIFIER||||||||||1)
chr8	68681613	68681613	intergenic_region	NA	NA	NA	NA	MODIFIER	rs47827571	NA	chr8	68228961	68228961	C	T	hom	intergenic_region(MODIFIER||||||||||1)
chr8	68681735	68681735	intergenic_region	NA	NA	NA	NA	MODIFIER	rs50607938	NA	chr8	68229083	68229083	G	A	hom	intergenic_region(MODIFIER||||||||||1)
chr8	68682022	68682022	intergenic_region	NA	NA	NA	NA	MODIFIER	rs235324179	NA	chr8	68229370	68229370	A	G	hom	intergenic_region(MODIFIER||||||||||1)
chr8	68682192	68682192	intergenic_region	NA	NA	NA	NA	MODIFIER	rs49436891	NA	chr8	68229540	68229540	T	A	hom	intergenic_region(MODIFIER||||||||||1)
chr8	68682300	68682300	intergenic_region	NA	NA	NA	NA	MODIFIER	rs221574205	NA	chr8	68229648	68229648	A	G	hom	intergenic_region(MODIFIER||||||||||1)
chr8	68682558	68682558	intergenic_region	NA	NA	NA	NA	MODIFIER	rs37913000	NA	chr8	68229906	68229906	A	G	hom	intergenic_region(MODIFIER||||||||||1)
chr8	68682568	68682568	intergenic_region	NA	NA	NA	NA	MODIFIER	rs37692958	NA	chr8	68229916	68229916	G	A	hom	intergenic_region(MODIFIER||||||||||1)
chr8	68682657	68682657	intergenic_region	NA	NA	NA	NA	MODIFIER	rs30774290	NA	chr8	68230005	68230005	C	T	hom	intergenic_region(MODIFIER||||||||||1)
chr8	68683079	68683079	intergenic_region	NA	NA	NA	NA	MODIFIER	rs30597690	NA	chr8	68230427	68230427	A	G	hom	intergenic_region(MODIFIER||||||||||1)
chr8	68683253	68683253	intergenic_region	NA	NA	NA	NA	MODIFIER	rs30876797	NA	chr8	68230601	68230601	T	C	hom	intergenic_region(MODIFIER||||||||||1)
chr8	68683873	68683873	intergenic_region	NA	NA	NA	NA	MODIFIER	rs30825803	NA	chr8	68231221	68231221	G	A	hom	intergenic_region(MODIFIER||||||||||1)
chr8	68684111	68684111	intergenic_region	NA	NA	NA	NA	MODIFIER	rs47537945	NA	chr8	68231459	68231459	G	A	hom	intergenic_region(MODIFIER||||||||||1)
chr8	68684473	68684473	intergenic_region	NA	NA	NA	NA	MODIFIER	rs38070228	NA	chr8	68231821	68231821	C	A	hom	intergenic_region(MODIFIER||||||||||1)
chr8	68684524	68684524	intergenic_region	NA	NA	NA	NA	MODIFIER	rs30674829	NA	chr8	68231872	68231872	C	T	hom	intergenic_region(MODIFIER||||||||||1)
chr8	68684657	68684657	intergenic_region	NA	NA	NA	NA	MODIFIER	rs38920195	NA	chr8	68232005	68232005	C	T	hom	intergenic_region(MODIFIER||||||||||1)
chr8	68685032	68685032	intergenic_region	NA	NA	NA	NA	MODIFIER	rs47758074	NA	chr8	68232380	68232380	G	T	hom	intergenic_region(MODIFIER||||||||||1)
chr8	68685087	68685087	intergenic_region	NA	NA	NA	NA	MODIFIER	rs50311365	NA	chr8	68232435	68232435	A	G	hom	intergenic_region(MODIFIER||||||||||1)
chr8	68685135	68685135	intergenic_region	NA	NA	NA	NA	MODIFIER	rs50354062	NA	chr8	68232483	68232483	G	C	hom	intergenic_region(MODIFIER||||||||||1)
chr8	68685151	68685151	intergenic_region	NA	NA	NA	NA	MODIFIER	rs48351194	NA	chr8	68232499	68232499	G	A	hom	intergenic_region(MODIFIER||||||||||1)
chr8	68685179	68685179	intergenic_region	NA	NA	NA	NA	MODIFIER	rs50684174	NA	chr8	68232527	68232527	G	A	hom	intergenic_region(MODIFIER||||||||||1)
chr8	68685270	68685270	intergenic_region	NA	NA	NA	NA	MODIFIER	rs50617344	NA	chr8	68232618	68232618	A	G	hom	intergenic_region(MODIFIER||||||||||1)
chr8	68685279	68685279	intergenic_region	NA	NA	NA	NA	MODIFIER	rs51833624	NA	chr8	68232627	68232627	G	A	hom	intergenic_region(MODIFIER||||||||||1)
chr8	68685341	68685341	intergenic_region	NA	NA	NA	NA	MODIFIER	rs50701630	NA	chr8	68232689	68232689	G	A	hom	intergenic_region(MODIFIER||||||||||1)
chr8	68685479	68685479	intergenic_region	NA	NA	NA	NA	MODIFIER	rs51305062	NA	chr8	68232827	68232827	A	G	hom	intergenic_region(MODIFIER||||||||||1)
chr8	68685529	68685529	intergenic_region	NA	NA	NA	NA	MODIFIER	rs36262964	NA	chr8	68232877	68232877	C	T	hom	intergenic_region(MODIFIER||||||||||1)
chr8	68685589	68685589	intergenic_region	NA	NA	NA	NA	MODIFIER	rs49785661	NA	chr8	68232937	68232937	G	C	hom	intergenic_region(MODIFIER||||||||||1)
chr8	68685622	68685622	intergenic_region	NA	NA	NA	NA	MODIFIER	rs46144564	NA	chr8	68232970	68232970	T	G	hom	intergenic_region(MODIFIER||||||||||1)
chr8	68685753	68685753	intergenic_region	NA	NA	NA	NA	MODIFIER	rs36671221	NA	chr8	68233101	68233101	A	G	hom	intergenic_region(MODIFIER||||||||||1)
chr8	68685776	68685776	intergenic_region	NA	NA	NA	NA	MODIFIER	rs50757244	NA	chr8	68233124	68233124	G	A	hom	intergenic_region(MODIFIER||||||||||1)
chr8	68685826	68685826	intergenic_region	NA	NA	NA	NA	MODIFIER	rs46302323	NA	chr8	68233174	68233174	T	C	hom	intergenic_region(MODIFIER||||||||||1)
chr8	68685833	68685833	intergenic_region	NA	NA	NA	NA	MODIFIER	rs48559384	NA	chr8	68233181	68233181	C	T	hom	intergenic_region(MODIFIER||||||||||1)
chr8	68685941	68685941	intergenic_region	NA	NA	NA	NA	MODIFIER	rs50508352	NA	chr8	68233289	68233289	C	G	hom	intergenic_region(MODIFIER||||||||||1)
chr8	68686122	68686122	intergenic_region	NA	NA	NA	NA	MODIFIER	rs36903237	NA	chr8	68233470	68233470	C	G	hom	intergenic_region(MODIFIER||||||||||1)
chr8	68686217	68686217	intergenic_region	NA	NA	NA	NA	MODIFIER	rs37337017	NA	chr8	68233565	68233565	G	T	hom	intergenic_region(MODIFIER||||||||||1)
chr8	68686234	68686234	intergenic_region	NA	NA	NA	NA	MODIFIER	rs48062485	NA	chr8	68233582	68233582	C	A	hom	intergenic_region(MODIFIER||||||||||1)
chr8	68686261	68686261	intergenic_region	NA	NA	NA	NA	MODIFIER	rs47516099	NA	chr8	68233609	68233609	T	C	hom	intergenic_region(MODIFIER||||||||||1)
chr8	68686367	68686367	intergenic_region	NA	NA	NA	NA	MODIFIER	rs52204046	NA	chr8	68233715	68233715	A	C	hom	intergenic_region(MODIFIER||||||||||1)
chr8	68686424	68686424	intergenic_region	NA	NA	NA	NA	MODIFIER	rs1133160752	NA	chr8	68233772	68233772	A	T	hom	intergenic_region(MODIFIER||||||||||1)
chr8	68686441	68686441	intergenic_region	NA	NA	NA	NA	MODIFIER	rs52181685	NA	chr8	68233789	68233789	T	A	hom	intergenic_region(MODIFIER||||||||||1)
chr8	68686486	68686486	intergenic_region	NA	NA	NA	NA	MODIFIER	rs223757285	NA	chr8	68233834	68233834	G	C	hom	intergenic_region(MODIFIER||||||||||1)
chr8	68686498	68686498	intergenic_region	NA	NA	NA	NA	MODIFIER	rs52571892	NA	chr8	68233846	68233846	A	C	hom	intergenic_region(MODIFIER||||||||||1)
chr8	68686510	68686510	intergenic_region	NA	NA	NA	NA	MODIFIER	rs52119016	NA	chr8	68233858	68233858	T	C	hom	intergenic_region(MODIFIER||||||||||1)
chr8	68686549	68686549	intergenic_region	NA	NA	NA	NA	MODIFIER	rs30996694	NA	chr8	68233897	68233897	T	A	hom	intergenic_region(MODIFIER||||||||||1)
chr8	68686643	68686643	intergenic_region	NA	NA	NA	NA	MODIFIER	rs30923679	NA	chr8	68233991	68233991	C	T	hom	intergenic_region(MODIFIER||||||||||1)
chr8	68686778	68686778	intergenic_region	NA	NA	NA	NA	MODIFIER	rs30830249	NA	chr8	68234126	68234126	A	G	hom	intergenic_region(MODIFIER||||||||||1)
chr8	68686933	68686933	intergenic_region	NA	NA	NA	NA	MODIFIER	rs48580327	NA	chr8	68234281	68234281	G	A	hom	intergenic_region(MODIFIER||||||||||1)
chr8	68687002	68687002	intergenic_region	NA	NA	NA	NA	MODIFIER	rs52102289	NA	chr8	68234350	68234350	A	G	hom	intergenic_region(MODIFIER||||||||||1)
chr8	68687059	68687059	intergenic_region	NA	NA	NA	NA	MODIFIER	rs52382329	NA	chr8	68234407	68234407	C	T	hom	intergenic_region(MODIFIER||||||||||1)
chr8	68687069	68687069	intergenic_region	NA	NA	NA	NA	MODIFIER	rs52197552	NA	chr8	68234417	68234417	C	T	hom	intergenic_region(MODIFIER||||||||||1)
chr8	68687077	68687077	intergenic_region	NA	NA	NA	NA	MODIFIER	rs246691438	NA	chr8	68234425	68234425	C	T	hom	intergenic_region(MODIFIER||||||||||1)
chr8	68687125	68687125	intergenic_region	NA	NA	NA	NA	MODIFIER	rs52491113	NA	chr8	68234473	68234473	C	A	hom	intergenic_region(MODIFIER||||||||||1)
chr8	68687153	68687153	intergenic_region	NA	NA	NA	NA	MODIFIER	rs52471862	NA	chr8	68234501	68234501	G	T	hom	intergenic_region(MODIFIER||||||||||1)
chr8	68687179	68687179	intergenic_region	NA	NA	NA	NA	MODIFIER	rs52090973	NA	chr8	68234527	68234527	C	G	hom	intergenic_region(MODIFIER||||||||||1)
chr8	68687192	68687192	intergenic_region	NA	NA	NA	NA	MODIFIER	rs46045401	NA	chr8	68234540	68234540	C	T	hom	intergenic_region(MODIFIER||||||||||1)
chr8	68687342	68687342	intergenic_region	NA	NA	NA	NA	MODIFIER	rs39205178	NA	chr8	68234690	68234690	A	C	hom	intergenic_region(MODIFIER||||||||||1)
chr8	68687367	68687367	intergenic_region	NA	NA	NA	NA	MODIFIER	rs52074870	NA	chr8	68234715	68234715	C	A	hom	intergenic_region(MODIFIER||||||||||1)
chr8	68687387	68687387	intergenic_region	NA	NA	NA	NA	MODIFIER	rs52377072	NA	chr8	68234735	68234735	C	G	hom	intergenic_region(MODIFIER||||||||||1)
chr8	68687485	68687485	intergenic_region	NA	NA	NA	NA	MODIFIER	rs37094798	NA	chr8	68234833	68234833	C	T	hom	intergenic_region(MODIFIER||||||||||1)
chr8	68687536	68687536	intergenic_region	NA	NA	NA	NA	MODIFIER	rs52192112	NA	chr8	68234884	68234884	A	T	hom	intergenic_region(MODIFIER||||||||||1)
chr8	68687569	68687569	intergenic_region	NA	NA	NA	NA	MODIFIER	rs38132621	NA	chr8	68234917	68234917	G	A	hom	intergenic_region(MODIFIER||||||||||1)
chr8	68687609	68687609	intergenic_region	NA	NA	NA	NA	MODIFIER	rs49096201	NA	chr8	68234957	68234957	C	T	hom	intergenic_region(MODIFIER||||||||||1)
chr8	68687621	68687621	intergenic_region	NA	NA	NA	NA	MODIFIER	rs50232399	NA	chr8	68234969	68234969	C	T	hom	intergenic_region(MODIFIER||||||||||1)
chr8	68687708	68687708	intergenic_region	NA	NA	NA	NA	MODIFIER	rs37129329	NA	chr8	68235056	68235056	A	C	hom	intergenic_region(MODIFIER||||||||||1)
chr8	68687715	68687715	intergenic_region	NA	NA	NA	NA	MODIFIER	rs47905979	NA	chr8	68235063	68235063	G	T	hom	intergenic_region(MODIFIER||||||||||1)
chr8	68687760	68687760	intergenic_region	NA	NA	NA	NA	MODIFIER	rs47354833	NA	chr8	68235108	68235108	T	A	hom	intergenic_region(MODIFIER||||||||||1)
chr8	68687793	68687793	intergenic_region	NA	NA	NA	NA	MODIFIER	rs36355543	NA	chr8	68235141	68235141	G	A	hom	intergenic_region(MODIFIER||||||||||1)
chr8	68687836	68687836	intergenic_region	NA	NA	NA	NA	MODIFIER	rs46169885	NA	chr8	68235184	68235184	G	A	hom	intergenic_region(MODIFIER||||||||||1)
chr8	68688199	68688199	intergenic_region	NA	NA	NA	NA	MODIFIER	rs47395294	NA	chr8	68235547	68235547	C	G	hom	intergenic_region(MODIFIER||||||||||1)
chr8	68688219	68688219	intergenic_region	NA	NA	NA	NA	MODIFIER	rs49116265	NA	chr8	68235567	68235567	C	T	hom	intergenic_region(MODIFIER||||||||||1)
chr8	68688248	68688248	intergenic_region	NA	NA	NA	NA	MODIFIER	rs50992206	NA	chr8	68235596	68235596	T	C	hom	intergenic_region(MODIFIER||||||||||1)
chr8	68688424	68688424	intergenic_region	NA	NA	NA	NA	MODIFIER	rs107908460	NA	chr8	68235772	68235772	A	G	hom	intergenic_region(MODIFIER||||||||||1)
chr8	68688431	68688431	intergenic_region	NA	NA	NA	NA	MODIFIER	rs51822010	NA	chr8	68235779	68235779	G	A	hom	intergenic_region(MODIFIER||||||||||1)
chr8	68688438	68688438	intergenic_region	NA	NA	NA	NA	MODIFIER	rs49564974	NA	chr8	68235786	68235786	G	T	hom	intergenic_region(MODIFIER||||||||||1)
chr8	68688526	68688526	intergenic_region	NA	NA	NA	NA	MODIFIER	rs49124800	NA	chr8	68235874	68235874	T	C	hom	intergenic_region(MODIFIER||||||||||1)
chr8	68688545	68688545	intergenic_region	NA	NA	NA	NA	MODIFIER	rs48825659	NA	chr8	68235893	68235893	T	C	hom	intergenic_region(MODIFIER||||||||||1)
chr8	68688562	68688562	intergenic_region	NA	NA	NA	NA	MODIFIER	rs48389566	NA	chr8	68235910	68235910	C	A	hom	intergenic_region(MODIFIER||||||||||1)
chr8	68688663	68688663	intergenic_region	NA	NA	NA	NA	MODIFIER	rs51017864	NA	chr8	68236011	68236011	A	C	hom	intergenic_region(MODIFIER||||||||||1)
chr8	68688707	68688707	intergenic_region	NA	NA	NA	NA	MODIFIER	rs52378268	NA	chr8	68236055	68236055	A	G	hom	intergenic_region(MODIFIER||||||||||1)
chr8	68688728	68688728	intergenic_region	NA	NA	NA	NA	MODIFIER	rs49120585	NA	chr8	68236076	68236076	C	T	hom	intergenic_region(MODIFIER||||||||||1)
chr8	68688824	68688824	intergenic_region	NA	NA	NA	NA	MODIFIER	rs48152220	NA	chr8	68236172	68236172	C	A	hom	intergenic_region(MODIFIER||||||||||1)
chr8	68688932	68688932	intergenic_region	NA	NA	NA	NA	MODIFIER	rs46021112	NA	chr8	68236280	68236280	C	T	hom	intergenic_region(MODIFIER||||||||||1)
chr8	68688949	68688949	intergenic_region	NA	NA	NA	NA	MODIFIER	rs51626438	NA	chr8	68236297	68236297	T	C	hom	intergenic_region(MODIFIER||||||||||1)
chr8	68689084	68689084	intergenic_region	NA	NA	NA	NA	MODIFIER	rs45834403	NA	chr8	68236432	68236432	G	A	hom	intergenic_region(MODIFIER||||||||||1)
chr8	68689099	68689099	intergenic_region	NA	NA	NA	NA	MODIFIER	rs50143998	NA	chr8	68236447	68236447	T	G	hom	intergenic_region(MODIFIER||||||||||1)
chr8	68689118	68689118	intergenic_region	NA	NA	NA	NA	MODIFIER	rs50969969	NA	chr8	68236466	68236466	C	G	hom	intergenic_region(MODIFIER||||||||||1)
chr8	68689132	68689132	intergenic_region	NA	NA	NA	NA	MODIFIER	rs46370570	NA	chr8	68236480	68236480	G	C	hom	intergenic_region(MODIFIER||||||||||1)
chr8	68689156	68689156	intergenic_region	NA	NA	NA	NA	MODIFIER	rs50262241	NA	chr8	68236504	68236504	T	G	hom	intergenic_region(MODIFIER||||||||||1)
chr8	68689167	68689167	intergenic_region	NA	NA	NA	NA	MODIFIER	rs48099464	NA	chr8	68236515	68236515	A	G	hom	intergenic_region(MODIFIER||||||||||1)
chr8	68689277	68689277	intergenic_region	NA	NA	NA	NA	MODIFIER	rs38787298	NA	chr8	68236625	68236625	A	G	hom	intergenic_region(MODIFIER||||||||||1)
chr8	68689359	68689359	intergenic_region	NA	NA	NA	NA	MODIFIER	rs36762903	NA	chr8	68236707	68236707	T	G	hom	intergenic_region(MODIFIER||||||||||1)
chr8	68689375	68689375	intergenic_region	NA	NA	NA	NA	MODIFIER	rs36759954	NA	chr8	68236723	68236723	G	A	hom	intergenic_region(MODIFIER||||||||||1)
chr8	68689398	68689398	intergenic_region	NA	NA	NA	NA	MODIFIER	rs36258806	NA	chr8	68236746	68236746	C	T	hom	intergenic_region(MODIFIER||||||||||1)
chr8	68689495	68689495	intergenic_region	NA	NA	NA	NA	MODIFIER	rs49729592	NA	chr8	68236843	68236843	A	T	hom	intergenic_region(MODIFIER||||||||||1)
chr8	68689537	68689537	intergenic_region	NA	NA	NA	NA	MODIFIER	rs51080695	NA	chr8	68236885	68236885	T	A	hom	intergenic_region(MODIFIER||||||||||1)
chr8	68689616	68689616	intergenic_region	NA	NA	NA	NA	MODIFIER	rs215828795	NA	chr8	68236964	68236964	T	C	hom	intergenic_region(MODIFIER||||||||||1)
chr8	68689680	68689680	intergenic_region	NA	NA	NA	NA	MODIFIER	rs52014362	NA	chr8	68237028	68237028	C	A	hom	intergenic_region(MODIFIER||||||||||1)
chr8	68689702	68689702	intergenic_region	NA	NA	NA	NA	MODIFIER	rs52112009	NA	chr8	68237050	68237050	C	T	hom	intergenic_region(MODIFIER||||||||||1)
chr8	68689980	68689980	intergenic_region	NA	NA	NA	NA	MODIFIER	rs37320089	NA	chr8	68237328	68237328	T	A	hom	intergenic_region(MODIFIER||||||||||1)
chr8	68690011	68690011	intergenic_region	NA	NA	NA	NA	MODIFIER	rs46099766	NA	chr8	68237359	68237359	A	G	hom	intergenic_region(MODIFIER||||||||||1)
chr8	68690052	68690052	intergenic_region	NA	NA	NA	NA	MODIFIER	rs50761860	NA	chr8	68237400	68237400	T	C	hom	intergenic_region(MODIFIER||||||||||1)
chr8	68690087	68690087	intergenic_region	NA	NA	NA	NA	MODIFIER	rs50129202	NA	chr8	68237435	68237435	C	G	hom	intergenic_region(MODIFIER||||||||||1)
chr8	68690257	68690257	intergenic_region	NA	NA	NA	NA	MODIFIER	rs263149797	NA	chr8	68237605	68237605	G	A	hom	intergenic_region(MODIFIER||||||||||1)
chr8	68690532	68690532	intergenic_region	NA	NA	NA	NA	MODIFIER	rs48771262	NA	chr8	68237880	68237880	C	T	hom	intergenic_region(MODIFIER||||||||||1)
chr8	68690648	68690648	intergenic_region	NA	NA	NA	NA	MODIFIER	rs36535619	NA	chr8	68237996	68237996	T	C	hom	intergenic_region(MODIFIER||||||||||1)
chr8	68690689	68690689	intergenic_region	NA	NA	NA	NA	MODIFIER	rs36763102	NA	chr8	68238037	68238037	T	C	hom	intergenic_region(MODIFIER||||||||||1)
chr8	68690863	68690863	intergenic_region	NA	NA	NA	NA	MODIFIER	rs37899957	NA	chr8	68238211	68238211	G	A	hom	intergenic_region(MODIFIER||||||||||1)
chr8	68690925	68690925	intergenic_region	NA	NA	NA	NA	MODIFIER	rs36788387	NA	chr8	68238273	68238273	C	T	hom	intergenic_region(MODIFIER||||||||||1)
chr8	68691013	68691013	intergenic_region	NA	NA	NA	NA	MODIFIER	rs36809540	NA	chr8	68238361	68238361	C	T	hom	intergenic_region(MODIFIER||||||||||1)
chr8	68691063	68691063	intergenic_region	NA	NA	NA	NA	MODIFIER	rs36929265	NA	chr8	68238411	68238411	G	A	hom	intergenic_region(MODIFIER||||||||||1)
chr8	68691076	68691076	intergenic_region	NA	NA	NA	NA	MODIFIER	rs37014867	NA	chr8	68238424	68238424	T	C	hom	intergenic_region(MODIFIER||||||||||1)
chr8	68691124	68691124	intergenic_region	NA	NA	NA	NA	MODIFIER	rs38533750	NA	chr8	68238472	68238472	T	C	hom	intergenic_region(MODIFIER||||||||||1)
chr8	68691176	68691176	intergenic_region	NA	NA	NA	NA	MODIFIER	rs38381947	NA	chr8	68238524	68238524	T	C	hom	intergenic_region(MODIFIER||||||||||1)
chr8	68691227	68691227	intergenic_region	NA	NA	NA	NA	MODIFIER	rs36567372	NA	chr8	68238575	68238575	T	C	hom	intergenic_region(MODIFIER||||||||||1)
chr8	68691314	68691314	intergenic_region	NA	NA	NA	NA	MODIFIER	rs37043778	NA	chr8	68238662	68238662	A	G	hom	intergenic_region(MODIFIER||||||||||1)
chr8	68691347	68691347	intergenic_region	NA	NA	NA	NA	MODIFIER	rs48066892	NA	chr8	68238695	68238695	A	G	hom	intergenic_region(MODIFIER||||||||||1)
chr8	68691403	68691403	intergenic_region	NA	NA	NA	NA	MODIFIER	rs38199298	NA	chr8	68238751	68238751	G	A	hom	intergenic_region(MODIFIER||||||||||1)
chr8	68691709	68691709	intergenic_region	NA	NA	NA	NA	MODIFIER	rs48721999	NA	chr8	68239057	68239057	C	T	hom	intergenic_region(MODIFIER||||||||||1)
chr8	68691850	68691850	intergenic_region	NA	NA	NA	NA	MODIFIER	rs50552094	NA	chr8	68239198	68239198	G	T	hom	intergenic_region(MODIFIER||||||||||1)
chr8	68691931	68691931	intergenic_region	NA	NA	NA	NA	MODIFIER	rs46329838	NA	chr8	68239279	68239279	G	A	hom	intergenic_region(MODIFIER||||||||||1)
chr8	68692070	68692070	intergenic_region	NA	NA	NA	NA	MODIFIER	rs49193801	NA	chr8	68239418	68239418	A	G	hom	intergenic_region(MODIFIER||||||||||1)
chr8	68692087	68692087	intergenic_region	NA	NA	NA	NA	MODIFIER	rs51303733	NA	chr8	68239435	68239435	T	G	hom	intergenic_region(MODIFIER||||||||||1)
chr8	68692093	68692093	intergenic_region	NA	NA	NA	NA	MODIFIER	rs49368405	NA	chr8	68239441	68239441	A	T	hom	intergenic_region(MODIFIER||||||||||1)
chr8	68692101	68692101	intergenic_region	NA	NA	NA	NA	MODIFIER	rs46797501	NA	chr8	68239449	68239449	T	G	hom	intergenic_region(MODIFIER||||||||||1)
chr8	68692206	68692206	intergenic_region	NA	NA	NA	NA	MODIFIER	rs255115846	NA	chr8	68239554	68239554	T	C	hom	intergenic_region(MODIFIER||||||||||1)
chr8	68692402	68692402	intergenic_region	NA	NA	NA	NA	MODIFIER	rs263265308	NA	chr8	68239750	68239750	C	T	hom	intergenic_region(MODIFIER||||||||||1)
chr8	68692433	68692433	intergenic_region	NA	NA	NA	NA	MODIFIER	rs231430468	NA	chr8	68239781	68239781	C	T	hom	intergenic_region(MODIFIER||||||||||1)
chr8	68692442	68692442	intergenic_region	NA	NA	NA	NA	MODIFIER	rs243185421	NA	chr8	68239790	68239790	G	A	hom	intergenic_region(MODIFIER||||||||||1)
chr8	68692584	68692584	intergenic_region	NA	NA	NA	NA	MODIFIER	rs47926037	NA	chr8	68239932	68239932	G	A	het	intergenic_region(MODIFIER||||||||||1)
chr8	68692707	68692707	intergenic_region	NA	NA	NA	NA	MODIFIER	rs47666231	NA	chr8	68240055	68240055	C	A	hom	intergenic_region(MODIFIER||||||||||1)
chr8	68692754	68692754	intergenic_region	NA	NA	NA	NA	MODIFIER	rs47293126	NA	chr8	68240102	68240102	C	T	hom	intergenic_region(MODIFIER||||||||||1)
chr8	68692775	68692775	intergenic_region	NA	NA	NA	NA	MODIFIER	rs48761171	NA	chr8	68240123	68240123	C	T	hom	intergenic_region(MODIFIER||||||||||1)
chr8	68692797	68692797	intergenic_region	NA	NA	NA	NA	MODIFIER	rs48035037	NA	chr8	68240145	68240145	A	G	hom	intergenic_region(MODIFIER||||||||||1)
chr8	68692876	68692876	intergenic_region	NA	NA	NA	NA	MODIFIER	rs36729547	NA	chr8	68240224	68240224	A	T	hom	intergenic_region(MODIFIER||||||||||1)
chr8	68692921	68692921	intergenic_region	NA	NA	NA	NA	MODIFIER	rs36613321	NA	chr8	68240269	68240269	A	G	hom	intergenic_region(MODIFIER||||||||||1)
chr8	68693058	68693058	intergenic_region	NA	NA	NA	NA	MODIFIER	rs47380364	NA	chr8	68240406	68240406	T	C	hom	intergenic_region(MODIFIER||||||||||1)
chr8	68693145	68693145	intergenic_region	NA	NA	NA	NA	MODIFIER	rs50851644	NA	chr8	68240493	68240493	C	T	hom	intergenic_region(MODIFIER||||||||||1)
chr8	68693210	68693210	intergenic_region	NA	NA	NA	NA	MODIFIER	rs36252847	NA	chr8	68240558	68240558	T	G	hom	intergenic_region(MODIFIER||||||||||1)
chr8	68693267	68693267	intergenic_region	NA	NA	NA	NA	MODIFIER	rs38470916	NA	chr8	68240615	68240615	T	C	hom	intergenic_region(MODIFIER||||||||||1)
chr8	68693288	68693288	intergenic_region	NA	NA	NA	NA	MODIFIER	rs37447239	NA	chr8	68240636	68240636	T	C	hom	intergenic_region(MODIFIER||||||||||1)
chr8	68693410	68693410	intergenic_region	NA	NA	NA	NA	MODIFIER	rs50482522	NA	chr8	68240758	68240758	C	T	hom	intergenic_region(MODIFIER||||||||||1)
chr8	68693417	68693417	intergenic_region	NA	NA	NA	NA	MODIFIER	rs46628070	NA	chr8	68240765	68240765	C	T	hom	intergenic_region(MODIFIER||||||||||1)
chr8	68693429	68693429	intergenic_region	NA	NA	NA	NA	MODIFIER	rs45732917	NA	chr8	68240777	68240777	T	C	hom	intergenic_region(MODIFIER||||||||||1)
chr8	68693455	68693455	intergenic_region	NA	NA	NA	NA	MODIFIER	rs37692322	NA	chr8	68240803	68240803	C	T	hom	intergenic_region(MODIFIER||||||||||1)
chr8	68693516	68693516	intergenic_region	NA	NA	NA	NA	MODIFIER	rs36714560	NA	chr8	68240864	68240864	A	C	hom	intergenic_region(MODIFIER||||||||||1)
chr8	68693550	68693550	intergenic_region	NA	NA	NA	NA	MODIFIER	rs36948875	NA	chr8	68240898	68240898	C	T	hom	intergenic_region(MODIFIER||||||||||1)
chr8	68693600	68693600	intergenic_region	NA	NA	NA	NA	MODIFIER	rs36487135	NA	chr8	68240948	68240948	T	C	hom	intergenic_region(MODIFIER||||||||||1)
chr8	68693620	68693620	intergenic_region	NA	NA	NA	NA	MODIFIER	rs51410864	NA	chr8	68240968	68240968	C	T	hom	intergenic_region(MODIFIER||||||||||1)
chr8	68693651	68693651	intergenic_region	NA	NA	NA	NA	MODIFIER	rs38273823	NA	chr8	68240999	68240999	T	C	hom	intergenic_region(MODIFIER||||||||||1)
chr8	68693659	68693659	intergenic_region	NA	NA	NA	NA	MODIFIER	rs37147147	NA	chr8	68241007	68241007	A	G	hom	intergenic_region(MODIFIER||||||||||1)
chr8	68693729	68693729	intergenic_region	NA	NA	NA	NA	MODIFIER	rs51492229	NA	chr8	68241077	68241077	A	G	hom	intergenic_region(MODIFIER||||||||||1)
chr8	68693856	68693856	intergenic_region	NA	NA	NA	NA	MODIFIER	rs45809156	NA	chr8	68241204	68241204	G	A	hom	intergenic_region(MODIFIER||||||||||1)
chr8	68694025	68694025	intergenic_region	NA	NA	NA	NA	MODIFIER	rs47376024	NA	chr8	68241373	68241373	A	T	hom	intergenic_region(MODIFIER||||||||||1)
chr8	68694067	68694067	intergenic_region	NA	NA	NA	NA	MODIFIER	rs49902633	NA	chr8	68241415	68241415	C	T	hom	intergenic_region(MODIFIER||||||||||1)
chr8	68694160	68694160	intergenic_region	NA	NA	NA	NA	MODIFIER	rs48452318	NA	chr8	68241508	68241508	C	G	hom	intergenic_region(MODIFIER||||||||||1)
chr8	68694206	68694206	intergenic_region	NA	NA	NA	NA	MODIFIER	rs46512810	NA	chr8	68241554	68241554	A	G	hom	intergenic_region(MODIFIER||||||||||1)
chr8	68694212	68694212	intergenic_region	NA	NA	NA	NA	MODIFIER	rs38254493	NA	chr8	68241560	68241560	T	C	hom	intergenic_region(MODIFIER||||||||||1)
chr8	68694414	68694414	intergenic_region	NA	NA	NA	NA	MODIFIER	rs36508806	NA	chr8	68241762	68241762	T	C	hom	intergenic_region(MODIFIER||||||||||1)
chr8	68694558	68694558	intergenic_region	NA	NA	NA	NA	MODIFIER	rs30622561	NA	chr8	68241906	68241906	C	T	hom	intergenic_region(MODIFIER||||||||||1)
chr8	68694583	68694583	intergenic_region	NA	NA	NA	NA	MODIFIER	rs30925816	NA	chr8	68241931	68241931	C	A	hom	intergenic_region(MODIFIER||||||||||1)
chr8	68694825	68694825	intergenic_region	NA	NA	NA	NA	MODIFIER	rs30768333	NA	chr8	68242173	68242173	A	C	hom	intergenic_region(MODIFIER||||||||||1)
chr8	68695498	68695498	intergenic_region	NA	NA	NA	NA	MODIFIER	rs33866554	NA	chr8	68242846	68242846	G	T	hom	intergenic_region(MODIFIER||||||||||1)
chr8	68695584	68695584	intergenic_region	NA	NA	NA	NA	MODIFIER	rs49061502	NA	chr8	68242932	68242932	G	A	hom	intergenic_region(MODIFIER||||||||||1)
chr8	68696779	68696779	intergenic_region	NA	NA	NA	NA	MODIFIER	rs50341217	NA	chr8	68244127	68244127	G	T	hom	intergenic_region(MODIFIER||||||||||1)
chr8	68697243	68697243	intergenic_region	NA	NA	NA	NA	MODIFIER	rs3710463	NA	chr8	68244591	68244591	T	C	hom	intergenic_region(MODIFIER||||||||||1)
chr8	68697266	68697266	intergenic_region	NA	NA	NA	NA	MODIFIER	rs3710508	NA	chr8	68244614	68244614	T	C	hom	intergenic_region(MODIFIER||||||||||1)
chr8	68697467	68697467	intergenic_region	NA	NA	NA	NA	MODIFIER	rs237896208	NA	chr8	68244815	68244815	T	C	hom	intergenic_region(MODIFIER||||||||||1)
chr8	68697534	68697534	intergenic_region	NA	NA	NA	NA	MODIFIER	rs30957115	NA	chr8	68244882	68244882	G	T	hom	intergenic_region(MODIFIER||||||||||1)
chr8	68698038	68698038	intergenic_region	NA	NA	NA	NA	MODIFIER	rs32908967	NA	chr8	68245386	68245386	G	A	hom	intergenic_region(MODIFIER||||||||||1)
chr8	68698061	68698061	intergenic_region	NA	NA	NA	NA	MODIFIER	rs33543183	NA	chr8	68245409	68245409	A	G	hom	intergenic_region(MODIFIER||||||||||1)
chr8	68698195	68698195	intergenic_region	NA	NA	NA	NA	MODIFIER	rs33434781	NA	chr8	68245543	68245543	G	T	hom	intergenic_region(MODIFIER||||||||||1)
chr8	68698356	68698356	intergenic_region	NA	NA	NA	NA	MODIFIER	rs33470002	NA	chr8	68245704	68245704	C	A	hom	intergenic_region(MODIFIER||||||||||1)
chr8	68698519	68698519	intergenic_region	NA	NA	NA	NA	MODIFIER	rs32678628	NA	chr8	68245867	68245867	G	A	hom	intergenic_region(MODIFIER||||||||||1)
chr8	68698560	68698560	intergenic_region	NA	NA	NA	NA	MODIFIER	rs32544775	NA	chr8	68245908	68245908	A	T	hom	intergenic_region(MODIFIER||||||||||1)
chr8	68698776	68698776	intergenic_region	NA	NA	NA	NA	MODIFIER	rs215103561	NA	chr8	68246124	68246124	C	T	hom	intergenic_region(MODIFIER||||||||||1)
chr8	68699101	68699101	intergenic_region	NA	NA	NA	NA	MODIFIER	rs261009674	NA	chr8	68246449	68246449	T	A	hom	intergenic_region(MODIFIER||||||||||1)
chr8	68699121	68699121	intergenic_region	NA	NA	NA	NA	MODIFIER	rs242911533	NA	chr8	68246469	68246469	T	A	hom	intergenic_region(MODIFIER||||||||||1)
chr8	68699238	68699238	intergenic_region	NA	NA	NA	NA	MODIFIER	rs47406685	NA	chr8	68246586	68246586	G	A	hom	intergenic_region(MODIFIER||||||||||1)
chr8	68699245	68699245	intergenic_region	NA	NA	NA	NA	MODIFIER	rs51441978	NA	chr8	68246593	68246593	C	T	hom	intergenic_region(MODIFIER||||||||||1)
chr8	68699301	68699301	intergenic_region	NA	NA	NA	NA	MODIFIER	rs51854821	NA	chr8	68246649	68246649	C	T	hom	intergenic_region(MODIFIER||||||||||1)
chr8	68699345	68699345	intergenic_region	NA	NA	NA	NA	MODIFIER	rs51777872	NA	chr8	68246693	68246693	T	C	hom	intergenic_region(MODIFIER||||||||||1)
chr8	68699368	68699368	intergenic_region	NA	NA	NA	NA	MODIFIER	rs50873930	NA	chr8	68246716	68246716	T	A	hom	intergenic_region(MODIFIER||||||||||1)
chr8	68699497	68699497	intergenic_region	NA	NA	NA	NA	MODIFIER	rs233655692	NA	chr8	68246845	68246845	T	C	hom	intergenic_region(MODIFIER||||||||||1)
chr8	68699510	68699510	intergenic_region	NA	NA	NA	NA	MODIFIER	rs264523004	NA	chr8	68246858	68246858	T	C	hom	intergenic_region(MODIFIER||||||||||1)
chr8	68699559	68699559	intergenic_region	NA	NA	NA	NA	MODIFIER	rs225237497	NA	chr8	68246907	68246907	G	A	hom	intergenic_region(MODIFIER||||||||||1)
chr8	68699602	68699602	intergenic_region	NA	NA	NA	NA	MODIFIER	rs245297161	NA	chr8	68246950	68246950	C	T	hom	intergenic_region(MODIFIER||||||||||1)
chr8	68699703	68699703	intergenic_region	NA	NA	NA	NA	MODIFIER	rs33031716	NA	chr8	68247051	68247051	A	G	hom	intergenic_region(MODIFIER||||||||||1)
chr8	68699732	68699732	intergenic_region	NA	NA	NA	NA	MODIFIER	rs33112426	NA	chr8	68247080	68247080	G	A	hom	intergenic_region(MODIFIER||||||||||1)
chr8	68699755	68699755	intergenic_region	NA	NA	NA	NA	MODIFIER	rs32668550	NA	chr8	68247103	68247103	G	A	hom	intergenic_region(MODIFIER||||||||||1)
chr8	68699795	68699795	intergenic_region	NA	NA	NA	NA	MODIFIER	rs33237176	NA	chr8	68247143	68247143	C	A	hom	intergenic_region(MODIFIER||||||||||1)
chr8	68700033	68700033	intergenic_region	NA	NA	NA	NA	MODIFIER	rs37017766	NA	chr8	68247381	68247381	T	A	hom	intergenic_region(MODIFIER||||||||||1)
chr8	68700280	68700280	intergenic_region	NA	NA	NA	NA	MODIFIER	rs32761819	NA	chr8	68247628	68247628	A	G	hom	intergenic_region(MODIFIER||||||||||1)
chr8	68700556	68700556	intergenic_region	NA	NA	NA	NA	MODIFIER	rs33615636	NA	chr8	68247904	68247904	A	G	hom	intergenic_region(MODIFIER||||||||||1)
chr8	68700684	68700684	intergenic_region	NA	NA	NA	NA	MODIFIER	rs32710433	NA	chr8	68248032	68248032	T	C	hom	intergenic_region(MODIFIER||||||||||1)
chr8	68700693	68700693	intergenic_region	NA	NA	NA	NA	MODIFIER	rs33117421	NA	chr8	68248041	68248041	C	G	hom	intergenic_region(MODIFIER||||||||||1)
chr8	68700964	68700964	intergenic_region	NA	NA	NA	NA	MODIFIER	rs33212604	NA	chr8	68248312	68248312	C	T	hom	intergenic_region(MODIFIER||||||||||1)
chr8	68700989	68700989	intergenic_region	NA	NA	NA	NA	MODIFIER	rs33108139	NA	chr8	68248337	68248337	C	T	hom	intergenic_region(MODIFIER||||||||||1)
chr8	68702096	68702096	intergenic_region	NA	NA	NA	NA	MODIFIER	rs32856112	NA	chr8	68249444	68249444	T	C	hom	intergenic_region(MODIFIER||||||||||1)
chr8	68702116	68702116	intergenic_region	NA	NA	NA	NA	MODIFIER	rs33215358	NA	chr8	68249464	68249464	C	T	hom	intergenic_region(MODIFIER||||||||||1)
chr8	68702297	68702297	intergenic_region	NA	NA	NA	NA	MODIFIER	rs32859806	NA	chr8	68249645	68249645	C	T	hom	intergenic_region(MODIFIER||||||||||1)
chr8	68702527	68702527	intergenic_region	NA	NA	NA	NA	MODIFIER	rs32640122	NA	chr8	68249875	68249875	A	G	hom	intergenic_region(MODIFIER||||||||||1)
chr8	68702570	68702570	intergenic_region	NA	NA	NA	NA	MODIFIER	rs32884076	NA	chr8	68249918	68249918	T	C	hom	intergenic_region(MODIFIER||||||||||1)
chr8	68702681	68702681	intergenic_region	NA	NA	NA	NA	MODIFIER	rs32957851	NA	chr8	68250029	68250029	C	T	hom	intergenic_region(MODIFIER||||||||||1)
chr8	68703167	68703167	intergenic_region	NA	NA	NA	NA	MODIFIER	rs33414078	NA	chr8	68250515	68250515	C	T	hom	intergenic_region(MODIFIER||||||||||1)
chr8	68703338	68703338	intergenic_region	NA	NA	NA	NA	MODIFIER	rs46516948	NA	chr8	68250686	68250686	A	G	hom	intergenic_region(MODIFIER||||||||||1)
chr8	68703467	68703467	intergenic_region	NA	NA	NA	NA	MODIFIER	rs3708103	NA	chr8	68250815	68250815	C	T	hom	intergenic_region(MODIFIER||||||||||1)
chr8	68703492	68703492	intergenic_region	NA	NA	NA	NA	MODIFIER	rs3708153	NA	chr8	68250840	68250840	G	A	hom	intergenic_region(MODIFIER||||||||||1)
chr8	68703530	68703530	intergenic_region	NA	NA	NA	NA	MODIFIER	rs3708688	NA	chr8	68250878	68250878	C	T	hom	intergenic_region(MODIFIER||||||||||1)
chr8	68703946	68703946	intergenic_region	NA	NA	NA	NA	MODIFIER	rs33474667	NA	chr8	68251294	68251294	T	C	hom	intergenic_region(MODIFIER||||||||||1)
chr8	68704258	68704258	intergenic_region	NA	NA	NA	NA	MODIFIER	rs33329294	NA	chr8	68251606	68251606	G	A	hom	intergenic_region(MODIFIER||||||||||1)
chr8	68704313	68704313	intergenic_region	NA	NA	NA	NA	MODIFIER	rs33571280	NA	chr8	68251661	68251661	C	T	hom	intergenic_region(MODIFIER||||||||||1)
chr8	68704710	68704710	intergenic_region	NA	NA	NA	NA	MODIFIER	rs259019076	NA	chr8	68252058	68252058	C	T	het	intergenic_region(MODIFIER||||||||||1)
chr8	68705154	68705154	intergenic_region	NA	NA	NA	NA	MODIFIER	rs36405524	NA	chr8	68252502	68252502	T	C	hom	intergenic_region(MODIFIER||||||||||1)
chr8	68706346	68706346	intergenic_region	NA	NA	NA	NA	MODIFIER	rs33418653	NA	chr8	68253694	68253694	A	T	hom	intergenic_region(MODIFIER||||||||||1)
chr8	68706533	68706533	intergenic_region	NA	NA	NA	NA	MODIFIER	rs32626062	NA	chr8	68253881	68253881	T	C	hom	intergenic_region(MODIFIER||||||||||1)
chr8	68706741	68706741	intergenic_region	NA	NA	NA	NA	MODIFIER	rs33178994	NA	chr8	68254089	68254089	A	G	hom	intergenic_region(MODIFIER||||||||||1)
chr8	68706860	68706860	intergenic_region	NA	NA	NA	NA	MODIFIER	rs33068810	NA	chr8	68254208	68254208	G	A	hom	intergenic_region(MODIFIER||||||||||1)
chr8	68707293	68707293	intergenic_region	NA	NA	NA	NA	MODIFIER	rs33555416	NA	chr8	68254641	68254641	T	G	hom	intergenic_region(MODIFIER||||||||||1)
chr8	68707371	68707371	intergenic_region	NA	NA	NA	NA	MODIFIER	rs51994018	NA	chr8	68254719	68254719	A	G	hom	intergenic_region(MODIFIER||||||||||1)
chr8	68707509	68707509	intergenic_region	NA	NA	NA	NA	MODIFIER	rs33106052	NA	chr8	68254857	68254857	C	T	hom	intergenic_region(MODIFIER||||||||||1)
chr8	68707537	68707537	intergenic_region	NA	NA	NA	NA	MODIFIER	rs33580200	NA	chr8	68254885	68254885	A	G	hom	intergenic_region(MODIFIER||||||||||1)
chr8	68707638	68707638	intergenic_region	NA	NA	NA	NA	MODIFIER	rs33618715	NA	chr8	68254986	68254986	G	A	hom	intergenic_region(MODIFIER||||||||||1)
chr8	68707718	68707718	intergenic_region	NA	NA	NA	NA	MODIFIER	rs33348337	NA	chr8	68255066	68255066	G	A	hom	intergenic_region(MODIFIER||||||||||1)
chr8	68708604	68708604	intergenic_region	NA	NA	NA	NA	MODIFIER	rs265716231	NA	chr8	68255952	68255952	T	C	hom	intergenic_region(MODIFIER||||||||||1)
chr8	68708933	68708933	intergenic_region	NA	NA	NA	NA	MODIFIER	rs33199575	NA	chr8	68256281	68256281	A	G	hom	intergenic_region(MODIFIER||||||||||1)
chr8	68709327	68709327	intergenic_region	NA	NA	NA	NA	MODIFIER	rs32595521	NA	chr8	68256675	68256675	C	T	hom	intergenic_region(MODIFIER||||||||||1)
chr8	68710868	68710868	intergenic_region	NA	NA	NA	NA	MODIFIER	rs32997157	NA	chr8	68258216	68258216	C	T	hom	intergenic_region(MODIFIER||||||||||1)
chr8	68711041	68711041	intergenic_region	NA	NA	NA	NA	MODIFIER	rs32994779	NA	chr8	68258389	68258389	C	G	hom	intergenic_region(MODIFIER||||||||||1)
chr8	68711243	68711243	intergenic_region	NA	NA	NA	NA	MODIFIER	rs32586981	NA	chr8	68258591	68258591	G	A	hom	intergenic_region(MODIFIER||||||||||1)
chr8	68711335	68711335	intergenic_region	NA	NA	NA	NA	MODIFIER	rs33054244	NA	chr8	68258683	68258683	C	T	hom	intergenic_region(MODIFIER||||||||||1)
chr8	68711736	68711736	intergenic_region	NA	NA	NA	NA	MODIFIER	rs50952321	NA	chr8	68259084	68259084	T	C	hom	intergenic_region(MODIFIER||||||||||1)
chr8	68712555	68712555	intergenic_region	NA	NA	NA	NA	MODIFIER	rs32840248	NA	chr8	68259903	68259903	G	A	hom	intergenic_region(MODIFIER||||||||||1)
chr8	68712817	68712817	intergenic_region	NA	NA	NA	NA	MODIFIER	rs216679150	NA	chr8	68260165	68260165	C	G	hom	intergenic_region(MODIFIER||||||||||1)
chr8	68713015	68713015	intergenic_region	NA	NA	NA	NA	MODIFIER	rs33501715	NA	chr8	68260363	68260363	T	C	hom	intergenic_region(MODIFIER||||||||||1)
chr8	68713367	68713367	intergenic_region	NA	NA	NA	NA	MODIFIER	rs32554052	NA	chr8	68260715	68260715	A	G	hom	intergenic_region(MODIFIER||||||||||1)
chr8	68720398	68720398	intergenic_region	NA	NA	NA	NA	MODIFIER	rs48543480	NA	chr8	68267746	68267746	A	G	hom	intergenic_region(MODIFIER||||||||||1)
chr8	68720657	68720657	intergenic_region	NA	NA	NA	NA	MODIFIER	rs33419841	NA	chr8	68268005	68268005	A	C	hom	intergenic_region(MODIFIER||||||||||1)
chr8	68722132	68722132	intergenic_region	NA	NA	NA	NA	MODIFIER	rs33586122	NA	chr8	68269480	68269480	G	A	hom	intergenic_region(MODIFIER||||||||||1)
chr8	68725486	68725486	intergenic_region	NA	NA	NA	NA	MODIFIER	rs45902674	NA	chr8	68272834	68272834	T	C	hom	intergenic_region(MODIFIER||||||||||1)
chr8	68725793	68725793	intergenic_region	NA	NA	NA	NA	MODIFIER	rs33470625	NA	chr8	68273141	68273141	A	G	hom	intergenic_region(MODIFIER||||||||||1)
chr8	68731770	68731770	intron_variant	Sh2d4a	protein_coding	NM_028182:c.-199+2246A>T	NA	MODIFIER	rs32680918	NA	chr8	68279118	68279118	A	T	hom	intron_variant(MODIFIER|||c.-199+2246A>T|421|Sh2d4a|protein_coding|CODING|NM_028182|1|1)
chr8	68732377	68732377	intron_variant	Sh2d4a	protein_coding	NM_028182:c.-198-2308A>T	NA	MODIFIER	rs225115301	NA	chr8	68279725	68279725	A	T	hom	intron_variant(MODIFIER|||c.-198-2308A>T|421|Sh2d4a|protein_coding|CODING|NM_028182|1|1)
chr8	68740168	68740168	intron_variant	Sh2d4a	protein_coding	NM_028182:c.181+5105A>G	NA	MODIFIER	rs213043463	NA	chr8	68287516	68287516	A	G	hom	intron_variant(MODIFIER|||c.181+5105A>G|421|Sh2d4a|protein_coding|CODING|NM_028182|2|1)
chr8	68744227	68744227	intron_variant	Sh2d4a	protein_coding	NM_028182:c.182-2728C>T	NA	MODIFIER	rs33507069	NA	chr8	68291575	68291575	C	T	hom	intron_variant(MODIFIER|||c.182-2728C>T|421|Sh2d4a|protein_coding|CODING|NM_028182|2|1)
chr8	68745910	68745910	intron_variant	Sh2d4a	protein_coding	NM_028182:c.182-1045G>T	NA	MODIFIER	rs33339753	NA	chr8	68293258	68293258	G	T	hom	intron_variant(MODIFIER|||c.182-1045G>T|421|Sh2d4a|protein_coding|CODING|NM_028182|2|1)
chr8	68747929	68747929	intron_variant	Sh2d4a	protein_coding	NM_028182:c.338+818A>G	NA	MODIFIER	rs6156476	NA	chr8	68295277	68295277	A	G	hom	intron_variant(MODIFIER|||c.338+818A>G|421|Sh2d4a|protein_coding|CODING|NM_028182|3|1)
chr8	68749214	68749214	intron_variant	Sh2d4a	protein_coding	NM_028182:c.339-92G>T	NA	MODIFIER	rs52484311	NA	chr8	68296562	68296562	G	T	hom	intron_variant(MODIFIER|||c.339-92G>T|421|Sh2d4a|protein_coding|CODING|NM_028182|3|1)
chr8	68750424	68750424	intron_variant	Sh2d4a	protein_coding	NM_028182:c.510+947G>A	NA	MODIFIER	rs32647656	NA	chr8	68297772	68297772	G	A	hom	intron_variant(MODIFIER|||c.510+947G>A|421|Sh2d4a|protein_coding|CODING|NM_028182|4|1)
chr8	68750587	68750587	intron_variant	Sh2d4a	protein_coding	NM_028182:c.510+1110C>T	NA	MODIFIER	rs32742209	NA	chr8	68297935	68297935	C	T	hom	intron_variant(MODIFIER|||c.510+1110C>T|421|Sh2d4a|protein_coding|CODING|NM_028182|4|1)
chr8	68750658	68750658	intron_variant	Sh2d4a	protein_coding	NM_028182:c.510+1181A>G	NA	MODIFIER	rs45744293	NA	chr8	68298006	68298006	A	G	hom	intron_variant(MODIFIER|||c.510+1181A>G|421|Sh2d4a|protein_coding|CODING|NM_028182|4|1)
chr8	68750729	68750729	intron_variant	Sh2d4a	protein_coding	NM_028182:c.510+1252G>A	NA	MODIFIER	rs33420875	NA	chr8	68298077	68298077	G	A	hom	intron_variant(MODIFIER|||c.510+1252G>A|421|Sh2d4a|protein_coding|CODING|NM_028182|4|1)
chr8	68750806	68750806	intron_variant	Sh2d4a	protein_coding	NM_028182:c.510+1329A>G	NA	MODIFIER	rs33336258	NA	chr8	68298154	68298154	A	G	hom	intron_variant(MODIFIER|||c.510+1329A>G|421|Sh2d4a|protein_coding|CODING|NM_028182|4|1)
chr8	68751573	68751573	intron_variant	Sh2d4a	protein_coding	NM_028182:c.510+2096G>T	NA	MODIFIER	rs239152299	NA	chr8	68298921	68298921	G	T	hom	intron_variant(MODIFIER|||c.510+2096G>T|421|Sh2d4a|protein_coding|CODING|NM_028182|4|1)
chr8	68752006	68752006	intron_variant	Sh2d4a	protein_coding	NM_028182:c.510+2529C>T	NA	MODIFIER	rs387493984	NA	chr8	68299354	68299354	C	T	hom	intron_variant(MODIFIER|||c.510+2529C>T|421|Sh2d4a|protein_coding|CODING|NM_028182|4|1)
chr8	68752291	68752291	intron_variant	Sh2d4a	protein_coding	NM_028182:c.510+2814A>C	NA	MODIFIER	rs47368349	NA	chr8	68299639	68299639	A	C	hom	intron_variant(MODIFIER|||c.510+2814A>C|421|Sh2d4a|protein_coding|CODING|NM_028182|4|1)
chr8	68752696	68752696	intron_variant	Sh2d4a	protein_coding	NM_028182:c.510+3219T>A	NA	MODIFIER	rs224149209	NA	chr8	68300044	68300044	T	A	hom	intron_variant(MODIFIER|||c.510+3219T>A|421|Sh2d4a|protein_coding|CODING|NM_028182|4|1)
chr8	68753383	68753383	intron_variant	Sh2d4a	protein_coding	NM_028182:c.510+3906T>G	NA	MODIFIER	rs239710771	NA	chr8	68300731	68300731	T	G	hom	intron_variant(MODIFIER|||c.510+3906T>G|421|Sh2d4a|protein_coding|CODING|NM_028182|4|1)
chr8	68753806	68753806	intron_variant	Sh2d4a	protein_coding	NM_028182:c.510+4329T>C	NA	MODIFIER	rs251075451	NA	chr8	68301154	68301154	T	C	hom	intron_variant(MODIFIER|||c.510+4329T>C|421|Sh2d4a|protein_coding|CODING|NM_028182|4|1)
chr8	68753965	68753965	intron_variant	Sh2d4a	protein_coding	NM_028182:c.510+4488C>T	NA	MODIFIER	rs32977683	NA	chr8	68301313	68301313	C	T	hom	intron_variant(MODIFIER|||c.510+4488C>T|421|Sh2d4a|protein_coding|CODING|NM_028182|4|1)
chr8	68754152	68754152	intron_variant	Sh2d4a	protein_coding	NM_028182:c.510+4675G>T	NA	MODIFIER	rs32851737	NA	chr8	68301500	68301500	G	T	hom	intron_variant(MODIFIER|||c.510+4675G>T|421|Sh2d4a|protein_coding|CODING|NM_028182|4|1)
chr8	68754290	68754290	intron_variant	Sh2d4a	protein_coding	NM_028182:c.510+4813T>C	NA	MODIFIER	rs237099878	NA	chr8	68301638	68301638	T	C	hom	intron_variant(MODIFIER|||c.510+4813T>C|421|Sh2d4a|protein_coding|CODING|NM_028182|4|1)
chr8	68756449	68756449	intron_variant	Sh2d4a	protein_coding	NM_028182:c.510+6972G>A	NA	MODIFIER	rs51425362	NA	chr8	68303797	68303797	G	A	hom	intron_variant(MODIFIER|||c.510+6972G>A|421|Sh2d4a|protein_coding|CODING|NM_028182|4|1)
chr8	68757384	68757384	intron_variant	Sh2d4a	protein_coding	NM_028182:c.510+7907A>G	NA	MODIFIER	rs246463680	NA	chr8	68304732	68304732	A	G	hom	intron_variant(MODIFIER|||c.510+7907A>G|421|Sh2d4a|protein_coding|CODING|NM_028182|4|1)
chr8	68757827	68757827	intron_variant	Sh2d4a	protein_coding	NM_028182:c.510+8350C>T	NA	MODIFIER	rs48198961	NA	chr8	68305175	68305175	C	T	hom	intron_variant(MODIFIER|||c.510+8350C>T|421|Sh2d4a|protein_coding|CODING|NM_028182|4|1)
chr8	68757833	68757833	intron_variant	Sh2d4a	protein_coding	NM_028182:c.510+8356T>C	NA	MODIFIER	rs49965993	NA	chr8	68305181	68305181	T	C	hom	intron_variant(MODIFIER|||c.510+8356T>C|421|Sh2d4a|protein_coding|CODING|NM_028182|4|1)
chr8	68757858	68757858	intron_variant	Sh2d4a	protein_coding	NM_028182:c.510+8381C>T	NA	MODIFIER	rs254995590	NA	chr8	68305206	68305206	C	T	hom	intron_variant(MODIFIER|||c.510+8381C>T|421|Sh2d4a|protein_coding|CODING|NM_028182|4|1)
chr8	68757886	68757886	intron_variant	Sh2d4a	protein_coding	NM_028182:c.510+8409A>G	NA	MODIFIER	rs217190225	NA	chr8	68305234	68305234	A	G	hom	intron_variant(MODIFIER|||c.510+8409A>G|421|Sh2d4a|protein_coding|CODING|NM_028182|4|1)
chr8	68757893	68757893	intron_variant	Sh2d4a	protein_coding	NM_028182:c.510+8416G>A	NA	MODIFIER	rs230143443	NA	chr8	68305241	68305241	G	A	hom	intron_variant(MODIFIER|||c.510+8416G>A|421|Sh2d4a|protein_coding|CODING|NM_028182|4|1)
chr8	68757910	68757910	intron_variant	Sh2d4a	protein_coding	NM_028182:c.510+8433G>T	NA	MODIFIER	rs244515803	NA	chr8	68305258	68305258	G	T	hom	intron_variant(MODIFIER|||c.510+8433G>T|421|Sh2d4a|protein_coding|CODING|NM_028182|4|1)
chr8	68757933	68757933	intron_variant	Sh2d4a	protein_coding	NM_028182:c.510+8456T>A	NA	MODIFIER	rs49319216	NA	chr8	68305281	68305281	T	A	hom	intron_variant(MODIFIER|||c.510+8456T>A|421|Sh2d4a|protein_coding|CODING|NM_028182|4|1)
chr8	68757966	68757966	intron_variant	Sh2d4a	protein_coding	NM_028182:c.510+8489C>T	NA	MODIFIER	rs234374952	NA	chr8	68305314	68305314	C	T	hom	intron_variant(MODIFIER|||c.510+8489C>T|421|Sh2d4a|protein_coding|CODING|NM_028182|4|1)
chr8	68758633	68758633	intron_variant	Sh2d4a	protein_coding	NM_028182:c.510+9156C>T	NA	MODIFIER	rs36878094	NA	chr8	68305981	68305981	C	T	hom	intron_variant(MODIFIER|||c.510+9156C>T|421|Sh2d4a|protein_coding|CODING|NM_028182|4|1)
chr8	68758713	68758713	intron_variant	Sh2d4a	protein_coding	NM_028182:c.510+9236A>G	NA	MODIFIER	rs33551377	NA	chr8	68306061	68306061	A	G	hom	intron_variant(MODIFIER|||c.510+9236A>G|421|Sh2d4a|protein_coding|CODING|NM_028182|4|1)
chr8	68758903	68758903	intron_variant	Sh2d4a	protein_coding	NM_028182:c.510+9426A>G	NA	MODIFIER	rs37222762	NA	chr8	68306251	68306251	A	G	hom	intron_variant(MODIFIER|||c.510+9426A>G|421|Sh2d4a|protein_coding|CODING|NM_028182|4|1)
chr8	68759000	68759000	intron_variant	Sh2d4a	protein_coding	NM_028182:c.510+9523C>A	NA	MODIFIER	rs51893797	NA	chr8	68306348	68306348	C	A	hom	intron_variant(MODIFIER|||c.510+9523C>A|421|Sh2d4a|protein_coding|CODING|NM_028182|4|1)
chr8	68759158	68759158	intron_variant	Sh2d4a	protein_coding	NM_028182:c.510+9681T>C	NA	MODIFIER	rs32881594	NA	chr8	68306506	68306506	T	C	hom	intron_variant(MODIFIER|||c.510+9681T>C|421|Sh2d4a|protein_coding|CODING|NM_028182|4|1)
chr8	68759740	68759740	intron_variant	Sh2d4a	protein_coding	NM_028182:c.510+10263C>T	NA	MODIFIER	rs33114064	NA	chr8	68307088	68307088	C	T	hom	intron_variant(MODIFIER|||c.510+10263C>T|421|Sh2d4a|protein_coding|CODING|NM_028182|4|1)
chr8	68760779	68760779	intron_variant	Sh2d4a	protein_coding	NM_028182:c.510+11302A>C	NA	MODIFIER	rs32925709	NA	chr8	68308127	68308127	A	C	hom	intron_variant(MODIFIER|||c.510+11302A>C|421|Sh2d4a|protein_coding|CODING|NM_028182|4|1)
chr8	68760853	68760853	intron_variant	Sh2d4a	protein_coding	NM_028182:c.510+11376T>C	NA	MODIFIER	rs33514568	NA	chr8	68308201	68308201	T	C	hom	intron_variant(MODIFIER|||c.510+11376T>C|421|Sh2d4a|protein_coding|CODING|NM_028182|4|1)
chr8	68761438	68761438	intron_variant	Sh2d4a	protein_coding	NM_028182:c.510+11961T>C	NA	MODIFIER	rs32926927	NA	chr8	68308786	68308786	T	C	hom	intron_variant(MODIFIER|||c.510+11961T>C|421|Sh2d4a|protein_coding|CODING|NM_028182|4|1)
chr8	68762007	68762007	intron_variant	Sh2d4a	protein_coding	NM_028182:c.510+12530G>T	NA	MODIFIER	rs33121902	NA	chr8	68309355	68309355	G	T	hom	intron_variant(MODIFIER|||c.510+12530G>T|421|Sh2d4a|protein_coding|CODING|NM_028182|4|1)
chr8	68762049	68762049	intron_variant	Sh2d4a	protein_coding	NM_028182:c.510+12572G>A	NA	MODIFIER	rs33307640	NA	chr8	68309397	68309397	G	A	hom	intron_variant(MODIFIER|||c.510+12572G>A|421|Sh2d4a|protein_coding|CODING|NM_028182|4|1)
chr8	68762564	68762564	intron_variant	Sh2d4a	protein_coding	NM_028182:c.510+13087C>T	NA	MODIFIER	rs6312291	NA	chr8	68309912	68309912	C	T	hom	intron_variant(MODIFIER|||c.510+13087C>T|421|Sh2d4a|protein_coding|CODING|NM_028182|4|1)
chr8	68762592	68762592	intron_variant	Sh2d4a	protein_coding	NM_028182:c.510+13115A>G	NA	MODIFIER	rs6312740	NA	chr8	68309940	68309940	A	G	hom	intron_variant(MODIFIER|||c.510+13115A>G|421|Sh2d4a|protein_coding|CODING|NM_028182|4|1)
chr8	68762612	68762612	intron_variant	Sh2d4a	protein_coding	NM_028182:c.510+13135A>C	NA	MODIFIER	rs37855526	NA	chr8	68309960	68309960	A	C	hom	intron_variant(MODIFIER|||c.510+13135A>C|421|Sh2d4a|protein_coding|CODING|NM_028182|4|1)
chr8	68763238	68763238	intron_variant	Sh2d4a	protein_coding	NM_028182:c.510+13761C>T	NA	MODIFIER	rs1134484619	NA	chr8	68310586	68310586	C	T	hom	intron_variant(MODIFIER|||c.510+13761C>T|421|Sh2d4a|protein_coding|CODING|NM_028182|4|1)
chr8	68763314	68763314	intron_variant	Sh2d4a	protein_coding	NM_028182:c.510+13837C>T	NA	MODIFIER	rs37827772	NA	chr8	68310662	68310662	C	T	hom	intron_variant(MODIFIER|||c.510+13837C>T|421|Sh2d4a|protein_coding|CODING|NM_028182|4|1)
chr8	68763406	68763406	intron_variant	Sh2d4a	protein_coding	NM_028182:c.510+13929T>G	NA	MODIFIER	rs46133890	NA	chr8	68310754	68310754	T	G	hom	intron_variant(MODIFIER|||c.510+13929T>G|421|Sh2d4a|protein_coding|CODING|NM_028182|4|1)
chr8	68764587	68764587	intron_variant	Sh2d4a	protein_coding	NM_028182:c.510+15110T>G	NA	MODIFIER	rs32565900	NA	chr8	68311935	68311935	T	G	hom	intron_variant(MODIFIER|||c.510+15110T>G|421|Sh2d4a|protein_coding|CODING|NM_028182|4|1)
chr8	68764787	68764787	intron_variant	Sh2d4a	protein_coding	NM_028182:c.510+15310T>G	NA	MODIFIER	rs33355711	NA	chr8	68312135	68312135	T	G	hom	intron_variant(MODIFIER|||c.510+15310T>G|421|Sh2d4a|protein_coding|CODING|NM_028182|4|1)
chr8	68765122	68765122	intron_variant	Sh2d4a	protein_coding	NM_028182:c.510+15645C>T	NA	MODIFIER	rs33548675	NA	chr8	68312470	68312470	C	T	hom	intron_variant(MODIFIER|||c.510+15645C>T|421|Sh2d4a|protein_coding|CODING|NM_028182|4|1)
chr8	68765295	68765295	intron_variant	Sh2d4a	protein_coding	NM_028182:c.510+15818T>C	NA	MODIFIER	rs32770634	NA	chr8	68312643	68312643	T	C	hom	intron_variant(MODIFIER|||c.510+15818T>C|421|Sh2d4a|protein_coding|CODING|NM_028182|4|1)
chr8	68765677	68765677	intron_variant	Sh2d4a	protein_coding	NM_028182:c.510+16200G>T	NA	MODIFIER	rs32684443	NA	chr8	68313025	68313025	G	T	hom	intron_variant(MODIFIER|||c.510+16200G>T|421|Sh2d4a|protein_coding|CODING|NM_028182|4|1)
chr8	68766248	68766248	intron_variant	Sh2d4a	protein_coding	NM_028182:c.511-15656G>A	NA	MODIFIER	rs33482023	NA	chr8	68313596	68313596	G	A	hom	intron_variant(MODIFIER|||c.511-15656G>A|421|Sh2d4a|protein_coding|CODING|NM_028182|4|1)
chr8	68766949	68766949	intron_variant	Sh2d4a	protein_coding	NM_028182:c.511-14955G>A	NA	MODIFIER	rs245721208	NA	chr8	68314297	68314297	G	A	hom	intron_variant(MODIFIER|||c.511-14955G>A|421|Sh2d4a|protein_coding|CODING|NM_028182|4|1)
chr8	68767349	68767349	intron_variant	Sh2d4a	protein_coding	NM_028182:c.511-14555A>G	NA	MODIFIER	rs584528188	NA	chr8	68314697	68314697	A	G	het	intron_variant(MODIFIER|||c.511-14555A>G|421|Sh2d4a|protein_coding|CODING|NM_028182|4|1)
chr8	68767358	68767358	intron_variant	Sh2d4a	protein_coding	NM_028182:c.511-14546A>G	NA	MODIFIER	NA	NA	chr8	68314706	68314706	A	G	het	intron_variant(MODIFIER|||c.511-14546A>G|421|Sh2d4a|protein_coding|CODING|NM_028182|4|1)
chr8	68768221	68768221	intron_variant	Sh2d4a	protein_coding	NM_028182:c.511-13683C>T	NA	MODIFIER	rs48892967	NA	chr8	68315569	68315569	C	T	hom	intron_variant(MODIFIER|||c.511-13683C>T|421|Sh2d4a|protein_coding|CODING|NM_028182|4|1)
chr8	68768984	68768984	intron_variant	Sh2d4a	protein_coding	NM_028182:c.511-12920A>G	NA	MODIFIER	rs228585757	NA	chr8	68316332	68316332	A	G	hom	intron_variant(MODIFIER|||c.511-12920A>G|421|Sh2d4a|protein_coding|CODING|NM_028182|4|1)
chr8	68769916	68769916	intron_variant	Sh2d4a	protein_coding	NM_028182:c.511-11988G>A	NA	MODIFIER	rs36448329	NA	chr8	68317264	68317264	G	A	hom	intron_variant(MODIFIER|||c.511-11988G>A|421|Sh2d4a|protein_coding|CODING|NM_028182|4|1)
chr8	68771367	68771367	intron_variant	Sh2d4a	protein_coding	NM_028182:c.511-10537T>C	NA	MODIFIER	rs32912031	NA	chr8	68318715	68318715	T	C	hom	intron_variant(MODIFIER|||c.511-10537T>C|421|Sh2d4a|protein_coding|CODING|NM_028182|4|1)
chr8	68772156	68772156	intron_variant	Sh2d4a	protein_coding	NM_028182:c.511-9748C>T	NA	MODIFIER	rs36726507	NA	chr8	68319504	68319504	C	T	hom	intron_variant(MODIFIER|||c.511-9748C>T|421|Sh2d4a|protein_coding|CODING|NM_028182|4|1)
chr8	68773910	68773910	intron_variant	Sh2d4a	protein_coding	NM_028182:c.511-7994T>C	NA	MODIFIER	rs33258540	NA	chr8	68321258	68321258	T	C	hom	intron_variant(MODIFIER|||c.511-7994T>C|421|Sh2d4a|protein_coding|CODING|NM_028182|4|1)
chr8	68774272	68774272	intron_variant	Sh2d4a	protein_coding	NM_028182:c.511-7632A>C	NA	MODIFIER	rs32855779	NA	chr8	68321620	68321620	A	C	hom	intron_variant(MODIFIER|||c.511-7632A>C|421|Sh2d4a|protein_coding|CODING|NM_028182|4|1)
chr8	68774868	68774868	intron_variant	Sh2d4a	protein_coding	NM_028182:c.511-7036T>C	NA	MODIFIER	rs32909745	NA	chr8	68322216	68322216	T	C	hom	intron_variant(MODIFIER|||c.511-7036T>C|421|Sh2d4a|protein_coding|CODING|NM_028182|4|1)
chr8	68774931	68774931	intron_variant	Sh2d4a	protein_coding	NM_028182:c.511-6973T>G	NA	MODIFIER	rs32824351	NA	chr8	68322279	68322279	T	G	hom	intron_variant(MODIFIER|||c.511-6973T>G|421|Sh2d4a|protein_coding|CODING|NM_028182|4|1)
chr8	68777072	68777072	intron_variant	Sh2d4a	protein_coding	NM_028182:c.511-4832G>A	NA	MODIFIER	rs48314671	NA	chr8	68324420	68324420	G	A	hom	intron_variant(MODIFIER|||c.511-4832G>A|421|Sh2d4a|protein_coding|CODING|NM_028182|4|1)
chr8	68777083	68777083	intron_variant	Sh2d4a	protein_coding	NM_028182:c.511-4821G>A	NA	MODIFIER	rs51198958	NA	chr8	68324431	68324431	G	A	hom	intron_variant(MODIFIER|||c.511-4821G>A|421|Sh2d4a|protein_coding|CODING|NM_028182|4|1)
chr8	68777799	68777799	intron_variant	Sh2d4a	protein_coding	NM_028182:c.511-4105G>C	NA	MODIFIER	rs52174238	NA	chr8	68325147	68325147	G	C	hom	intron_variant(MODIFIER|||c.511-4105G>C|421|Sh2d4a|protein_coding|CODING|NM_028182|4|1)
chr8	68777894	68777894	intron_variant	Sh2d4a	protein_coding	NM_028182:c.511-4010C>T	NA	MODIFIER	rs52257429	NA	chr8	68325242	68325242	C	T	hom	intron_variant(MODIFIER|||c.511-4010C>T|421|Sh2d4a|protein_coding|CODING|NM_028182|4|1)
chr8	68778249	68778249	intron_variant	Sh2d4a	protein_coding	NM_028182:c.511-3655T>A	NA	MODIFIER	rs49417463	NA	chr8	68325597	68325597	T	A	hom	intron_variant(MODIFIER|||c.511-3655T>A|421|Sh2d4a|protein_coding|CODING|NM_028182|4|1)
chr8	68778411	68778411	intron_variant	Sh2d4a	protein_coding	NM_028182:c.511-3493G>T	NA	MODIFIER	rs50171763	NA	chr8	68325759	68325759	G	T	hom	intron_variant(MODIFIER|||c.511-3493G>T|421|Sh2d4a|protein_coding|CODING|NM_028182|4|1)
chr8	68778726	68778726	intron_variant	Sh2d4a	protein_coding	NM_028182:c.511-3178T>C	NA	MODIFIER	rs33317820	NA	chr8	68326074	68326074	T	C	hom	intron_variant(MODIFIER|||c.511-3178T>C|421|Sh2d4a|protein_coding|CODING|NM_028182|4|1)
chr8	68778748	68778748	intron_variant	Sh2d4a	protein_coding	NM_028182:c.511-3156G>A	NA	MODIFIER	rs32631903	NA	chr8	68326096	68326096	G	A	hom	intron_variant(MODIFIER|||c.511-3156G>A|421|Sh2d4a|protein_coding|CODING|NM_028182|4|1)
chr8	68780556	68780556	intron_variant	Sh2d4a	protein_coding	NM_028182:c.511-1348C>T	NA	MODIFIER	rs52507644	NA	chr8	68327904	68327904	C	T	hom	intron_variant(MODIFIER|||c.511-1348C>T|421|Sh2d4a|protein_coding|CODING|NM_028182|4|1)
chr8	68780580	68780580	intron_variant	Sh2d4a	protein_coding	NM_028182:c.511-1324T>A	NA	MODIFIER	rs33423823	NA	chr8	68327928	68327928	T	A	hom	intron_variant(MODIFIER|||c.511-1324T>A|421|Sh2d4a|protein_coding|CODING|NM_028182|4|1)
chr8	68782752	68782752	intron_variant	Sh2d4a	protein_coding	NM_028182:c.619+740C>A	NA	MODIFIER	rs45850372	NA	chr8	68330100	68330100	C	A	hom	intron_variant(MODIFIER|||c.619+740C>A|421|Sh2d4a|protein_coding|CODING|NM_028182|5|1)
chr8	68784649	68784649	intron_variant	Sh2d4a	protein_coding	NM_028182:c.821+761C>G	NA	MODIFIER	rs33375748	NA	chr8	68331997	68331997	C	G	hom	intron_variant(MODIFIER|||c.821+761C>G|421|Sh2d4a|protein_coding|CODING|NM_028182|6|1)
chr8	68785129	68785129	intron_variant	Sh2d4a	protein_coding	NM_028182:c.821+1241A>C	NA	MODIFIER	rs37167521	NA	chr8	68332477	68332477	A	C	hom	intron_variant(MODIFIER|||c.821+1241A>C|421|Sh2d4a|protein_coding|CODING|NM_028182|6|1)
chr8	68785386	68785386	intron_variant	Sh2d4a	protein_coding	NM_028182:c.821+1498G>A	NA	MODIFIER	rs36845827	NA	chr8	68332734	68332734	G	A	hom	intron_variant(MODIFIER|||c.821+1498G>A|421|Sh2d4a|protein_coding|CODING|NM_028182|6|1)
chr8	68785566	68785566	intron_variant	Sh2d4a	protein_coding	NM_028182:c.821+1678G>T	NA	MODIFIER	rs32549123	NA	chr8	68332914	68332914	G	T	hom	intron_variant(MODIFIER|||c.821+1678G>T|421|Sh2d4a|protein_coding|CODING|NM_028182|6|1)
chr8	68785719	68785719	intron_variant	Sh2d4a	protein_coding	NM_028182:c.821+1831G>A	NA	MODIFIER	rs33549452	NA	chr8	68333067	68333067	G	A	hom	intron_variant(MODIFIER|||c.821+1831G>A|421|Sh2d4a|protein_coding|CODING|NM_028182|6|1)
chr8	68785854	68785854	intron_variant	Sh2d4a	protein_coding	NM_028182:c.822-1863A>G	NA	MODIFIER	rs33010039	NA	chr8	68333202	68333202	A	G	hom	intron_variant(MODIFIER|||c.822-1863A>G|421|Sh2d4a|protein_coding|CODING|NM_028182|6|1)
chr8	68785890	68785890	intron_variant	Sh2d4a	protein_coding	NM_028182:c.822-1827C>A	NA	MODIFIER	rs32829034	NA	chr8	68333238	68333238	C	A	hom	intron_variant(MODIFIER|||c.822-1827C>A|421|Sh2d4a|protein_coding|CODING|NM_028182|6|1)
chr8	68785906	68785906	intron_variant	Sh2d4a	protein_coding	NM_028182:c.822-1811G>A	NA	MODIFIER	rs32604005	NA	chr8	68333254	68333254	G	A	hom	intron_variant(MODIFIER|||c.822-1811G>A|421|Sh2d4a|protein_coding|CODING|NM_028182|6|1)
chr8	68785932	68785932	intron_variant	Sh2d4a	protein_coding	NM_028182:c.822-1785T>C	NA	MODIFIER	rs33581708	NA	chr8	68333280	68333280	T	C	hom	intron_variant(MODIFIER|||c.822-1785T>C|421|Sh2d4a|protein_coding|CODING|NM_028182|6|1)
chr8	68785966	68785966	intron_variant	Sh2d4a	protein_coding	NM_028182:c.822-1751C>T	NA	MODIFIER	rs33168196	NA	chr8	68333314	68333314	C	T	hom	intron_variant(MODIFIER|||c.822-1751C>T|421|Sh2d4a|protein_coding|CODING|NM_028182|6|1)
chr8	68786111	68786111	intron_variant	Sh2d4a	protein_coding	NM_028182:c.822-1606C>T	NA	MODIFIER	rs32921020	NA	chr8	68333459	68333459	C	T	hom	intron_variant(MODIFIER|||c.822-1606C>T|421|Sh2d4a|protein_coding|CODING|NM_028182|6|1)
chr8	68786376	68786376	intron_variant	Sh2d4a	protein_coding	NM_028182:c.822-1341C>T	NA	MODIFIER	rs47874919	NA	chr8	68333724	68333724	C	T	hom	intron_variant(MODIFIER|||c.822-1341C>T|421|Sh2d4a|protein_coding|CODING|NM_028182|6|1)
chr8	68786481	68786481	intron_variant	Sh2d4a	protein_coding	NM_028182:c.822-1236T>G	NA	MODIFIER	rs212416174	NA	chr8	68333829	68333829	T	G	hom	intron_variant(MODIFIER|||c.822-1236T>G|421|Sh2d4a|protein_coding|CODING|NM_028182|6|1)
chr8	68786698	68786698	intron_variant	Sh2d4a	protein_coding	NM_028182:c.822-1019C>A	NA	MODIFIER	NA	NA	chr8	68334046	68334046	C	A	hom	intron_variant(MODIFIER|||c.822-1019C>A|421|Sh2d4a|protein_coding|CODING|NM_028182|6|1)
chr8	68786732	68786732	intron_variant	Sh2d4a	protein_coding	NM_028182:c.822-985T>C	NA	MODIFIER	rs252403702	NA	chr8	68334080	68334080	T	C	hom	intron_variant(MODIFIER|||c.822-985T>C|421|Sh2d4a|protein_coding|CODING|NM_028182|6|1)
chr8	68786738	68786738	intron_variant	Sh2d4a	protein_coding	NM_028182:c.822-979C>T	NA	MODIFIER	rs219928969	NA	chr8	68334086	68334086	C	T	hom	intron_variant(MODIFIER|||c.822-979C>T|421|Sh2d4a|protein_coding|CODING|NM_028182|6|1)
chr8	68786836	68786836	intron_variant	Sh2d4a	protein_coding	NM_028182:c.822-881T>C	NA	MODIFIER	rs49153978	NA	chr8	68334184	68334184	T	C	hom	intron_variant(MODIFIER|||c.822-881T>C|421|Sh2d4a|protein_coding|CODING|NM_028182|6|1)
chr8	68786851	68786851	intron_variant	Sh2d4a	protein_coding	NM_028182:c.822-866T>C	NA	MODIFIER	rs46924798	NA	chr8	68334199	68334199	T	C	hom	intron_variant(MODIFIER|||c.822-866T>C|421|Sh2d4a|protein_coding|CODING|NM_028182|6|1)
chr8	68787003	68787003	intron_variant	Sh2d4a	protein_coding	NM_028182:c.822-714G>A	NA	MODIFIER	rs238913771	NA	chr8	68334351	68334351	G	A	hom	intron_variant(MODIFIER|||c.822-714G>A|421|Sh2d4a|protein_coding|CODING|NM_028182|6|1)
chr8	68787060	68787060	intron_variant	Sh2d4a	protein_coding	NM_028182:c.822-657A>T	NA	MODIFIER	rs256275557	NA	chr8	68334408	68334408	A	T	hom	intron_variant(MODIFIER|||c.822-657A>T|421|Sh2d4a|protein_coding|CODING|NM_028182|6|1)
chr8	68787171	68787171	intron_variant	Sh2d4a	protein_coding	NM_028182:c.822-546G>C	NA	MODIFIER	rs52306723	NA	chr8	68334519	68334519	G	C	hom	intron_variant(MODIFIER|||c.822-546G>C|421|Sh2d4a|protein_coding|CODING|NM_028182|6|1)
chr8	68787351	68787351	intron_variant	Sh2d4a	protein_coding	NM_028182:c.822-366T>C	NA	MODIFIER	rs261415721	NA	chr8	68334699	68334699	T	C	hom	intron_variant(MODIFIER|||c.822-366T>C|421|Sh2d4a|protein_coding|CODING|NM_028182|6|1)
chr8	68787430	68787430	intron_variant	Sh2d4a	protein_coding	NM_028182:c.822-287C>A	NA	MODIFIER	rs235119716	NA	chr8	68334778	68334778	C	A	hom	intron_variant(MODIFIER|||c.822-287C>A|421|Sh2d4a|protein_coding|CODING|NM_028182|6|1)
chr8	68787743	68787743	missense_variant	Sh2d4a	protein_coding	NM_028182:p.Ile283Thr/c.848T>C	aTc/aCc	MODERATE	rs36852848	NA	chr8	68335091	68335091	T	C	hom	missense_variant(MODERATE|protein_coding|aTc/aCc|p.Ile283Thr/c.848T>C|421|Sh2d4a|protein_coding|CODING|NM_028182|7|1), missense_variant(MODERATE|protein_coding|aTc/aCc|p.Ile258Thr/c.773T>C|390|Sh2d4a|protein_coding|CODING|NM_028182|6|1)
chr8	68787744	68787744	synonymous_variant	Sh2d4a	SILENT	NM_028182:p.Ile283Ile/c.849C>T		LOW	rs231161179	NA	chr8	68335092	68335092	C	T	hom	synonymous_variant(LOW|SILENT|atC/atT|p.Ile283Ile/c.849C>T|421| Sh2d4a|protein_coding|CODING|NM_028182|7|1)
chr8	68788132	68788132	intron_variant	Sh2d4a	protein_coding	NM_028182:c.952+285G>A	NA	MODIFIER	rs39373877	NA	chr8	68335480	68335480	G	A	hom	intron_variant(MODIFIER|||c.952+285G>A|421|Sh2d4a|protein_coding|CODING|NM_028182|7|1)
chr8	68788179	68788179	intron_variant	Sh2d4a	protein_coding	NM_028182:c.952+332C>A	NA	MODIFIER	rs36884813	NA	chr8	68335527	68335527	C	A	hom	intron_variant(MODIFIER|||c.952+332C>A|421|Sh2d4a|protein_coding|CODING|NM_028182|7|1)
chr8	68788211	68788211	intron_variant	Sh2d4a	protein_coding	NM_028182:c.952+364G>A	NA	MODIFIER	rs39171927	NA	chr8	68335559	68335559	G	A	hom	intron_variant(MODIFIER|||c.952+364G>A|421|Sh2d4a|protein_coding|CODING|NM_028182|7|1)
chr8	68788293	68788293	intron_variant	Sh2d4a	protein_coding	NM_028182:c.952+446A>G	NA	MODIFIER	rs38758281	NA	chr8	68335641	68335641	A	G	hom	intron_variant(MODIFIER|||c.952+446A>G|421|Sh2d4a|protein_coding|CODING|NM_028182|7|1)
chr8	68788338	68788338	intron_variant	Sh2d4a	protein_coding	NM_028182:c.952+491A>T	NA	MODIFIER	rs36416692	NA	chr8	68335686	68335686	A	T	hom	intron_variant(MODIFIER|||c.952+491A>T|421|Sh2d4a|protein_coding|CODING|NM_028182|7|1)
chr8	68788564	68788564	intron_variant	Sh2d4a	protein_coding	NM_028182:c.952+717G>A	NA	MODIFIER	rs32604666	NA	chr8	68335912	68335912	G	A	hom	intron_variant(MODIFIER|||c.952+717G>A|421|Sh2d4a|protein_coding|CODING|NM_028182|7|1)
chr8	68788727	68788727	intron_variant	Sh2d4a	protein_coding	NM_028182:c.952+880C>T	NA	MODIFIER	rs37632853	NA	chr8	68336075	68336075	C	T	hom	intron_variant(MODIFIER|||c.952+880C>T|421|Sh2d4a|protein_coding|CODING|NM_028182|7|1)
chr8	68788882	68788882	intron_variant	Sh2d4a	protein_coding	NM_028182:c.952+1035A>G	NA	MODIFIER	rs38295277	NA	chr8	68336230	68336230	A	G	hom	intron_variant(MODIFIER|||c.952+1035A>G|421|Sh2d4a|protein_coding|CODING|NM_028182|7|1)
chr8	68788945	68788945	intron_variant	Sh2d4a	protein_coding	NM_028182:c.952+1098C>T	NA	MODIFIER	rs45645910	NA	chr8	68336293	68336293	C	T	hom	intron_variant(MODIFIER|||c.952+1098C>T|421|Sh2d4a|protein_coding|CODING|NM_028182|7|1)
chr8	68788978	68788978	intron_variant	Sh2d4a	protein_coding	NM_028182:c.952+1131C>G	NA	MODIFIER	rs36297109	NA	chr8	68336326	68336326	C	G	hom	intron_variant(MODIFIER|||c.952+1131C>G|421|Sh2d4a|protein_coding|CODING|NM_028182|7|1)
chr8	68788993	68788993	intron_variant	Sh2d4a	protein_coding	NM_028182:c.952+1146T>C	NA	MODIFIER	rs38709686	NA	chr8	68336341	68336341	T	C	hom	intron_variant(MODIFIER|||c.952+1146T>C|421|Sh2d4a|protein_coding|CODING|NM_028182|7|1)
chr8	68789046	68789046	intron_variant	Sh2d4a	protein_coding	NM_028182:c.952+1199T>C	NA	MODIFIER	rs36310319	NA	chr8	68336394	68336394	T	C	hom	intron_variant(MODIFIER|||c.952+1199T>C|421|Sh2d4a|protein_coding|CODING|NM_028182|7|1)
chr8	68789088	68789088	intron_variant	Sh2d4a	protein_coding	NM_028182:c.952+1241T>C	NA	MODIFIER	rs33157686	NA	chr8	68336436	68336436	T	C	hom	intron_variant(MODIFIER|||c.952+1241T>C|421|Sh2d4a|protein_coding|CODING|NM_028182|7|1)
chr8	68789206	68789206	intron_variant	Sh2d4a	protein_coding	NM_028182:c.952+1359G>A	NA	MODIFIER	rs36653891	NA	chr8	68336554	68336554	G	A	hom	intron_variant(MODIFIER|||c.952+1359G>A|421|Sh2d4a|protein_coding|CODING|NM_028182|7|1)
chr8	68789240	68789240	intron_variant	Sh2d4a	protein_coding	NM_028182:c.952+1393T>C	NA	MODIFIER	rs36322335	NA	chr8	68336588	68336588	T	C	hom	intron_variant(MODIFIER|||c.952+1393T>C|421|Sh2d4a|protein_coding|CODING|NM_028182|7|1)
chr8	68789278	68789278	intron_variant	Sh2d4a	protein_coding	NM_028182:c.952+1431C>T	NA	MODIFIER	rs38586899	NA	chr8	68336626	68336626	C	T	hom	intron_variant(MODIFIER|||c.952+1431C>T|421|Sh2d4a|protein_coding|CODING|NM_028182|7|1)
chr8	68789292	68789292	intron_variant	Sh2d4a	protein_coding	NM_028182:c.952+1445A>G	NA	MODIFIER	rs36306130	NA	chr8	68336640	68336640	A	G	hom	intron_variant(MODIFIER|||c.952+1445A>G|421|Sh2d4a|protein_coding|CODING|NM_028182|7|1)
chr8	68789320	68789320	intron_variant	Sh2d4a	protein_coding	NM_028182:c.952+1473T>C	NA	MODIFIER	rs37239449	NA	chr8	68336668	68336668	T	C	hom	intron_variant(MODIFIER|||c.952+1473T>C|421|Sh2d4a|protein_coding|CODING|NM_028182|7|1)
chr8	68789607	68789607	intron_variant	Sh2d4a	protein_coding	NM_028182:c.952+1760G>A	NA	MODIFIER	rs36307170	NA	chr8	68336955	68336955	G	A	hom	intron_variant(MODIFIER|||c.952+1760G>A|421|Sh2d4a|protein_coding|CODING|NM_028182|7|1)
chr8	68789644	68789644	intron_variant	Sh2d4a	protein_coding	NM_028182:c.952+1797A>G	NA	MODIFIER	rs37205980	NA	chr8	68336992	68336992	A	G	hom	intron_variant(MODIFIER|||c.952+1797A>G|421|Sh2d4a|protein_coding|CODING|NM_028182|7|1)
chr8	68789689	68789689	intron_variant	Sh2d4a	protein_coding	NM_028182:c.952+1842T>A	NA	MODIFIER	rs37033209	NA	chr8	68337037	68337037	T	A	hom	intron_variant(MODIFIER|||c.952+1842T>A|421|Sh2d4a|protein_coding|CODING|NM_028182|7|1)
chr8	68789719	68789719	intron_variant	Sh2d4a	protein_coding	NM_028182:c.952+1872T>C	NA	MODIFIER	rs108917440	NA	chr8	68337067	68337067	T	C	hom	intron_variant(MODIFIER|||c.952+1872T>C|421|Sh2d4a|protein_coding|CODING|NM_028182|7|1)
chr8	68790044	68790044	intron_variant	Sh2d4a	protein_coding	NM_028182:c.952+2197G>A	NA	MODIFIER	rs33363236	NA	chr8	68337392	68337392	G	A	hom	intron_variant(MODIFIER|||c.952+2197G>A|421|Sh2d4a|protein_coding|CODING|NM_028182|7|1)
chr8	68790221	68790221	intron_variant	Sh2d4a	protein_coding	NM_028182:c.952+2374C>A	NA	MODIFIER	rs36825522	NA	chr8	68337569	68337569	C	A	hom	intron_variant(MODIFIER|||c.952+2374C>A|421|Sh2d4a|protein_coding|CODING|NM_028182|7|1)
chr8	68790337	68790337	intron_variant	Sh2d4a	protein_coding	NM_028182:c.952+2490A>G	NA	MODIFIER	rs37469403	NA	chr8	68337685	68337685	A	G	hom	intron_variant(MODIFIER|||c.952+2490A>G|421|Sh2d4a|protein_coding|CODING|NM_028182|7|1)
chr8	68790439	68790439	intron_variant	Sh2d4a	protein_coding	NM_028182:c.952+2592C>T	NA	MODIFIER	rs38343958	NA	chr8	68337787	68337787	C	T	hom	intron_variant(MODIFIER|||c.952+2592C>T|421|Sh2d4a|protein_coding|CODING|NM_028182|7|1)
chr8	68790789	68790789	intron_variant	Sh2d4a	protein_coding	NM_028182:c.952+2942T>C	NA	MODIFIER	rs32603340	NA	chr8	68338137	68338137	T	C	hom	intron_variant(MODIFIER|||c.952+2942T>C|421|Sh2d4a|protein_coding|CODING|NM_028182|7|1)
chr8	68791111	68791111	intron_variant	Sh2d4a	protein_coding	NM_028182:c.952+3264T>C	NA	MODIFIER	rs32754436	NA	chr8	68338459	68338459	T	C	hom	intron_variant(MODIFIER|||c.952+3264T>C|421|Sh2d4a|protein_coding|CODING|NM_028182|7|1)
chr8	68791178	68791178	intron_variant	Sh2d4a	protein_coding	NM_028182:c.952+3331T>C	NA	MODIFIER	rs1132873634	NA	chr8	68338526	68338526	T	C	hom	intron_variant(MODIFIER|||c.952+3331T>C|421|Sh2d4a|protein_coding|CODING|NM_028182|7|1)
chr8	68791226	68791226	intron_variant	Sh2d4a	protein_coding	NM_028182:c.952+3379A>G	NA	MODIFIER	rs33339750	NA	chr8	68338574	68338574	A	G	hom	intron_variant(MODIFIER|||c.952+3379A>G|421|Sh2d4a|protein_coding|CODING|NM_028182|7|1)
chr8	68791509	68791509	intron_variant	Sh2d4a	protein_coding	NM_028182:c.952+3662C>T	NA	MODIFIER	rs32632001	NA	chr8	68338857	68338857	C	T	hom	intron_variant(MODIFIER|||c.952+3662C>T|421|Sh2d4a|protein_coding|CODING|NM_028182|7|1)
chr8	68791551	68791551	intron_variant	Sh2d4a	protein_coding	NM_028182:c.952+3704A>G	NA	MODIFIER	rs33275918	NA	chr8	68338899	68338899	A	G	hom	intron_variant(MODIFIER|||c.952+3704A>G|421|Sh2d4a|protein_coding|CODING|NM_028182|7|1)
chr8	68791801	68791801	intron_variant	Sh2d4a	protein_coding	NM_028182:c.952+3954T>G	NA	MODIFIER	rs33091973	NA	chr8	68339149	68339149	T	G	hom	intron_variant(MODIFIER|||c.952+3954T>G|421|Sh2d4a|protein_coding|CODING|NM_028182|7|1)
chr8	68791901	68791901	intron_variant	Sh2d4a	protein_coding	NM_028182:c.952+4054A>G	NA	MODIFIER	rs32581736	NA	chr8	68339249	68339249	A	G	hom	intron_variant(MODIFIER|||c.952+4054A>G|421|Sh2d4a|protein_coding|CODING|NM_028182|7|1)
chr8	68792067	68792067	intron_variant	Sh2d4a	protein_coding	NM_028182:c.952+4220C>T	NA	MODIFIER	rs32592886	NA	chr8	68339415	68339415	C	T	hom	intron_variant(MODIFIER|||c.952+4220C>T|421|Sh2d4a|protein_coding|CODING|NM_028182|7|1)
chr8	68792246	68792246	intron_variant	Sh2d4a	protein_coding	NM_028182:c.952+4399A>G	NA	MODIFIER	rs37002667	NA	chr8	68339594	68339594	A	G	hom	intron_variant(MODIFIER|||c.952+4399A>G|421|Sh2d4a|protein_coding|CODING|NM_028182|7|1)
chr8	68792407	68792407	intron_variant	Sh2d4a	protein_coding	NM_028182:c.952+4560T>C	NA	MODIFIER	rs36436174	NA	chr8	68339755	68339755	T	C	hom	intron_variant(MODIFIER|||c.952+4560T>C|421|Sh2d4a|protein_coding|CODING|NM_028182|7|1)
chr8	68792530	68792530	intron_variant	Sh2d4a	protein_coding	NM_028182:c.952+4683G>A	NA	MODIFIER	rs36445493	NA	chr8	68339878	68339878	G	A	hom	intron_variant(MODIFIER|||c.952+4683G>A|421|Sh2d4a|protein_coding|CODING|NM_028182|7|1)
chr8	68792858	68792858	intron_variant	Sh2d4a	protein_coding	NM_028182:c.952+5011C>T	NA	MODIFIER	rs33340429	NA	chr8	68340206	68340206	C	T	hom	intron_variant(MODIFIER|||c.952+5011C>T|421|Sh2d4a|protein_coding|CODING|NM_028182|7|1)
chr8	68792868	68792868	intron_variant	Sh2d4a	protein_coding	NM_028182:c.952+5021C>T	NA	MODIFIER	rs33265426	NA	chr8	68340216	68340216	C	T	hom	intron_variant(MODIFIER|||c.952+5021C>T|421|Sh2d4a|protein_coding|CODING|NM_028182|7|1)
chr8	68793189	68793189	intron_variant	Sh2d4a	protein_coding	NM_028182:c.952+5342G>A	NA	MODIFIER	rs32676285	NA	chr8	68340537	68340537	G	A	hom	intron_variant(MODIFIER|||c.952+5342G>A|421|Sh2d4a|protein_coding|CODING|NM_028182|7|1)
chr8	68793226	68793226	intron_variant	Sh2d4a	protein_coding	NM_028182:c.952+5379A>G	NA	MODIFIER	rs32845125	NA	chr8	68340574	68340574	A	G	hom	intron_variant(MODIFIER|||c.952+5379A>G|421|Sh2d4a|protein_coding|CODING|NM_028182|7|1)
chr8	68793354	68793354	intron_variant	Sh2d4a	protein_coding	NM_028182:c.953-5251A>G	NA	MODIFIER	rs49093768	NA	chr8	68340702	68340702	A	G	hom	intron_variant(MODIFIER|||c.953-5251A>G|421|Sh2d4a|protein_coding|CODING|NM_028182|7|1)
chr8	68793434	68793434	intron_variant	Sh2d4a	protein_coding	NM_028182:c.953-5171G>A	NA	MODIFIER	rs46688274	NA	chr8	68340782	68340782	G	A	hom	intron_variant(MODIFIER|||c.953-5171G>A|421|Sh2d4a|protein_coding|CODING|NM_028182|7|1)
chr8	68796130	68796130	intron_variant	Sh2d4a	protein_coding	NM_028182:c.953-2475G>A	NA	MODIFIER	rs33213324	NA	chr8	68343478	68343478	G	A	hom	intron_variant(MODIFIER|||c.953-2475G>A|421|Sh2d4a|protein_coding|CODING|NM_028182|7|1)
chr8	68799272	68799272	intron_variant	Sh2d4a	protein_coding	NM_028182:c.1174-34T>C	NA	MODIFIER	rs33434560	NA	chr8	68346620	68346620	T	C	hom	intron_variant(MODIFIER|||c.1174-34T>C|421|Sh2d4a|protein_coding|CODING|NM_028182|8|1)
