# Supplementary material for: Fine mapping and candidate gene analysis of Dravet syndrome modifier loci on mouse chromosomes 7 and 8
Source: Mamm Genome. 2024 Jun 11;35(3):334–45. doi: 10.1007/s00335-024-10046-3 (PMC11329421; doi:10.1007/s00335-024-10046-3)
Supplement: Supplementary file 6 — (CSV 107 KB) [file 335_2024_10046_MOESM6_ESM.csv]

Chr	Start (m39)	End (m39)	Func	Gene	Exonic|Biotype	Transcript	Codon_Change	Impact	dbSNP	LOF|NMD	Chr	Start (mm10)	End (mm10)	Ref	Obs	Otherinfo	isoform
chr8	66212468	66212468	intron_variant	March1	protein_coding	NM_001166372:c.-115-119513_-115-119512delGT	NA	MODIFIER	NA	NA	chr8	65759816	65759816	GGT	G	het	intron_variant(MODIFIER|||c.-115-119513_-115-119512delGT|285|March1|protein_coding|CODING|NM_001166372|1|1),intron_variant(MODIFIER|||c.-187-119513_-187-119512delGT|285|March1|protein_coding|CODING|NM_175188|1|1)
chr8	66215607	66215607	intron_variant	March1	protein_coding	NM_001166372:c.-115-116374_-115-116373insT	NA	MODIFIER	NA	NA	chr8	65762955	65762955	C	CT	het	intron_variant(MODIFIER|||c.-115-116374_-115-116373insT|285|March1|protein_coding|CODING|NM_001166372|1|1),intron_variant(MODIFIER|||c.-187-116374_-187-116373insT|285|March1|protein_coding|CODING|NM_175188|1|1)
chr8	66221364	66221364	intron_variant	March1	protein_coding	NM_001166372:c.-115-110617_-115-110614delATCT	NA	MODIFIER	rs240670814	NA	chr8	65768712	65768712	CATCT	C	hom	intron_variant(MODIFIER|||c.-115-110617_-115-110614delATCT|285|March1|protein_coding|CODING|NM_001166372|1|1),intron_variant(MODIFIER|||c.-187-110617_-187-110614delATCT|285|March1|protein_coding|CODING|NM_175188|1|1)
chr8	66229344	66229344	intron_variant	March1	protein_coding	NM_001166372:c.-115-102637_-115-102634delTCTC	NA	MODIFIER	NA	NA	chr8	65776692	65776692	TTCTC	T	hom	intron_variant(MODIFIER|||c.-115-102637_-115-102634delTCTC|285|March1|protein_coding|CODING|NM_001166372|1|1),intron_variant(MODIFIER|||c.-187-102637_-187-102634delTCTC|285|March1|protein_coding|CODING|NM_175188|1|1)
chr8	66230628	66230628	intron_variant	March1	protein_coding	NM_001166372:c.-115-101353_-115-101348delTGTGTG	NA	MODIFIER	NA	NA	chr8	65777976	65777976	ATGTGTG	A,ATG	NA	intron_variant(MODIFIER|||c.-115-101353_-115-101348delTGTGTG|285|March1|protein_coding|CODING|NM_001166372|1|1),intron_variant(MODIFIER|||c.-115-101351_-115-101348delTGTG|285|March1|protein_coding|CODING|NM_001166372|1|2),intron_variant(MODIFIER|||c.-187-101353_-187-101348delTGTGTG|285|March1|protein_coding|CODING|NM_175188|1|1),intron_variant(MODIFIER|||c.-187-101351_-187-101348delTGTG|285|March…
chr8	66231777	66231777	intron_variant	March1	protein_coding	NM_001166372:c.-115-100204_-115-100201delATCT	NA	MODIFIER	NA	NA	chr8	65779125	65779125	CATCT	C	hom	intron_variant(MODIFIER|||c.-115-100204_-115-100201delATCT|285|March1|protein_coding|CODING|NM_001166372|1|1),intron_variant(MODIFIER|||c.-187-100204_-187-100201delATCT|285|March1|protein_coding|CODING|NM_175188|1|1)
chr8	66235320	66235320	intron_variant	March1	protein_coding	NM_001166372:c.-115-96661_-115-96660delAG	NA	MODIFIER	NA	NA	chr8	65782668	65782668	CAG	C	het	intron_variant(MODIFIER|||c.-115-96661_-115-96660delAG|285|March1|protein_coding|CODING|NM_001166372|1|1),intron_variant(MODIFIER|||c.-187-96661_-187-96660delAG|285|March1|protein_coding|CODING|NM_175188|1|1)
chr8	66237376	66237376	intron_variant	March1	protein_coding	NM_001166372:c.-115-94605_-115-94602delTCTA	NA	MODIFIER	rs259128812	NA	chr8	65784724	65784724	CTCTA	C	hom	intron_variant(MODIFIER|||c.-115-94605_-115-94602delTCTA|285|March1|protein_coding|CODING|NM_001166372|1|1),intron_variant(MODIFIER|||c.-187-94605_-187-94602delTCTA|285|March1|protein_coding|CODING|NM_175188|1|1)
chr8	66239620	66239620	intron_variant	March1	protein_coding	NM_001166372:c.-115-92361_-115-92354delATAGATAG	NA	MODIFIER	NA	NA	chr8	65786968	65786968	AATAGATAG	A	hom	intron_variant(MODIFIER|||c.-115-92361_-115-92354delATAGATAG|285|March1|protein_coding|CODING|NM_001166372|1|1),intron_variant(MODIFIER|||c.-187-92361_-187-92354delATAGATAG|285|March1|protein_coding|CODING|NM_175188|1|1)
chr8	66264240	66264240	intron_variant	March1	protein_coding	NM_001166372:c.-115-67741_-115-67736delTATATA	NA	MODIFIER	NA	NA	chr8	65811588	65811588	GTATATA	G	hom	intron_variant(MODIFIER|||c.-115-67741_-115-67736delTATATA|285|March1|protein_coding|CODING|NM_001166372|1|1),intron_variant(MODIFIER|||c.-187-67741_-187-67736delTATATA|285|March1|protein_coding|CODING|NM_175188|1|1)
chr8	66273206	66273206	intron_variant	March1	protein_coding	NM_001166372:c.-115-58775_-115-58759delTTTTTTTTTTTTTTTTT	NA	MODIFIER	NA	NA	chr8	65820554	65820554	CTTTTTTTTTTTTTTTTT	C	hom	intron_variant(MODIFIER|||c.-115-58775_-115-58759delTTTTTTTTTTTTTTTTT|285|March1|protein_coding|CODING|NM_001166372|1|1),intron_variant(MODIFIER|||c.-187-58775_-187-58759delTTTTTTTTTTTTTTTTT|285|March1|protein_coding|CODING|NM_175188|1|1)
chr8	66273356	66273356	intron_variant	March1	protein_coding	NM_001166372:c.-115-58625delC	NA	MODIFIER	rs247963882	NA	chr8	65820704	65820704	TC	T	hom	intron_variant(MODIFIER|||c.-115-58625delC|285|March1|protein_coding|CODING|NM_001166372|1|1),intron_variant(MODIFIER|||c.-187-58625delC|285|March1|protein_coding|CODING|NM_175188|1|1)
chr8	66276664	66276664	intron_variant	March1	protein_coding	NM_001166372:c.-115-55317_-115-55316delTC	NA	MODIFIER	NA	NA	chr8	65824012	65824012	ATC	A	het	intron_variant(MODIFIER|||c.-115-55317_-115-55316delTC|285|March1|protein_coding|CODING|NM_001166372|1|1),intron_variant(MODIFIER|||c.-187-55317_-187-55316delTC|285|March1|protein_coding|CODING|NM_175188|1|1)
chr8	66278399	66278399	intron_variant	March1	protein_coding	NM_001166372:c.-115-53582_-115-53581delAC	NA	MODIFIER	NA	NA	chr8	65825747	65825747	TAC	T	het	intron_variant(MODIFIER|||c.-115-53582_-115-53581delAC|285|March1|protein_coding|CODING|NM_001166372|1|1),intron_variant(MODIFIER|||c.-187-53582_-187-53581delAC|285|March1|protein_coding|CODING|NM_175188|1|1)
chr8	66280043	66280043	intron_variant	March1	protein_coding	NM_001166372:c.-115-51938_-115-51937insGAGA	NA	MODIFIER	NA	NA	chr8	65827391	65827391	T	TGAGA	hom	intron_variant(MODIFIER|||c.-115-51938_-115-51937insGAGA|285|March1|protein_coding|CODING|NM_001166372|1|1),intron_variant(MODIFIER|||c.-187-51938_-187-51937insGAGA|285|March1|protein_coding|CODING|NM_175188|1|1)
chr8	66283142	66283142	intron_variant	March1	protein_coding	NM_001166372:c.-115-48839delT	NA	MODIFIER	NA	NA	chr8	65830490	65830490	CT	C	het	intron_variant(MODIFIER|||c.-115-48839delT|285|March1|protein_coding|CODING|NM_001166372|1|1),intron_variant(MODIFIER|||c.-187-48839delT|285|March1|protein_coding|CODING|NM_175188|1|1)
chr8	66302915	66302915	intron_variant	March1	protein_coding	NM_001166372:c.-115-29066_-115-29062delGAAAA	NA	MODIFIER	NA	NA	chr8	65850263	65850263	GGAAAA	G	hom	intron_variant(MODIFIER|||c.-115-29066_-115-29062delGAAAA|285|March1|protein_coding|CODING|NM_001166372|1|1),intron_variant(MODIFIER|||c.-187-29066_-187-29062delGAAAA|285|March1|protein_coding|CODING|NM_175188|1|1)
chr8	66329221	66329221	intron_variant	March1	protein_coding	NM_001166372:c.-115-2760_-115-2759delTG	NA	MODIFIER	NA	NA	chr8	65876569	65876569	CTG	C	het	intron_variant(MODIFIER|||c.-115-2760_-115-2759delTG|285|March1|protein_coding|CODING|NM_001166372|1|1),intron_variant(MODIFIER|||c.-187-2760_-187-2759delTG|285|March1|protein_coding|CODING|NM_175188|1|1)
chr8	66335376	66335376	intron_variant	March1	protein_coding	NM_175188:c.-111+3319_-111+3320delAT	NA	MODIFIER	NA	NA	chr8	65882724	65882724	GAT	G	hom	intron_variant(MODIFIER|||c.-111+3319_-111+3320delAT|285|March1|protein_coding|CODING|NM_175188|2|1),intron_variant(MODIFIER|||c.-39+3319_-39+3320delAT|285|March1|protein_coding|CODING|NM_001166372|2|1)
chr8	66341651	66341651	intron_variant	March1	protein_coding	NM_175188:c.-111+9594delA	NA	MODIFIER	NA	NA	chr8	65888999	65888999	CA	C	hom	intron_variant(MODIFIER|||c.-111+9594delA|285|March1|protein_coding|CODING|NM_175188|2|1),intron_variant(MODIFIER|||c.-39+9594delA|285|March1|protein_coding|CODING|NM_001166372|2|1)
chr8	66349178	66349178	intron_variant	March1	protein_coding	NM_175188:c.-111+17121delA	NA	MODIFIER	NA	NA	chr8	65896526	65896526	GA	G	het	intron_variant(MODIFIER|||c.-111+17121delA|285|March1|protein_coding|CODING|NM_175188|2|1),intron_variant(MODIFIER|||c.-39+17121delA|285|March1|protein_coding|CODING|NM_001166372|2|1)
chr8	66352324	66352324	intron_variant	March1	protein_coding	NM_175188:c.-111+20267_-111+20268delAT	NA	MODIFIER	NA	NA	chr8	65899672	65899672	GAT	G	het	intron_variant(MODIFIER|||c.-111+20267_-111+20268delAT|285|March1|protein_coding|CODING|NM_175188|2|1),intron_variant(MODIFIER|||c.-39+20267_-39+20268delAT|285|March1|protein_coding|CODING|NM_001166372|2|1)
chr8	66360158	66360158	intron_variant	March1	protein_coding	NM_175188:c.-111+28101_-111+28102insGTGTTCTGGCTTTA	NA	MODIFIER	rs265326212	NA	chr8	65907506	65907506	T	TGTGTTCTGGCTTTA	hom	intron_variant(MODIFIER|||c.-111+28101_-111+28102insGTGTTCTGGCTTTA|285|March1|protein_coding|CODING|NM_175188|2|1),intron_variant(MODIFIER|||c.-39+28101_-39+28102insGTGTTCTGGCTTTA|285|March1|protein_coding|CODING|NM_001166372|2|1)
chr8	66405105	66405105	intron_variant	March1	protein_coding	NM_175188:c.-110-14593delA	NA	MODIFIER	NA	NA	chr8	65952453	65952453	CA	C	het	intron_variant(MODIFIER|||c.-110-14593delA|285|March1|protein_coding|CODING|NM_175188|2|1),intron_variant(MODIFIER|||c.-39+73048delA|285|March1|protein_coding|CODING|NM_001166372|2|1)
chr8	66411369	66411369	intron_variant	March1	protein_coding	NM_175188:c.-110-8329_-110-8328delAC	NA	MODIFIER	NA	NA	chr8	65958717	65958717	TAC	T	het	intron_variant(MODIFIER|||c.-110-8329_-110-8328delAC|285|March1|protein_coding|CODING|NM_175188|2|1),intron_variant(MODIFIER|||c.-39+79312_-39+79313delAC|285|March1|protein_coding|CODING|NM_001166372|2|1)
chr8	66458838	66458838	intron_variant	March1	protein_coding	NM_001166372:c.-38-115564_-38-115557delTATATGAA	NA	MODIFIER	NA	NA	chr8	66006186	66006186	TTATATGAA	T	hom	intron_variant(MODIFIER|||c.-38-115564_-38-115557delTATATGAA|285|March1|protein_coding|CODING|NM_001166372|2|1),intron_variant(MODIFIER|||c.99+38932_99+38939delTATATGAA|285|March1|protein_coding|CODING|NM_175188|3|1)
chr8	66479848	66479848	intron_variant	March1	protein_coding	NM_001166372:c.-38-94554_-38-94553insAT	NA	MODIFIER	NA	NA	chr8	66027196	66027196	A	AAT	hom	intron_variant(MODIFIER|||c.-38-94554_-38-94553insAT|285|March1|protein_coding|CODING|NM_001166372|2|1),intron_variant(MODIFIER|||c.99+59942_99+59943insAT|285|March1|protein_coding|CODING|NM_175188|3|1)
chr8	66482001	66482001	intron_variant	March1	protein_coding	NM_001166372:c.-38-92401_-38-92400insTC	NA	MODIFIER	NA	NA	chr8	66029349	66029349	T	TTC	hom	intron_variant(MODIFIER|||c.-38-92401_-38-92400insTC|285|March1|protein_coding|CODING|NM_001166372|2|1),intron_variant(MODIFIER|||c.99+62095_99+62096insTC|285|March1|protein_coding|CODING|NM_175188|3|1)
chr8	66495834	66495834	intron_variant	March1	protein_coding	NM_001166372:c.-38-78568delA	NA	MODIFIER	NA	NA	chr8	66043182	66043182	CA	C	het	intron_variant(MODIFIER|||c.-38-78568delA|285|March1|protein_coding|CODING|NM_001166372|2|1),intron_variant(MODIFIER|||c.99+75928delA|285|March1|protein_coding|CODING|NM_175188|3|1)
chr8	66498330	66498330	intron_variant	March1	protein_coding	NM_001166372:c.-38-76072delA	NA	MODIFIER	NA	NA	chr8	66045678	66045678	CA	C	het	intron_variant(MODIFIER|||c.-38-76072delA|285|March1|protein_coding|CODING|NM_001166372|2|1),intron_variant(MODIFIER|||c.99+78424delA|285|March1|protein_coding|CODING|NM_175188|3|1)
chr8	66505023	66505023	intron_variant	March1	protein_coding	NM_001166372:c.-38-69379delA	NA	MODIFIER	NA	NA	chr8	66052371	66052371	TA	T	het	intron_variant(MODIFIER|||c.-38-69379delA|285|March1|protein_coding|CODING|NM_001166372|2|1),intron_variant(MODIFIER|||c.99+85117delA|285|March1|protein_coding|CODING|NM_175188|3|1)
chr8	66506601	66506601	intron_variant	March1	protein_coding	NM_001166372:c.-38-67801_-38-67800delAC	NA	MODIFIER	NA	NA	chr8	66053949	66053949	TAC	T	het	intron_variant(MODIFIER|||c.-38-67801_-38-67800delAC|285|March1|protein_coding|CODING|NM_001166372|2|1),intron_variant(MODIFIER|||c.99+86695_99+86696delAC|285|March1|protein_coding|CODING|NM_175188|3|1)
chr8	66507842	66507842	intron_variant	March1	protein_coding	NM_001166372:c.-38-66560_-38-66553delAGAAAGAA	NA	MODIFIER	NA	NA	chr8	66055190	66055190	GAGAAAGAA	G	hom	intron_variant(MODIFIER|||c.-38-66560_-38-66553delAGAAAGAA|285|March1|protein_coding|CODING|NM_001166372|2|1),intron_variant(MODIFIER|||c.99+87936_99+87943delAGAAAGAA|285|March1|protein_coding|CODING|NM_175188|3|1)
chr8	66558295	66558295	intron_variant	March1	protein_coding	NM_001166372:c.-38-16107_-38-16106insT	NA	MODIFIER	NA	NA	chr8	66105643	66105643	C	CT	het	intron_variant(MODIFIER|||c.-38-16107_-38-16106insT|285|March1|protein_coding|CODING|NM_001166372|2|1),intron_variant(MODIFIER|||c.99+138389_99+138390insT|285|March1|protein_coding|CODING|NM_175188|3|1)
chr8	66596456	66596456	intron_variant	March1	protein_coding	NM_175188:c.100-132857_100-132855delTAA	NA	MODIFIER	NA	NA	chr8	66143804	66143804	CTAA	C	het	intron_variant(MODIFIER|||c.100-132857_100-132855delTAA|285|March1|protein_coding|CODING|NM_175188|3|1),intron_variant(MODIFIER|||c.111+21906_111+21908delTAA|285|March1|protein_coding|CODING|NM_001166372|3|1)
chr8	66618152	66618152	intron_variant	March1	protein_coding	NM_175188:c.100-111161_100-111160delCA	NA	MODIFIER	NA	NA	chr8	66165500	66165500	TCA	T	het	intron_variant(MODIFIER|||c.100-111161_100-111160delCA|285|March1|protein_coding|CODING|NM_175188|3|1),intron_variant(MODIFIER|||c.111+43602_111+43603delCA|285|March1|protein_coding|CODING|NM_001166372|3|1)
chr8	66619448	66619448	intron_variant	March1	protein_coding	NM_175188:c.100-109865_100-109864insTG	NA	MODIFIER	NA	NA	chr8	66166796	66166796	T	TTG	het	intron_variant(MODIFIER|||c.100-109865_100-109864insTG|285|March1|protein_coding|CODING|NM_175188|3|1),intron_variant(MODIFIER|||c.111+44898_111+44899insTG|285|March1|protein_coding|CODING|NM_001166372|3|1)
chr8	66630394	66630394	intron_variant	March1	protein_coding	NM_175188:c.100-98919_100-98918delGT	NA	MODIFIER	NA	NA	chr8	66177742	66177742	CGT	C	het	intron_variant(MODIFIER|||c.100-98919_100-98918delGT|285|March1|protein_coding|CODING|NM_175188|3|1),intron_variant(MODIFIER|||c.111+55844_111+55845delGT|285|March1|protein_coding|CODING|NM_001166372|3|1)
chr8	66633734	66633734	intron_variant	March1	protein_coding	NM_175188:c.100-95579_100-95578insAGAG	NA	MODIFIER	NA	NA	chr8	66181082	66181082	A	AAGAG	het	intron_variant(MODIFIER|||c.100-95579_100-95578insAGAG|285|March1|protein_coding|CODING|NM_175188|3|1),intron_variant(MODIFIER|||c.111+59184_111+59185insAGAG|285|March1|protein_coding|CODING|NM_001166372|3|1)
chr8	66640349	66640349	intron_variant	March1	protein_coding	NM_175188:c.100-88964_100-88963delGT	NA	MODIFIER	NA	NA	chr8	66187697	66187697	AGT	A	het	intron_variant(MODIFIER|||c.100-88964_100-88963delGT|285|March1|protein_coding|CODING|NM_175188|3|1),intron_variant(MODIFIER|||c.111+65799_111+65800delGT|285|March1|protein_coding|CODING|NM_001166372|3|1)
chr8	66641703	66641703	intron_variant	March1	protein_coding	NM_175188:c.100-87610_100-87609delTG	NA	MODIFIER	NA	NA	chr8	66189051	66189051	ATG	A	het	intron_variant(MODIFIER|||c.100-87610_100-87609delTG|285|March1|protein_coding|CODING|NM_175188|3|1),intron_variant(MODIFIER|||c.111+67153_111+67154delTG|285|March1|protein_coding|CODING|NM_001166372|3|1)
chr8	66644060	66644060	intron_variant	March1	protein_coding	NM_175188:c.100-85253_100-85252delTA	NA	MODIFIER	NA	NA	chr8	66191408	66191408	GTA	G	het	intron_variant(MODIFIER|||c.100-85253_100-85252delTA|285|March1|protein_coding|CODING|NM_175188|3|1),intron_variant(MODIFIER|||c.111+69510_111+69511delTA|285|March1|protein_coding|CODING|NM_001166372|3|1)
chr8	66655043	66655043	intron_variant	March1	protein_coding	NM_175188:c.100-74270_100-74269delAG	NA	MODIFIER	NA	NA	chr8	66202391	66202391	TAG	T	het	intron_variant(MODIFIER|||c.100-74270_100-74269delAG|285|March1|protein_coding|CODING|NM_175188|3|1),intron_variant(MODIFIER|||c.112-74270_112-74269delAG|285|March1|protein_coding|CODING|NM_001166372|3|1)
chr8	66666838	66666838	intron_variant	March1	protein_coding	NM_175188:c.100-62475delT	NA	MODIFIER	NA	NA	chr8	66214186	66214186	CT	C	het	intron_variant(MODIFIER|||c.100-62475delT|285|March1|protein_coding|CODING|NM_175188|3|1),intron_variant(MODIFIER|||c.112-62475delT|285|March1|protein_coding|CODING|NM_001166372|3|1)
chr8	66676198	66676198	intron_variant	March1	protein_coding	NM_175188:c.100-53115delA	NA	MODIFIER	NA	NA	chr8	66223546	66223546	CA	C	het	intron_variant(MODIFIER|||c.100-53115delA|285|March1|protein_coding|CODING|NM_175188|3|1),intron_variant(MODIFIER|||c.112-53115delA|285|March1|protein_coding|CODING|NM_001166372|3|1)
chr8	66691597	66691597	intron_variant	March1	protein_coding	NM_175188:c.100-37716delG	NA	MODIFIER	rs265388461	NA	chr8	66238945	66238945	TG	T	hom	intron_variant(MODIFIER|||c.100-37716delG|285|March1|protein_coding|CODING|NM_175188|3|1),intron_variant(MODIFIER|||c.112-37716delG|285|March1|protein_coding|CODING|NM_001166372|3|1)
chr8	66694513	66694513	intron_variant	March1	protein_coding	NM_175188:c.100-34800_100-34799insAAG	NA	MODIFIER	NA	NA	chr8	66241861	66241861	A	AAAG	hom	intron_variant(MODIFIER|||c.100-34800_100-34799insAAG|285|March1|protein_coding|CODING|NM_175188|3|1),intron_variant(MODIFIER|||c.112-34800_112-34799insAAG|285|March1|protein_coding|CODING|NM_001166372|3|1)
chr8	66699330	66699330	intron_variant	March1	protein_coding	NM_175188:c.100-29983_100-29982delGT	NA	MODIFIER	NA	NA	chr8	66246678	66246678	CGT	C	het	intron_variant(MODIFIER|||c.100-29983_100-29982delGT|285|March1|protein_coding|CODING|NM_175188|3|1),intron_variant(MODIFIER|||c.112-29983_112-29982delGT|285|March1|protein_coding|CODING|NM_001166372|3|1)
chr8	66725146	66725146	intron_variant	March1	protein_coding	NM_175188:c.100-4167_100-4166insAC	NA	MODIFIER	NA	NA	chr8	66272494	66272494	G	GAC	hom	intron_variant(MODIFIER|||c.100-4167_100-4166insAC|285|March1|protein_coding|CODING|NM_175188|3|1),intron_variant(MODIFIER|||c.112-4167_112-4166insAC|285|March1|protein_coding|CODING|NM_001166372|3|1)
chr8	66733528	66733528	intron_variant	March1	protein_coding	NM_001166372:c.162+4165_162+4166insG	NA	MODIFIER	NA	NA	chr8	66280876	66280876	A	AG	hom	intron_variant(MODIFIER|||c.162+4165_162+4166insG|285|March1|protein_coding|CODING|NM_001166372|4|1),intron_variant(MODIFIER|||c.150+4165_150+4166insG|285|March1|protein_coding|CODING|NM_175188|4|1)
chr8	66746142	66746142	intron_variant	March1	protein_coding	NM_001166372:c.162+16779_162+16782delATAG	NA	MODIFIER	NA	NA	chr8	66293490	66293490	AATAG	A	het	intron_variant(MODIFIER|||c.162+16779_162+16782delATAG|285|March1|protein_coding|CODING|NM_001166372|4|1),intron_variant(MODIFIER|||c.150+16779_150+16782delATAG|285|March1|protein_coding|CODING|NM_175188|4|1)
chr8	66750830	66750830	intron_variant	March1	protein_coding	NM_001166372:c.162+21467_162+21468insGGA	NA	MODIFIER	NA	NA	chr8	66298178	66298178	T	TGGA	het	intron_variant(MODIFIER|||c.162+21467_162+21468insGGA|285|March1|protein_coding|CODING|NM_001166372|4|1),intron_variant(MODIFIER|||c.150+21467_150+21468insGGA|285|March1|protein_coding|CODING|NM_175188|4|1)
chr8	66761111	66761111	intron_variant	March1	protein_coding	NM_001166372:c.162+31748_162+31755delCTTTCTTT	NA	MODIFIER	NA	NA	chr8	66308459	66308459	CCTTTCTTT	C	hom	intron_variant(MODIFIER|||c.162+31748_162+31755delCTTTCTTT|285|March1|protein_coding|CODING|NM_001166372|4|1),intron_variant(MODIFIER|||c.150+31748_150+31755delCTTTCTTT|285|March1|protein_coding|CODING|NM_175188|4|1)
chr8	66780819	66780819	intron_variant	March1	protein_coding	NM_001166372:c.162+51456_162+51457delTC	NA	MODIFIER	NA	NA	chr8	66328167	66328167	GTC	G	het	intron_variant(MODIFIER|||c.162+51456_162+51457delTC|285|March1|protein_coding|CODING|NM_001166372|4|1),intron_variant(MODIFIER|||c.150+51456_150+51457delTC|285|March1|protein_coding|CODING|NM_175188|4|1)
chr8	66783928	66783928	intron_variant	March1	protein_coding	NM_001166372:c.162+54565_162+54566delTG	NA	MODIFIER	NA	NA	chr8	66331276	66331276	TTG	T	het	intron_variant(MODIFIER|||c.162+54565_162+54566delTG|285|March1|protein_coding|CODING|NM_001166372|4|1),intron_variant(MODIFIER|||c.150+54565_150+54566delTG|285|March1|protein_coding|CODING|NM_175188|4|1)
chr8	66786574	66786574	intron_variant	March1	protein_coding	NM_001166372:c.163-52517_163-52516insTG	NA	MODIFIER	NA	NA	chr8	66333922	66333922	C	CTG	hom	intron_variant(MODIFIER|||c.163-52517_163-52516insTG|285|March1|protein_coding|CODING|NM_001166372|4|1),intron_variant(MODIFIER|||c.151-52517_151-52516insTG|285|March1|protein_coding|CODING|NM_175188|4|1)
chr8	66808484	66808484	intron_variant	March1	protein_coding	NM_001166372:c.163-30607_163-30606delAG	NA	MODIFIER	NA	NA	chr8	66355832	66355832	AAG	A	het	intron_variant(MODIFIER|||c.163-30607_163-30606delAG|285|March1|protein_coding|CODING|NM_001166372|4|1),intron_variant(MODIFIER|||c.151-30607_151-30606delAG|285|March1|protein_coding|CODING|NM_175188|4|1)
chr8	66810137	66810137	intron_variant	March1	protein_coding	NM_001166372:c.163-28954_163-28953delTC	NA	MODIFIER	NA	NA	chr8	66357485	66357485	ATC	A	het	intron_variant(MODIFIER|||c.163-28954_163-28953delTC|285|March1|protein_coding|CODING|NM_001166372|4|1),intron_variant(MODIFIER|||c.151-28954_151-28953delTC|285|March1|protein_coding|CODING|NM_175188|4|1)
chr8	66824616	66824616	intron_variant	March1	protein_coding	NM_001166372:c.163-14475_163-14474insT	NA	MODIFIER	NA	NA	chr8	66371964	66371964	G	GT	het	intron_variant(MODIFIER|||c.163-14475_163-14474insT|285|March1|protein_coding|CODING|NM_001166372|4|1),intron_variant(MODIFIER|||c.151-14475_151-14474insT|285|March1|protein_coding|CODING|NM_175188|4|1)
chr8	66842128	66842128	intron_variant	March1	protein_coding	NM_001166372:c.242+2958_242+2961delATAA	NA	MODIFIER	NA	NA	chr8	66389476	66389476	CATAA	C	hom	intron_variant(MODIFIER|||c.242+2958_242+2961delATAA|285|March1|protein_coding|CODING|NM_001166372|5|1),intron_variant(MODIFIER|||c.212+2958_212+2961delATAA|275|March1|protein_coding|CODING|NM_001166375|1|1),intron_variant(MODIFIER|||c.230+2958_230+2961delATAA|285|March1|protein_coding|CODING|NM_175188|5|1)
chr8	66843823	66843823	intron_variant	March1	protein_coding	NM_001166372:c.242+4653_242+4655delTAA	NA	MODIFIER	NA	NA	chr8	66391171	66391171	CTAA	C	hom	intron_variant(MODIFIER|||c.242+4653_242+4655delTAA|285|March1|protein_coding|CODING|NM_001166372|5|1),intron_variant(MODIFIER|||c.212+4653_212+4655delTAA|275|March1|protein_coding|CODING|NM_001166375|1|1),intron_variant(MODIFIER|||c.230+4653_230+4655delTAA|285|March1|protein_coding|CODING|NM_175188|5|1)
chr8	66848302	66848302	intron_variant	March1	protein_coding	NM_001166372:c.242+9132_242+9133delGT	NA	MODIFIER	NA	NA	chr8	66395650	66395650	AGT	A	het	intron_variant(MODIFIER|||c.242+9132_242+9133delGT|285|March1|protein_coding|CODING|NM_001166372|5|1),intron_variant(MODIFIER|||c.212+9132_212+9133delGT|275|March1|protein_coding|CODING|NM_001166375|1|1),intron_variant(MODIFIER|||c.230+9132_230+9133delGT|285|March1|protein_coding|CODING|NM_175188|5|1)
chr8	66851061	66851061	intron_variant	March1	protein_coding	NM_001166372:c.242+11891_242+11892delAT	NA	MODIFIER	NA	NA	chr8	66398409	66398409	CAT	C	het	intron_variant(MODIFIER|||c.242+11891_242+11892delAT|285|March1|protein_coding|CODING|NM_001166372|5|1),intron_variant(MODIFIER|||c.212+11891_212+11892delAT|275|March1|protein_coding|CODING|NM_001166375|1|1),intron_variant(MODIFIER|||c.230+11891_230+11892delAT|285|March1|protein_coding|CODING|NM_175188|5|1)
chr8	66851515	66851515	intron_variant	March1	protein_coding	NM_001166372:c.242+12345_242+12350delCTCTCT	NA	MODIFIER	NA	NA	chr8	66398863	66398863	CCTCTCT	C	het	intron_variant(MODIFIER|||c.242+12345_242+12350delCTCTCT|285|March1|protein_coding|CODING|NM_001166372|5|1),intron_variant(MODIFIER|||c.212+12345_212+12350delCTCTCT|275|March1|protein_coding|CODING|NM_001166375|1|1),intron_variant(MODIFIER|||c.230+12345_230+12350delCTCTCT|285|March1|protein_coding|CODING|NM_175188|5|1)
chr8	66894475	66894475	intron_variant	March1	protein_coding	NM_001166372:c.424-14229_424-14228insAGAT	NA	MODIFIER	NA	NA	chr8	66441823	66441823	A	AAGAT	hom	intron_variant(MODIFIER|||c.424-14229_424-14228insAGAT|285|March1|protein_coding|CODING|NM_001166372|6|1),intron_variant(MODIFIER|||c.394-14229_394-14228insAGAT|275|March1|protein_coding|CODING|NM_001166375|2|1),intron_variant(MODIFIER|||c.412-14229_412-14228insAGAT|285|March1|protein_coding|CODING|NM_175188|6|1)
chr8	66895492	66895492	intron_variant	March1	protein_coding	NM_001166372:c.424-13212_424-13211delTC	NA	MODIFIER	NA	NA	chr8	66442840	66442840	ATC	A	het	intron_variant(MODIFIER|||c.424-13212_424-13211delTC|285|March1|protein_coding|CODING|NM_001166372|6|1),intron_variant(MODIFIER|||c.394-13212_394-13211delTC|275|March1|protein_coding|CODING|NM_001166375|2|1),intron_variant(MODIFIER|||c.412-13212_412-13211delTC|285|March1|protein_coding|CODING|NM_175188|6|1)
chr8	66895955	66895955	intron_variant	March1	protein_coding	NM_001166372:c.424-12749delT	NA	MODIFIER	NA	NA	chr8	66443303	66443303	CT	C	het	intron_variant(MODIFIER|||c.424-12749delT|285|March1|protein_coding|CODING|NM_001166372|6|1),intron_variant(MODIFIER|||c.394-12749delT|275|March1|protein_coding|CODING|NM_001166375|2|1),intron_variant(MODIFIER|||c.412-12749delT|285|March1|protein_coding|CODING|NM_175188|6|1)
chr8	66899797	66899797	intron_variant	March1	protein_coding	NM_001166372:c.424-8907_424-8906delAC	NA	MODIFIER	NA	NA	chr8	66447145	66447145	TAC	T	het	intron_variant(MODIFIER|||c.424-8907_424-8906delAC|285|March1|protein_coding|CODING|NM_001166372|6|1),intron_variant(MODIFIER|||c.394-8907_394-8906delAC|275|March1|protein_coding|CODING|NM_001166375|2|1),intron_variant(MODIFIER|||c.412-8907_412-8906delAC|285|March1|protein_coding|CODING|NM_175188|6|1)
chr8	66901287	66901287	intron_variant	March1	protein_coding	NM_001166372:c.424-7417_424-7416delCT	NA	MODIFIER	NA	NA	chr8	66448635	66448635	GCT	G	het	intron_variant(MODIFIER|||c.424-7417_424-7416delCT|285|March1|protein_coding|CODING|NM_001166372|6|1),intron_variant(MODIFIER|||c.394-7417_394-7416delCT|275|March1|protein_coding|CODING|NM_001166375|2|1),intron_variant(MODIFIER|||c.412-7417_412-7416delCT|285|March1|protein_coding|CODING|NM_175188|6|1)
chr8	66908194	66908194	intron_variant	March1	protein_coding	NM_001166372:c.424-510_424-509delAC	NA	MODIFIER	NA	NA	chr8	66455542	66455542	TAC	T	het	intron_variant(MODIFIER|||c.424-510_424-509delAC|285|March1|protein_coding|CODING|NM_001166372|6|1),intron_variant(MODIFIER|||c.394-510_394-509delAC|275|March1|protein_coding|CODING|NM_001166375|2|1),intron_variant(MODIFIER|||c.412-510_412-509delAC|285|March1|protein_coding|CODING|NM_175188|6|1)
chr8	66913212	66913212	intron_variant	March1	protein_coding	NM_001166372:c.559+4373_559+4374insC	NA	MODIFIER	NA	NA	chr8	66460560	66460560	G	GC	het	intron_variant(MODIFIER|||c.559+4373_559+4374insC|285|March1|protein_coding|CODING|NM_001166372|7|1),intron_variant(MODIFIER|||c.529+4373_529+4374insC|275|March1|protein_coding|CODING|NM_001166375|3|1),intron_variant(MODIFIER|||c.559+4361_559+4362insC|285|March1|protein_coding|CODING|NM_175188|7|1)
chr8	66917015	66917015	intron_variant	March1	protein_coding	NM_001166372:c.560-3868_560-3867insTATA	NA	MODIFIER	NA	NA	chr8	66464363	66464363	G	GTATA	het	intron_variant(MODIFIER|||c.560-3868_560-3867insTATA|285|March1|protein_coding|CODING|NM_001166372|7|1),intron_variant(MODIFIER|||c.530-3868_530-3867insTATA|275|March1|protein_coding|CODING|NM_001166375|3|1),intron_variant(MODIFIER|||c.560-3868_560-3867insTATA|285|March1|protein_coding|CODING|NM_175188|7|1)
chr8	66918651	66918651	intron_variant	March1	protein_coding	NM_001166372:c.560-2232_560-2231delTG	NA	MODIFIER	NA	NA	chr8	66465999	66465999	ATG	A	het	intron_variant(MODIFIER|||c.560-2232_560-2231delTG|285|March1|protein_coding|CODING|NM_001166372|7|1),intron_variant(MODIFIER|||c.530-2232_530-2231delTG|275|March1|protein_coding|CODING|NM_001166375|3|1),intron_variant(MODIFIER|||c.560-2232_560-2231delTG|285|March1|protein_coding|CODING|NM_175188|7|1)
chr8	66924735	66924735	downstream_gene_variant	March1	protein_coding	NM_001166372	NA	MODIFIER	rs225080609	NA	chr8	66472083	66472083	CAGAGAG	C	hom	downstream_gene_variant(MODIFIER||447||285|March1|protein_coding|CODING|NM_001166372||1),downstream_gene_variant(MODIFIER||447||275|March1|protein_coding|CODING|NM_001166375||1),downstream_gene_variant(MODIFIER||447||285|March1|protein_coding|CODING|NM_175188||1),intergenic_region(MODIFIER||||||||||1)
chr8	66927214	66927214	downstream_gene_variant	Tma16	protein_coding	NM_025465	NA	MODIFIER	NA	NA	chr8	66474562	66474562	CG	C	het	downstream_gene_variant(MODIFIER||1783||221|Tma16|protein_coding|CODING|NM_025465||1),intergenic_region(MODIFIER||||||||||1)
chr8	66936124	66936124	intron_variant	Tma16	protein_coding	NM_025465:c.116+586_116+585insC	NA	MODIFIER	NA	NA	chr8	66483472	66483472	A	AG	hom	intron_variant(MODIFIER|||c.116+586_116+585insC|221|Tma16|protein_coding|CODING|NM_025465|2|1)
chr8	66942623	66942623	intergenic_region	NA	NA	NA	NA	MODIFIER	NA	NA	chr8	66489971	66489971	GAAGA	G	hom	intergenic_region(MODIFIER||||||||||1)
chr8	66944821	66944821	intergenic_region	NA	NA	NA	NA	MODIFIER	NA	NA	chr8	66492169	66492169	A	ACCCCCCCCCCCCC	het	intergenic_region(MODIFIER||||||||||1)
chr8	66952561	66952561	intergenic_region	NA	NA	NA	NA	MODIFIER	NA	NA	chr8	66499909	66499909	GCA	G	het	intergenic_region(MODIFIER||||||||||1)
chr8	66959638	66959638	intergenic_region	NA	NA	NA	NA	MODIFIER	NA	NA	chr8	66506986	66506986	TC	T	hom	intergenic_region(MODIFIER||||||||||1)
chr8	66966533	66966533	downstream_gene_variant	Tktl2	protein_coding	NM_028927	NA	MODIFIER	NA	NA	chr8	66513881	66513881	CT	C	het	downstream_gene_variant(MODIFIER||104||627|Tktl2|protein_coding|CODING|NM_028927||1),intron_variant(MODIFIER|||c.*25+182delT|627|Tktl2|protein_coding|CODING|NM_001271574|1|1)
chr8	66977213	66977213	intergenic_region	NA	NA	NA	NA	MODIFIER	NA	NA	chr8	66524561	66524561	C	CA	het	intergenic_region(MODIFIER||||||||||1)
chr8	66987482	66987482	intergenic_region	NA	NA	NA	NA	MODIFIER	NA	NA	chr8	66534830	66534830	TTCTC	T	hom	intergenic_region(MODIFIER||||||||||1)
chr8	66992818	66992818	intergenic_region	NA	NA	NA	NA	MODIFIER	NA	NA	chr8	66540166	66540166	TTCTCTC	T,TTC	NA	intergenic_region(MODIFIER||||||||||1),intergenic_region(MODIFIER||||||||||2)
chr8	66993168	66993168	intergenic_region	NA	NA	NA	NA	MODIFIER	NA	NA	chr8	66540516	66540516	T	TC	hom	intergenic_region(MODIFIER||||||||||1)
chr8	67003326	67003326	intergenic_region	NA	NA	NA	NA	MODIFIER	rs222033817	NA	chr8	66550674	66550674	C	CT	hom	intergenic_region(MODIFIER||||||||||1)
chr8	67011006	67011006	intergenic_region	NA	NA	NA	NA	MODIFIER	rs240698035	NA	chr8	66558354	66558354	GATAT	G	het	intergenic_region(MODIFIER||||||||||1)
chr8	67015297	67015297	intergenic_region	NA	NA	NA	NA	MODIFIER	rs213382674	NA	chr8	66562645	66562645	GGATA	G	hom	intergenic_region(MODIFIER||||||||||1)
chr8	67015425	67015425	intergenic_region	NA	NA	NA	NA	MODIFIER	NA	NA	chr8	66562773	66562773	G	GGATA	hom	intergenic_region(MODIFIER||||||||||1)
chr8	67018708	67018708	intergenic_region	NA	NA	NA	NA	MODIFIER	NA	NA	chr8	66566056	66566056	A	AAAC	hom	intergenic_region(MODIFIER||||||||||1)
chr8	67040495	67040495	intergenic_region	NA	NA	NA	NA	MODIFIER	rs258359236	NA	chr8	66587843	66587843	GA	G	hom	intergenic_region(MODIFIER||||||||||1)
chr8	67056520	67056520	intergenic_region	NA	NA	NA	NA	MODIFIER	NA	NA	chr8	66603868	66603868	CG	C	het	intergenic_region(MODIFIER||||||||||1)
chr8	67057003	67057003	intergenic_region	NA	NA	NA	NA	MODIFIER	NA	NA	chr8	66604351	66604351	CGT	C	het	intergenic_region(MODIFIER||||||||||1)
chr8	67059895	67059895	intergenic_region	NA	NA	NA	NA	MODIFIER	NA	NA	chr8	66607243	66607243	CAA	C	het	intergenic_region(MODIFIER||||||||||1)
chr8	67062003	67062003	intergenic_region	NA	NA	NA	NA	MODIFIER	NA	NA	chr8	66609351	66609351	C	CAT	hom	intergenic_region(MODIFIER||||||||||1)
chr8	67065165	67065165	intergenic_region	NA	NA	NA	NA	MODIFIER	NA	NA	chr8	66612513	66612513	AAC	A	het	intergenic_region(MODIFIER||||||||||1)
chr8	67083113	67083113	intergenic_region	NA	NA	NA	NA	MODIFIER	NA	NA	chr8	66630461	66630461	ATG	A	het	intergenic_region(MODIFIER||||||||||1)
chr8	67083918	67083918	intergenic_region	NA	NA	NA	NA	MODIFIER	NA	NA	chr8	66631266	66631266	TTC	T	hom	intergenic_region(MODIFIER||||||||||1)
chr8	67085043	67085043	intergenic_region	NA	NA	NA	NA	MODIFIER	NA	NA	chr8	66632391	66632391	CT	C	het	intergenic_region(MODIFIER||||||||||1)
chr8	67091935	67091935	intergenic_region	NA	NA	NA	NA	MODIFIER	NA	NA	chr8	66639283	66639283	CAG	C	het	intergenic_region(MODIFIER||||||||||1)
chr8	67096945	67096945	intergenic_region	NA	NA	NA	NA	MODIFIER	NA	NA	chr8	66644293	66644293	TG	T	het	intergenic_region(MODIFIER||||||||||1)
chr8	67112103	67112103	intergenic_region	NA	NA	NA	NA	MODIFIER	NA	NA	chr8	66659451	66659451	A	AAT	het	intergenic_region(MODIFIER||||||||||1)
chr8	67116402	67116402	intergenic_region	NA	NA	NA	NA	MODIFIER	rs386943351	NA	chr8	66663750	66663750	AT	A	het	intergenic_region(MODIFIER||||||||||1)
chr8	67116924	67116924	intergenic_region	NA	NA	NA	NA	MODIFIER	rs247239228	NA	chr8	66664272	66664272	GTCTGTC	G	hom	intergenic_region(MODIFIER||||||||||1)
chr8	67118814	67118814	intergenic_region	NA	NA	NA	NA	MODIFIER	NA	NA	chr8	66666162	66666162	AGT	A	het	intergenic_region(MODIFIER||||||||||1)
chr8	67123568	67123568	intergenic_region	NA	NA	NA	NA	MODIFIER	NA	NA	chr8	66670916	66670916	A	AAAAGAAAG	hom	intergenic_region(MODIFIER||||||||||1)
chr8	67124647	67124647	intergenic_region	NA	NA	NA	NA	MODIFIER	NA	NA	chr8	66671995	66671995	ATG	A	het	intergenic_region(MODIFIER||||||||||1)
chr8	67137897	67137897	intron_variant	Npy5r	protein_coding	NM_016708:c.-10+2716_-10+2719delCTAT	NA	MODIFIER	rs387023530	NA	chr8	66685245	66685245	TATAG	T	hom	intron_variant(MODIFIER|||c.-10+2716_-10+2719delCTAT|466|Npy5r|protein_coding|CODING|NM_016708|1|1)
chr8	67139147	67139147	intron_variant	Npy5r	protein_coding	NM_016708:c.-10+1468_-10+1469delCA	NA	MODIFIER	rs214271864	NA	chr8	66686495	66686495	CTG	C	het	intron_variant(MODIFIER|||c.-10+1468_-10+1469delCA|466|Npy5r|protein_coding|CODING|NM_016708|1|1)
chr8	67139800	67139800	intron_variant	Npy5r	protein_coding	NM_016708:c.-10+815_-10+816delAG	NA	MODIFIER	NA	NA	chr8	66687148	66687148	CCT	C	hom	intron_variant(MODIFIER|||c.-10+815_-10+816delAG|466|Npy5r|protein_coding|CODING|NM_016708|1|1)
chr8	67151120	67151120	intron_variant	Npy1r	protein_coding	NM_010934:c.-148+947_-148+950delGTGT	NA	MODIFIER	rs249696630	NA	chr8	66698468	66698468	CGTGT	C	hom	intron_variant(MODIFIER|||c.-148+947_-148+950delGTGT|382|Npy1r|protein_coding|CODING|NM_010934|1|1)
chr8	67158060	67158060	3_prime_UTR_variant	Npy1r	protein_coding	NM_010934:c.*221_*222delTG	NA	MODIFIER	NA	NA	chr8	66705408	66705408	CTG	C	het	3_prime_UTR_variant(MODIFIER||221|c.*221_*222delTG|382|Npy1r|protein_coding|CODING|NM_010934|3|1)
chr8	67178878	67178878	intergenic_region	NA	NA	NA	NA	MODIFIER	rs224132604	NA	chr8	66726226	66726226	CGATAGATAGATA	C	hom	intergenic_region(MODIFIER||||||||||1)
chr8	67179996	67179996	intergenic_region	NA	NA	NA	NA	MODIFIER	NA	NA	chr8	66727344	66727344	G	GCTCT	hom	intergenic_region(MODIFIER||||||||||1)
chr8	67196984	67196984	intergenic_region	NA	NA	NA	NA	MODIFIER	NA	NA	chr8	66744332	66744332	AGT	A	het	intergenic_region(MODIFIER||||||||||1)
chr8	67214178	67214178	intergenic_region	NA	NA	NA	NA	MODIFIER	NA	NA	chr8	66761526	66761526	TAC	T	het	intergenic_region(MODIFIER||||||||||1)
chr8	67250239	67250239	intergenic_region	NA	NA	NA	NA	MODIFIER	rs256630910	NA	chr8	66797587	66797587	GGA	G	het	intergenic_region(MODIFIER||||||||||1)
chr8	67255110	67255110	intergenic_region	NA	NA	NA	NA	MODIFIER	NA	NA	chr8	66802458	66802458	CT	C	hom	intergenic_region(MODIFIER||||||||||1)
chr8	67256332	67256332	intergenic_region	NA	NA	NA	NA	MODIFIER	rs256277050	NA	chr8	66803680	66803680	TAC	T	het	intergenic_region(MODIFIER||||||||||1)
chr8	67265631	67265631	intergenic_region	NA	NA	NA	NA	MODIFIER	NA	NA	chr8	66812979	66812979	TAC	T	het	intergenic_region(MODIFIER||||||||||1)
chr8	67281707	67281707	intergenic_region	NA	NA	NA	NA	MODIFIER	NA	NA	chr8	66829055	66829055	CT	C	het	intergenic_region(MODIFIER||||||||||1)
chr8	67287028	67287028	intergenic_region	NA	NA	NA	NA	MODIFIER	NA	NA	chr8	66834376	66834376	GAC	G	het	intergenic_region(MODIFIER||||||||||1)
chr8	67287062	67287062	intergenic_region	NA	NA	NA	NA	MODIFIER	NA	NA	chr8	66834410	66834410	AAG	A	het	intergenic_region(MODIFIER||||||||||1)
chr8	67297176	67297176	intergenic_region	NA	NA	NA	NA	MODIFIER	NA	NA	chr8	66844524	66844524	TG	T	het	intergenic_region(MODIFIER||||||||||1)
chr8	67303520	67303520	intergenic_region	NA	NA	NA	NA	MODIFIER	NA	NA	chr8	66850868	66850868	G	GTCTC	het	intergenic_region(MODIFIER||||||||||1)
chr8	67334098	67334098	intron_variant	Naf1	protein_coding	NM_001163564:c.1020+1766delT	NA	MODIFIER	NA	NA	chr8	66881446	66881446	CT	C	het	intron_variant(MODIFIER|||c.1020+1766delT|597|Naf1|protein_coding|CODING|NM_001163564|4|1)
chr8	67334629	67334629	intron_variant	Naf1	protein_coding	NM_001163564:c.1021-1465delT	NA	MODIFIER	NA	NA	chr8	66881977	66881977	AT	A	het	intron_variant(MODIFIER|||c.1021-1465delT|597|Naf1|protein_coding|CODING|NM_001163564|4|1)
chr8	67347786	67347786	intergenic_region	NA	NA	NA	NA	MODIFIER	NA	NA	chr8	66895134	66895134	ATT	A	het	intergenic_region(MODIFIER||||||||||1)
chr8	67377356	67377356	intergenic_region	NA	NA	NA	NA	MODIFIER	NA	NA	chr8	66924704	66924704	CT	C	het	intergenic_region(MODIFIER||||||||||1)
chr8	67377953	67377953	intergenic_region	NA	NA	NA	NA	MODIFIER	NA	NA	chr8	66925301	66925301	TAC	T	het	intergenic_region(MODIFIER||||||||||1)
chr8	67382289	67382289	intergenic_region	NA	NA	NA	NA	MODIFIER	NA	NA	chr8	66929637	66929637	ACTAT	A	hom	intergenic_region(MODIFIER||||||||||1)
chr8	67413757	67413757	intergenic_region	NA	NA	NA	NA	MODIFIER	NA	NA	chr8	66961105	66961105	G	GT	het	intergenic_region(MODIFIER||||||||||1)
chr8	67427431	67427431	intergenic_region	NA	NA	NA	NA	MODIFIER	NA	NA	chr8	66974779	66974779	G	GATATAT	hom	intergenic_region(MODIFIER||||||||||1)
chr8	67433214	67433214	intergenic_region	NA	NA	NA	NA	MODIFIER	NA	NA	chr8	66980562	66980562	CT	C	het	intergenic_region(MODIFIER||||||||||1)
chr8	67439563	67439563	intergenic_region	NA	NA	NA	NA	MODIFIER	NA	NA	chr8	66986911	66986911	GACAC	G	hom	intergenic_region(MODIFIER||||||||||1)
chr8	67439679	67439679	intergenic_region	NA	NA	NA	NA	MODIFIER	NA	NA	chr8	66987027	66987027	C	CA	hom	intergenic_region(MODIFIER||||||||||1)
chr8	67442115	67442115	intergenic_region	NA	NA	NA	NA	MODIFIER	NA	NA	chr8	66989463	66989463	GTC	G	het	intergenic_region(MODIFIER||||||||||1)
chr8	67442139	67442139	intergenic_region	NA	NA	NA	NA	MODIFIER	NA	NA	chr8	66989487	66989487	CTG	C	het	intergenic_region(MODIFIER||||||||||1)
chr8	67449169	67449169	intergenic_region	NA	NA	NA	NA	MODIFIER	rs251237160	NA	chr8	66996517	66996517	TTG	T	het	intergenic_region(MODIFIER||||||||||1)
chr8	67468034	67468034	intergenic_region	NA	NA	NA	NA	MODIFIER	NA	NA	chr8	67015382	67015382	GCA	G	hom	intergenic_region(MODIFIER||||||||||1)
chr8	67481847	67481847	intergenic_region	NA	NA	NA	NA	MODIFIER	NA	NA	chr8	67029195	67029195	G	GGT	het	intergenic_region(MODIFIER||||||||||1)
chr8	67482873	67482873	intergenic_region	NA	NA	NA	NA	MODIFIER	NA	NA	chr8	67030221	67030221	CT	C	het	intergenic_region(MODIFIER||||||||||1)
chr8	67519076	67519076	intergenic_region	NA	NA	NA	NA	MODIFIER	NA	NA	chr8	67066424	67066424	TTCTCTC	T,TTC	NA	intergenic_region(MODIFIER||||||||||1),intergenic_region(MODIFIER||||||||||2)
chr8	67545149	67545149	intergenic_region	NA	NA	NA	NA	MODIFIER	NA	NA	chr8	67092497	67092497	TGG	T	hom	intergenic_region(MODIFIER||||||||||1)
chr8	67547779	67547779	intergenic_region	NA	NA	NA	NA	MODIFIER	rs234673931	NA	chr8	67095127	67095127	TAC	T	hom	intergenic_region(MODIFIER||||||||||1)
chr8	67558402	67558402	intergenic_region	NA	NA	NA	NA	MODIFIER	rs212177656	NA	chr8	67105750	67105750	CA	C	hom	intergenic_region(MODIFIER||||||||||1)
chr8	67566557	67566557	intergenic_region	NA	NA	NA	NA	MODIFIER	NA	NA	chr8	67113905	67113905	CTG	C	het	intergenic_region(MODIFIER||||||||||1)
chr8	67588873	67588873	intergenic_region	NA	NA	NA	NA	MODIFIER	NA	NA	chr8	67136221	67136221	A	AGTCAGT	het	intergenic_region(MODIFIER||||||||||1)
chr8	67602028	67602028	intergenic_region	NA	NA	NA	NA	MODIFIER	NA	NA	chr8	67149376	67149376	CCT	C	het	intergenic_region(MODIFIER||||||||||1)
chr8	67608959	67608959	intergenic_region	NA	NA	NA	NA	MODIFIER	NA	NA	chr8	67156307	67156307	GA	G	het	intergenic_region(MODIFIER||||||||||1)
chr8	67615197	67615197	intergenic_region	NA	NA	NA	NA	MODIFIER	NA	NA	chr8	67162545	67162545	TA	T	hom	intergenic_region(MODIFIER||||||||||1)
chr8	67626826	67626826	intergenic_region	NA	NA	NA	NA	MODIFIER	NA	NA	chr8	67174174	67174174	A	ATC	het	intergenic_region(MODIFIER||||||||||1)
chr8	67635832	67635832	intergenic_region	NA	NA	NA	NA	MODIFIER	NA	NA	chr8	67183180	67183180	CATATAT	C	hom	intergenic_region(MODIFIER||||||||||1)
chr8	67636193	67636193	intergenic_region	NA	NA	NA	NA	MODIFIER	NA	NA	chr8	67183541	67183541	C	CCT	het	intergenic_region(MODIFIER||||||||||1)
chr8	67675606	67675606	intergenic_region	NA	NA	NA	NA	MODIFIER	NA	NA	chr8	67222954	67222954	AAC	A	het	intergenic_region(MODIFIER||||||||||1)
chr8	67677221	67677221	intergenic_region	NA	NA	NA	NA	MODIFIER	NA	NA	chr8	67224569	67224569	TTG	T	het	intergenic_region(MODIFIER||||||||||1)
chr8	67685481	67685481	intergenic_region	NA	NA	NA	NA	MODIFIER	rs255462739	NA	chr8	67232829	67232829	T	TA	hom	intergenic_region(MODIFIER||||||||||1)
chr8	67689620	67689620	intergenic_region	NA	NA	NA	NA	MODIFIER	NA	NA	chr8	67236968	67236968	TAC	T	het	intergenic_region(MODIFIER||||||||||1)
chr8	67700771	67700771	intergenic_region	NA	NA	NA	NA	MODIFIER	NA	NA	chr8	67248119	67248119	G	GT	het	intergenic_region(MODIFIER||||||||||1)
chr8	67715930	67715930	intergenic_region	NA	NA	NA	NA	MODIFIER	NA	NA	chr8	67263278	67263278	GGAGAGAGAGAGAGAGAGAGAGAGAGA	G	hom	intergenic_region(MODIFIER||||||||||1)
chr8	67718452	67718452	intergenic_region	NA	NA	NA	NA	MODIFIER	NA	NA	chr8	67265800	67265800	CCA	C	het	intergenic_region(MODIFIER||||||||||1)
chr8	67720307	67720307	intergenic_region	NA	NA	NA	NA	MODIFIER	NA	NA	chr8	67267655	67267655	GTCTAGGTACACTGGAGT	G	het	intergenic_region(MODIFIER||||||||||1)
chr8	67721712	67721712	intergenic_region	NA	NA	NA	NA	MODIFIER	NA	NA	chr8	67269060	67269060	CGA	C	het	intergenic_region(MODIFIER||||||||||1)
chr8	67727935	67727935	intergenic_region	NA	NA	NA	NA	MODIFIER	NA	NA	chr8	67275283	67275283	A	AT	het	intergenic_region(MODIFIER||||||||||1)
chr8	67727951	67727951	intergenic_region	NA	NA	NA	NA	MODIFIER	NA	NA	chr8	67275299	67275299	A	AT	hom	intergenic_region(MODIFIER||||||||||1)
chr8	67737682	67737682	intergenic_region	NA	NA	NA	NA	MODIFIER	NA	NA	chr8	67285030	67285030	A	AG	hom	intergenic_region(MODIFIER||||||||||1)
chr8	67738272	67738272	intergenic_region	NA	NA	NA	NA	MODIFIER	NA	NA	chr8	67285620	67285620	T	TCCCCCCC	het	intergenic_region(MODIFIER||||||||||1)
chr8	67747269	67747269	intergenic_region	NA	NA	NA	NA	MODIFIER	NA	NA	chr8	67294617	67294617	GAAAGA	G	hom	intergenic_region(MODIFIER||||||||||1)
chr8	67754593	67754593	intergenic_region	NA	NA	NA	NA	MODIFIER	NA	NA	chr8	67301941	67301941	ACT	A	hom	intergenic_region(MODIFIER||||||||||1)
chr8	67757469	67757469	intergenic_region	NA	NA	NA	NA	MODIFIER	NA	NA	chr8	67304817	67304817	TG	T	het	intergenic_region(MODIFIER||||||||||1)
chr8	67759279	67759279	intergenic_region	NA	NA	NA	NA	MODIFIER	NA	NA	chr8	67306627	67306627	G	GA	het	intergenic_region(MODIFIER||||||||||1)
chr8	67779006	67779006	intergenic_region	NA	NA	NA	NA	MODIFIER	NA	NA	chr8	67326354	67326354	GAC	G	het	intergenic_region(MODIFIER||||||||||1)
chr8	67808800	67808800	intergenic_region	NA	NA	NA	NA	MODIFIER	NA	NA	chr8	67356148	67356148	C	CG	het	intergenic_region(MODIFIER||||||||||1)
chr8	67818268	67818268	intergenic_region	NA	NA	NA	NA	MODIFIER	NA	NA	chr8	67365616	67365616	TA	T	het	intergenic_region(MODIFIER||||||||||1)
chr8	67822016	67822016	intergenic_region	NA	NA	NA	NA	MODIFIER	NA	NA	chr8	67369364	67369364	T	TA	het	intergenic_region(MODIFIER||||||||||1)
chr8	67826743	67826743	intergenic_region	NA	NA	NA	NA	MODIFIER	NA	NA	chr8	67374091	67374091	T	TGGG	het	intergenic_region(MODIFIER||||||||||1)
chr8	67831384	67831384	intergenic_region	NA	NA	NA	NA	MODIFIER	NA	NA	chr8	67378732	67378732	TTC	T	het	intergenic_region(MODIFIER||||||||||1)
chr8	67846510	67846510	intergenic_region	NA	NA	NA	NA	MODIFIER	rs254623587	NA	chr8	67393858	67393858	GAA	G	hom	intergenic_region(MODIFIER||||||||||1)
chr8	67846550	67846550	intergenic_region	NA	NA	NA	NA	MODIFIER	NA	NA	chr8	67393898	67393898	GTATA	G	hom	intergenic_region(MODIFIER||||||||||1)
chr8	67881353	67881353	intergenic_region	NA	NA	NA	NA	MODIFIER	NA	NA	chr8	67428701	67428701	T	TC	het	intergenic_region(MODIFIER||||||||||1)
chr8	67890918	67890918	intergenic_region	NA	NA	NA	NA	MODIFIER	NA	NA	chr8	67438266	67438266	GCA	G	het	intergenic_region(MODIFIER||||||||||1)
chr8	67909841	67909841	intergenic_region	NA	NA	NA	NA	MODIFIER	NA	NA	chr8	67457189	67457189	GTC	G	het	intergenic_region(MODIFIER||||||||||1)
chr8	67912461	67912461	intergenic_region	NA	NA	NA	NA	MODIFIER	NA	NA	chr8	67459809	67459809	CAAGAAAGA	C	hom	intergenic_region(MODIFIER||||||||||1)
chr8	67912590	67912590	intergenic_region	NA	NA	NA	NA	MODIFIER	NA	NA	chr8	67459938	67459938	A	AAAAG	hom	intergenic_region(MODIFIER||||||||||1)
chr8	67915532	67915532	intergenic_region	NA	NA	NA	NA	MODIFIER	NA	NA	chr8	67462880	67462880	T	TTA	hom	intergenic_region(MODIFIER||||||||||1)
chr8	67924362	67924362	intergenic_region	NA	NA	NA	NA	MODIFIER	rs253670889	NA	chr8	67471710	67471710	AAG	A	hom	intergenic_region(MODIFIER||||||||||1)
chr8	67936365	67936365	intergenic_region	NA	NA	NA	NA	MODIFIER	NA	NA	chr8	67483713	67483713	ACCT	A	het	intergenic_region(MODIFIER||||||||||1)
chr8	67937637	67937637	intergenic_region	NA	NA	NA	NA	MODIFIER	NA	NA	chr8	67484985	67484985	TAC	T	het	intergenic_region(MODIFIER||||||||||1)
chr8	67956120	67956120	downstream_gene_variant	Nat2	protein_coding	NM_001168577	NA	MODIFIER	rs227005235	NA	chr8	67503468	67503468	CA	C	hom	downstream_gene_variant(MODIFIER||891||290|Nat2|protein_coding|CODING|NM_001168577||1),downstream_gene_variant(MODIFIER||891||290|Nat2|protein_coding|CODING|NM_010874||1),intergenic_region(MODIFIER||||||||||1)
chr8	67966626	67966626	intergenic_region	NA	NA	NA	NA	MODIFIER	NA	NA	chr8	67513974	67513974	C	CT	het	intergenic_region(MODIFIER||||||||||1)
chr8	67974239	67974239	intergenic_region	NA	NA	NA	NA	MODIFIER	NA	NA	chr8	67521587	67521587	AAC	A	het	intergenic_region(MODIFIER||||||||||1)
chr8	67977616	67977616	intron_variant	Nat3	protein_coding	NM_008674:c.-7+791_-7+792delCA	NA	MODIFIER	NA	NA	chr8	67524964	67524964	GCA	G	het	intron_variant(MODIFIER|||c.-7+791_-7+792delCA|290|Nat3|protein_coding|CODING|NM_008674|2|1)
chr8	67982361	67982361	intron_variant	Nat3	protein_coding	NM_008674:c.-7+5536_-7+5538delTTA	NA	MODIFIER	NA	NA	chr8	67529709	67529709	TTTA	T	hom	intron_variant(MODIFIER|||c.-7+5536_-7+5538delTTA|290|Nat3|protein_coding|CODING|NM_008674|2|1)
chr8	68003488	68003488	intergenic_region	NA	NA	NA	NA	MODIFIER	NA	NA	chr8	67550836	67550836	TA	T	het	intergenic_region(MODIFIER||||||||||1)
chr8	68008388	68008388	intergenic_region	NA	NA	NA	NA	MODIFIER	NA	NA	chr8	67555736	67555736	AGAAG	A	hom	intergenic_region(MODIFIER||||||||||1)
chr8	68010340	68010340	intergenic_region	NA	NA	NA	NA	MODIFIER	rs261063360	NA	chr8	67557688	67557688	AAC	A	het	intergenic_region(MODIFIER||||||||||1)
chr8	68017698	68017698	intergenic_region	NA	NA	NA	NA	MODIFIER	NA	NA	chr8	67565046	67565046	CATTATT	C	hom	intergenic_region(MODIFIER||||||||||1)
chr8	68027717	68027717	intergenic_region	NA	NA	NA	NA	MODIFIER	NA	NA	chr8	67575065	67575065	GTA	G	het	intergenic_region(MODIFIER||||||||||1)
chr8	68035716	68035716	intergenic_region	NA	NA	NA	NA	MODIFIER	NA	NA	chr8	67583064	67583064	TG	T	het	intergenic_region(MODIFIER||||||||||1)
chr8	68050762	68050762	intergenic_region	NA	NA	NA	NA	MODIFIER	NA	NA	chr8	67598110	67598110	ATGTGTG	A	hom	intergenic_region(MODIFIER||||||||||1)
chr8	68058791	68058791	intergenic_region	NA	NA	NA	NA	MODIFIER	NA	NA	chr8	67606139	67606139	AT	A	het	intergenic_region(MODIFIER||||||||||1)
chr8	68078883	68078883	intergenic_region	NA	NA	NA	NA	MODIFIER	NA	NA	chr8	67626231	67626231	TC	T	het	intergenic_region(MODIFIER||||||||||1)
chr8	68082129	68082129	intergenic_region	NA	NA	NA	NA	MODIFIER	NA	NA	chr8	67629477	67629477	GC	G	het	intergenic_region(MODIFIER||||||||||1)
chr8	68082845	68082845	intergenic_region	NA	NA	NA	NA	MODIFIER	NA	NA	chr8	67630193	67630193	GGAGA	G	hom	intergenic_region(MODIFIER||||||||||1)
chr8	68086501	68086501	intergenic_region	NA	NA	NA	NA	MODIFIER	NA	NA	chr8	67633849	67633849	CAT	C	het	intergenic_region(MODIFIER||||||||||1)
chr8	68087475	68087475	intergenic_region	NA	NA	NA	NA	MODIFIER	NA	NA	chr8	67634823	67634823	T	TTCTC	hom	intergenic_region(MODIFIER||||||||||1)
chr8	68090467	68090467	intergenic_region	NA	NA	NA	NA	MODIFIER	rs258605229	NA	chr8	67637815	67637815	C	CT	het	intergenic_region(MODIFIER||||||||||1)
chr8	68099775	68099775	intergenic_region	NA	NA	NA	NA	MODIFIER	NA	NA	chr8	67647123	67647123	GGA	G	het	intergenic_region(MODIFIER||||||||||1)
chr8	68116365	68116365	intergenic_region	NA	NA	NA	NA	MODIFIER	NA	NA	chr8	67663713	67663713	G	GC	hom	intergenic_region(MODIFIER||||||||||1)
chr8	68123379	68123379	intergenic_region	NA	NA	NA	NA	MODIFIER	NA	NA	chr8	67670727	67670727	ACC	A,AC	NA	intergenic_region(MODIFIER||||||||||1),intergenic_region(MODIFIER||||||||||2)
chr8	68129627	68129627	intergenic_region	NA	NA	NA	NA	MODIFIER	NA	NA	chr8	67676975	67676975	CT	C	het	intergenic_region(MODIFIER||||||||||1)
chr8	68143668	68143668	3_prime_UTR_variant	Psd3	protein_coding	NM_030263:c.*5946_*5955delAGAGAGAGAG	NA	MODIFIER	rs254659369	NA	chr8	67691016	67691016	CCTCTCTCTCT	C	het	3_prime_UTR_variant(MODIFIER||5946|c.*5946_*5955delAGAGAGAGAG|376|Psd3|protein_coding|CODING|NM_027626|8|1),3_prime_UTR_variant(MODIFIER||5946|c.*5946_*5955delAGAGAGAGAG|518|Psd3|protein_coding|CODING|NM_030263|13|1)
chr8	68162781	68162781	intron_variant	Psd3	protein_coding	NM_030263:c.1341+3552_1341+3553delCA	NA	MODIFIER	rs387647042	NA	chr8	67710129	67710129	ATG	A	het	intron_variant(MODIFIER|||c.915+3552_915+3553delCA|376|Psd3|protein_coding|CODING|NM_027626|7|1),intron_variant(MODIFIER|||c.1341+3552_1341+3553delCA|518|Psd3|protein_coding|CODING|NM_030263|12|1)
chr8	68178526	68178526	intron_variant	Psd3	protein_coding	NM_030263:c.895-4924_895-4922delCCT	NA	MODIFIER	NA	NA	chr8	67725874	67725874	AAGG	A	hom	intron_variant(MODIFIER|||c.469-4924_469-4922delCCT|376|Psd3|protein_coding|CODING|NM_027626|4|1),intron_variant(MODIFIER|||c.895-4924_895-4922delCCT|518|Psd3|protein_coding|CODING|NM_030263|9|1)
chr8	68205568	68205568	intron_variant	Psd3	protein_coding	NM_030263:c.823+5156_823+5155insA	NA	MODIFIER	NA	NA	chr8	67752916	67752916	G	GT	het	intron_variant(MODIFIER|||c.397+5156_397+5155insA|376|Psd3|protein_coding|CODING|NM_027626|3|1),intron_variant(MODIFIER|||c.823+5156_823+5155insA|518|Psd3|protein_coding|CODING|NM_030263|8|1)
chr8	68207199	68207199	intron_variant	Psd3	protein_coding	NM_030263:c.823+3523_823+3524delGT	NA	MODIFIER	NA	NA	chr8	67754547	67754547	TAC	T	het	intron_variant(MODIFIER|||c.397+3523_397+3524delGT|376|Psd3|protein_coding|CODING|NM_027626|3|1),intron_variant(MODIFIER|||c.823+3523_823+3524delGT|518|Psd3|protein_coding|CODING|NM_030263|8|1)
chr8	68213238	68213238	intron_variant	Psd3	protein_coding	NM_030263:c.630-2323_630-2322delGT	NA	MODIFIER	NA	NA	chr8	67760586	67760586	TAC	T	hom	intron_variant(MODIFIER|||c.204-2323_204-2322delGT|376|Psd3|protein_coding|CODING|NM_027626|2|1),intron_variant(MODIFIER|||c.630-2323_630-2322delGT|518|Psd3|protein_coding|CODING|NM_030263|7|1)
chr8	68240857	68240857	intron_variant	Psd3	protein_coding	NM_030263:c.629+2693_629+2692insTA	NA	MODIFIER	NA	NA	chr8	67788205	67788205	T	TTA	het	intron_variant(MODIFIER|||c.203+2693_203+2692insTA|376|Psd3|protein_coding|CODING|NM_027626|2|1),intron_variant(MODIFIER|||c.629+2693_629+2692insTA|518|Psd3|protein_coding|CODING|NM_030263|7|1)
chr8	68243102	68243102	intron_variant	Psd3	protein_coding	NM_030263:c.629+447delA	NA	MODIFIER	rs387249241	NA	chr8	67790450	67790450	CT	C	het	intron_variant(MODIFIER|||c.203+447delA|376|Psd3|protein_coding|CODING|NM_027626|2|1),intron_variant(MODIFIER|||c.629+447delA|518|Psd3|protein_coding|CODING|NM_030263|7|1)
chr8	68245005	68245005	intron_variant	Psd3	protein_coding	NM_030263:c.586-1413delT	NA	MODIFIER	NA	NA	chr8	67792353	67792353	GA	G	het	intron_variant(MODIFIER|||c.160-1413delT|376|Psd3|protein_coding|CODING|NM_027626|1|1),intron_variant(MODIFIER|||c.586-1413delT|518|Psd3|protein_coding|CODING|NM_030263|6|1)
chr8	68257792	68257792	intron_variant	Psd3	protein_coding	NM_030263:c.586-14200delT	NA	MODIFIER	NA	NA	chr8	67805140	67805140	GA	G	het	intron_variant(MODIFIER|||c.159+12807delT|376|Psd3|protein_coding|CODING|NM_027626|1|1),intron_variant(MODIFIER|||c.586-14200delT|518|Psd3|protein_coding|CODING|NM_030263|6|1)
chr8	68258047	68258047	intron_variant	Psd3	protein_coding	NM_030263:c.586-14456_586-14455delAC	NA	MODIFIER	rs240968020	NA	chr8	67805395	67805395	CGT	C	hom	intron_variant(MODIFIER|||c.159+12551_159+12552delAC|376|Psd3|protein_coding|CODING|NM_027626|1|1),intron_variant(MODIFIER|||c.586-14456_586-14455delAC|518|Psd3|protein_coding|CODING|NM_030263|6|1)
chr8	68260774	68260774	intron_variant	Psd3	protein_coding	NM_030263:c.586-17181_586-17182insCT	NA	MODIFIER	NA	NA	chr8	67808122	67808122	A	AAG	het	intron_variant(MODIFIER|||c.159+9826_159+9825insCT|376|Psd3|protein_coding|CODING|NM_027626|1|1),intron_variant(MODIFIER|||c.586-17181_586-17182insCT|518|Psd3|protein_coding|CODING|NM_030263|6|1)
chr8	68286529	68286529	intron_variant	Psd3	protein_coding	NM_030263:c.586-42937delT	NA	MODIFIER	NA	NA	chr8	67833877	67833877	GA	G	hom	intron_variant(MODIFIER|||c.586-42937delT|518|Psd3|protein_coding|CODING|NM_030263|6|1)
chr8	68306260	68306260	intron_variant	Psd3	protein_coding	NM_030263:c.585+29372delT	NA	MODIFIER	NA	NA	chr8	67853608	67853608	TA	T	het	intron_variant(MODIFIER|||c.585+29372delT|518|Psd3|protein_coding|CODING|NM_030263|6|1)
chr8	68312150	68312150	intron_variant	Psd3	protein_coding	NM_030263:c.585+23479_585+23482delCATC	NA	MODIFIER	rs261934799	NA	chr8	67859498	67859498	TGATG	T	hom	intron_variant(MODIFIER|||c.585+23479_585+23482delCATC|518|Psd3|protein_coding|CODING|NM_030263|6|1)
chr8	68314724	68314724	intron_variant	Psd3	protein_coding	NM_030263:c.585+20909_585+20908insT	NA	MODIFIER	NA	NA	chr8	67862072	67862072	C	CA	het	intron_variant(MODIFIER|||c.585+20909_585+20908insT|518|Psd3|protein_coding|CODING|NM_030263|6|1)
chr8	68322730	68322730	intron_variant	Psd3	protein_coding	NM_030263:c.585+12901_585+12902delAC	NA	MODIFIER	NA	NA	chr8	67870078	67870078	GGT	G	het	intron_variant(MODIFIER|||c.585+12901_585+12902delAC|518|Psd3|protein_coding|CODING|NM_030263|6|1)
chr8	68322923	68322923	intron_variant	Psd3	protein_coding	NM_030263:c.585+12708_585+12709delGT	NA	MODIFIER	NA	NA	chr8	67870271	67870271	TAC	T	het	intron_variant(MODIFIER|||c.585+12708_585+12709delGT|518|Psd3|protein_coding|CODING|NM_030263|6|1)
chr8	68335225	68335225	intron_variant	Psd3	protein_coding	NM_030263:c.585+406_585+407delAT	NA	MODIFIER	rs234373322	NA	chr8	67882573	67882573	AAT	A	hom	intron_variant(MODIFIER|||c.585+406_585+407delAT|518|Psd3|protein_coding|CODING|NM_030263|6|1)
chr8	68341729	68341729	intron_variant	Psd3	protein_coding	NM_030263:c.496-6008delC	NA	MODIFIER	NA	NA	chr8	67889077	67889077	TG	T	het	intron_variant(MODIFIER|||c.496-6008delC|518|Psd3|protein_coding|CODING|NM_030263|5|1)
chr8	68351636	68351636	intron_variant	Psd3	protein_coding	NM_030263:c.495+5133_495+5132insATAT	NA	MODIFIER	NA	NA	chr8	67898984	67898984	C	CATAT	hom	intron_variant(MODIFIER|||c.495+5133_495+5132insATAT|518|Psd3|protein_coding|CODING|NM_030263|5|1)
chr8	68373695	68373695	intergenic_region	NA	NA	NA	NA	MODIFIER	rs223219719	NA	chr8	67921043	67921043	TA	T	het	intergenic_region(MODIFIER||||||||||1)
chr8	68384103	68384103	intergenic_region	NA	NA	NA	NA	MODIFIER	NA	NA	chr8	67931451	67931451	TACAC	T	hom	intergenic_region(MODIFIER||||||||||1)
chr8	68385319	68385319	intergenic_region	NA	NA	NA	NA	MODIFIER	NA	NA	chr8	67932667	67932667	CA	C	het	intergenic_region(MODIFIER||||||||||1)
chr8	68385671	68385671	intergenic_region	NA	NA	NA	NA	MODIFIER	NA	NA	chr8	67933019	67933019	ACT	A	het	intergenic_region(MODIFIER||||||||||1)
chr8	68388102	68388102	intergenic_region	NA	NA	NA	NA	MODIFIER	NA	NA	chr8	67935450	67935450	T	TG	het	intergenic_region(MODIFIER||||||||||1)
chr8	68391171	68391171	intergenic_region	NA	NA	NA	NA	MODIFIER	NA	NA	chr8	67938519	67938519	C	CTG	het	intergenic_region(MODIFIER||||||||||1)
chr8	68392426	68392426	intergenic_region	NA	NA	NA	NA	MODIFIER	NA	NA	chr8	67939774	67939774	TA	T	het	intergenic_region(MODIFIER||||||||||1)
chr8	68396370	68396370	intergenic_region	NA	NA	NA	NA	MODIFIER	NA	NA	chr8	67943718	67943718	TCACACA	T	hom	intergenic_region(MODIFIER||||||||||1)
chr8	68405650	68405650	intergenic_region	NA	NA	NA	NA	MODIFIER	NA	NA	chr8	67952998	67952998	TA	T	het	intergenic_region(MODIFIER||||||||||1)
chr8	68410256	68410256	intergenic_region	NA	NA	NA	NA	MODIFIER	NA	NA	chr8	67957604	67957604	TCACA	T	hom	intergenic_region(MODIFIER||||||||||1)
chr8	68433237	68433237	intergenic_region	NA	NA	NA	NA	MODIFIER	NA	NA	chr8	67980585	67980585	AAC	A	het	intergenic_region(MODIFIER||||||||||1)
chr8	68462951	68462951	intergenic_region	NA	NA	NA	NA	MODIFIER	rs220804740	NA	chr8	68010299	68010299	CAAACAAACAAACAAAA	C	hom	intergenic_region(MODIFIER||||||||||1)
chr8	68469243	68469243	intergenic_region	NA	NA	NA	NA	MODIFIER	rs223417358	NA	chr8	68016591	68016591	A	AAGAAAGAGAGAGAGAGAGAG	hom	intergenic_region(MODIFIER||||||||||1)
chr8	68470246	68470246	intergenic_region	NA	NA	NA	NA	MODIFIER	NA	NA	chr8	68017594	68017594	T	TTA	hom	intergenic_region(MODIFIER||||||||||1)
chr8	68470942	68470942	intergenic_region	NA	NA	NA	NA	MODIFIER	rs240849570	NA	chr8	68018290	68018290	T	TAAAAAAAA	hom	intergenic_region(MODIFIER||||||||||1)
chr8	68474962	68474962	intergenic_region	NA	NA	NA	NA	MODIFIER	NA	NA	chr8	68022310	68022310	G	GA	hom	intergenic_region(MODIFIER||||||||||1)
chr8	68476034	68476034	intergenic_region	NA	NA	NA	NA	MODIFIER	rs231255157	NA	chr8	68023382	68023382	GGA	G	hom	intergenic_region(MODIFIER||||||||||1)
chr8	68476428	68476428	intergenic_region	NA	NA	NA	NA	MODIFIER	rs235984358	NA	chr8	68023776	68023776	AC	A	hom	intergenic_region(MODIFIER||||||||||1)
chr8	68476448	68476448	intergenic_region	NA	NA	NA	NA	MODIFIER	NA	NA	chr8	68023796	68023796	AAGGACC	A	hom	intergenic_region(MODIFIER||||||||||1)
chr8	68480202	68480202	intergenic_region	NA	NA	NA	NA	MODIFIER	NA	NA	chr8	68027550	68027550	A	AGCTACC	hom	intergenic_region(MODIFIER||||||||||1)
chr8	68480462	68480462	intergenic_region	NA	NA	NA	NA	MODIFIER	rs231101320	NA	chr8	68027810	68027810	C	CGTGT	hom	intergenic_region(MODIFIER||||||||||1)
chr8	68481167	68481167	intergenic_region	NA	NA	NA	NA	MODIFIER	rs259137127	NA	chr8	68028515	68028515	C	CACACACACAT	hom	intergenic_region(MODIFIER||||||||||1)
chr8	68481959	68481959	intergenic_region	NA	NA	NA	NA	MODIFIER	NA	NA	chr8	68029307	68029307	A	AAGGAGG	hom	intergenic_region(MODIFIER||||||||||1)
chr8	68483137	68483137	intergenic_region	NA	NA	NA	NA	MODIFIER	rs264649342	NA	chr8	68030485	68030485	G	GGTTGTACCT	hom	intergenic_region(MODIFIER||||||||||1)
chr8	68484232	68484232	intergenic_region	NA	NA	NA	NA	MODIFIER	rs226767067	NA	chr8	68031580	68031580	A	AATT	hom	intergenic_region(MODIFIER||||||||||1)
chr8	68486389	68486389	intergenic_region	NA	NA	NA	NA	MODIFIER	rs263624091	NA	chr8	68033737	68033737	A	AG	hom	intergenic_region(MODIFIER||||||||||1)
chr8	68487014	68487014	intergenic_region	NA	NA	NA	NA	MODIFIER	NA	NA	chr8	68034362	68034362	CAAAAAAAAAA	C	hom	intergenic_region(MODIFIER||||||||||1)
chr8	68487084	68487084	intergenic_region	NA	NA	NA	NA	MODIFIER	rs255043604	NA	chr8	68034432	68034432	A	AGAGGAGGAGGAGGAGGAG	hom	intergenic_region(MODIFIER||||||||||1)
chr8	68490444	68490444	intergenic_region	NA	NA	NA	NA	MODIFIER	NA	NA	chr8	68037792	68037792	ATGTGTG	A	hom	intergenic_region(MODIFIER||||||||||1)
chr8	68490534	68490534	intergenic_region	NA	NA	NA	NA	MODIFIER	NA	NA	chr8	68037882	68037882	ATGTGTG	A	hom	intergenic_region(MODIFIER||||||||||1)
chr8	68492621	68492621	intergenic_region	NA	NA	NA	NA	MODIFIER	NA	NA	chr8	68039969	68039969	TACAC	T	hom	intergenic_region(MODIFIER||||||||||1)
chr8	68492919	68492919	intergenic_region	NA	NA	NA	NA	MODIFIER	NA	NA	chr8	68040267	68040267	CA	C	hom	intergenic_region(MODIFIER||||||||||1)
chr8	68492977	68492977	intergenic_region	NA	NA	NA	NA	MODIFIER	NA	NA	chr8	68040325	68040325	G	GAAAGAAAAGA	hom	intergenic_region(MODIFIER||||||||||1)
chr8	68493101	68493101	intergenic_region	NA	NA	NA	NA	MODIFIER	NA	NA	chr8	68040449	68040449	T	TA	hom	intergenic_region(MODIFIER||||||||||1)
chr8	68495350	68495350	intergenic_region	NA	NA	NA	NA	MODIFIER	rs216444092	NA	chr8	68042698	68042698	TAAAAAAAA	T	hom	intergenic_region(MODIFIER||||||||||1)
chr8	68495877	68495877	intergenic_region	NA	NA	NA	NA	MODIFIER	rs237656528	NA	chr8	68043225	68043225	CGTGT	C	hom	intergenic_region(MODIFIER||||||||||1)
chr8	68496416	68496416	intergenic_region	NA	NA	NA	NA	MODIFIER	rs230927069	NA	chr8	68043764	68043764	T	TA	hom	intergenic_region(MODIFIER||||||||||1)
chr8	68496649	68496649	intergenic_region	NA	NA	NA	NA	MODIFIER	rs225007920	NA	chr8	68043997	68043997	TAA	T	hom	intergenic_region(MODIFIER||||||||||1)
chr8	68496947	68496947	intergenic_region	NA	NA	NA	NA	MODIFIER	rs236960911	NA	chr8	68044295	68044295	TGGTCAAAGTAGAC	T	hom	intergenic_region(MODIFIER||||||||||1)
chr8	68497472	68497472	intergenic_region	NA	NA	NA	NA	MODIFIER	rs244123680	NA	chr8	68044820	68044820	G	GC	hom	intergenic_region(MODIFIER||||||||||1)
chr8	68499827	68499827	intergenic_region	NA	NA	NA	NA	MODIFIER	NA	NA	chr8	68047175	68047175	AAC	A	hom	intergenic_region(MODIFIER||||||||||1)
chr8	68501565	68501565	intergenic_region	NA	NA	NA	NA	MODIFIER	rs237676612	NA	chr8	68048913	68048913	T	TG	hom	intergenic_region(MODIFIER||||||||||1)
chr8	68504475	68504475	intergenic_region	NA	NA	NA	NA	MODIFIER	rs225398008	NA	chr8	68051823	68051823	A	AAGAGAGAGAGAGAG	hom	intergenic_region(MODIFIER||||||||||1)
chr8	68505242	68505242	intergenic_region	NA	NA	NA	NA	MODIFIER	NA	NA	chr8	68052590	68052590	GA	G	het	intergenic_region(MODIFIER||||||||||1)
chr8	68505272	68505272	intergenic_region	NA	NA	NA	NA	MODIFIER	rs253645898	NA	chr8	68052620	68052620	CA	C	hom	intergenic_region(MODIFIER||||||||||1)
chr8	68506053	68506053	intergenic_region	NA	NA	NA	NA	MODIFIER	NA	NA	chr8	68053401	68053401	G	GAGAGAGAGAGAGAGAGAGAGAC	hom	intergenic_region(MODIFIER||||||||||1)
chr8	68506341	68506341	intergenic_region	NA	NA	NA	NA	MODIFIER	rs222937287	NA	chr8	68053689	68053689	T	TAAC	hom	intergenic_region(MODIFIER||||||||||1)
chr8	68507346	68507346	intergenic_region	NA	NA	NA	NA	MODIFIER	rs251304411	NA	chr8	68054694	68054694	AAATGAATGAATG	A	hom	intergenic_region(MODIFIER||||||||||1)
chr8	68507894	68507894	intergenic_region	NA	NA	NA	NA	MODIFIER	NA	NA	chr8	68055242	68055242	T	TTAA	hom	intergenic_region(MODIFIER||||||||||1)
chr8	68509736	68509736	intergenic_region	NA	NA	NA	NA	MODIFIER	rs255432648	NA	chr8	68057084	68057084	C	CTATAGAG	hom	intergenic_region(MODIFIER||||||||||1)
chr8	68509973	68509973	intergenic_region	NA	NA	NA	NA	MODIFIER	rs238255105	NA	chr8	68057321	68057321	A	AT	hom	intergenic_region(MODIFIER||||||||||1)
chr8	68512367	68512367	intergenic_region	NA	NA	NA	NA	MODIFIER	NA	NA	chr8	68059715	68059715	C	CCAACCTAGAATAAATCAGCAAGCTCCCATCCAATGAGAGACTG	hom	intergenic_region(MODIFIER||||||||||1)
chr8	68514027	68514027	intergenic_region	NA	NA	NA	NA	MODIFIER	NA	NA	chr8	68061375	68061375	CAA	C	hom	intergenic_region(MODIFIER||||||||||1)
chr8	68514351	68514351	intergenic_region	NA	NA	NA	NA	MODIFIER	rs218854165	NA	chr8	68061699	68061699	T	TC	hom	intergenic_region(MODIFIER||||||||||1)
chr8	68514924	68514924	intergenic_region	NA	NA	NA	NA	MODIFIER	NA	NA	chr8	68062272	68062272	G	GGCGGCGGCGGCGGCGGCGGCA	hom	intergenic_region(MODIFIER||||||||||1)
chr8	68515068	68515068	intergenic_region	NA	NA	NA	NA	MODIFIER	NA	NA	chr8	68062416	68062416	AGGCTC	A	hom	intergenic_region(MODIFIER||||||||||1)
chr8	68516819	68516819	intergenic_region	NA	NA	NA	NA	MODIFIER	rs238723274	NA	chr8	68064167	68064167	G	GAA	hom	intergenic_region(MODIFIER||||||||||1)
chr8	68517864	68517864	intergenic_region	NA	NA	NA	NA	MODIFIER	rs214016937	NA	chr8	68065212	68065212	CA	C	hom	intergenic_region(MODIFIER||||||||||1)
chr8	68518283	68518283	intergenic_region	NA	NA	NA	NA	MODIFIER	rs258262396	NA	chr8	68065631	68065631	T	TTTGTTG	hom	intergenic_region(MODIFIER||||||||||1)
chr8	68518652	68518652	intergenic_region	NA	NA	NA	NA	MODIFIER	rs245437365	NA	chr8	68066000	68066000	C	CT	hom	intergenic_region(MODIFIER||||||||||1)
chr8	68519370	68519370	intergenic_region	NA	NA	NA	NA	MODIFIER	rs262361420	NA	chr8	68066718	68066718	ATAAGT	A	hom	intergenic_region(MODIFIER||||||||||1)
chr8	68521609	68521609	intergenic_region	NA	NA	NA	NA	MODIFIER	rs224542075	NA	chr8	68068957	68068957	CCACACA	C	hom	intergenic_region(MODIFIER||||||||||1)
chr8	68521645	68521645	intergenic_region	NA	NA	NA	NA	MODIFIER	rs258718771	NA	chr8	68068993	68068993	AGAGAGAGT	A	hom	intergenic_region(MODIFIER||||||||||1)
chr8	68521995	68521995	intergenic_region	NA	NA	NA	NA	MODIFIER	rs233141436	NA	chr8	68069343	68069343	G	GA	hom	intergenic_region(MODIFIER||||||||||1)
chr8	68522020	68522020	intergenic_region	NA	NA	NA	NA	MODIFIER	rs260303803	NA	chr8	68069368	68069368	T	TA	hom	intergenic_region(MODIFIER||||||||||1)
chr8	68522167	68522167	intergenic_region	NA	NA	NA	NA	MODIFIER	NA	NA	chr8	68069515	68069515	CT	C	hom	intergenic_region(MODIFIER||||||||||1)
chr8	68522699	68522699	intergenic_region	NA	NA	NA	NA	MODIFIER	rs254489073	NA	chr8	68070047	68070047	TA	T	hom	intergenic_region(MODIFIER||||||||||1)
chr8	68523134	68523134	intergenic_region	NA	NA	NA	NA	MODIFIER	rs247204999	NA	chr8	68070482	68070482	GTATA	G	hom	intergenic_region(MODIFIER||||||||||1)
chr8	68524899	68524899	intergenic_region	NA	NA	NA	NA	MODIFIER	rs232218643	NA	chr8	68072247	68072247	TAAA	T	hom	intergenic_region(MODIFIER||||||||||1)
chr8	68525062	68525062	intergenic_region	NA	NA	NA	NA	MODIFIER	rs243900187	NA	chr8	68072410	68072410	AAAAAC	A	hom	intergenic_region(MODIFIER||||||||||1)
chr8	68526809	68526809	intergenic_region	NA	NA	NA	NA	MODIFIER	rs224032523	NA	chr8	68074157	68074157	CCTT	C	hom	intergenic_region(MODIFIER||||||||||1)
chr8	68533640	68533640	intergenic_region	NA	NA	NA	NA	MODIFIER	rs221177274	NA	chr8	68080988	68080988	TAC	T	hom	intergenic_region(MODIFIER||||||||||1)
chr8	68533660	68533660	intergenic_region	NA	NA	NA	NA	MODIFIER	NA	NA	chr8	68081008	68081008	TACACACAC	T	hom	intergenic_region(MODIFIER||||||||||1)
chr8	68535403	68535403	intergenic_region	NA	NA	NA	NA	MODIFIER	NA	NA	chr8	68082751	68082751	GAGAGAGAGAGA	G	het	intergenic_region(MODIFIER||||||||||1)
chr8	68539623	68539623	intergenic_region	NA	NA	NA	NA	MODIFIER	rs266181113	NA	chr8	68086971	68086971	CAA	C	hom	intergenic_region(MODIFIER||||||||||1)
chr8	68541332	68541332	intergenic_region	NA	NA	NA	NA	MODIFIER	NA	NA	chr8	68088680	68088680	TACACACACACAC	T	hom	intergenic_region(MODIFIER||||||||||1)
chr8	68544870	68544870	intergenic_region	NA	NA	NA	NA	MODIFIER	rs224865007	NA	chr8	68092218	68092218	T	TA	hom	intergenic_region(MODIFIER||||||||||1)
chr8	68555023	68555023	intergenic_region	NA	NA	NA	NA	MODIFIER	NA	NA	chr8	68102371	68102371	TTCCTTTCCTTCCTTCCTTCCTTCCTTCCTTCCTTCC	T	hom	intergenic_region(MODIFIER||||||||||1)
chr8	68563738	68563738	intergenic_region	NA	NA	NA	NA	MODIFIER	rs214710545	NA	chr8	68111086	68111086	A	AT	hom	intergenic_region(MODIFIER||||||||||1)
chr8	68563995	68563995	intergenic_region	NA	NA	NA	NA	MODIFIER	rs231644065	NA	chr8	68111343	68111343	ATATGTGTGTGTGTGTGTGTGTGTGTGTGTGTGTG	A	hom	intergenic_region(MODIFIER||||||||||1)
chr8	68564654	68564654	intergenic_region	NA	NA	NA	NA	MODIFIER	rs240338787	NA	chr8	68112002	68112002	T	TCAA	hom	intergenic_region(MODIFIER||||||||||1)
chr8	68564903	68564903	intergenic_region	NA	NA	NA	NA	MODIFIER	rs229632123	NA	chr8	68112251	68112251	A	AG	hom	intergenic_region(MODIFIER||||||||||1)
chr8	68565642	68565642	intergenic_region	NA	NA	NA	NA	MODIFIER	rs262890705	NA	chr8	68112990	68112990	A	AT	hom	intergenic_region(MODIFIER||||||||||1)
chr8	68565773	68565773	intergenic_region	NA	NA	NA	NA	MODIFIER	NA	NA	chr8	68113121	68113121	G	GTGTGGTATGTGTATGTGTATGT	hom	intergenic_region(MODIFIER||||||||||1)
chr8	68566053	68566053	intergenic_region	NA	NA	NA	NA	MODIFIER	rs257249818	NA	chr8	68113401	68113401	GT	G	hom	intergenic_region(MODIFIER||||||||||1)
chr8	68566575	68566575	intergenic_region	NA	NA	NA	NA	MODIFIER	rs221661025	NA	chr8	68113923	68113923	CCT	C	hom	intergenic_region(MODIFIER||||||||||1)
chr8	68567216	68567216	intergenic_region	NA	NA	NA	NA	MODIFIER	rs222751239	NA	chr8	68114564	68114564	CACACAT	C	hom	intergenic_region(MODIFIER||||||||||1)
chr8	68567718	68567718	intergenic_region	NA	NA	NA	NA	MODIFIER	rs255645288	NA	chr8	68115066	68115066	TA	T	hom	intergenic_region(MODIFIER||||||||||1)
chr8	68567935	68567935	intergenic_region	NA	NA	NA	NA	MODIFIER	NA	NA	chr8	68115283	68115283	TA	T	hom	intergenic_region(MODIFIER||||||||||1)
chr8	68568336	68568336	intergenic_region	NA	NA	NA	NA	MODIFIER	rs251967674	NA	chr8	68115684	68115684	AAC	A	hom	intergenic_region(MODIFIER||||||||||1)
chr8	68569324	68569324	intergenic_region	NA	NA	NA	NA	MODIFIER	rs225811607	NA	chr8	68116672	68116672	GGCTCCACACAACTTTTA	G	hom	intergenic_region(MODIFIER||||||||||1)
chr8	68571330	68571330	intergenic_region	NA	NA	NA	NA	MODIFIER	NA	NA	chr8	68118678	68118678	T	TAAAAAACAAAC	hom	intergenic_region(MODIFIER||||||||||1)
chr8	68571854	68571854	intergenic_region	NA	NA	NA	NA	MODIFIER	rs248408443	NA	chr8	68119202	68119202	T	TA	hom	intergenic_region(MODIFIER||||||||||1)
chr8	68572963	68572963	intergenic_region	NA	NA	NA	NA	MODIFIER	NA	NA	chr8	68120311	68120311	C	CT	hom	intergenic_region(MODIFIER||||||||||1)
chr8	68574451	68574451	intergenic_region	NA	NA	NA	NA	MODIFIER	rs240373640	NA	chr8	68121799	68121799	TGTGTGTGTGTGTGTGA	T	hom	intergenic_region(MODIFIER||||||||||1)
chr8	68575950	68575950	intergenic_region	NA	NA	NA	NA	MODIFIER	NA	NA	chr8	68123298	68123298	TAC	T	hom	intergenic_region(MODIFIER||||||||||1)
chr8	68576649	68576649	intergenic_region	NA	NA	NA	NA	MODIFIER	NA	NA	chr8	68123997	68123997	G	GCATTCCTAGAAACATTGCATTCCATTTCAACTCAAAGGAGTGATA	hom	intergenic_region(MODIFIER||||||||||1)
chr8	68577813	68577813	intergenic_region	NA	NA	NA	NA	MODIFIER	NA	NA	chr8	68125161	68125161	C	CTG	hom	intergenic_region(MODIFIER||||||||||1)
chr8	68577846	68577846	intergenic_region	NA	NA	NA	NA	MODIFIER	NA	NA	chr8	68125194	68125194	T	TCTCTCTCTCTCTCTCC	hom	intergenic_region(MODIFIER||||||||||1)
chr8	68578051	68578051	intergenic_region	NA	NA	NA	NA	MODIFIER	rs258697423	NA	chr8	68125399	68125399	AGCAGAT	A	hom	intergenic_region(MODIFIER||||||||||1)
chr8	68578297	68578297	intergenic_region	NA	NA	NA	NA	MODIFIER	NA	NA	chr8	68125645	68125645	CTT	C	hom	intergenic_region(MODIFIER||||||||||1)
chr8	68579143	68579143	intergenic_region	NA	NA	NA	NA	MODIFIER	rs229453658	NA	chr8	68126491	68126491	TA	T	hom	intergenic_region(MODIFIER||||||||||1)
chr8	68579671	68579671	intergenic_region	NA	NA	NA	NA	MODIFIER	rs247912810	NA	chr8	68127019	68127019	GA	G	hom	intergenic_region(MODIFIER||||||||||1)
chr8	68582860	68582860	intergenic_region	NA	NA	NA	NA	MODIFIER	rs217214550	NA	chr8	68130208	68130208	T	TTCTCGCTTCC	hom	intergenic_region(MODIFIER||||||||||1)
chr8	68583452	68583452	intergenic_region	NA	NA	NA	NA	MODIFIER	NA	NA	chr8	68130800	68130800	TGGTCTATAGGTCTATA	T	hom	intergenic_region(MODIFIER||||||||||1)
chr8	68583522	68583522	intergenic_region	NA	NA	NA	NA	MODIFIER	rs237180443	NA	chr8	68130870	68130870	AC	A	hom	intergenic_region(MODIFIER||||||||||1)
chr8	68584199	68584199	intergenic_region	NA	NA	NA	NA	MODIFIER	rs236960845	NA	chr8	68131547	68131547	GACTTC	G	hom	intergenic_region(MODIFIER||||||||||1)
chr8	68585313	68585313	intergenic_region	NA	NA	NA	NA	MODIFIER	rs263473659	NA	chr8	68132661	68132661	G	GTGTC	hom	intergenic_region(MODIFIER||||||||||1)
chr8	68585550	68585550	intergenic_region	NA	NA	NA	NA	MODIFIER	rs218880037	NA	chr8	68132898	68132898	T	TGG	hom	intergenic_region(MODIFIER||||||||||1)
chr8	68585604	68585604	intergenic_region	NA	NA	NA	NA	MODIFIER	rs231464888	NA	chr8	68132952	68132952	AAGATTTTTCAGTCACCTTT	A	hom	intergenic_region(MODIFIER||||||||||1)
chr8	68586367	68586367	intergenic_region	NA	NA	NA	NA	MODIFIER	rs260559787	NA	chr8	68133715	68133715	AC	A	hom	intergenic_region(MODIFIER||||||||||1)
chr8	68586704	68586704	intergenic_region	NA	NA	NA	NA	MODIFIER	rs219398014	NA	chr8	68134052	68134052	AT	A	hom	intergenic_region(MODIFIER||||||||||1)
chr8	68588388	68588388	intergenic_region	NA	NA	NA	NA	MODIFIER	NA	NA	chr8	68135736	68135736	A	ATATGTGTGTGTGTGTGTGTGTGTGTGTGTGTG	hom	intergenic_region(MODIFIER||||||||||1)
chr8	68588970	68588970	intergenic_region	NA	NA	NA	NA	MODIFIER	rs212581873	NA	chr8	68136318	68136318	G	GT	hom	intergenic_region(MODIFIER||||||||||1)
chr8	68589092	68589092	intergenic_region	NA	NA	NA	NA	MODIFIER	rs251980349	NA	chr8	68136440	68136440	C	CTATT	hom	intergenic_region(MODIFIER||||||||||1)
chr8	68589451	68589451	intergenic_region	NA	NA	NA	NA	MODIFIER	NA	NA	chr8	68136799	68136799	T	TA	hom	intergenic_region(MODIFIER||||||||||1)
chr8	68589931	68589931	intergenic_region	NA	NA	NA	NA	MODIFIER	rs225927950	NA	chr8	68137279	68137279	C	CAG	hom	intergenic_region(MODIFIER||||||||||1)
chr8	68590015	68590015	intergenic_region	NA	NA	NA	NA	MODIFIER	rs218569335	NA	chr8	68137363	68137363	TTC	T	hom	intergenic_region(MODIFIER||||||||||1)
chr8	68590165	68590165	intergenic_region	NA	NA	NA	NA	MODIFIER	NA	NA	chr8	68137513	68137513	GAAGA	G	hom	intergenic_region(MODIFIER||||||||||1)
chr8	68590772	68590772	intergenic_region	NA	NA	NA	NA	MODIFIER	rs238226124	NA	chr8	68138120	68138120	TAGCG	T	hom	intergenic_region(MODIFIER||||||||||1)
chr8	68591009	68591009	intergenic_region	NA	NA	NA	NA	MODIFIER	rs249377675	NA	chr8	68138357	68138357	TA	T	hom	intergenic_region(MODIFIER||||||||||1)
chr8	68592035	68592035	intergenic_region	NA	NA	NA	NA	MODIFIER	rs256709076	NA	chr8	68139383	68139383	CAAG	C	hom	intergenic_region(MODIFIER||||||||||1)
chr8	68592044	68592044	intergenic_region	NA	NA	NA	NA	MODIFIER	NA	NA	chr8	68139392	68139392	TC	T	hom	intergenic_region(MODIFIER||||||||||1)
chr8	68592057	68592057	intergenic_region	NA	NA	NA	NA	MODIFIER	NA	NA	chr8	68139405	68139405	AAGGAGAG	A,AAG	NA	intergenic_region(MODIFIER||||||||||1),intergenic_region(MODIFIER||||||||||2)
chr8	68592521	68592521	intergenic_region	NA	NA	NA	NA	MODIFIER	rs232637880	NA	chr8	68139869	68139869	C	CA	hom	intergenic_region(MODIFIER||||||||||1)
chr8	68592600	68592600	intergenic_region	NA	NA	NA	NA	MODIFIER	NA	NA	chr8	68139948	68139948	T	TG	hom	intergenic_region(MODIFIER||||||||||1)
chr8	68592618	68592618	intergenic_region	NA	NA	NA	NA	MODIFIER	NA	NA	chr8	68139966	68139966	GATATACACACCT	G	hom	intergenic_region(MODIFIER||||||||||1)
chr8	68592957	68592957	intergenic_region	NA	NA	NA	NA	MODIFIER	rs264442395	NA	chr8	68140305	68140305	A	AC	hom	intergenic_region(MODIFIER||||||||||1)
chr8	68592979	68592979	intergenic_region	NA	NA	NA	NA	MODIFIER	NA	NA	chr8	68140327	68140327	GAAA	G	hom	intergenic_region(MODIFIER||||||||||1)
chr8	68593346	68593346	intergenic_region	NA	NA	NA	NA	MODIFIER	rs250551744	NA	chr8	68140694	68140694	TA	T	hom	intergenic_region(MODIFIER||||||||||1)
chr8	68593718	68593718	intergenic_region	NA	NA	NA	NA	MODIFIER	NA	NA	chr8	68141066	68141066	T	TTCTTTTTTTTTTTTTTAATTAGGTATTTTCC	het	intergenic_region(MODIFIER||||||||||1)
chr8	68594426	68594426	intergenic_region	NA	NA	NA	NA	MODIFIER	rs226802814	NA	chr8	68141774	68141774	GCT	G	hom	intergenic_region(MODIFIER||||||||||1)
chr8	68594446	68594446	intergenic_region	NA	NA	NA	NA	MODIFIER	NA	NA	chr8	68141794	68141794	T	TC	hom	intergenic_region(MODIFIER||||||||||1)
chr8	68595039	68595039	intergenic_region	NA	NA	NA	NA	MODIFIER	rs220039591	NA	chr8	68142387	68142387	ACACAATTC	A	hom	intergenic_region(MODIFIER||||||||||1)
chr8	68596071	68596071	intergenic_region	NA	NA	NA	NA	MODIFIER	rs247584984	NA	chr8	68143419	68143419	AC	A	hom	intergenic_region(MODIFIER||||||||||1)
chr8	68596369	68596369	intergenic_region	NA	NA	NA	NA	MODIFIER	rs266005390	NA	chr8	68143717	68143717	T	TC	hom	intergenic_region(MODIFIER||||||||||1)
chr8	68598337	68598337	intergenic_region	NA	NA	NA	NA	MODIFIER	rs230449646	NA	chr8	68145685	68145685	T	TACACACACACACACAC	hom	intergenic_region(MODIFIER||||||||||1)
chr8	68600863	68600863	intergenic_region	NA	NA	NA	NA	MODIFIER	rs215955790	NA	chr8	68148211	68148211	AT	A	hom	intergenic_region(MODIFIER||||||||||1)
chr8	68601038	68601038	intergenic_region	NA	NA	NA	NA	MODIFIER	NA	NA	chr8	68148386	68148386	ATCTCTC	A	hom	intergenic_region(MODIFIER||||||||||1)
chr8	68601721	68601721	intergenic_region	NA	NA	NA	NA	MODIFIER	rs229929828	NA	chr8	68149069	68149069	GT	G	hom	intergenic_region(MODIFIER||||||||||1)
chr8	68602731	68602731	intergenic_region	NA	NA	NA	NA	MODIFIER	rs261004649	NA	chr8	68150079	68150079	AG	A	hom	intergenic_region(MODIFIER||||||||||1)
chr8	68603421	68603421	intergenic_region	NA	NA	NA	NA	MODIFIER	NA	NA	chr8	68150769	68150769	T	TGGGGAGATGCCTTTGTCATACA	hom	intergenic_region(MODIFIER||||||||||1)
chr8	68605033	68605033	intergenic_region	NA	NA	NA	NA	MODIFIER	rs220349496	NA	chr8	68152381	68152381	CAT	C	hom	intergenic_region(MODIFIER||||||||||1)
chr8	68607710	68607710	intergenic_region	NA	NA	NA	NA	MODIFIER	rs260493966	NA	chr8	68155058	68155058	TACACACAC	T	hom	intergenic_region(MODIFIER||||||||||1)
chr8	68607811	68607811	intergenic_region	NA	NA	NA	NA	MODIFIER	rs214046102	NA	chr8	68155159	68155159	GA	G	hom	intergenic_region(MODIFIER||||||||||1)
chr8	68609280	68609280	intergenic_region	NA	NA	NA	NA	MODIFIER	NA	NA	chr8	68156628	68156628	TGAGAGAGAGAGAGAGAGAGA	T	hom	intergenic_region(MODIFIER||||||||||1)
chr8	68610932	68610932	intergenic_region	NA	NA	NA	NA	MODIFIER	rs241054933	NA	chr8	68158280	68158280	A	AACACACACACACAC	hom	intergenic_region(MODIFIER||||||||||1)
chr8	68612299	68612299	intergenic_region	NA	NA	NA	NA	MODIFIER	rs229162042	NA	chr8	68159647	68159647	GA	G	hom	intergenic_region(MODIFIER||||||||||1)
chr8	68612429	68612429	intergenic_region	NA	NA	NA	NA	MODIFIER	rs251385972	NA	chr8	68159777	68159777	ACC	A	hom	intergenic_region(MODIFIER||||||||||1)
chr8	68614090	68614090	intergenic_region	NA	NA	NA	NA	MODIFIER	NA	NA	chr8	68161438	68161438	C	CTTTT	hom	intergenic_region(MODIFIER||||||||||1)
chr8	68614208	68614208	intergenic_region	NA	NA	NA	NA	MODIFIER	rs260124436	NA	chr8	68161556	68161556	G	GC	hom	intergenic_region(MODIFIER||||||||||1)
chr8	68615812	68615812	intergenic_region	NA	NA	NA	NA	MODIFIER	rs238126888	NA	chr8	68163160	68163160	AT	A	hom	intergenic_region(MODIFIER||||||||||1)
chr8	68615960	68615960	intergenic_region	NA	NA	NA	NA	MODIFIER	rs217565357	NA	chr8	68163308	68163308	GTGT	G	hom	intergenic_region(MODIFIER||||||||||1)
chr8	68617793	68617793	intergenic_region	NA	NA	NA	NA	MODIFIER	rs229902850	NA	chr8	68165141	68165141	G	GCAAA	hom	intergenic_region(MODIFIER||||||||||1)
chr8	68618057	68618057	intergenic_region	NA	NA	NA	NA	MODIFIER	NA	NA	chr8	68165405	68165405	G	GAAA	hom	intergenic_region(MODIFIER||||||||||1)
chr8	68618364	68618364	intergenic_region	NA	NA	NA	NA	MODIFIER	rs265825841	NA	chr8	68165712	68165712	CTGTGTGTGTGTGTGTGTGTGTG	C	hom	intergenic_region(MODIFIER||||||||||1)
chr8	68618408	68618408	intergenic_region	NA	NA	NA	NA	MODIFIER	rs225616558	NA	chr8	68165756	68165756	TTG	T	hom	intergenic_region(MODIFIER||||||||||1)
chr8	68619365	68619365	intergenic_region	NA	NA	NA	NA	MODIFIER	NA	NA	chr8	68166713	68166713	T	TGTGTGTGTGTGTGTGTGTGTGTGTGTGC	hom	intergenic_region(MODIFIER||||||||||1)
chr8	68620066	68620066	intergenic_region	NA	NA	NA	NA	MODIFIER	NA	NA	chr8	68167414	68167414	G	GATC	hom	intergenic_region(MODIFIER||||||||||1)
chr8	68620309	68620309	intergenic_region	NA	NA	NA	NA	MODIFIER	NA	NA	chr8	68167657	68167657	TGGGGG	T	hom	intergenic_region(MODIFIER||||||||||1)
chr8	68620393	68620393	intergenic_region	NA	NA	NA	NA	MODIFIER	rs249665510	NA	chr8	68167741	68167741	G	GAA	hom	intergenic_region(MODIFIER||||||||||1)
chr8	68620485	68620485	intergenic_region	NA	NA	NA	NA	MODIFIER	NA	NA	chr8	68167833	68167833	GAAA	G	hom	intergenic_region(MODIFIER||||||||||1)
chr8	68625468	68625468	intergenic_region	NA	NA	NA	NA	MODIFIER	rs244711510	NA	chr8	68172816	68172816	GGTGT	G	hom	intergenic_region(MODIFIER||||||||||1)
chr8	68626318	68626318	intergenic_region	NA	NA	NA	NA	MODIFIER	rs259884093	NA	chr8	68173666	68173666	AAG	A	hom	intergenic_region(MODIFIER||||||||||1)
chr8	68628091	68628091	intergenic_region	NA	NA	NA	NA	MODIFIER	NA	NA	chr8	68175439	68175439	C	CAA	hom	intergenic_region(MODIFIER||||||||||1)
chr8	68628398	68628398	intergenic_region	NA	NA	NA	NA	MODIFIER	rs223671803	NA	chr8	68175746	68175746	A	AGTTTTGGCCCAGGCATG	hom	intergenic_region(MODIFIER||||||||||1)
chr8	68629244	68629244	intergenic_region	NA	NA	NA	NA	MODIFIER	rs234155251	NA	chr8	68176592	68176592	GA	G	hom	intergenic_region(MODIFIER||||||||||1)
chr8	68630977	68630977	intergenic_region	NA	NA	NA	NA	MODIFIER	NA	NA	chr8	68178325	68178325	A	AAT	hom	intergenic_region(MODIFIER||||||||||1)
chr8	68631982	68631982	intergenic_region	NA	NA	NA	NA	MODIFIER	NA	NA	chr8	68179330	68179330	GTTT	G	hom	intergenic_region(MODIFIER||||||||||1)
chr8	68631994	68631994	intergenic_region	NA	NA	NA	NA	MODIFIER	NA	NA	chr8	68179342	68179342	T	TAAAA	hom	intergenic_region(MODIFIER||||||||||1)
chr8	68632402	68632402	intergenic_region	NA	NA	NA	NA	MODIFIER	rs221999940	NA	chr8	68179750	68179750	TG	T	hom	intergenic_region(MODIFIER||||||||||1)
chr8	68632433	68632433	intergenic_region	NA	NA	NA	NA	MODIFIER	rs261712210	NA	chr8	68179781	68179781	GC	G	hom	intergenic_region(MODIFIER||||||||||1)
chr8	68633651	68633651	intergenic_region	NA	NA	NA	NA	MODIFIER	rs235721200	NA	chr8	68180999	68180999	AT	A	hom	intergenic_region(MODIFIER||||||||||1)
chr8	68635603	68635603	intergenic_region	NA	NA	NA	NA	MODIFIER	NA	NA	chr8	68182951	68182951	G	GAT	hom	intergenic_region(MODIFIER||||||||||1)
chr8	68636473	68636473	intergenic_region	NA	NA	NA	NA	MODIFIER	NA	NA	chr8	68183821	68183821	AACCCC	A	hom	intergenic_region(MODIFIER||||||||||1)
chr8	68642274	68642274	intergenic_region	NA	NA	NA	NA	MODIFIER	rs229055612	NA	chr8	68189622	68189622	G	GT	hom	intergenic_region(MODIFIER||||||||||1)
chr8	68642704	68642704	intergenic_region	NA	NA	NA	NA	MODIFIER	rs232100244	NA	chr8	68190052	68190052	C	CG	hom	intergenic_region(MODIFIER||||||||||1)
chr8	68642722	68642722	intergenic_region	NA	NA	NA	NA	MODIFIER	rs256118130	NA	chr8	68190070	68190070	AT	A	hom	intergenic_region(MODIFIER||||||||||1)
chr8	68643313	68643313	intergenic_region	NA	NA	NA	NA	MODIFIER	NA	NA	chr8	68190661	68190661	A	AACACACACACACACACAC	hom	intergenic_region(MODIFIER||||||||||1)
chr8	68643339	68643339	intergenic_region	NA	NA	NA	NA	MODIFIER	rs249010623	NA	chr8	68190687	68190687	C	CTCTCTG	het	intergenic_region(MODIFIER||||||||||1)
chr8	68643351	68643351	intergenic_region	NA	NA	NA	NA	MODIFIER	NA	NA	chr8	68190699	68190699	G	GTC	het	intergenic_region(MODIFIER||||||||||1)
chr8	68643376	68643376	intergenic_region	NA	NA	NA	NA	MODIFIER	NA	NA	chr8	68190724	68190724	A	ACACACACACACGCACACG	het	intergenic_region(MODIFIER||||||||||1)
chr8	68643407	68643407	intergenic_region	NA	NA	NA	NA	MODIFIER	NA	NA	chr8	68190755	68190755	CG	C	het	intergenic_region(MODIFIER||||||||||1)
chr8	68644043	68644043	intergenic_region	NA	NA	NA	NA	MODIFIER	rs233565303	NA	chr8	68191391	68191391	TCACCA	T	hom	intergenic_region(MODIFIER||||||||||1)
chr8	68646018	68646018	intergenic_region	NA	NA	NA	NA	MODIFIER	rs260863997	NA	chr8	68193366	68193366	AG	A	hom	intergenic_region(MODIFIER||||||||||1)
chr8	68647952	68647952	intergenic_region	NA	NA	NA	NA	MODIFIER	rs226739560	NA	chr8	68195300	68195300	C	CAGCT	hom	intergenic_region(MODIFIER||||||||||1)
chr8	68648280	68648280	intergenic_region	NA	NA	NA	NA	MODIFIER	rs213070135	NA	chr8	68195628	68195628	C	CTG	hom	intergenic_region(MODIFIER||||||||||1)
chr8	68648424	68648424	intergenic_region	NA	NA	NA	NA	MODIFIER	NA	NA	chr8	68195772	68195772	AAAAC	A	hom	intergenic_region(MODIFIER||||||||||1)
chr8	68648723	68648723	intergenic_region	NA	NA	NA	NA	MODIFIER	rs231600016	NA	chr8	68196071	68196071	C	CAGGAAGGAAAGGGAA	hom	intergenic_region(MODIFIER||||||||||1)
chr8	68649359	68649359	intergenic_region	NA	NA	NA	NA	MODIFIER	rs232524597	NA	chr8	68196707	68196707	G	GA	hom	intergenic_region(MODIFIER||||||||||1)
chr8	68649534	68649534	intergenic_region	NA	NA	NA	NA	MODIFIER	rs264222742	NA	chr8	68196882	68196882	T	TGCAG	hom	intergenic_region(MODIFIER||||||||||1)
chr8	68650682	68650682	intergenic_region	NA	NA	NA	NA	MODIFIER	rs223857242	NA	chr8	68198030	68198030	G	GAACTT	hom	intergenic_region(MODIFIER||||||||||1)
chr8	68650695	68650695	intergenic_region	NA	NA	NA	NA	MODIFIER	NA	NA	chr8	68198043	68198043	AT	A	hom	intergenic_region(MODIFIER||||||||||1)
chr8	68651785	68651785	intergenic_region	NA	NA	NA	NA	MODIFIER	NA	NA	chr8	68199133	68199133	G	GAAAAAAAA	hom	intergenic_region(MODIFIER||||||||||1)
chr8	68652122	68652122	intergenic_region	NA	NA	NA	NA	MODIFIER	NA	NA	chr8	68199470	68199470	G	GAAA	hom	intergenic_region(MODIFIER||||||||||1)
chr8	68654699	68654699	intergenic_region	NA	NA	NA	NA	MODIFIER	rs254264166	NA	chr8	68202047	68202047	AGATG	A	hom	intergenic_region(MODIFIER||||||||||1)
chr8	68655428	68655428	intergenic_region	NA	NA	NA	NA	MODIFIER	rs232484752	NA	chr8	68202776	68202776	CATATATCAT	C	hom	intergenic_region(MODIFIER||||||||||1)
chr8	68657570	68657570	intergenic_region	NA	NA	NA	NA	MODIFIER	NA	NA	chr8	68204918	68204918	GAAA	G	hom	intergenic_region(MODIFIER||||||||||1)
chr8	68657713	68657713	intergenic_region	NA	NA	NA	NA	MODIFIER	rs263076743	NA	chr8	68205061	68205061	C	CCTAA	hom	intergenic_region(MODIFIER||||||||||1)
chr8	68658930	68658930	intergenic_region	NA	NA	NA	NA	MODIFIER	rs261335498	NA	chr8	68206278	68206278	GTATA	G	hom	intergenic_region(MODIFIER||||||||||1)
chr8	68661650	68661650	intergenic_region	NA	NA	NA	NA	MODIFIER	rs231540673	NA	chr8	68208998	68208998	ATT	A	hom	intergenic_region(MODIFIER||||||||||1)
chr8	68663944	68663944	intergenic_region	NA	NA	NA	NA	MODIFIER	rs266130142	NA	chr8	68211292	68211292	G	GA	hom	intergenic_region(MODIFIER||||||||||1)
chr8	68664153	68664153	intergenic_region	NA	NA	NA	NA	MODIFIER	rs242939700	NA	chr8	68211501	68211501	A	AT	hom	intergenic_region(MODIFIER||||||||||1)
chr8	68666598	68666598	intergenic_region	NA	NA	NA	NA	MODIFIER	rs247636210	NA	chr8	68213946	68213946	G	GGTAA	hom	intergenic_region(MODIFIER||||||||||1)
chr8	68668454	68668454	intergenic_region	NA	NA	NA	NA	MODIFIER	NA	NA	chr8	68215802	68215802	T	TAC	hom	intergenic_region(MODIFIER||||||||||1)
chr8	68668718	68668718	intergenic_region	NA	NA	NA	NA	MODIFIER	NA	NA	chr8	68216066	68216066	TTCTCTCTCTCTCTCTCTCTCTC	T	hom	intergenic_region(MODIFIER||||||||||1)
chr8	68669013	68669013	intergenic_region	NA	NA	NA	NA	MODIFIER	rs241150063	NA	chr8	68216361	68216361	T	TA	hom	intergenic_region(MODIFIER||||||||||1)
chr8	68670232	68670232	intergenic_region	NA	NA	NA	NA	MODIFIER	rs223774758	NA	chr8	68217580	68217580	C	CTG	hom	intergenic_region(MODIFIER||||||||||1)
chr8	68670639	68670639	intergenic_region	NA	NA	NA	NA	MODIFIER	rs243805095	NA	chr8	68217987	68217987	GA	G	hom	intergenic_region(MODIFIER||||||||||1)
chr8	68672875	68672875	intergenic_region	NA	NA	NA	NA	MODIFIER	rs217879121	NA	chr8	68220223	68220223	GT	G	hom	intergenic_region(MODIFIER||||||||||1)
chr8	68673096	68673096	intergenic_region	NA	NA	NA	NA	MODIFIER	NA	NA	chr8	68220444	68220444	TCC	T	hom	intergenic_region(MODIFIER||||||||||1)
chr8	68673105	68673105	intergenic_region	NA	NA	NA	NA	MODIFIER	NA	NA	chr8	68220453	68220453	CTCTCTCTT	C	hom	intergenic_region(MODIFIER||||||||||1)
chr8	68680503	68680503	intergenic_region	NA	NA	NA	NA	MODIFIER	rs241378775	NA	chr8	68227851	68227851	AG	A	hom	intergenic_region(MODIFIER||||||||||1)
chr8	68680776	68680776	intergenic_region	NA	NA	NA	NA	MODIFIER	rs264925047	NA	chr8	68228124	68228124	TA	T	hom	intergenic_region(MODIFIER||||||||||1)
chr8	68681100	68681100	intergenic_region	NA	NA	NA	NA	MODIFIER	rs212353386	NA	chr8	68228448	68228448	ATTATTGTTATATTGTT	A	hom	intergenic_region(MODIFIER||||||||||1)
chr8	68681241	68681241	intergenic_region	NA	NA	NA	NA	MODIFIER	rs249887983	NA	chr8	68228589	68228589	TG	T	hom	intergenic_region(MODIFIER||||||||||1)
chr8	68681586	68681586	intergenic_region	NA	NA	NA	NA	MODIFIER	rs215389556	NA	chr8	68228934	68228934	CTT	C	hom	intergenic_region(MODIFIER||||||||||1)
chr8	68681812	68681812	intergenic_region	NA	NA	NA	NA	MODIFIER	rs244445832	NA	chr8	68229160	68229160	C	CACA	hom	intergenic_region(MODIFIER||||||||||1)
chr8	68682601	68682601	intergenic_region	NA	NA	NA	NA	MODIFIER	rs257552147	NA	chr8	68229949	68229949	AC	A	hom	intergenic_region(MODIFIER||||||||||1)
chr8	68682608	68682608	intergenic_region	NA	NA	NA	NA	MODIFIER	rs253315498	NA	chr8	68229956	68229956	G	GTCTAGGGGCGTGACAGCAC	hom	intergenic_region(MODIFIER||||||||||1)
chr8	68684673	68684673	intergenic_region	NA	NA	NA	NA	MODIFIER	rs254135601	NA	chr8	68232021	68232021	GCAGACTGTCAGATCCTCCC	G	hom	intergenic_region(MODIFIER||||||||||1)
chr8	68685723	68685723	intergenic_region	NA	NA	NA	NA	MODIFIER	rs244462207	NA	chr8	68233071	68233071	A	ATAATCTT	hom	intergenic_region(MODIFIER||||||||||1)
chr8	68685748	68685748	intergenic_region	NA	NA	NA	NA	MODIFIER	NA	NA	chr8	68233096	68233096	CT	C	hom	intergenic_region(MODIFIER||||||||||1)
chr8	68686456	68686456	intergenic_region	NA	NA	NA	NA	MODIFIER	rs226375493	NA	chr8	68233804	68233804	AACAAAAACAAGTAAACAAAC	A	hom	intergenic_region(MODIFIER||||||||||1)
chr8	68687090	68687090	intergenic_region	NA	NA	NA	NA	MODIFIER	NA	NA	chr8	68234438	68234438	T	TCCC	hom	intergenic_region(MODIFIER||||||||||1)
chr8	68687107	68687107	intergenic_region	NA	NA	NA	NA	MODIFIER	NA	NA	chr8	68234455	68234455	C	CCCTCT	hom	intergenic_region(MODIFIER||||||||||1)
chr8	68687165	68687165	intergenic_region	NA	NA	NA	NA	MODIFIER	rs218418241	NA	chr8	68234513	68234513	GC	G	hom	intergenic_region(MODIFIER||||||||||1)
chr8	68687243	68687243	intergenic_region	NA	NA	NA	NA	MODIFIER	rs257620800	NA	chr8	68234591	68234591	TGCTA	T	hom	intergenic_region(MODIFIER||||||||||1)
chr8	68687408	68687408	intergenic_region	NA	NA	NA	NA	MODIFIER	rs212137542	NA	chr8	68234756	68234756	TA	T	hom	intergenic_region(MODIFIER||||||||||1)
chr8	68687512	68687512	intergenic_region	NA	NA	NA	NA	MODIFIER	rs237714921	NA	chr8	68234860	68234860	T	TA	hom	intergenic_region(MODIFIER||||||||||1)
chr8	68687593	68687593	intergenic_region	NA	NA	NA	NA	MODIFIER	rs256567633	NA	chr8	68234941	68234941	AACCT	A	hom	intergenic_region(MODIFIER||||||||||1)
chr8	68687694	68687694	intergenic_region	NA	NA	NA	NA	MODIFIER	rs261763847	NA	chr8	68235042	68235042	A	AT	hom	intergenic_region(MODIFIER||||||||||1)
chr8	68687949	68687949	intergenic_region	NA	NA	NA	NA	MODIFIER	rs249745450	NA	chr8	68235297	68235297	C	CAGTG	hom	intergenic_region(MODIFIER||||||||||1)
chr8	68688844	68688844	intergenic_region	NA	NA	NA	NA	MODIFIER	NA	NA	chr8	68236192	68236192	C	CACACGCAGACTTTGTGTGCCCCGGTACAGGGG	het	intergenic_region(MODIFIER||||||||||1)
chr8	68690305	68690305	intergenic_region	NA	NA	NA	NA	MODIFIER	NA	NA	chr8	68237653	68237653	A	AACACAC	hom	intergenic_region(MODIFIER||||||||||1)
chr8	68690682	68690682	intergenic_region	NA	NA	NA	NA	MODIFIER	rs236490717	NA	chr8	68238030	68238030	GC	G	hom	intergenic_region(MODIFIER||||||||||1)
chr8	68691550	68691550	intergenic_region	NA	NA	NA	NA	MODIFIER	rs251599863	NA	chr8	68238898	68238898	GT	G	hom	intergenic_region(MODIFIER||||||||||1)
chr8	68691908	68691908	intergenic_region	NA	NA	NA	NA	MODIFIER	rs220056995	NA	chr8	68239256	68239256	GA	G	hom	intergenic_region(MODIFIER||||||||||1)
chr8	68692029	68692029	intergenic_region	NA	NA	NA	NA	MODIFIER	rs240485735	NA	chr8	68239377	68239377	A	AATAC	hom	intergenic_region(MODIFIER||||||||||1)
chr8	68693563	68693563	intergenic_region	NA	NA	NA	NA	MODIFIER	rs264608935	NA	chr8	68240911	68240911	AT	A	hom	intergenic_region(MODIFIER||||||||||1)
chr8	68693845	68693845	intergenic_region	NA	NA	NA	NA	MODIFIER	rs229324492	NA	chr8	68241193	68241193	T	TA	hom	intergenic_region(MODIFIER||||||||||1)
chr8	68696374	68696374	intergenic_region	NA	NA	NA	NA	MODIFIER	rs258081953	NA	chr8	68243722	68243722	A	AT	hom	intergenic_region(MODIFIER||||||||||1)
chr8	68698058	68698058	intergenic_region	NA	NA	NA	NA	MODIFIER	rs223142566	NA	chr8	68245406	68245406	TA	T	hom	intergenic_region(MODIFIER||||||||||1)
chr8	68698238	68698238	intergenic_region	NA	NA	NA	NA	MODIFIER	rs246868958	NA	chr8	68245586	68245586	TG	T	hom	intergenic_region(MODIFIER||||||||||1)
chr8	68699098	68699098	intergenic_region	NA	NA	NA	NA	MODIFIER	rs259276088	NA	chr8	68246446	68246446	AG	A	hom	intergenic_region(MODIFIER||||||||||1)
chr8	68700633	68700633	intergenic_region	NA	NA	NA	NA	MODIFIER	rs230439585	NA	chr8	68247981	68247981	TG	T	hom	intergenic_region(MODIFIER||||||||||1)
chr8	68700664	68700664	intergenic_region	NA	NA	NA	NA	MODIFIER	rs254135354	NA	chr8	68248012	68248012	C	CTT	hom	intergenic_region(MODIFIER||||||||||1)
chr8	68701055	68701055	intergenic_region	NA	NA	NA	NA	MODIFIER	rs221726959	NA	chr8	68248403	68248403	G	GAA	hom	intergenic_region(MODIFIER||||||||||1)
chr8	68704484	68704484	intergenic_region	NA	NA	NA	NA	MODIFIER	NA	NA	chr8	68251832	68251832	A	AAAACAAAC	hom	intergenic_region(MODIFIER||||||||||1)
chr8	68704672	68704672	intergenic_region	NA	NA	NA	NA	MODIFIER	rs251838950	NA	chr8	68252020	68252020	TAA	T	hom	intergenic_region(MODIFIER||||||||||1)
chr8	68704706	68704706	intergenic_region	NA	NA	NA	NA	MODIFIER	NA	NA	chr8	68252054	68252054	TCTCC	T	het	intergenic_region(MODIFIER||||||||||1)
chr8	68705162	68705162	intergenic_region	NA	NA	NA	NA	MODIFIER	rs230338574	NA	chr8	68252510	68252510	A	ATT	hom	intergenic_region(MODIFIER||||||||||1)
chr8	68705435	68705435	intergenic_region	NA	NA	NA	NA	MODIFIER	rs233871914	NA	chr8	68252783	68252783	CACACACACACAT	C	hom	intergenic_region(MODIFIER||||||||||1)
chr8	68707945	68707945	intergenic_region	NA	NA	NA	NA	MODIFIER	NA	NA	chr8	68255293	68255293	T	TA	hom	intergenic_region(MODIFIER||||||||||1)
chr8	68707955	68707955	intergenic_region	NA	NA	NA	NA	MODIFIER	NA	NA	chr8	68255303	68255303	C	CTGTGTG	hom	intergenic_region(MODIFIER||||||||||1)
chr8	68708616	68708616	intergenic_region	NA	NA	NA	NA	MODIFIER	NA	NA	chr8	68255964	68255964	A	AT	hom	intergenic_region(MODIFIER||||||||||1)
chr8	68708820	68708820	intergenic_region	NA	NA	NA	NA	MODIFIER	rs259236132	NA	chr8	68256168	68256168	G	GAA	hom	intergenic_region(MODIFIER||||||||||1)
chr8	68709313	68709313	intergenic_region	NA	NA	NA	NA	MODIFIER	NA	NA	chr8	68256661	68256661	C	CT	hom	intergenic_region(MODIFIER||||||||||1)
chr8	68711444	68711444	intergenic_region	NA	NA	NA	NA	MODIFIER	rs229968061	NA	chr8	68258792	68258792	G	GC	hom	intergenic_region(MODIFIER||||||||||1)
chr8	68712559	68712559	intergenic_region	NA	NA	NA	NA	MODIFIER	NA	NA	chr8	68259907	68259907	TG	T	hom	intergenic_region(MODIFIER||||||||||1)
chr8	68712815	68712815	intergenic_region	NA	NA	NA	NA	MODIFIER	rs253192582	NA	chr8	68260163	68260163	C	CTGTG	hom	intergenic_region(MODIFIER||||||||||1)
chr8	68718810	68718810	intergenic_region	NA	NA	NA	NA	MODIFIER	rs237700030	NA	chr8	68266158	68266158	GTTTATTTTATTTTAT	G	hom	intergenic_region(MODIFIER||||||||||1)
chr8	68719071	68719071	intergenic_region	NA	NA	NA	NA	MODIFIER	NA	NA	chr8	68266419	68266419	T	TGGG	hom	intergenic_region(MODIFIER||||||||||1)
chr8	68720752	68720752	intergenic_region	NA	NA	NA	NA	MODIFIER	NA	NA	chr8	68268100	68268100	A	AT	hom	intergenic_region(MODIFIER||||||||||1)
chr8	68722511	68722511	intergenic_region	NA	NA	NA	NA	MODIFIER	NA	NA	chr8	68269859	68269859	GCACACACACA	G	hom	intergenic_region(MODIFIER||||||||||1)
chr8	68722616	68722616	intergenic_region	NA	NA	NA	NA	MODIFIER	rs387743970	NA	chr8	68269964	68269964	GGA	G	hom	intergenic_region(MODIFIER||||||||||1)
chr8	68723051	68723051	intergenic_region	NA	NA	NA	NA	MODIFIER	NA	NA	chr8	68270399	68270399	AT	A	hom	intergenic_region(MODIFIER||||||||||1)
chr8	68725398	68725398	intergenic_region	NA	NA	NA	NA	MODIFIER	rs261915578	NA	chr8	68272746	68272746	CT	C	hom	intergenic_region(MODIFIER||||||||||1)
chr8	68730939	68730939	intron_variant	Sh2d4a	protein_coding	NM_028182:c.-199+1416_-199+1417insA	NA	MODIFIER	NA	NA	chr8	68278287	68278287	C	CA	hom	intron_variant(MODIFIER|||c.-199+1416_-199+1417insA|421|Sh2d4a|protein_coding|CODING|NM_028182|1|1)
chr8	68732375	68732375	intron_variant	Sh2d4a	protein_coding	NM_028182:c.-198-2309_-198-2308insT	NA	MODIFIER	rs246905287	NA	chr8	68279723	68279723	C	CT	hom	intron_variant(MODIFIER|||c.-198-2309_-198-2308insT|421|Sh2d4a|protein_coding|CODING|NM_028182|1|1)
chr8	68735785	68735785	intron_variant	Sh2d4a	protein_coding	NM_028182:c.181+723_181+724insACACACAC	NA	MODIFIER	NA	NA	chr8	68283133	68283133	T	TACACACAC	hom	intron_variant(MODIFIER|||c.181+723_181+724insACACACAC|421|Sh2d4a|protein_coding|CODING|NM_028182|2|1)
chr8	68735877	68735877	intron_variant	Sh2d4a	protein_coding	NM_028182:c.181+815delT	NA	MODIFIER	rs254468486	NA	chr8	68283225	68283225	AT	A	hom	intron_variant(MODIFIER|||c.181+815delT|421|Sh2d4a|protein_coding|CODING|NM_028182|2|1)
chr8	68741210	68741210	intron_variant	Sh2d4a	protein_coding	NM_028182:c.182-5744delC	NA	MODIFIER	NA	NA	chr8	68288558	68288558	TC	T	hom	intron_variant(MODIFIER|||c.182-5744delC|421|Sh2d4a|protein_coding|CODING|NM_028182|2|1)
chr8	68743112	68743112	intron_variant	Sh2d4a	protein_coding	NM_028182:c.182-3842delT	NA	MODIFIER	NA	NA	chr8	68290460	68290460	CT	C	hom	intron_variant(MODIFIER|||c.182-3842delT|421|Sh2d4a|protein_coding|CODING|NM_028182|2|1)
chr8	68745076	68745076	intron_variant	Sh2d4a	protein_coding	NM_028182:c.182-1878_182-1877insG	NA	MODIFIER	NA	NA	chr8	68292424	68292424	T	TG	hom	intron_variant(MODIFIER|||c.182-1878_182-1877insG|421|Sh2d4a|protein_coding|CODING|NM_028182|2|1)
chr8	68748594	68748594	intron_variant	Sh2d4a	protein_coding	NM_028182:c.339-711_339-710insGG	NA	MODIFIER	rs249778529	NA	chr8	68295942	68295942	T	TGG	hom	intron_variant(MODIFIER|||c.339-711_339-710insGG|421|Sh2d4a|protein_coding|CODING|NM_028182|3|1)
chr8	68749284	68749284	intron_variant	Sh2d4a	protein_coding	NM_028182:c.339-21_339-20insT	NA	MODIFIER	rs217659208	NA	chr8	68296632	68296632	G	GT	het	intron_variant(MODIFIER|||c.339-21_339-20insT|421|Sh2d4a|protein_coding|CODING|NM_028182|3|1)
chr8	68749813	68749813	intron_variant	Sh2d4a	protein_coding	NM_028182:c.510+337_510+338insT	NA	MODIFIER	rs236361192	NA	chr8	68297161	68297161	A	AT	hom	intron_variant(MODIFIER|||c.510+337_510+338insT|421|Sh2d4a|protein_coding|CODING|NM_028182|4|1)
chr8	68752551	68752551	intron_variant	Sh2d4a	protein_coding	NM_028182:c.510+3075delA	NA	MODIFIER	rs248736341	NA	chr8	68299899	68299899	GA	G	hom	intron_variant(MODIFIER|||c.510+3075delA|421|Sh2d4a|protein_coding|CODING|NM_028182|4|1)
chr8	68753781	68753781	intron_variant	Sh2d4a	protein_coding	NM_028182:c.510+4305_510+4306insC	NA	MODIFIER	rs256448728	NA	chr8	68301129	68301129	T	TC	hom	intron_variant(MODIFIER|||c.510+4305_510+4306insC|421|Sh2d4a|protein_coding|CODING|NM_028182|4|1)
chr8	68758120	68758120	intron_variant	Sh2d4a	protein_coding	NM_028182:c.510+8644delT	NA	MODIFIER	rs232112849	NA	chr8	68305468	68305468	GT	G	hom	intron_variant(MODIFIER|||c.510+8644delT|421|Sh2d4a|protein_coding|CODING|NM_028182|4|1)
chr8	68758766	68758766	intron_variant	Sh2d4a	protein_coding	NM_028182:c.510+9290_510+9291insA	NA	MODIFIER	rs230916047	NA	chr8	68306114	68306114	G	GA	hom	intron_variant(MODIFIER|||c.510+9290_510+9291insA|421|Sh2d4a|protein_coding|CODING|NM_028182|4|1)
chr8	68759414	68759414	intron_variant	Sh2d4a	protein_coding	NM_028182:c.510+9938_510+9939insTGTA	NA	MODIFIER	NA	NA	chr8	68306762	68306762	G	GTGTA	hom	intron_variant(MODIFIER|||c.510+9938_510+9939insTGTA|421|Sh2d4a|protein_coding|CODING|NM_028182|4|1)
chr8	68760326	68760326	intron_variant	Sh2d4a	protein_coding	NM_028182:c.510+10850_510+10851insGGGGAGAA	NA	MODIFIER	rs247629084	NA	chr8	68307674	68307674	G	GGGGGAGAA	hom	intron_variant(MODIFIER|||c.510+10850_510+10851insGGGGAGAA|421|Sh2d4a|protein_coding|CODING|NM_028182|4|1)
chr8	68761678	68761678	intron_variant	Sh2d4a	protein_coding	NM_028182:c.510+12202delT	NA	MODIFIER	rs230339289	NA	chr8	68309026	68309026	AT	A	hom	intron_variant(MODIFIER|||c.510+12202delT|421|Sh2d4a|protein_coding|CODING|NM_028182|4|1)
chr8	68763241	68763241	intron_variant	Sh2d4a	protein_coding	NM_028182:c.510+13765_510+13766insGC	NA	MODIFIER	rs257030217	NA	chr8	68310589	68310589	G	GGC	hom	intron_variant(MODIFIER|||c.510+13765_510+13766insGC|421|Sh2d4a|protein_coding|CODING|NM_028182|4|1)
chr8	68763739	68763739	intron_variant	Sh2d4a	protein_coding	NM_028182:c.510+14263delA	NA	MODIFIER	rs225297754	NA	chr8	68311087	68311087	TA	T	hom	intron_variant(MODIFIER|||c.510+14263delA|421|Sh2d4a|protein_coding|CODING|NM_028182|4|1)
chr8	68765627	68765627	intron_variant	Sh2d4a	protein_coding	NM_028182:c.510+16151_510+16152insA	NA	MODIFIER	rs248150504	NA	chr8	68312975	68312975	T	TA	hom	intron_variant(MODIFIER|||c.510+16151_510+16152insA|421|Sh2d4a|protein_coding|CODING|NM_028182|4|1)
chr8	68765983	68765983	intron_variant	Sh2d4a	protein_coding	NM_028182:c.511-15920_511-15919insA	NA	MODIFIER	rs244393306	NA	chr8	68313331	68313331	C	CA	hom	intron_variant(MODIFIER|||c.511-15920_511-15919insA|421|Sh2d4a|protein_coding|CODING|NM_028182|4|1)
chr8	68769105	68769105	intron_variant	Sh2d4a	protein_coding	NM_028182:c.511-12798_511-12797insA	NA	MODIFIER	NA	NA	chr8	68316453	68316453	C	CA	hom	intron_variant(MODIFIER|||c.511-12798_511-12797insA|421|Sh2d4a|protein_coding|CODING|NM_028182|4|1)
chr8	68770536	68770536	intron_variant	Sh2d4a	protein_coding	NM_028182:c.511-11367_511-11366insT	NA	MODIFIER	NA	NA	chr8	68317884	68317884	G	GT	hom	intron_variant(MODIFIER|||c.511-11367_511-11366insT|421|Sh2d4a|protein_coding|CODING|NM_028182|4|1)
chr8	68770831	68770831	intron_variant	Sh2d4a	protein_coding	NM_028182:c.511-11072_511-11071delAC	NA	MODIFIER	NA	NA	chr8	68318179	68318179	GAC	G	het	intron_variant(MODIFIER|||c.511-11072_511-11071delAC|421|Sh2d4a|protein_coding|CODING|NM_028182|4|1)
chr8	68773616	68773616	intron_variant	Sh2d4a	protein_coding	NM_028182:c.511-8287_511-8286insTTTT	NA	MODIFIER	rs263044759	NA	chr8	68320964	68320964	G	GTTTT	hom	intron_variant(MODIFIER|||c.511-8287_511-8286insTTTT|421|Sh2d4a|protein_coding|CODING|NM_028182|4|1)
chr8	68777449	68777449	intron_variant	Sh2d4a	protein_coding	NM_028182:c.511-4454_511-4453insTTTTTTTTTTTT	NA	MODIFIER	NA	NA	chr8	68324797	68324797	G	GTTTTTTTTTTTT	hom	intron_variant(MODIFIER|||c.511-4454_511-4453insTTTTTTTTTTTT|421|Sh2d4a|protein_coding|CODING|NM_028182|4|1)
chr8	68780097	68780097	intron_variant	Sh2d4a	protein_coding	NM_028182:c.511-1806_511-1800delTCTCTTT	NA	MODIFIER	NA	NA	chr8	68327445	68327445	GTCTCTTT	G	hom	intron_variant(MODIFIER|||c.511-1806_511-1800delTCTCTTT|421|Sh2d4a|protein_coding|CODING|NM_028182|4|1)
chr8	68780591	68780591	intron_variant	Sh2d4a	protein_coding	NM_028182:c.511-1312_511-1311insTACAGATA	NA	MODIFIER	rs214822321	NA	chr8	68327939	68327939	C	CTACAGATA	hom	intron_variant(MODIFIER|||c.511-1312_511-1311insTACAGATA|421|Sh2d4a|protein_coding|CODING|NM_028182|4|1)
chr8	68782405	68782405	intron_variant	Sh2d4a	protein_coding	NM_028182:c.619+394delT	NA	MODIFIER	NA	NA	chr8	68329753	68329753	GT	G	hom	intron_variant(MODIFIER|||c.619+394delT|421|Sh2d4a|protein_coding|CODING|NM_028182|5|1)
chr8	68782426	68782426	intron_variant	Sh2d4a	protein_coding	NM_028182:c.619+415_619+416insC	NA	MODIFIER	rs221779045	NA	chr8	68329774	68329774	T	TC	hom	intron_variant(MODIFIER|||c.619+415_619+416insC|421|Sh2d4a|protein_coding|CODING|NM_028182|5|1)
chr8	68782542	68782542	intron_variant	Sh2d4a	protein_coding	NM_028182:c.619+531_619+532insTTA	NA	MODIFIER	rs235512362	NA	chr8	68329890	68329890	T	TTTA	hom	intron_variant(MODIFIER|||c.619+531_619+532insTTA|421|Sh2d4a|protein_coding|CODING|NM_028182|5|1)
chr8	68786628	68786628	intron_variant	Sh2d4a	protein_coding	NM_028182:c.822-1088_822-1075delTGCATATATATGTA	NA	MODIFIER	rs262341946	NA	chr8	68333976	68333976	GTGCATATATATGTA	G	hom	intron_variant(MODIFIER|||c.822-1088_822-1075delTGCATATATATGTA|421|Sh2d4a|protein_coding|CODING|NM_028182|6|1)
chr8	68786699	68786699	intron_variant	Sh2d4a	protein_coding	NM_028182:c.822-1017_822-1016insTCATATAATGGA	NA	MODIFIER	rs223403902	NA	chr8	68334047	68334047	T	TTCATATAATGGA	hom	intron_variant(MODIFIER|||c.822-1017_822-1016insTCATATAATGGA|421|Sh2d4a|protein_coding|CODING|NM_028182|6|1)
chr8	68787091	68787091	intron_variant	Sh2d4a	protein_coding	NM_028182:c.822-625_822-622delAAAC	NA	MODIFIER	NA	NA	chr8	68334439	68334439	AAAAC	A	hom	intron_variant(MODIFIER|||c.822-625_822-622delAAAC|421|Sh2d4a|protein_coding|CODING|NM_028182|6|1)
chr8	68788416	68788416	intron_variant	Sh2d4a	protein_coding	NM_028182:c.952+570_952+571insCCCC	NA	MODIFIER	rs258382026	NA	chr8	68335764	68335764	T	TCCCC	het	intron_variant(MODIFIER|||c.952+570_952+571insCCCC|421|Sh2d4a|protein_coding|CODING|NM_028182|7|1)
chr8	68789123	68789123	intron_variant	Sh2d4a	protein_coding	NM_028182:c.952+1277_952+1284delCCAAACAC	NA	MODIFIER	rs211796423	NA	chr8	68336471	68336471	TCCAAACAC	T	hom	intron_variant(MODIFIER|||c.952+1277_952+1284delCCAAACAC|421|Sh2d4a|protein_coding|CODING|NM_028182|7|1)
chr8	68789346	68789346	intron_variant	Sh2d4a	protein_coding	NM_028182:c.952+1500delA	NA	MODIFIER	rs237835619	NA	chr8	68336694	68336694	GA	G	hom	intron_variant(MODIFIER|||c.952+1500delA|421|Sh2d4a|protein_coding|CODING|NM_028182|7|1)
chr8	68789394	68789394	intron_variant	Sh2d4a	protein_coding	NM_028182:c.952+1548_952+1549insT	NA	MODIFIER	rs253794975	NA	chr8	68336742	68336742	C	CT	hom	intron_variant(MODIFIER|||c.952+1548_952+1549insT|421|Sh2d4a|protein_coding|CODING|NM_028182|7|1)
chr8	68789522	68789522	intron_variant	Sh2d4a	protein_coding	NM_028182:c.952+1676_952+1679delTTTT	NA	MODIFIER	rs235082103	NA	chr8	68336870	68336870	GTTTT	G	hom	intron_variant(MODIFIER|||c.952+1676_952+1679delTTTT|421|Sh2d4a|protein_coding|CODING|NM_028182|7|1)
chr8	68789919	68789919	intron_variant	Sh2d4a	protein_coding	NM_028182:c.952+2073_952+2074delAT	NA	MODIFIER	NA	NA	chr8	68337267	68337267	GAT	G	hom	intron_variant(MODIFIER|||c.952+2073_952+2074delAT|421|Sh2d4a|protein_coding|CODING|NM_028182|7|1)
chr8	68789925	68789925	intron_variant	Sh2d4a	protein_coding	NM_028182:c.952+2079_952+2080insTA	NA	MODIFIER	NA	NA	chr8	68337273	68337273	G	GTA	hom	intron_variant(MODIFIER|||c.952+2079_952+2080insTA|421|Sh2d4a|protein_coding|CODING|NM_028182|7|1)
chr8	68790684	68790684	intron_variant	Sh2d4a	protein_coding	NM_028182:c.952+2838_952+2842delTTTTT	NA	MODIFIER	rs256542209	NA	chr8	68338032	68338032	ATTTTT	A	hom	intron_variant(MODIFIER|||c.952+2838_952+2842delTTTTT|421|Sh2d4a|protein_coding|CODING|NM_028182|7|1)
chr8	68791182	68791182	intron_variant	Sh2d4a	protein_coding	NM_028182:c.952+3336delG	NA	MODIFIER	rs217077587	NA	chr8	68338530	68338530	AG	A	hom	intron_variant(MODIFIER|||c.952+3336delG|421|Sh2d4a|protein_coding|CODING|NM_028182|7|1)
chr8	68791703	68791703	intron_variant	Sh2d4a	protein_coding	NM_028182:c.952+3857_952+3861delACACA	NA	MODIFIER	rs236994114	NA	chr8	68339051	68339051	CACACA	C	hom	intron_variant(MODIFIER|||c.952+3857_952+3861delACACA|421|Sh2d4a|protein_coding|CODING|NM_028182|7|1)
chr8	68793176	68793176	intron_variant	Sh2d4a	protein_coding	NM_028182:c.952+5330_952+5331insT	NA	MODIFIER	NA	NA	chr8	68340524	68340524	A	AT	hom	intron_variant(MODIFIER|||c.952+5330_952+5331insT|421|Sh2d4a|protein_coding|CODING|NM_028182|7|1)
chr8	68793540	68793540	intron_variant	Sh2d4a	protein_coding	NM_028182:c.953-5064_953-5058delAAACAGA	NA	MODIFIER	rs230626058	NA	chr8	68340888	68340888	GAAACAGA	G	hom	intron_variant(MODIFIER|||c.953-5064_953-5058delAAACAGA|421|Sh2d4a|protein_coding|CODING|NM_028182|7|1)
chr8	68793786	68793786	intron_variant	Sh2d4a	protein_coding	NM_028182:c.953-4818_953-4811delGTGTGTGT	NA	MODIFIER	NA	NA	chr8	68341134	68341134	AGTGTGTGT	A	hom	intron_variant(MODIFIER|||c.953-4818_953-4811delGTGTGTGT|421|Sh2d4a|protein_coding|CODING|NM_028182|7|1)
